# Supplementary material for: Data on multi-actor parameter design tasks by engineering students with variable problem size, coupling, and team size
Source: Data Brief. 2018 Aug 31;20:1079–84. doi: 10.1016/j.dib.2018.08.162 (PMC6140357; doi:10.1016/j.dib.2018.08.162)
Supplement: Supplementary file 2 — Supplementary material [file mmc2.zip]

Archive with 37 entries (24 files):
- data/
- data/post/
- data/post/processor.py
- data/post/tasks.csv
- data/raw/
- data/raw/config.json
- data/raw/designers.csv
- data/raw/session1/
- data/raw/session10/
- data/raw/session10/experiment010.json
- data/raw/session10/session10.log
- data/raw/session1/experiment001.json
- data/raw/session1/session1.log
- data/raw/session2/
- data/raw/session2/experiment002.json
- data/raw/session2/session2.log
- data/raw/session3/
- data/raw/session3/experiment003.json
- data/raw/session3/session3.log
- data/raw/session4/
- data/raw/session4/experiment004.json
- data/raw/session4/session4.log
- data/raw/session5/
- data/raw/session5/experiment005.json
- data/raw/session5/session5.log
- data/raw/session6/
- data/raw/session6/experiment006.json
- data/raw/session6/session6.log
- data/raw/session7/
- data/raw/session7/experiment007.json
- data/raw/session7/session7.log
- data/raw/session8/
- data/raw/session8/experiment008.json
- data/raw/session8/session8.log
- data/raw/session9/
- data/raw/session9/experiment009.json
- data/raw/session9/session9.log
