# Supplementary material for: Data on multi-actor parameter design tasks by engineering students with variable problem size, coupling, and team size
Source: Data Brief. 2018 Aug 31;20:1079–84. doi: 10.1016/j.dib.2018.08.162 (PMC6140357; doi:10.1016/j.dib.2018.08.162)
Supplement: Supplementary file 2 — Supplementary material [file mmc2.zip › data/post/processor.py]

"""
Copyright 2018 Paul T. Grogan

This work is licensed under the Creative Commons Attribution 4.0 International 
License. To view a copy of this license, visit 
http://creativecommons.org/licenses/by/4.0/ or send a letter to 
Creative Commons, PO Box 1866, Mountain View, CA 94042, USA.
"""

import csv
import json
import os.path
import re
import numpy as np

class PostProcessor(object):
    """
    Performs post-processing functions on experimental data.
    """
    def __init__(self):
        """
        Initializes this post-processor.
        """
        self.session = None
        
    def loadSession(self, rootPath, sessionName):
        """
        Loads experimental results from a configured session.
        
        @param rootPath: the file path root
        @type rootPath: str
        
        @param sessionName: the session name
        @type sessionName: str
        """
        with open(os.path.join(rootPath, 'config.json')) as configData:
            config = json.load(configData)
            session = next(s for s in config["sessions"] if s["name"] == sessionName)
            self.loadFile(os.path.join(rootPath, sessionName, session["jsonFile"]),
                          os.path.join(rootPath, sessionName, session["logFile"]),
                          session["errTolerance"])
            map(self.session.rounds.remove,
                [round for round in self.session.rounds if round.order in session["omittedRounds"]])
        
    def loadFile(self, jsonFile, logFile, errTolerance = 0.05):
        """
        Loads experimental results from file.
        
        @param jsonFile: the experimental json file
        @type jsonFile: str
        
        @param logFile: the experimental log file
        @type logFile: str
        
        @param errTolerance: the error tolerance
        @type errTolerance: float
        """
        
        # parse json file to instantiate experiments, rounds, and tasks
        with open(jsonFile) as jsonData:
            session = json.load(jsonData)
            self.session = Session(
                name = session["name"],
                errTolerance = session["errTolerance"]
                if "errTolerance" in session else errTolerance,
                trainingRounds = map(lambda t: Round.parse(t[0], t[1]),
                                    zip(session["trainingModels"],
                                        range(1, 1 + len(session["trainingModels"])))),
                rounds = map(lambda t: Round.parse(t[0], t[1]),
                            zip(session["experimentModels"],
                                range(1, 1 + len(session["experimentModels"]))))
            )
        
        # parse log file to instantiate actions
        with open(logFile) as logData:
            round = None
            # iterate over each line in log
            for line in logData.read().splitlines():
                # parse time, type, and content fields
                data = line.split(',')
                time = long(data[0])
                type = data[1]
                content = data[2]
                
                # handle opened event: check for session match
                if type == 'opened':
                    if content != self.session.name:
                        raise Exception('Mis-matched sessions ({}, {}).'.format(
                            content, self.session.name))
                # handle initialized event: append initial action to corresponding round
                elif type == 'initialized':
                    # parse the name and target values
                    result = re.match('name="(?P<name>.+)"; target={(?P<target>.+)}', content)
                    if result:
                        name = result.group('name')
                        # find the round task which matches the name
                        round = next((t for t in self.session.trainingRounds + self.session.rounds
                                     if t.name == name))
                        if round is None:
                            raise Exception('Missing round ({}).'.format(name))
                        # set round time
                        round.time = time
                        
                        for task in round.tasks:
                            # append an action with initial inputs and outputs
                            task.actions.append(Action(
                                time = time,
                                input = np.zeros(len(task.target)),
                                output = np.zeros(len(task.target))
                            ))
                # handle updated event: append new action to corresponding round
                elif type == 'updated':
                    if round is None:
                        raise Exception('Round not initialized.')
                    # parse the input and output values
                    result = re.match('input={(?P<input>.+)}; output={(?P<output>.+)}', content)
                    if result:
                        inputs = np.array(map(float, result.group('input').split(';')))
                        outputs = np.array(map(float, result.group('output').split(';')))
                        
                        for task in round.tasks:
                            input = inputs[np.array([i in task.designers
                                                     for i in round.inputs])]
                            output = outputs[np.array([o in task.designers
                                                       for o in round.outputs])]
                            # skip actions with no change in inputs
                            if not np.array_equal(input, task.actions[-1].input):
                                task.actions.append(Action(
                                    time = time,
                                    input = input,
                                    output = output
                                ))
                # handle solved event: reset round
                elif type == 'solved':
                    # log completion time and reset round
                    round.completionTime = time
                    round = None

class Session(object):
    """
    An experimental session. Includes settings and the
    list of rounds (training and experimental).
    """
    def __init__(self, name='', errTolerance=0.05, trainingRounds = [], rounds = []):
        """
        Initializes this session.
        
        @param name: the session name
        @type name: str
        
        @param errTolerance: the error tolerance for solutions
        @type errTolerance: float
        
        @param trainingRounds: the training rounds
        @type trainingRounds: array(Round)
        
        @param rounds: the experimental rounds
        @type rounds: array(Round)
        """
        self.name = name
        self.errTolerance = errTolerance
        self.trainingRounds = trainingRounds
        self.rounds = rounds
    

class Round(object):
    """
    An experimental round with a set of technical tasks.
    """
    def __init__(self, name, coupling, target, inputs, outputs,
                 inputLabels, outputLabels, tasks, order):
        """
        Initializes this round.
        
        @param name: the name
        @type name: str
        
        @param coupling: the coupling matrix (M)
        @type coupling: numpy.Matrix(float)
        
        @param target: the target vector (y_star)
        @type target: numpy.Array(float)
        
        @param inputs: the input assignments
        @type inputs: numpy.Array(int)
        
        @param outputs: the output assignments
        @type outputs: numpy.Array(int)
        
        @param inputLabels: the input labels
        @type inputLabels: numpy.Array(string)
        
        @param outputLabels: the output labels
        @type outputLabels: numpy.Array(string)
        
        @param tasks: the technical tasks
        @type array(Task)
        
        @param order: the experimental order
        @type order: int
        """
        self.name = name
        self.coupling = coupling
        self.target = target
        self.inputs = inputs
        self.outputs = outputs
        self.inputLabels = inputLabels
        self.outputLabels = outputLabels
        self.tasks = tasks
        self.order = order
        
        self.time = 0 # set by experimental log
        self.completionTime = 0 # set by experimental log
            
    @staticmethod
    def parse(json, order):
        """
        Parses a Round from json data.
        
        @param json: the json data
        @type json: dict
        
        @param order: the round order
        @type order: int
        """
        
        # get the round name
        name = json["name"]
        
        # get composite coupling matrix
        coupling = np.matrix(json["couplingMatrix"])
        
        # get composite target vector
        target = np.array(json["targetVector"])
        
        # generate default input labels if missing
        inputLabels = np.array(
            json["inputLabels"] if "inputLabels" in json
            else map(lambda i: 'x_'+str(i),
                     range(1, 1 + len(json["targetVector"])))
        )
        
        # generate default output labels if missing
        outputLabels = np.array(
            json["outputLabels"] if "outputLabels" in json
            else map(lambda i: 'y_'+str(i),
                     range(1, 1 + len(json["targetVector"])))
        )
        
        # parse input assignments from input indices:
        # for each designer's list of assigned indices
        # add that designer's index to corresponding input assignment
        inputs = np.zeros(len(inputLabels))
        for designer, indices  in enumerate(json["inputIndices"]):
            for index in indices:
                inputs[index] = designer
        
        # parse output assignments from output indices:
        # for each designer's list of assigned indices
        # add that designer's index to the corresponding output assignment
        outputs = np.zeros(len(outputLabels))
        for designer, indices in enumerate(json["outputIndices"]):
            for index in indices:
                outputs[index] = designer
        
        # get list of designers with assigned inputs or outputs
        designers = np.unique(np.concatenate((inputs, outputs)))
        
        if 'Individual' in name:
            tasks = []
            for designer in designers:
                tasks.append(
                    # create filtered task
                    Task(
                        designers = designers[designers==designer],
                        coupling = coupling[inputs==designer,:][:,outputs==designer],
                        target = target[outputs==designer],
                        inputs = inputs[inputs==designer],
                        outputs = outputs[outputs==designer],
                        inputLabels = inputLabels[inputs==designer],
                        outputLabels = outputLabels[outputs==designer]
                    )
                )
        else:
            tasks = [
                # create single task
                Task(
                    designers = designers,
                    coupling = coupling,
                    target = target,
                    inputs = inputs,
                    outputs = outputs,
                    inputLabels = inputLabels,
                    outputLabels = outputLabels
                )
            ]
        
        return Round(
            name = name,
            coupling = coupling,
            target = target,
            inputs = inputs,
            outputs = outputs,
            inputLabels = inputLabels,
            outputLabels = outputLabels,
            tasks = tasks,
            order = order
        )

class Task(object):
    """
    A rounded task.
    """
    def __init__(self, designers, coupling, target, inputs, outputs,
                 inputLabels, outputLabels):
        """
        Initializes this task.
        
        @param designers: the designers asigned to this task
        @type designers: numpy.Array(int)
        
        @param coupling: the coupling matrix (M)
        @type coupling: numpy.Matrix(float)
        
        @param target: the target vector (y_star)
        @type target: numpy.Array(float)
        
        @param inputs: the input assignments
        @type inputs: numpy.Array(int)
        
        @param outputs: the output assignments
        @type outputs: numpy.Array(int)
        
        @param inputLabels: the input labels
        @type inputLabels: numpy.Array(string)
        
        @param outputLabels: the output labels
        @type outputLabels: numpy.Array(string)
        """
        self.designers = designers
        self.coupling = coupling
        self.target = target
        self.inputs = inputs
        self.outputs = outputs
        self.inputLabels = inputLabels
        self.outputLabels = outputLabels
        
        self.actions = [] # set by experimental log
    
    def computeOutput(self, input):
        """
        Computes the output for a given input.
        
        @param input: the set of inputs
        @type input: numpy.Array(float)
        
        @return the outputs
        @rtype numpy.Array(float)
        """
        return np.dot(self.coupling, input).A1
    
    def isCoupled(self):
        """
        Checks if this task is coupled.
        
        @return true, if this task is coupled
        @rtype bool
        """
        # check if coupling matrix is not equal to its diagonal elements
        return not np.array_equal(
            np.diag(np.diag(self.coupling)),
            self.coupling
        )
        
    def getTeamSize(self):
        """
        Gets the team size for this task.
        
        @return the number of team members
        @rtype int
        """
        return len(self.designers)
    
    def getTaskSize(self):
        """
        Gets the task size for this task.
        
        @return the number of inputs and outputs
        @rtype int
        """
        return max(len(self.inputs), len(self.outputs))
    
    def getInitialTime(self):
        """
        Gets the initial time (time of first action) for this round.
        
        @returns: the initial time (milliseconds)
        @rtype: long
        """
        # return initial time for first action with non-zero inputs
        initialAction = next(a for a in self.actions
                             if any(i != 0 for i in a.getInput(self)))
        return initialAction.time
    
    def getCompletionTime(self, session, round):
        """
        Gets the completion time (time of last action) for this round.
        
        @param session: the experimental session
        @type session: Session
        
        @param round: the round
        @type round: Round
        
        @returns: the completion time (milliseconds)
        @rtype: long
        """
        # by default, the round is complete at the first action solving the round
        if any(a.isSolved(session, self) for a in self.actions):
            completingAction = next(a for a in self.actions
                               if a.isSolved(session, self))
            return completingAction.time
        # however, sometimes the "solution" is missed due to numerical issues
        # and the last action is assumed to solve the round
        elif round.completionTime > 0:
            return self.actions[-1].time
        # otherwise fail gracefully and return -1000 milliseconds
        else:
            return self.getInitialTime() - 1000
    
    def getNumberActions(self):
        """
        Gets the number of actions for this round.
        
        @returns: the number of actions
        @rtype: int
        """
        return sum([1 if a_i > 0 and not np.array_equal(a.input, self.actions[a_i-1].input) else 0
                    for a_i, a in enumerate(self.actions)])
    
    def getNumberProductiveActions(self):
        """
        Gets the number of productive actions (error-reducing) for this round.
        
        @returns: the number of productive actions
        @rtype: int
        """
        return sum([1 if a_i > 0 and a.getErrorNorm(self) < self.actions[a_i-1].getErrorNorm(self) else 0
                    for a_i, a in enumerate(self.actions)])
    
    def getNumberInputSwitches(self):
        """
        Gets the number of input switches (different modified input) for this round.
        
        @returns: the number of input switches
        @rtype: int
        """
        inputModified = [[i_i for i_i, i in enumerate(self.actions[a_i].input)
                          if i != self.actions[a_i-1].input[i_i]][0] if a_i > 0 else 0
            for a_i, a in enumerate(self.actions)]
        return sum([1 if i_i > 0 and i != inputModified[i_i-1] else 0
                    for i_i, i in enumerate(inputModified)])
    
    
    def getNumberInputsSmall(self):
        """
        Gets the number of actions with small input changes (arrow up/down keys?).
        
        @returns: the number of inputs with small changes
        @rtype: int
        """
        return sum([1 if a_i > 0 and np.linalg.norm(a.input - self.actions[a_i-1].input) < 0.05 else 0
                    for a_i, a in enumerate(self.actions)])
    
    def getNumberInputsLarge(self):
        """
        Gets the number of actions with large input changes (mouse?).
        
        @returns: the number of inputs with large changes
        @rtype: int
        """
        return sum([1 if a_i > 0 and np.linalg.norm(a.input - self.actions[a_i-1].input) > 0.25 else 0
                    for a_i, a in enumerate(self.actions)])
    
    def getNumberInputsMedium(self):
        """
        Gets the number of actions with medium input changes (page up/down keys?).
        
        @returns: the number of inputs with medium changes
        @rtype: int
        """
        return sum([1 if a_i > 0 and np.linalg.norm(a.input - self.actions[a_i-1].input) >= 0.05
                    and np.linalg.norm(a.input - self.actions[a_i-1].input) <= 0.25 else 0
                    for a_i, a in enumerate(self.actions)])
    
    def getElapsedTime(self, session, round):
        """
        Gets the elapsed time (duration) for this round.
        
        @param session: the experimental session
        @type session: Session
        
        @param round: the round
        @type round: Round
        
        @returns: the elapsed time (milliseconds)
        @rtype: long
        """
        return self.getCompletionTime(session, round) - self.getInitialTime()
    
    def getSolution(self):
        """
        Gets the zero-error solution for this round.
        
        @returns: the solution vector
        @rtype numpy.Array(float)
        """
        return np.dot(self.coupling.T, self.target)

class Action(object):
    """
    An experimental action.
    """
    def __init__(self, time = 0, input = np.array([]), output = np.array([])):
        """
        Initializes this action.
        
        @param time: the action time (milliseconds)
        @type time: long
        
        @param input: the resulting input vector
        @type input: np.Array(float)
        
        @param output: the resulting output vector
        @type output: np.Array(float)
        """
        self.time = time
        self.input = input
        self.output = output
    
    def getError(self, task, designer = None):
        """
        Gets the error in design after this action for a task.
        
        @param task: the task
        @type task: Task
        
        @param designer: the designer (optional, default = None)
        @type designer: int
        
        @returns: the error
        @rtype: numpy.Array(float)
        """
        # compute error as outputs - targets
        if designer is None:
            return self.getOutput(task) - self.getTarget(task)
        else:
            return (self.getOutput(task, designer) 
                    - self.getTarget(task, designer))
            
    def getErrorNorm(self, task, designer = None):
        """
        Gets the error norm in design after this action for a task.
        
        @param task: the task
        @type task: Task
        
        @param designer: the designer (optional, default = None)
        @type designer: int
        
        @returns: the error norm
        @rtype: float
        """
        # compute 2-norm of error
        return np.linalg.norm(self.getError(task, designer))
    
    def getElapsedTime(self, task):
        """
        Gets the elapsed time of this action.
        
        @param task: the task
        @type task: Task
        
        @returns: the elapsed time (milliseconds)
        @rtype: long
        """
        return self.time - task.getInitialTime()
    
    def isSolved(self, session, task):
        """
        Checks if the task is solved.
        
        @param session: the experimental session
        @type session: Session
        
        @param task: the task
        @type task: Task
        
        @returns: true, if this action solves the round
        @rtype: bool
        """
        # all errors must be less than tolerance values
        return all(abs(e) < session.errTolerance for e in self.getError(task))
    
    def getInput(self, task, designer = None):
        """
        Gets the input for a designer.
        
        @param task: the task
        @type task: Task
        
        @param designer: the designer (optional, default = None)
        @type designer: int
        
        @returns: the input vector
        @rtype: numpy.Array(float)
        """
        if designer is None:
            return self.input
        else:
            return self.input[task.inputs == designer]
    
    def getOutput(self, task, designer = None, recompute = True):
        """
        Gets the output for a designer.
        
        @param task: the task
        @type task: Task
        
        @param designer: the designer (optional, default = None)
        @type designer: int
        
        @param recompute: recompute outputs from the inputs (optional, default = True)
        @type recompute: bool
        
        @returns: the output vector
        @rtype: numpy.Array(float)
        """
        if designer is None:
            if recompute: 
                return task.computeOutput(self.input) 
            else: 
                return self.output
        else:
            if recompute: 
                return task.computeOutput(self.input)[task.outputs == designer]
            else: 
                return self.output[task.outputs == designer]
    
    def getTarget(self, task, designer = None):
        """
        Gets the target for a designer.
        
        @param task: the task
        @type task: Task
        
        @param designer: the designer (optional, default = None)
        @type designer: int
        
        @returns: the input vector
        @rtype: numpy.Array(float)
        """
        if designer is None:
            return task.target
        else:
            return task.target[task.outputs == designer]

def main():
    """
    The main function to run the post-processing script. Prints fixed-width
    results to console and outputs a comma-delimited csv file `post.csv`.
    """
    
    # set the path to the raw data directories
    root = os.path.join('..', 'raw')
    
    # print the data header to console
    print "{:>3} {:>10} {:>3} {:>3} {:>3} {:>3} {:>5} {:>10}".format(
        "Ses", "Designers", "Rnd", "C/U", "N", "n", "eps", "time" )
    
    # open the csv file
    with open('tasks.csv', 'wb') as csvfile:
        # configure the csv writer and write out the header
        writer = csv.writer(csvfile, dialect='excel')
        writer.writerow(['Session', 'Designers', 'Round', 'Coupled', 'TaskSize', 'TeamSize', 'Epsilon', 'Time'])
        
        # iterate for each session between 1 and 10
        for session in ['session{:d}'.format(d) for d in range(1,11)]:
            # initialize the post-processor and load the session
            pp = PostProcessor()
            pp.loadSession(root, session)
            
            # set the offset for designer ids (e.g. session 2 has ids 4, 5, 6)
            offset = 1 + (int(pp.session.name[-3:])-1)*3
            
            # iterate over each round in the session
            for round in pp.session.rounds:
                # check if it is a team round
                if len(round.tasks) == 1:
                    # print the summary data to console
                    print "{:>3} {:>10} {:>3} {:>3} {:>3} {:>3} {:5.2f} {:10.2f}".format(
                            int(pp.session.name[-3:]),
                            "+".join('{:1.0f}'.format(offset + d) for d in round.tasks[0].designers),
                            round.order,
                            'C' if round.tasks[0].isCoupled() else 'U',
                            round.tasks[0].getTaskSize(),
                            round.tasks[0].getTeamSize(),
                            pp.session.errTolerance,
                            round.tasks[0].getElapsedTime(pp.session, round)/1000.
                    )
                    # write the summary data to csv
                    writer.writerow([
                            int(pp.session.name[-3:]),
                            "+".join('{:1.0f}'.format(offset + d) for d in round.tasks[0].designers),
                            round.order,
                            'C' if round.tasks[0].isCoupled() else 'U',
                            round.tasks[0].getTaskSize(),
                            round.tasks[0].getTeamSize(),
                            pp.session.errTolerance,
                            round.tasks[0].getElapsedTime(pp.session, round)/1000.
                    ])
                # check if it is an individual round
                else:
                    # iterate over each task in this round
                    for task in round.tasks:
                        # check if the round was completed
                        if task.getElapsedTime(pp.session, round) > 0:
                            # print the summary data to console
                            print "{:>3} {:10.0f} {:>3} {:>3} {:>3} {:>3} {:5.2f} {:10.2f}".format(
                                int(pp.session.name[-3:]),
                                offset + task.designers[0],
                                round.order,
                                'C' if task.isCoupled() else 'U',
                                task.getTaskSize(),
                                task.getTeamSize(),
                                pp.session.errTolerance,
                                task.getElapsedTime(pp.session, round)/1000.
                            )
                            # write the summary data to csv
                            writer.writerow([
                                int(pp.session.name[-3:]),
                                int(offset + task.designers[0]),
                                round.order,
                                'C' if task.isCoupled() else 'U',
                                task.getTaskSize(),
                                task.getTeamSize(),
                                pp.session.errTolerance,
                                task.getElapsedTime(pp.session, round)/1000.
                            ])

if __name__ == '__main__':
    main()
