# Supplementary material for: Data on multi-actor parameter design tasks by engineering students with variable problem size, coupling, and team size
Source: Data Brief. 2018 Aug 31;20:1079–84. doi: 10.1016/j.dib.2018.08.162 (PMC6140357; doi:10.1016/j.dib.2018.08.162)
Supplement: Supplementary file 2 — Supplementary material [file mmc2.zip › data/post/tasks.csv]

Session	Designers	Round	Coupled	TaskSize	TeamSize	Epsilon	Time
1	1	1	C	3	1	0.1	142.512
1	2	1	C	3	1	0.1	187.769
1	3	1	C	3	1	0.1	34.974
1	1+2+3	2	U	6	3	0.1	172.366
1	1+2+3	3	U	3	3	0.1	37.873
1	1+2	4	C	4	2	0.1	111.052
1	1+2+3	5	U	3	3	0.1	30.086
1	1+2+3	6	U	3	3	0.1	26.366
1	1+2+3	7	U	3	3	0.1	38.45
1	1	8	U	4	1	0.1	16.152
1	2	8	U	4	1	0.1	14.917
1	3	8	U	4	1	0.1	14.979
1	1+2+3	9	U	3	3	0.1	16.027
1	2+3	10	C	2	2	0.1	202.999
1	1	11	U	6	1	0.1	37.904
1	2	11	U	6	1	0.1	25.292
1	3	11	U	6	1	0.1	22.626
1	1+2+3	12	C	3	3	0.1	87.613
1	1+3	13	C	2	2	0.1	16.585
1	1	14	U	3	1	0.1	16.378
1	2	14	U	3	1	0.1	12.414
1	3	14	U	3	1	0.1	3.812
1	1+2	15	C	2	2	0.1	22.11
1	1	16	C	4	1	0.1	306.638
1	2	16	C	4	1	0.1	89.368
1	3	16	C	4	1	0.1	43.649
1	1	17	C	2	1	0.1	20.81
1	2	17	C	2	1	0.1	13.732
1	3	17	C	2	1	0.1	5.418
1	1+2+3	18	C	4	3	0.1	271.465
1	1+2	19	C	3	2	0.1	282.852
2	5+6	1	C	2	2	0.11	38.613
2	4+5	2	C	4	2	0.11	333.049
2	4+5+6	3	U	3	3	0.11	32.789
2	4+5	4	C	3	2	0.11	143.959
2	4+5+6	5	U	3	3	0.11	10.362
2	4	6	C	2	1	0.11	23.416
2	5	6	C	2	1	0.11	3.735
2	6	6	C	2	1	0.11	7.656
2	4+5+6	7	U	3	3	0.11	28.939
2	4+5+6	8	U	6	3	0.11	41.435
2	4	9	U	6	1	0.11	19.662
2	5	9	U	6	1	0.11	9.314
2	6	9	U	6	1	0.11	10.895
2	4+6	10	C	2	2	0.11	21.434
2	4+5+6	11	U	3	3	0.11	18.508
2	4	12	C	3	1	0.11	42.208
2	5	12	C	3	1	0.11	5.773
2	6	12	C	3	1	0.11	10.907
2	4	13	U	4	1	0.11	12.439
2	5	13	U	4	1	0.11	3.827
2	6	13	U	4	1	0.11	5.754
2	4+5+6	14	C	3	3	0.11	94.326
2	4+5+6	15	C	4	3	0.11	653.038
2	4	16	C	4	1	0.11	78.627
2	5	16	C	4	1	0.11	28.576
2	6	16	C	4	1	0.11	70.164
2	4+5+6	17	U	3	3	0.11	11.783
2	4	18	U	3	1	0.11	7.039
2	5	18	U	3	1	0.11	3.701
2	6	18	U	3	1	0.11	2.786
2	4+5	19	C	2	2	0.11	6.614
3	7+8+9	1	U	3	3	0.1	22.142
3	7	2	C	2	1	0.1	5.312
3	8	2	C	2	1	0.1	14.678
3	9	2	C	2	1	0.1	19.934
3	7+8+9	3	U	3	3	0.1	17.885
3	8+9	4	C	2	2	0.1	58.855
3	7+8	5	C	3	2	0.1	27.244
3	7+9	6	C	2	2	0.1	12.343
3	7+8+9	7	C	4	3	0.1	685.395
3	7	8	U	4	1	0.1	8.404
3	8	8	U	4	1	0.1	18.984
3	9	8	U	4	1	0.1	5.173
3	7+8+9	9	U	3	3	0.1	19.953
3	7+8	10	C	2	2	0.1	14.175
3	7	11	C	3	1	0.1	26.008
3	8	11	C	3	1	0.1	78.917
3	9	11	C	3	1	0.1	23.727
3	7	12	U	6	1	0.1	16.317
3	8	12	U	6	1	0.1	26.702
3	9	12	U	6	1	0.1	16.421
3	7	13	C	4	1	0.1	36.552
3	8	13	C	4	1	0.1	18.292
3	9	13	C	4	1	0.1	43.545
3	7	14	U	3	1	0.1	5.013
3	8	14	U	3	1	0.1	13.266
3	9	14	U	3	1	0.1	4.167
3	7+8	15	C	4	2	0.1	437.368
3	7+8+9	16	U	3	3	0.1	18.036
3	7+8+9	17	U	6	3	0.1	37.503
3	7+8+9	18	U	3	3	0.1	25.107
3	7+8+9	19	C	3	3	0.1	86.103
4	11	1	C	4	1	0.05	116.096
4	12	1	C	4	1	0.05	39.289
4	10+12	2	C	2	2	0.05	40.473
4	10+11+12	3	C	4	3	0.05	711.1
4	10	4	U	6	1	0.05	56.92
4	11	4	U	6	1	0.05	37.445
4	12	4	U	6	1	0.05	47.917
4	10+11+12	5	U	3	3	0.05	43.428
4	10+11+12	6	U	3	3	0.05	38.737
4	10	7	C	2	1	0.05	24.529
4	11	7	C	2	1	0.05	21.641
4	12	7	C	2	1	0.05	11.563
4	10+11	8	C	4	2	0.05	770.819
4	10	9	C	3	1	0.05	13.565
4	11	9	C	3	1	0.05	39.952
4	12	9	C	3	1	0.05	23.772
4	10	10	C	3	1	0.05	104.845
4	11	10	C	3	1	0.05	44.061
4	12	10	C	3	1	0.05	19.24
4	10+11+12	11	U	3	3	0.05	33.42
4	10+11	12	C	2	2	0.05	43.925
4	10+11+12	14	C	3	3	0.05	134.29
4	11+12	15	C	2	2	0.05	50.644
4	10+11+12	16	U	3	3	0.05	33.582
4	10+11+12	17	U	3	3	0.05	22.429
4	10	18	C	2	1	0.05	13.732
4	11	18	C	2	1	0.05	16.177
4	12	18	C	2	1	0.05	8.405
4	10	19	U	3	1	0.05	15.931
4	11	19	U	3	1	0.05	16.954
4	12	19	U	3	1	0.05	12.643
4	10+11+12	20	U	6	3	0.05	57.12
4	10+11	21	C	3	2	0.05	37.115
4	10	22	U	4	1	0.05	25.624
4	11	22	U	4	1	0.05	13.615
4	12	22	U	4	1	0.05	14.384
4	10+12	23	C	3	2	0.05	296.84
4	11+12	24	C	3	2	0.05	50.33
5	13	1	C	2	1	0.05	20.783
5	14	1	C	2	1	0.05	33.825
5	15	1	C	2	1	0.05	21.098
5	13+14+15	2	U	3	3	0.05	79.864
5	13+15	3	C	3	2	0.05	360.167
5	13	4	C	3	1	0.05	59.053
5	14	4	C	3	1	0.05	41.563
5	15	4	C	3	1	0.05	36.627
5	13	5	C	3	1	0.05	108.804
5	14	5	C	3	1	0.05	44.268
5	15	5	C	3	1	0.05	14.401
5	13	6	U	3	1	0.05	20.54
5	14	6	U	3	1	0.05	14.046
5	15	6	U	3	1	0.05	7.9
5	13	7	U	6	1	0.05	43.594
5	14	7	U	6	1	0.05	27.617
5	15	7	U	6	1	0.05	14.513
5	13	8	U	4	1	0.05	25.949
5	14	8	U	4	1	0.05	15.891
5	15	8	U	4	1	0.05	10.042
5	13+14+15	9	U	3	3	0.05	50.889
5	13+14+15	10	C	3	3	0.05	238.288
5	13+14	11	C	3	2	0.05	189.523
5	13+14+15	12	U	3	3	0.05	35.51
5	14+15	13	C	3	2	0.05	223.767
5	13+14+15	14	U	3	3	0.05	20.691
5	13	15	C	2	1	0.05	9.794
5	14	15	C	2	1	0.05	16.262
5	15	15	C	2	1	0.05	14.357
5	13+14+15	16	U	3	3	0.05	23.471
5	14+15	17	C	2	2	0.05	24.227
5	13+14+15	18	C	4	3	0.05	718.083
5	13	19	C	4	1	0.05	126.112
5	14	19	C	4	1	0.05	64.609
5	15	19	C	4	1	0.05	74.538
5	13+14+15	20	U	6	3	0.05	83.592
5	13+14	22	C	4	2	0.05	350.536
5	13+14	23	C	2	2	0.05	23.545
5	13+15	24	C	2	2	0.05	58.078
6	17+18	1	C	3	2	0.05	267.989
6	16+17+18	2	U	3	3	0.05	61.174
6	16+18	3	C	2	2	0.05	32.923
6	16+17+18	4	U	3	3	0.05	54.02
6	16+17+18	5	U	3	3	0.05	32.513
6	16+17	6	C	2	2	0.05	56.281
6	16	7	C	2	1	0.05	16.683
6	17	7	C	2	1	0.05	39.979
6	18	7	C	2	1	0.05	30.149
6	16	8	U	4	1	0.05	16.341
6	17	8	U	4	1	0.05	26.226
6	18	8	U	4	1	0.05	15.991
6	16	9	U	6	1	0.05	45.181
6	17	9	U	6	1	0.05	32.438
6	18	9	U	6	1	0.05	43.406
6	16	10	C	2	1	0.05	10.442
6	17	10	C	2	1	0.05	29.553
6	18	10	C	2	1	0.05	13.052
6	16+17+18	11	U	3	3	0.05	24.472
6	16+17+18	12	C	4	3	0.05	1014.764
6	16+17	13	C	3	2	0.05	95.03
6	16+17+18	14	U	6	3	0.05	85.923
6	16	15	C	3	1	0.05	31.876
6	17	15	C	3	1	0.05	53.549
6	18	15	C	3	1	0.05	46.706
6	17+18	16	C	2	2	0.05	53.885
6	16+17	17	C	4	2	0.05	447.321
6	16	19	U	3	1	0.05	12.197
6	17	19	U	3	1	0.05	16.008
6	18	19	U	3	1	0.05	15.314
6	16+18	20	C	3	2	0.05	154.416
6	16+17+18	21	C	3	3	0.05	104.802
6	16	22	C	3	1	0.05	35.852
6	17	22	C	3	1	0.05	129.501
6	18	22	C	3	1	0.05	85.976
6	16	23	C	4	1	0.05	51.907
6	17	23	C	4	1	0.05	175.164
6	18	23	C	4	1	0.05	124.89
6	16+17+18	24	U	3	3	0.05	43.887
7	19	1	C	3	1	0.05	32.171
7	20	1	C	3	1	0.05	70.679
7	21	1	C	3	1	0.05	29.486
7	19+20+21	2	C	3	3	0.05	355.607
7	19+20+21	3	U	3	3	0.05	89.439
7	19	4	U	4	1	0.05	31.06
7	20	4	U	4	1	0.05	51.186
7	21	4	U	4	1	0.05	27.503
7	19+20+21	5	U	3	3	0.05	36.045
7	19+20+21	6	U	3	3	0.05	33.307
7	19	7	C	2	1	0.05	11.871
7	20	7	C	2	1	0.05	30.64
7	21	7	C	2	1	0.05	11.852
7	19	8	C	2	1	0.05	29.022
7	20	8	C	2	1	0.05	8.373
7	21	8	C	2	1	0.05	8.181
7	19	9	U	3	1	0.05	31.188
7	20	9	U	3	1	0.05	33.509
7	21	9	U	3	1	0.05	16.195
7	19+20+21	10	U	6	3	0.05	126.142
7	19+20+21	11	C	4	3	0.05	179.809
7	19	12	C	4	1	0.05	242.726
7	20	12	C	4	1	0.05	139.045
7	21	12	C	4	1	0.05	127.705
7	19	13	C	4	1	0.05	138.011
7	20	13	C	4	1	0.05	105.919
7	21	13	C	4	1	0.05	74.943
7	19+20+21	14	U	3	3	0.05	34.829
7	19+20	15	C	3	2	0.05	107.217
7	19+21	16	C	2	2	0.05	61.814
7	20+21	17	C	2	2	0.05	22.172
7	19	18	C	3	1	0.05	29.13
7	20	18	C	3	1	0.05	51.41
7	21	18	C	3	1	0.05	26.418
7	20+21	19	C	3	2	0.05	91.5
7	19	20	U	6	1	0.05	53.589
7	20	20	U	6	1	0.05	49.142
7	21	20	U	6	1	0.05	33.14
7	19+20	21	C	2	2	0.05	14.046
7	19+20	22	C	4	2	0.05	124.623
7	19+20+21	23	U	3	3	0.05	28.048
7	19+21	24	C	3	2	0.05	54.56
8	22+24	1	C	2	2	0.05	75.95
8	22	2	C	3	1	0.05	51.101
8	23	2	C	3	1	0.05	130.622
8	24	2	C	3	1	0.05	58.384
8	22+23+24	3	C	3	3	0.05	129.864
8	22+23+24	4	U	3	3	0.05	65.271
8	22	5	C	3	1	0.05	166.297
8	23	5	C	3	1	0.05	52.989
8	24	5	C	3	1	0.05	30.072
8	23+24	6	C	2	2	0.05	16.255
8	22	7	C	2	1	0.05	24.234
8	23	7	C	2	1	0.05	27.347
8	24	7	C	2	1	0.05	13.416
8	22+24	8	C	3	2	0.05	127.686
8	22+23+24	10	U	3	3	0.05	30.908
8	22+23	11	C	2	2	0.05	48.026
8	22+23+24	12	C	4	3	0.05	129.922
8	22	13	C	4	1	0.05	110.202
8	23	13	C	4	1	0.05	46.012
8	24	13	C	4	1	0.05	164.518
8	22+23+24	14	U	3	3	0.05	36.701
8	22+23	15	C	3	2	0.05	476.735
8	22+23	16	C	4	2	0.05	348.748
8	22+23+24	17	U	6	3	0.05	113.917
8	23+24	18	C	3	2	0.05	60.557
8	22	19	C	2	1	0.05	12.587
8	23	19	C	2	1	0.05	8.081
8	24	19	C	2	1	0.05	15.658
8	22	20	C	4	1	0.05	86.309
8	23	20	C	4	1	0.05	50.125
8	24	20	C	4	1	0.05	123.64
8	22	21	U	3	1	0.05	31.987
8	23	21	U	3	1	0.05	12.335
8	24	21	U	3	1	0.05	14.787
8	22+23+24	22	U	3	3	0.05	32.067
8	22	23	U	4	1	0.05	13.895
8	23	23	U	4	1	0.05	10.732
8	24	23	U	4	1	0.05	11.032
8	22+23+24	24	U	3	3	0.05	29.403
9	25	1	U	6	1	0.05	46.258
9	26	1	U	6	1	0.05	25.34
9	27	1	U	6	1	0.05	25.46
9	25+26+27	2	U	3	3	0.05	44.378
9	25+26+27	3	C	3	3	0.05	446.68
9	25+26+27	4	U	6	3	0.05	144.633
9	25	5	C	3	1	0.05	201.935
9	26	5	C	3	1	0.05	57.279
9	27	5	C	3	1	0.05	22.203
9	25+26+27	6	U	3	3	0.05	42.785
9	25+26	7	C	3	2	0.05	164.307
9	26+27	8	C	2	2	0.05	17.846
9	25+26+27	9	U	3	3	0.05	41.072
9	25+26+27	10	U	3	3	0.05	29.907
9	25	11	U	3	1	0.05	14.195
9	26	11	U	3	1	0.05	9.773
9	27	11	U	3	1	0.05	10.694
9	25+27	12	C	3	2	0.05	243.353
9	25+27	13	C	2	2	0.05	28.087
9	25	14	U	4	1	0.05	17.064
9	26	14	U	4	1	0.05	14.643
9	27	14	U	4	1	0.05	11.604
9	25	15	C	2	1	0.05	7.995
9	26	15	C	2	1	0.05	8.956
9	27	15	C	2	1	0.05	14.401
9	25	16	C	4	1	0.05	154.544
9	26	16	C	4	1	0.05	325.763
9	27	16	C	4	1	0.05	368.026
9	25+26+27	17	C	4	3	0.05	631.112
9	25+26	18	C	2	2	0.05	45.606
9	25	19	C	3	1	0.05	33.364
9	26	19	C	3	1	0.05	36.115
9	27	19	C	3	1	0.05	33.464
9	25+26+27	20	U	3	3	0.05	60.333
9	25+26	21	C	4	2	0.05	192.224
9	26+27	22	C	3	2	0.05	83.035
9	25	23	C	2	1	0.05	7.075
9	26	23	C	2	1	0.05	17.986
9	27	23	C	2	1	0.05	7.055
9	25	24	C	4	1	0.05	59.12
9	26	24	C	4	1	0.05	137.254
9	27	24	C	4	1	0.05	148.076
10	28	1	U	3	1	0.05	19.962
10	29	1	U	3	1	0.05	16.722
10	30	1	U	3	1	0.05	13.207
10	29+30	2	C	2	2	0.05	38.971
10	28+29+30	3	U	3	3	0.05	46.905
10	28+29+30	4	U	3	3	0.05	33.603
10	28+30	5	C	3	2	0.05	90.997
10	28+30	6	C	2	2	0.05	17.595
10	28	7	C	2	1	0.05	14.674
10	29	7	C	2	1	0.05	9.543
10	30	7	C	2	1	0.05	18.827
10	28	8	C	2	1	0.05	13.842
10	29	8	C	2	1	0.05	15.847
10	30	8	C	2	1	0.05	4.143
10	28+29+30	9	C	3	3	0.05	783.298
10	29+30	10	C	3	2	0.05	127.815
10	28+29	11	C	4	2	0.05	82.891
10	28+29+30	12	U	3	3	0.05	32.747
10	28	13	U	6	1	0.05	52.522
10	29	13	U	6	1	0.05	23.199
10	30	13	U	6	1	0.05	25.026
10	28+29	14	C	2	2	0.05	28.372
10	28	15	C	4	1	0.05	174.495
10	29	15	C	4	1	0.05	182.138
10	30	15	C	4	1	0.05	110.926
10	28	16	C	3	1	0.05	27.452
10	29	16	C	3	1	0.05	35.278
10	30	16	C	3	1	0.05	81.759
10	28+29	17	C	3	2	0.05	114.204
10	28+29+30	18	C	4	3	0.05	652.496
10	28+29+30	19	U	3	3	0.05	23.651
10	28	20	C	3	1	0.05	20.407
10	29	20	C	3	1	0.05	57.253
10	30	20	C	3	1	0.05	38.713
10	28+29+30	21	U	6	3	0.05	44.752
10	28+29+30	22	U	3	3	0.05	28.006
10	28	23	U	4	1	0.05	19.321
10	29	23	U	4	1	0.05	19.247
10	30	23	U	4	1	0.05	11.03
10	28	24	C	4	1	0.05	62.53
10	29	24	C	4	1	0.05	169.065
10	30	24	C	4	1	0.05	60.72
