# Supplementary material for: Data on multi-actor parameter design tasks by engineering students with variable problem size, coupling, and team size
Source: Data Brief. 2018 Aug 31;20:1079–84. doi: 10.1016/j.dib.2018.08.162 (PMC6140357; doi:10.1016/j.dib.2018.08.162)
Supplement: Supplementary file 2 — Supplementary material [file mmc2.zip › data/raw/config.json]

{
    "sessions":[
        {
            "name": "session1",
            "jsonFile": "experiment001.json",
            "logFile": "session1.log",
            "errTolerance": 0.10,
            "omittedRounds": []
        },
        {
            "name": "session2",
            "jsonFile": "experiment002.json",
            "logFile": "session2.log",
            "errTolerance": 0.11,
            "omittedRounds": []
        },
        {
            "name": "session3",
            "jsonFile": "experiment003.json",
            "logFile": "session3.log",
            "errTolerance": 0.10,
            "omittedRounds": []
        },
        {
            "name": "session4",
            "jsonFile": "experiment004.json",
            "logFile": "session4.log",
            "errTolerance": 0.05,
            "omittedRounds": [13]
        },
        {
            "name": "session5",
            "jsonFile": "experiment005.json",
            "logFile": "session5.log",
            "errTolerance": 0.05,
            "omittedRounds": [21]
        },
        {
            "name": "session6",
            "jsonFile": "experiment006.json",
            "logFile": "session6.log",
            "errTolerance": 0.05,
            "omittedRounds": [18]
        },
        {
            "name": "session7",
            "jsonFile": "experiment007.json",
            "logFile": "session7.log",
            "errTolerance": 0.05,
            "omittedRounds": []
        },
        {
            "name": "session8",
            "jsonFile": "experiment008.json",
            "logFile": "session8.log",
            "errTolerance": 0.05,
            "omittedRounds": [9]
        },
        {
            "name": "session9",
            "jsonFile": "experiment009.json",
            "logFile": "session9.log",
            "errTolerance": 0.05,
            "omittedRounds": []
        },
        {
            "name": "session10",
            "jsonFile": "experiment010.json",
            "logFile": "session10.log",
            "errTolerance": 0.05,
            "omittedRounds": []
        }
    ]
}
