# Supplementary material for: Data on multi-actor parameter design tasks by engineering students with variable problem size, coupling, and team size
Source: Data Brief. 2018 Aug 31;20:1079–84. doi: 10.1016/j.dib.2018.08.162 (PMC6140357; doi:10.1016/j.dib.2018.08.162)
Supplement: Supplementary file 2 — Supplementary material [file mmc2.zip › data/raw/designers.csv]

designer	gender	age
1	F	25-29
2	F	25-29
3	M	25-29
4	M	25-29
5	M	18-24
6	M	25-29
7	M	18-24
8	M	18-24
9	M	25-29
10	F	25-29
11	F	25-29
12	F	25-29
13	M	25-29
14	F	30-34
15	M	25-29
16	M	25-29
17	M	30-34
18	F	35-39
19	M	18-24
20	M	18-24
21	M	18-24
22	F	25-29
23	M	25-29
24	M	18-24
25	F	18-24
26	F	25-29
27	M	18-24
28	M	25-29
29	M	25-29
30	M	25-29
