# Supplementary material for: Data on multi-actor parameter design tasks by engineering students with variable problem size, coupling, and team size
Source: Data Brief. 2018 Aug 31;20:1079–84. doi: 10.1016/j.dib.2018.08.162 (PMC6140357; doi:10.1016/j.dib.2018.08.162)
Supplement: Supplementary file 2 — Supplementary material [file mmc2.zip › data/raw/session10/experiment010.json]

{"name":"experiment010","numberDesigners":3,"trainingModels":[{"name":"Training #1 (Individual)","couplingMatrix":[[-1,0,0],[0,-1,0],[0,0,1]],"targetVector":[1,1,1],"inputIndices":[[0],[1],[2]],"outputIndices":[[0],[1],[2]],"inputLabels":["Size","Stability","Voltage"],"outputLabels":["Delta","Alpha","Epsilon"]},{"name":"Training #2 (Individual)","couplingMatrix":[[-1,0,0,0,0,0],[0,1,0,0,0,0],[0,0,-1,0,0,0],[0,0,0,-1,0,0],[0,0,0,0,-1,0],[0,0,0,0,0,-1]],"targetVector":[-0.92882,-0.37052,-0.95163,-0.30724,-0.73705,-0.67584],"inputIndices":[[0,1],[2,3],[4,5]],"outputIndices":[[0,1],[2,3],[4,5]],"inputLabels":["Speed","Torque","Diameter","Flexibility","Volume","Capacity"],"outputLabels":["Rho","Gamma","Iota","Psi","Theta","Omicron"]},{"name":"Training #3 (Individual)","couplingMatrix":[[-0.7221,-0.69179,0,0,0,0],[-0.69179,0.7221,0,0,0,0],[0,0,-0.73447,-0.67864,0,0],[0,0,-0.67864,0.73447,0,0],[0,0,0,0,-0.97194,-0.23524],[0,0,0,0,-0.23524,0.97194]],"targetVector":[-0.82857,-0.55988,-0.22606,-0.97411,-0.69761,-0.71648],"inputIndices":[[0,1],[2,3],[4,5]],"outputIndices":[[0,1],[2,3],[4,5]],"inputLabels":["Length","Resistance","Power","Shielding","Temperature","Acceleration"],"outputLabels":["Omega","Mu","Zeta","Tau","Sigma","Kappa"]},{"name":"Training #4 (Team)","couplingMatrix":[[1,0,0],[0,-1,0],[0,0,-1]],"targetVector":[-0.11157,-0.6177,-0.77846],"inputIndices":[[0],[1],[2]],"outputIndices":[[2],[0],[1]],"inputLabels":["Stiffness","Insulation","Flux"],"outputLabels":["Pi","Beta","Delta"]},{"name":"Training #5 (Team)","couplingMatrix":[[-0.4586,0.50321,0.73244],[-0.78132,0.16434,-0.60211],[-0.42336,-0.84839,0.31781]],"targetVector":[-0.8292,-0.54306,-0.13232],"inputIndices":[[0],[1],[2]],"outputIndices":[[0],[1],[2]],"inputLabels":["Mass","Size","Stability"],"outputLabels":["Alpha","Epsilon","Rho"]}],"experimentModels":[{"name":"Breezy Rain (Individual)","couplingMatrix":[[1,0,0,0,0,0,0,0,0],[0,-1,0,0,0,0,0,0,0],[0,0,1,0,0,0,0,0,0],[0,0,0,1,0,0,0,0,0],[0,0,0,0,1,0,0,0,0],[0,0,0,0,0,1,0,0,0],[0,0,0,0,0,0,1,0,0],[0,0,0,0,0,0,0,1,0],[0,0,0,0,0,0,0,0,-1]],"targetVector":[-0.65906,-0.70328,-0.26653,-0.50317,-0.85978,-0.087197,-0.69292,-0.32224,-0.645],"inputIndices":[[0,1,2],[3,4,5],[6,7,8]],"outputIndices":[[0,1,2],[3,4,5],[6,7,8]],"inputLabels":["Voltage","Speed","Torque","Diameter","Flexibility","Volume","Capacity","Length","Resistance"],"outputLabels":["Gamma","Iota","Psi","Theta","Omicron","Omega","Mu","Zeta","Tau"]},{"name":"Wistful Act (Team)","couplingMatrix":[[-0.82216,-0.56925],[-0.56925,0.82216]],"targetVector":[-0.6119,-0.79094],"inputIndices":[[],[0],[1]],"outputIndices":[[],[0],[1]],"inputLabels":["Voltage","Speed"],"outputLabels":["Kappa","Pi"]},{"name":"Onerous Effect (Team)","couplingMatrix":[[1,0,0],[0,-1,0],[0,0,-1]],"targetVector":[-0.49802,-0.72333,-0.4783],"inputIndices":[[0],[1],[2]],"outputIndices":[[1],[0],[2]],"inputLabels":["Flexibility","Volume","Capacity"],"outputLabels":["Alpha","Epsilon","Rho"]},{"name":"Hard Development (Team)","couplingMatrix":[[1,0,0],[0,-1,0],[0,0,1]],"targetVector":[-0.51437,-0.85582,-0.054691],"inputIndices":[[0],[1],[2]],"outputIndices":[[0],[2],[1]],"inputLabels":["Length","Resistance","Power"],"outputLabels":["Gamma","Iota","Psi"]},{"name":"Better Behavior (Team)","couplingMatrix":[[-0.79536,0.57157,0.20179],[-0.49767,-0.42573,-0.75569],[-0.34602,-0.70147,0.62306]],"targetVector":[-0.069671,-0.88214,-0.46581],"inputIndices":[[0],[],[1,2]],"outputIndices":[[0],[],[1,2]],"inputLabels":["Voltage","Speed","Torque"],"outputLabels":["Beta","Delta","Alpha"]},{"name":"Unwritten Experience (Team)","couplingMatrix":[[-0.55199,-0.83385],[-0.83385,0.55199]],"targetVector":[-0.9947,-0.10283],"inputIndices":[[0],[],[1]],"outputIndices":[[0],[],[1]],"inputLabels":["Torque","Diameter"],"outputLabels":["Beta","Delta"]},{"name":"Hallowed Sign (Individual)","couplingMatrix":[[0.7818,0.62353,0,0,0,0],[0.62353,-0.7818,0,0,0,0],[0,0,-0.80323,-0.59567,0,0],[0,0,-0.59567,0.80323,0,0],[0,0,0,0,-0.62429,-0.78119],[0,0,0,0,-0.78119,0.62429]],"targetVector":[-0.9385,-0.34528,-0.63918,-0.76905,-0.8698,-0.4934],"inputIndices":[[0,1],[2,3],[4,5]],"outputIndices":[[0,1],[2,3],[4,5]],"inputLabels":["Speed","Torque","Diameter","Flexibility","Volume","Capacity"],"outputLabels":["Omega","Mu","Zeta","Tau","Sigma","Kappa"]},{"name":"Husky Verse (Individual)","couplingMatrix":[[-0.27934,-0.96019,0,0,0,0],[-0.96019,0.27934,0,0,0,0],[0,0,-0.99591,-0.090366,0,0],[0,0,-0.090366,0.99591,0,0],[0,0,0,0,-0.62331,-0.78197],[0,0,0,0,-0.78197,0.62331]],"targetVector":[-0.57315,-0.81945,-0.81601,-0.57804,-0.71217,-0.70201],"inputIndices":[[0,1],[2,3],[4,5]],"outputIndices":[[0,1],[2,3],[4,5]],"inputLabels":["Length","Resistance","Power","Shielding","Temperature","Acceleration"],"outputLabels":["Pi","Beta","Delta","Alpha","Epsilon","Rho"]},{"name":"Economic Motion (Team)","couplingMatrix":[[-0.54672,0.75133,0.36958],[-0.65185,-0.10489,-0.75106],[-0.52553,-0.65153,0.54711]],"targetVector":[-0.67859,-0.5389,-0.4991],"inputIndices":[[0],[1],[2]],"outputIndices":[[0],[1],[2]],"inputLabels":["Voltage","Speed","Torque"],"outputLabels":["Alpha","Epsilon","Rho"]},{"name":"Arrogant Flame (Team)","couplingMatrix":[[-0.45433,-0.88791,-0.072126],[-0.65535,0.27829,0.70219],[-0.60341,0.36629,-0.70833]],"targetVector":[-0.26245,-0.90666,-0.3303],"inputIndices":[[],[0,1],[2]],"outputIndices":[[],[0,1],[2]],"inputLabels":["Mass","Size","Stability"],"outputLabels":["Sigma","Kappa","Pi"]},{"name":"Absorbed Copper (Team)","couplingMatrix":[[-0.39516,0.34889,0.46694,0.71],[-0.59123,-0.79572,0.12938,-0.023125],[-0.56804,0.46824,0.1668,-0.65594],[-0.41428,0.16078,-0.85872,0.25518]],"targetVector":[-0.0083672,-0.6689,-0.41853,-0.61427],"inputIndices":[[0,1],[2,3],[]],"outputIndices":[[0,1],[2,3],[]],"inputLabels":["Diameter","Flexibility","Volume","Capacity"],"outputLabels":["Epsilon","Rho","Gamma","Iota"]},{"name":"Staking System (Team)","couplingMatrix":[[-1,0,0],[0,-1,0],[0,0,1]],"targetVector":[-0.47921,-0.061052,-0.87557],"inputIndices":[[0],[1],[2]],"outputIndices":[[1],[2],[0]],"inputLabels":["Shielding","Temperature","Acceleration"],"outputLabels":["Omega","Mu","Zeta"]},{"name":"Thinkable Ink (Individual)","couplingMatrix":[[1,0,0,0,0,0,0,0,0,0,0,0,0,0,0,0,0,0],[0,1,0,0,0,0,0,0,0,0,0,0,0,0,0,0,0,0],[0,0,-1,0,0,0,0,0,0,0,0,0,0,0,0,0,0,0],[0,0,0,-1,0,0,0,0,0,0,0,0,0,0,0,0,0,0],[0,0,0,0,-1,0,0,0,0,0,0,0,0,0,0,0,0,0],[0,0,0,0,0,-1,0,0,0,0,0,0,0,0,0,0,0,0],[0,0,0,0,0,0,1,0,0,0,0,0,0,0,0,0,0,0],[0,0,0,0,0,0,0,1,0,0,0,0,0,0,0,0,0,0],[0,0,0,0,0,0,0,0,1,0,0,0,0,0,0,0,0,0],[0,0,0,0,0,0,0,0,0,1,0,0,0,0,0,0,0,0],[0,0,0,0,0,0,0,0,0,0,1,0,0,0,0,0,0,0],[0,0,0,0,0,0,0,0,0,0,0,1,0,0,0,0,0,0],[0,0,0,0,0,0,0,0,0,0,0,0,-1,0,0,0,0,0],[0,0,0,0,0,0,0,0,0,0,0,0,0,-1,0,0,0,0],[0,0,0,0,0,0,0,0,0,0,0,0,0,0,-1,0,0,0],[0,0,0,0,0,0,0,0,0,0,0,0,0,0,0,1,0,0],[0,0,0,0,0,0,0,0,0,0,0,0,0,0,0,0,-1,0],[0,0,0,0,0,0,0,0,0,0,0,0,0,0,0,0,0,-1]],"targetVector":[-0.23542,-0.28829,-0.17228,-0.32282,-0.79892,-0.29882,-0.073798,-0.53791,-0.15715,-0.54218,-0.36703,-0.50183,-0.27881,-0.088512,-0.41968,-0.32315,-0.40127,-0.68764],"inputIndices":[[0,1,2,3,4,5],[6,7,8,9,10,11],[12,13,14,15,16,17]],"outputIndices":[[0,1,2,3,4,5],[6,7,8,9,10,11],[12,13,14,15,16,17]],"inputLabels":["Torque","Diameter","Flexibility","Volume","Capacity","Length","Resistance","Power","Shielding","Temperature","Acceleration","Stiffness","Insulation","Flux","Mass","Size","Stability","Voltage"],"outputLabels":["Omicron","Omega","Mu","Zeta","Tau","Sigma","Kappa","Pi","Beta","Delta","Alpha","Epsilon","Rho","Gamma","Iota","Psi","Theta","Omicron"]},{"name":"Murky Mass (Team)","couplingMatrix":[[-0.85979,-0.51065],[-0.51065,0.85979]],"targetVector":[-0.78035,-0.62534],"inputIndices":[[0],[1],[]],"outputIndices":[[0],[1],[]],"inputLabels":["Size","Stability"],"outputLabels":["Tau","Sigma"]},{"name":"Brainy Damage (Individual)","couplingMatrix":[[-0.54202,-0.2549,-0.75219,-0.27468,0,0,0,0,0,0,0,0],[-0.39241,-0.09938,-0.017418,0.91424,0,0,0,0,0,0,0,0],[-0.43674,0.89403,0.044406,-0.089427,0,0,0,0,0,0,0,0],[-0.60123,-0.35477,0.65722,-0.2841,0,0,0,0,0,0,0,0],[0,0,0,0,-0.47651,-0.15346,0.7128,0.49123,0,0,0,0],[0,0,0,0,-0.60816,-0.27657,0.045725,-0.74267,0,0,0,0],[0,0,0,0,-0.39284,0.91801,-0.048985,-0.023194,0,0,0,0],[0,0,0,0,-0.49876,-0.2392,-0.69816,0.45452,0,0,0,0],[0,0,0,0,0,0,0,0,-0.3562,0.67521,0.33166,-0.55428],[0,0,0,0,0,0,0,0,-0.76357,-0.53993,0.35152,0.043294],[0,0,0,0,0,0,0,0,-0.29425,-0.15109,-0.81203,-0.48084],[0,0,0,0,0,0,0,0,-0.45111,0.47931,-0.32719,0.67801]],"targetVector":[-0.28341,-0.61274,-0.076557,-0.73373,-0.40645,-0.17613,-0.44293,-0.77948,-0.49908,-0.64264,-0.4906,-0.31183],"inputIndices":[[0,1,2,3],[4,5,6,7],[8,9,10,11]],"outputIndices":[[0,1,2,3],[4,5,6,7],[8,9,10,11]],"inputLabels":["Acceleration","Stiffness","Insulation","Flux","Mass","Size","Stability","Voltage","Speed","Torque","Diameter","Flexibility"],"outputLabels":["Iota","Psi","Theta","Omicron","Omega","Mu","Zeta","Tau","Sigma","Kappa","Pi","Beta"]},{"name":"Flat Sleep (Individual)","couplingMatrix":[[-0.42802,0.048492,-0.90247,0,0,0,0,0,0],[-0.65727,-0.70209,0.274,0,0,0,0,0,0],[-0.62032,0.71044,0.33238,0,0,0,0,0,0],[0,0,0,-0.6658,-0.64446,-0.37601,0,0,0],[0,0,0,-0.55794,0.095436,0.82437,0,0,0],[0,0,0,-0.49539,0.75866,-0.42311,0,0,0],[0,0,0,0,0,0,0.72117,0.30016,0.62435],[0,0,0,0,0,0,0.60306,-0.71556,-0.35256],[0,0,0,0,0,0,0.34093,0.63078,-0.69705]],"targetVector":[-0.52773,-0.14349,-0.83721,-0.67749,-0.30263,-0.67039,-0.99845,-0.055491,-0.0049739],"inputIndices":[[0,1,2],[3,4,5],[6,7,8]],"outputIndices":[[0,1,2],[3,4,5],[6,7,8]],"inputLabels":["Diameter","Flexibility","Volume","Capacity","Length","Resistance","Power","Shielding","Temperature"],"outputLabels":["Sigma","Kappa","Pi","Beta","Delta","Alpha","Epsilon","Rho","Gamma"]},{"name":"Befitting Plant (Team)","couplingMatrix":[[-0.3848,-0.29719,-0.87385],[-0.40534,-0.79615,0.44926],[-0.82923,0.52708,0.18589]],"targetVector":[-0.54667,-0.55993,-0.6226],"inputIndices":[[0,1],[2],[]],"outputIndices":[[0,1],[2],[]],"inputLabels":["Stiffness","Insulation","Flux"],"outputLabels":["Mu","Zeta","Tau"]},{"name":"Noiseless Stone (Team)","couplingMatrix":[[-0.26099,-0.21208,0.1434,0.93078],[-0.49052,-0.74166,0.29272,-0.35163],[-0.65599,0.63636,0.39347,-0.099567],[-0.51084,0.0033409,-0.85961,-0.010038]],"targetVector":[-0.094034,-0.58035,-0.46131,-0.66449],"inputIndices":[[0,1],[2],[3]],"outputIndices":[[0,1],[2],[3]],"inputLabels":["Diameter","Flexibility","Volume","Capacity"],"outputLabels":["Gamma","Iota","Psi","Theta"]},{"name":"Alert Burst (Team)","couplingMatrix":[[1,0,0],[0,1,0],[0,0,1]],"targetVector":[-0.778,-0.55733,-0.28999],"inputIndices":[[0],[1],[2]],"outputIndices":[[2],[1],[0]],"inputLabels":["Shielding","Temperature","Acceleration"],"outputLabels":["Theta","Omicron","Omega"]},{"name":"Statuesque Name (Individual)","couplingMatrix":[[-0.56636,0.61043,-0.55373,0,0,0,0,0,0],[-0.65701,-0.74004,-0.14382,0,0,0,0,0,0],[-0.49757,0.28235,0.82018,0,0,0,0,0,0],[0,0,0,-0.42301,0.87875,0.22104,0,0,0],[0,0,0,-0.8129,-0.26026,-0.52102,0,0,0],[0,0,0,-0.40032,-0.40008,0.82443,0,0,0],[0,0,0,0,0,0,-0.64827,-0.43741,-0.62323],[0,0,0,0,0,0,-0.48888,-0.3884,0.78111],[0,0,0,0,0,0,-0.58373,0.81106,0.03794]],"targetVector":[-0.62832,-0.7149,-0.30682,-0.16119,-0.91115,-0.37925,-0.89578,-0.055966,-0.44096],"inputIndices":[[0,1,2],[3,4,5],[6,7,8]],"outputIndices":[[0,1,2],[3,4,5],[6,7,8]],"inputLabels":["Stiffness","Insulation","Flux","Mass","Size","Stability","Voltage","Speed","Torque"],"outputLabels":["Gamma","Iota","Psi","Theta","Omicron","Omega","Mu","Zeta","Tau"]},{"name":"Wide Growth (Team)","couplingMatrix":[[-1,0,0,0,0,0],[0,-1,0,0,0,0],[0,0,-1,0,0,0],[0,0,0,-1,0,0],[0,0,0,0,1,0],[0,0,0,0,0,-1]],"targetVector":[-0.26358,-0.61106,-0.59286,-0.078192,-0.38175,-0.23194],"inputIndices":[[0,1],[2,3],[4,5]],"outputIndices":[[2,4],[0,5],[1,3]],"inputLabels":["Stiffness","Insulation","Flux","Mass","Size","Stability"],"outputLabels":["Tau","Sigma","Kappa","Pi","Beta","Delta"]},{"name":"Towering Test (Team)","couplingMatrix":[[1,0,0],[0,1,0],[0,0,-1]],"targetVector":[-0.80613,-0.58649,-0.078684],"inputIndices":[[0],[1],[2]],"outputIndices":[[2],[0],[1]],"inputLabels":["Length","Resistance","Power"],"outputLabels":["Psi","Theta","Omicron"]},{"name":"Chief Government (Individual)","couplingMatrix":[[1,0,0,0,0,0,0,0,0,0,0,0],[0,1,0,0,0,0,0,0,0,0,0,0],[0,0,-1,0,0,0,0,0,0,0,0,0],[0,0,0,-1,0,0,0,0,0,0,0,0],[0,0,0,0,1,0,0,0,0,0,0,0],[0,0,0,0,0,1,0,0,0,0,0,0],[0,0,0,0,0,0,-1,0,0,0,0,0],[0,0,0,0,0,0,0,-1,0,0,0,0],[0,0,0,0,0,0,0,0,-1,0,0,0],[0,0,0,0,0,0,0,0,0,-1,0,0],[0,0,0,0,0,0,0,0,0,0,1,0],[0,0,0,0,0,0,0,0,0,0,0,1]],"targetVector":[-0.57947,-0.58213,-0.27818,-0.49794,-0.32908,-0.50894,-0.34877,-0.71488,-0.84406,-0.14067,-0.51057,-0.084205],"inputIndices":[[0,1,2,3],[4,5,6,7],[8,9,10,11]],"outputIndices":[[0,1,2,3],[4,5,6,7],[8,9,10,11]],"inputLabels":["Power","Shielding","Temperature","Acceleration","Stiffness","Insulation","Flux","Mass","Size","Stability","Voltage","Speed"],"outputLabels":["Sigma","Kappa","Pi","Beta","Delta","Alpha","Epsilon","Rho","Gamma","Iota","Psi","Theta"]},{"name":"Silky Waste (Individual)","couplingMatrix":[[-0.57941,0.29472,-0.58727,-0.48221,0,0,0,0,0,0,0,0],[-0.69311,-0.66638,0.24115,0.13185,0,0,0,0,0,0,0,0],[-0.21847,0.26791,-0.36113,0.86607,0,0,0,0,0,0,0,0],[-0.36898,0.63032,0.68304,-0.003253,0,0,0,0,0,0,0,0],[0,0,0,0,-0.19151,-0.72771,0.45472,-0.47644,0,0,0,0],[0,0,0,0,-0.5179,-0.30049,-0.7956,-0.092191,0,0,0,0],[0,0,0,0,-0.54205,0.61369,0.18407,-0.54377,0,0,0,0],[0,0,0,0,-0.63347,-0.059447,0.35548,0.6847,0,0,0,0],[0,0,0,0,0,0,0,0,-0.45693,0.035506,0.28006,-0.84351],[0,0,0,0,0,0,0,0,-0.60782,-0.12124,0.58824,0.51946],[0,0,0,0,0,0,0,0,-0.40478,-0.7175,-0.56688,0.00085164],[0,0,0,0,0,0,0,0,-0.50787,0.68501,-0.50417,0.13655]],"targetVector":[-0.75492,-0.32383,-0.30741,-0.48033,-0.036354,-0.75423,-0.1799,-0.63044,-0.17128,-0.8161,-0.25621,-0.48887],"inputIndices":[[0,1,2,3],[4,5,6,7],[8,9,10,11]],"outputIndices":[[0,1,2,3],[4,5,6,7],[8,9,10,11]],"inputLabels":["Volume","Capacity","Length","Resistance","Power","Shielding","Temperature","Acceleration","Stiffness","Insulation","Flux","Mass"],"outputLabels":["Delta","Alpha","Epsilon","Rho","Gamma","Iota","Psi","Theta","Omicron","Omega","Mu","Zeta"]}]}
