# Supplementary material for: Data on multi-actor parameter design tasks by engineering students with variable problem size, coupling, and team size
Source: Data Brief. 2018 Aug 31;20:1079–84. doi: 10.1016/j.dib.2018.08.162 (PMC6140357; doi:10.1016/j.dib.2018.08.162)
Supplement: Supplementary file 2 — Supplementary material [file mmc2.zip › data/raw/session10/session10.log]

1376585054345	initialized	null
1376585064856	initialized	null
1376585064866	opened	experiment010
1376586551128	initialized	name="Training #1 (Individual)"; target={1.00000; 1.00000; 1.00000}
1376586570316	updated	input={0.38; 0.00; 0.00}; output={-0.38000; 0.00000; 0.00000}
1376586573883	updated	input={0.38; 0.00; 0.02}; output={-0.38000; 0.00000; 0.02000}
1376586574271	updated	input={-0.86; 0.00; 0.02}; output={0.86000; 0.00000; 0.02000}
1376586574337	updated	input={-0.86; 0.39; 0.02}; output={0.86000; -0.39000; 0.02000}
1376586575292	updated	input={-0.87; 0.39; 0.02}; output={0.87000; -0.39000; 0.02000}
1376586575618	updated	input={-0.87; -0.14; 0.02}; output={0.87000; 0.14000; 0.02000}
1376586576040	updated	input={-1.00; -0.14; 0.02}; output={1.00000; 0.14000; 0.02000}
1376586576919	updated	input={-1.00; -0.55; 0.02}; output={1.00000; 0.55000; 0.02000}
1376586578367	updated	input={-1.00; -0.81; 0.02}; output={1.00000; 0.81000; 0.02000}
1376586579713	updated	input={-1.00; -1.00; 0.02}; output={1.00000; 1.00000; 0.02000}
1376586593673	updated	input={-1.00; -0.39; 0.02}; output={1.00000; 0.39000; 0.02000}
1376586595037	updated	input={-1.00; -1.00; 0.02}; output={1.00000; 1.00000; 0.02000}
1376586597808	updated	input={-0.80; -1.00; 0.02}; output={0.80000; 1.00000; 0.02000}
1376586598250	updated	input={-0.80; -0.80; 0.02}; output={0.80000; 0.80000; 0.02000}
1376586598298	updated	input={-1.00; -0.80; 0.02}; output={1.00000; 0.80000; 0.02000}
1376586598400	updated	input={-1.00; -0.80; 0.22}; output={1.00000; 0.80000; 0.22000}
1376586598647	updated	input={-1.00; -0.60; 0.22}; output={1.00000; 0.60000; 0.22000}
1376586598850	updated	input={-1.00; -0.60; 0.42}; output={1.00000; 0.60000; 0.42000}
1376586598987	updated	input={-1.00; -0.40; 0.42}; output={1.00000; 0.40000; 0.42000}
1376586599236	updated	input={-1.00; -0.60; 0.42}; output={1.00000; 0.60000; 0.42000}
1376586599348	updated	input={-1.00; -0.60; 0.22}; output={1.00000; 0.60000; 0.22000}
1376586599427	updated	input={-1.00; -0.80; 0.22}; output={1.00000; 0.80000; 0.22000}
1376586599583	updated	input={-1.00; -0.80; 0.02}; output={1.00000; 0.80000; 0.02000}
1376586599661	updated	input={-1.00; -1.00; 0.02}; output={1.00000; 1.00000; 0.02000}
1376586599707	updated	input={-1.00; -1.00; -0.18}; output={1.00000; 1.00000; -0.18000}
1376586600267	updated	input={-1.00; -1.00; -0.38}; output={1.00000; 1.00000; -0.38000}
1376586600707	updated	input={-0.99; -1.00; -0.38}; output={0.99000; 1.00000; -0.38000}
1376586600949	updated	input={-0.98; -1.00; -0.38}; output={0.98000; 1.00000; -0.38000}
1376586601025	updated	input={-0.98; -1.00; -0.18}; output={0.98000; 1.00000; -0.18000}
1376586601166	updated	input={-0.97; -1.00; -0.18}; output={0.97000; 1.00000; -0.18000}
1376586601267	updated	input={-0.97; -1.00; 0.02}; output={0.97000; 1.00000; 0.02000}
1376586601374	updated	input={-0.96; -1.00; 0.02}; output={0.96000; 1.00000; 0.02000}
1376586601452	updated	input={-0.96; -1.00; 0.22}; output={0.96000; 1.00000; 0.22000}
1376586601573	updated	input={-0.95; -1.00; 0.22}; output={0.95000; 1.00000; 0.22000}
1376586601686	updated	input={-0.95; -1.00; 0.42}; output={0.95000; 1.00000; 0.42000}
1376586601781	updated	input={-0.94; -1.00; 0.42}; output={0.94000; 1.00000; 0.42000}
1376586601977	updated	input={-0.94; -1.00; 0.62}; output={0.94000; 1.00000; 0.62000}
1376586602049	updated	input={-0.95; -1.00; 0.62}; output={0.95000; 1.00000; 0.62000}
1376586602215	updated	input={-0.96; -1.00; 0.62}; output={0.96000; 1.00000; 0.62000}
1376586602397	updated	input={-0.97; -1.00; 0.62}; output={0.97000; 1.00000; 0.62000}
1376586602445	updated	input={-0.97; -1.00; 0.82}; output={0.97000; 1.00000; 0.82000}
1376586602583	updated	input={-0.98; -1.00; 0.82}; output={0.98000; 1.00000; 0.82000}
1376586602788	updated	input={-0.99; -1.00; 0.82}; output={0.99000; 1.00000; 0.82000}
1376586603058	updated	input={-0.99; -1.00; 1.00}; output={0.99000; 1.00000; 1.00000}
1376586603256	solved	Training #1 (Individual)
1376586641766	initialized	name="Training #2 (Individual)"; target={-0.92882; -0.37052; -0.95163; -0.30724; -0.73705; -0.67584}
1376586645280	updated	input={0.00; 0.00; 0.00; 0.00; 0.20; 0.00}; output={0.00000; 0.00000; 0.00000; 0.00000; -0.20000; 0.00000}
1376586645720	updated	input={0.00; 0.00; 0.00; 0.00; 0.00; 0.00}; output={0.00000; 0.00000; 0.00000; 0.00000; 0.00000; 0.00000}
1376586648391	updated	input={0.00; 0.00; 0.00; 0.00; 0.20; 0.00}; output={0.00000; 0.00000; 0.00000; 0.00000; -0.20000; 0.00000}
1376586648797	updated	input={0.00; 0.00; 0.00; 0.00; 0.00; 0.00}; output={0.00000; 0.00000; 0.00000; 0.00000; 0.00000; 0.00000}
1376586652425	updated	input={0.00; 0.00; -0.01; 0.00; 0.00; 0.00}; output={0.00000; 0.00000; 0.01000; 0.00000; 0.00000; 0.00000}
1376586653397	updated	input={0.00; 0.00; 0.00; 0.00; 0.00; 0.00}; output={0.00000; 0.00000; 0.00000; 0.00000; 0.00000; 0.00000}
1376586654161	updated	input={0.00; 0.00; -0.01; 0.00; 0.00; 0.00}; output={0.00000; 0.00000; 0.01000; 0.00000; 0.00000; 0.00000}
1376586654600	updated	input={0.00; 0.00; 0.00; 0.00; 0.00; 0.00}; output={0.00000; 0.00000; 0.00000; 0.00000; 0.00000; 0.00000}
1376586654960	updated	input={0.00; 0.00; -0.01; 0.00; 0.00; 0.00}; output={0.00000; 0.00000; 0.01000; 0.00000; 0.00000; 0.00000}
1376586656677	updated	input={0.01; 0.00; -0.01; 0.00; 0.00; 0.00}; output={-0.01000; 0.00000; 0.01000; 0.00000; 0.00000; 0.00000}
1376586657232	updated	input={0.02; 0.00; -0.01; 0.00; 0.00; 0.00}; output={-0.02000; 0.00000; 0.01000; 0.00000; 0.00000; 0.00000}
1376586657531	updated	input={0.02; 0.00; 0.00; 0.00; 0.00; 0.00}; output={-0.02000; 0.00000; 0.00000; 0.00000; 0.00000; 0.00000}
1376586657760	updated	input={0.03; 0.00; 0.00; 0.00; 0.00; 0.00}; output={-0.03000; 0.00000; 0.00000; 0.00000; 0.00000; 0.00000}
1376586657812	updated	input={0.04; 0.00; 0.00; 0.00; 0.00; 0.00}; output={-0.04000; 0.00000; 0.00000; 0.00000; 0.00000; 0.00000}
1376586657908	updated	input={0.05; 0.00; 0.00; 0.00; 0.00; 0.00}; output={-0.05000; 0.00000; 0.00000; 0.00000; 0.00000; 0.00000}
1376586657968	updated	input={0.06; 0.00; 0.00; 0.00; 0.00; 0.00}; output={-0.06000; 0.00000; 0.00000; 0.00000; 0.00000; 0.00000}
1376586658029	updated	input={0.07; 0.00; 0.00; 0.00; 0.00; 0.00}; output={-0.07000; 0.00000; 0.00000; 0.00000; 0.00000; 0.00000}
1376586658116	updated	input={0.08; 0.00; 0.00; 0.00; 0.00; 0.00}; output={-0.08000; 0.00000; 0.00000; 0.00000; 0.00000; 0.00000}
1376586658171	updated	input={0.08; 0.00; 0.00; 0.00; -0.20; 0.00}; output={-0.08000; 0.00000; 0.00000; 0.00000; 0.20000; 0.00000}
1376586658243	updated	input={0.10; 0.00; 0.00; 0.00; -0.20; 0.00}; output={-0.10000; 0.00000; 0.00000; 0.00000; 0.20000; 0.00000}
1376586658264	updated	input={0.10; 0.00; 0.00; 0.00; -0.20; 0.00}; output={-0.10000; 0.00000; 0.00000; 0.00000; 0.20000; 0.00000}
1376586658328	updated	input={0.11; 0.00; 0.00; 0.00; -0.20; 0.00}; output={-0.11000; 0.00000; 0.00000; 0.00000; 0.20000; 0.00000}
1376586658412	updated	input={0.12; 0.00; 0.00; 0.00; -0.20; 0.00}; output={-0.12000; 0.00000; 0.00000; 0.00000; 0.20000; 0.00000}
1376586658493	updated	input={0.12; 0.00; -0.01; 0.00; -0.20; 0.00}; output={-0.12000; 0.00000; 0.01000; 0.00000; 0.20000; 0.00000}
1376586658508	updated	input={0.13; 0.00; -0.01; 0.00; -0.20; 0.00}; output={-0.13000; 0.00000; 0.01000; 0.00000; 0.20000; 0.00000}
1376586658594	updated	input={0.14; 0.00; -0.01; 0.00; -0.20; 0.00}; output={-0.14000; 0.00000; 0.01000; 0.00000; 0.20000; 0.00000}
1376586658664	updated	input={0.15; 0.00; -0.01; 0.00; -0.20; 0.00}; output={-0.15000; 0.00000; 0.01000; 0.00000; 0.20000; 0.00000}
1376586658714	updated	input={0.16; 0.00; -0.01; 0.00; -0.20; 0.00}; output={-0.16000; 0.00000; 0.01000; 0.00000; 0.20000; 0.00000}
1376586658762	updated	input={0.18; 0.00; -0.01; 0.00; -0.20; 0.00}; output={-0.18000; 0.00000; 0.01000; 0.00000; 0.20000; 0.00000}
1376586658770	updated	input={0.18; 0.00; -0.01; 0.00; -0.20; 0.00}; output={-0.18000; 0.00000; 0.01000; 0.00000; 0.20000; 0.00000}
1376586658868	updated	input={0.20; 0.00; -0.01; 0.00; -0.20; 0.00}; output={-0.20000; 0.00000; 0.01000; 0.00000; 0.20000; 0.00000}
1376586658876	updated	input={0.20; 0.00; -0.01; 0.00; -0.20; 0.00}; output={-0.20000; 0.00000; 0.01000; 0.00000; 0.20000; 0.00000}
1376586658942	updated	input={0.21; 0.00; -0.01; 0.00; -0.20; 0.00}; output={-0.21000; 0.00000; 0.01000; 0.00000; 0.20000; 0.00000}
1376586658994	updated	input={0.21; 0.00; -0.01; 0.00; 0.00; 0.00}; output={-0.21000; 0.00000; 0.01000; 0.00000; 0.00000; 0.00000}
1376586659002	updated	input={0.22; 0.00; -0.01; 0.00; 0.00; 0.00}; output={-0.22000; 0.00000; 0.01000; 0.00000; 0.00000; 0.00000}
1376586659070	updated	input={0.23; 0.00; -0.01; 0.00; 0.00; 0.00}; output={-0.23000; 0.00000; 0.01000; 0.00000; 0.00000; 0.00000}
1376586659132	updated	input={0.24; 0.00; -0.01; 0.00; 0.00; 0.00}; output={-0.24000; 0.00000; 0.01000; 0.00000; 0.00000; 0.00000}
1376586659256	updated	input={0.25; 0.00; -0.01; 0.00; 0.00; 0.00}; output={-0.25000; 0.00000; 0.01000; 0.00000; 0.00000; 0.00000}
1376586659381	updated	input={0.26; 0.00; -0.01; 0.00; 0.00; 0.00}; output={-0.26000; 0.00000; 0.01000; 0.00000; 0.00000; 0.00000}
1376586659478	updated	input={0.27; 0.00; -0.01; 0.00; 0.00; 0.00}; output={-0.27000; 0.00000; 0.01000; 0.00000; 0.00000; 0.00000}
1376586659561	updated	input={0.28; 0.00; -0.01; 0.00; 0.00; 0.00}; output={-0.28000; 0.00000; 0.01000; 0.00000; 0.00000; 0.00000}
1376586659611	updated	input={0.28; 0.00; -0.01; 0.00; 0.00; 0.00}; output={-0.28000; 0.00000; 0.01000; 0.00000; 0.00000; 0.00000}
1376586659667	updated	input={0.28; 0.00; -0.01; 0.00; -0.20; 0.00}; output={-0.28000; 0.00000; 0.01000; 0.00000; 0.20000; 0.00000}
1376586659713	updated	input={0.31; 0.00; -0.01; 0.00; -0.20; 0.00}; output={-0.31000; 0.00000; 0.01000; 0.00000; 0.20000; 0.00000}
1376586659721	updated	input={0.31; 0.00; -0.01; 0.00; -0.20; 0.00}; output={-0.31000; 0.00000; 0.01000; 0.00000; 0.20000; 0.00000}
1376586659783	updated	input={0.32; 0.00; -0.01; 0.00; -0.20; 0.00}; output={-0.32000; 0.00000; 0.01000; 0.00000; 0.20000; 0.00000}
1376586659874	updated	input={0.34; 0.00; -0.01; 0.00; -0.20; 0.00}; output={-0.34000; 0.00000; 0.01000; 0.00000; 0.20000; 0.00000}
1376586659883	updated	input={0.34; 0.00; -0.01; 0.00; -0.20; 0.00}; output={-0.34000; 0.00000; 0.01000; 0.00000; 0.20000; 0.00000}
1376586659943	updated	input={0.34; 0.00; -0.01; 0.00; 0.00; 0.00}; output={-0.34000; 0.00000; 0.01000; 0.00000; 0.00000; 0.00000}
1376586659951	updated	input={0.36; 0.00; -0.01; 0.00; 0.00; 0.00}; output={-0.36000; 0.00000; 0.01000; 0.00000; 0.00000; 0.00000}
1376586659964	updated	input={0.36; 0.00; -0.01; 0.00; 0.00; 0.00}; output={-0.36000; 0.00000; 0.01000; 0.00000; 0.00000; 0.00000}
1376586660013	updated	input={0.38; 0.00; -0.01; 0.00; 0.00; 0.00}; output={-0.38000; 0.00000; 0.01000; 0.00000; 0.00000; 0.00000}
1376586660044	updated	input={0.38; 0.00; -0.01; 0.00; 0.00; 0.00}; output={-0.38000; 0.00000; 0.01000; 0.00000; 0.00000; 0.00000}
1376586660233	updated	input={0.38; 0.00; 0.19; 0.00; 0.00; 0.00}; output={-0.38000; 0.00000; -0.19000; 0.00000; 0.00000; 0.00000}
1376586660248	updated	input={0.40; 0.00; 0.19; 0.00; 0.00; 0.00}; output={-0.40000; 0.00000; -0.19000; 0.00000; 0.00000; 0.00000}
1376586660263	updated	input={0.40; 0.00; 0.19; 0.00; 0.00; 0.00}; output={-0.40000; 0.00000; -0.19000; 0.00000; 0.00000; 0.00000}
1376586660342	updated	input={0.42; 0.00; 0.19; 0.00; 0.00; 0.00}; output={-0.42000; 0.00000; -0.19000; 0.00000; 0.00000; 0.00000}
1376586660350	updated	input={0.42; 0.00; 0.19; 0.00; 0.00; 0.00}; output={-0.42000; 0.00000; -0.19000; 0.00000; 0.00000; 0.00000}
1376586660425	updated	input={0.43; 0.00; 0.19; 0.00; 0.00; 0.00}; output={-0.43000; 0.00000; -0.19000; 0.00000; 0.00000; 0.00000}
1376586660522	updated	input={0.45; 0.00; 0.19; 0.00; 0.00; 0.00}; output={-0.45000; 0.00000; -0.19000; 0.00000; 0.00000; 0.00000}
1376586660562	updated	input={0.45; 0.00; 0.39; 0.00; 0.00; 0.00}; output={-0.45000; 0.00000; -0.39000; 0.00000; 0.00000; 0.00000}
1376586660576	updated	input={0.45; 0.00; 0.39; 0.00; 0.00; 0.00}; output={-0.45000; 0.00000; -0.39000; 0.00000; 0.00000; 0.00000}
1376586660629	updated	input={0.47; 0.00; 0.39; 0.00; 0.00; 0.00}; output={-0.47000; 0.00000; -0.39000; 0.00000; 0.00000; 0.00000}
1376586660654	updated	input={0.47; 0.00; 0.39; 0.00; 0.00; 0.00}; output={-0.47000; 0.00000; -0.39000; 0.00000; 0.00000; 0.00000}
1376586660735	updated	input={0.48; 0.00; 0.39; 0.00; 0.00; 0.00}; output={-0.48000; 0.00000; -0.39000; 0.00000; 0.00000; 0.00000}
1376586660769	updated	input={0.48; 0.00; 0.39; 0.00; -0.20; 0.00}; output={-0.48000; 0.00000; -0.39000; 0.00000; 0.20000; 0.00000}
1376586660862	updated	input={0.50; 0.00; 0.39; 0.00; -0.20; 0.00}; output={-0.50000; 0.00000; -0.39000; 0.00000; 0.20000; 0.00000}
1376586660880	updated	input={0.51; 0.00; 0.39; 0.00; -0.20; 0.00}; output={-0.51000; 0.00000; -0.39000; 0.00000; 0.20000; 0.00000}
1376586660938	updated	input={0.52; 0.00; 0.39; 0.00; -0.20; 0.00}; output={-0.52000; 0.00000; -0.39000; 0.00000; 0.20000; 0.00000}
1376586660998	updated	input={0.52; 0.00; 0.59; 0.00; -0.20; 0.00}; output={-0.52000; 0.00000; -0.59000; 0.00000; 0.20000; 0.00000}
1376586661077	updated	input={0.54; 0.00; 0.59; 0.00; -0.20; 0.00}; output={-0.54000; 0.00000; -0.59000; 0.00000; 0.20000; 0.00000}
1376586661155	updated	input={0.56; 0.00; 0.59; 0.00; -0.20; 0.00}; output={-0.56000; 0.00000; -0.59000; 0.00000; 0.20000; 0.00000}
1376586661163	updated	input={0.56; 0.00; 0.59; 0.00; -0.20; 0.00}; output={-0.56000; 0.00000; -0.59000; 0.00000; 0.20000; 0.00000}
1376586661172	updated	input={0.56; 0.00; 0.59; 0.00; -0.20; 0.00}; output={-0.56000; 0.00000; -0.59000; 0.00000; 0.20000; 0.00000}
1376586661183	updated	input={0.56; 0.00; 0.59; 0.00; 0.00; 0.00}; output={-0.56000; 0.00000; -0.59000; 0.00000; 0.00000; 0.00000}
1376586661193	updated	input={0.56; 0.00; 0.59; 0.00; 0.00; 0.00}; output={-0.56000; 0.00000; -0.59000; 0.00000; 0.00000; 0.00000}
1376586661246	updated	input={0.56; 0.00; 0.79; 0.00; 0.00; 0.00}; output={-0.56000; 0.00000; -0.79000; 0.00000; 0.00000; 0.00000}
1376586661260	updated	input={0.57; 0.00; 0.79; 0.00; 0.00; 0.00}; output={-0.57000; 0.00000; -0.79000; 0.00000; 0.00000; 0.00000}
1376586661269	updated	input={0.57; 0.00; 0.79; 0.00; 0.00; 0.00}; output={-0.57000; 0.00000; -0.79000; 0.00000; 0.00000; 0.00000}
1376586661334	updated	input={0.59; 0.00; 0.79; 0.00; 0.00; 0.00}; output={-0.59000; 0.00000; -0.79000; 0.00000; 0.00000; 0.00000}
1376586661406	updated	input={0.60; 0.00; 0.79; 0.00; 0.00; 0.00}; output={-0.60000; 0.00000; -0.79000; 0.00000; 0.00000; 0.00000}
1376586661460	updated	input={0.61; 0.00; 0.79; 0.00; 0.00; 0.00}; output={-0.61000; 0.00000; -0.79000; 0.00000; 0.00000; 0.00000}
1376586661534	updated	input={0.62; 0.00; 0.79; 0.00; 0.00; 0.00}; output={-0.62000; 0.00000; -0.79000; 0.00000; 0.00000; 0.00000}
1376586661583	updated	input={0.62; 0.00; 0.99; 0.00; 0.00; 0.00}; output={-0.62000; 0.00000; -0.99000; 0.00000; 0.00000; 0.00000}
1376586661695	updated	input={0.63; 0.00; 0.99; 0.00; 0.00; 0.00}; output={-0.63000; 0.00000; -0.99000; 0.00000; 0.00000; 0.00000}
1376586661752	updated	input={0.65; 0.00; 0.99; 0.00; 0.00; 0.00}; output={-0.65000; 0.00000; -0.99000; 0.00000; 0.00000; 0.00000}
1376586661765	updated	input={0.65; 0.00; 0.99; 0.00; -0.20; 0.00}; output={-0.65000; 0.00000; -0.99000; 0.00000; 0.20000; 0.00000}
1376586661776	updated	input={0.65; 0.00; 0.99; 0.00; -0.20; 0.00}; output={-0.65000; 0.00000; -0.99000; 0.00000; 0.20000; 0.00000}
1376586661838	updated	input={0.66; 0.00; 0.99; 0.00; -0.20; 0.00}; output={-0.66000; 0.00000; -0.99000; 0.00000; 0.20000; 0.00000}
1376586661897	updated	input={0.67; 0.00; 0.99; 0.00; -0.20; 0.00}; output={-0.67000; 0.00000; -0.99000; 0.00000; 0.20000; 0.00000}
1376586661964	updated	input={0.68; 0.00; 0.99; 0.00; -0.20; 0.00}; output={-0.68000; 0.00000; -0.99000; 0.00000; 0.20000; 0.00000}
1376586662041	updated	input={0.70; 0.00; 0.99; 0.00; -0.20; 0.00}; output={-0.70000; 0.00000; -0.99000; 0.00000; 0.20000; 0.00000}
1376586662049	updated	input={0.70; 0.00; 0.99; 0.00; -0.20; 0.00}; output={-0.70000; 0.00000; -0.99000; 0.00000; 0.20000; 0.00000}
1376586662122	updated	input={0.72; 0.00; 0.99; 0.00; -0.20; 0.00}; output={-0.72000; 0.00000; -0.99000; 0.00000; 0.20000; 0.00000}
1376586662132	updated	input={0.72; 0.00; 0.99; 0.00; -0.20; 0.00}; output={-0.72000; 0.00000; -0.99000; 0.00000; 0.20000; 0.00000}
1376586662185	updated	input={0.73; 0.00; 0.99; 0.00; -0.20; 0.00}; output={-0.73000; 0.00000; -0.99000; 0.00000; 0.20000; 0.00000}
1376586662280	updated	input={0.73; 0.00; 0.99; 0.00; 0.00; 0.00}; output={-0.73000; 0.00000; -0.99000; 0.00000; 0.00000; 0.00000}
1376586662294	updated	input={0.74; 0.00; 0.99; 0.00; 0.00; 0.00}; output={-0.74000; 0.00000; -0.99000; 0.00000; 0.00000; 0.00000}
1376586662349	updated	input={0.75; 0.00; 0.99; 0.00; 0.00; 0.00}; output={-0.75000; 0.00000; -0.99000; 0.00000; 0.00000; 0.00000}
1376586662411	updated	input={0.76; 0.00; 0.99; 0.00; 0.00; 0.00}; output={-0.76000; 0.00000; -0.99000; 0.00000; 0.00000; 0.00000}
1376586662482	updated	input={0.77; 0.00; 0.99; 0.00; 0.00; 0.00}; output={-0.77000; 0.00000; -0.99000; 0.00000; 0.00000; 0.00000}
1376586662548	updated	input={0.78; 0.00; 0.99; 0.00; 0.00; 0.00}; output={-0.78000; 0.00000; -0.99000; 0.00000; 0.00000; 0.00000}
1376586662608	updated	input={0.79; 0.00; 0.99; 0.00; 0.00; 0.00}; output={-0.79000; 0.00000; -0.99000; 0.00000; 0.00000; 0.00000}
1376586662683	updated	input={0.80; 0.00; 0.99; 0.00; 0.00; 0.00}; output={-0.80000; 0.00000; -0.99000; 0.00000; 0.00000; 0.00000}
1376586662737	updated	input={0.81; 0.00; 0.99; 0.00; 0.00; 0.00}; output={-0.81000; 0.00000; -0.99000; 0.00000; 0.00000; 0.00000}
1376586662799	updated	input={0.82; 0.00; 0.99; 0.00; 0.00; 0.00}; output={-0.82000; 0.00000; -0.99000; 0.00000; 0.00000; 0.00000}
1376586662858	updated	input={0.83; 0.00; 0.99; 0.00; 0.00; 0.00}; output={-0.83000; 0.00000; -0.99000; 0.00000; 0.00000; 0.00000}
1376586662923	updated	input={0.84; 0.00; 0.99; 0.00; 0.00; 0.00}; output={-0.84000; 0.00000; -0.99000; 0.00000; 0.00000; 0.00000}
1376586662981	updated	input={0.85; 0.00; 0.99; 0.00; 0.00; 0.00}; output={-0.85000; 0.00000; -0.99000; 0.00000; 0.00000; 0.00000}
1376586663037	updated	input={0.86; 0.00; 0.99; 0.00; 0.00; 0.00}; output={-0.86000; 0.00000; -0.99000; 0.00000; 0.00000; 0.00000}
1376586663096	updated	input={0.87; 0.00; 0.99; 0.00; 0.00; 0.00}; output={-0.87000; 0.00000; -0.99000; 0.00000; 0.00000; 0.00000}
1376586663152	updated	input={0.88; 0.00; 0.99; 0.00; 0.00; 0.00}; output={-0.88000; 0.00000; -0.99000; 0.00000; 0.00000; 0.00000}
1376586663209	updated	input={0.89; 0.00; 0.99; 0.00; 0.00; 0.00}; output={-0.89000; 0.00000; -0.99000; 0.00000; 0.00000; 0.00000}
1376586663288	updated	input={0.90; 0.00; 0.99; 0.00; 0.00; 0.00}; output={-0.90000; 0.00000; -0.99000; 0.00000; 0.00000; 0.00000}
1376586663297	updated	input={0.90; 0.00; 0.99; 0.00; -0.20; 0.00}; output={-0.90000; 0.00000; -0.99000; 0.00000; 0.20000; 0.00000}
1376586663355	updated	input={0.91; 0.00; 0.99; 0.00; -0.20; 0.00}; output={-0.91000; 0.00000; -0.99000; 0.00000; 0.20000; 0.00000}
1376586663414	updated	input={0.92; 0.00; 0.99; 0.00; -0.20; 0.00}; output={-0.92000; 0.00000; -0.99000; 0.00000; 0.20000; 0.00000}
1376586663667	updated	input={0.92; 0.00; 0.99; 0.00; 0.00; 0.00}; output={-0.92000; 0.00000; -0.99000; 0.00000; 0.00000; 0.00000}
1376586663742	updated	input={0.92; 0.00; 1.00; 0.00; 0.00; 0.00}; output={-0.92000; 0.00000; -1.00000; 0.00000; 0.00000; 0.00000}
1376586664565	updated	input={0.92; 0.00; 1.00; 0.00; -0.20; 0.00}; output={-0.92000; 0.00000; -1.00000; 0.00000; 0.20000; 0.00000}
1376586664912	updated	input={0.91; 0.00; 1.00; 0.00; -0.20; 0.00}; output={-0.91000; 0.00000; -1.00000; 0.00000; 0.20000; 0.00000}
1376586665043	updated	input={0.91; 0.00; 1.00; 0.00; 0.00; 0.00}; output={-0.91000; 0.00000; -1.00000; 0.00000; 0.00000; 0.00000}
1376586665498	updated	input={0.92; 0.00; 1.00; 0.00; 0.00; 0.00}; output={-0.92000; 0.00000; -1.00000; 0.00000; 0.00000; 0.00000}
1376586665768	updated	input={0.93; 0.00; 1.00; 0.00; 0.00; 0.00}; output={-0.93000; 0.00000; -1.00000; 0.00000; 0.00000; 0.00000}
1376586666294	updated	input={0.94; 0.00; 1.00; 0.00; 0.00; 0.00}; output={-0.94000; 0.00000; -1.00000; 0.00000; 0.00000; 0.00000}
1376586666352	updated	input={0.95; 0.00; 1.00; 0.00; 0.00; 0.00}; output={-0.95000; 0.00000; -1.00000; 0.00000; 0.00000; 0.00000}
1376586666421	updated	input={0.96; 0.00; 1.00; 0.00; 0.00; 0.00}; output={-0.96000; 0.00000; -1.00000; 0.00000; 0.00000; 0.00000}
1376586666485	updated	input={0.97; 0.00; 1.00; 0.00; 0.00; 0.00}; output={-0.97000; 0.00000; -1.00000; 0.00000; 0.00000; 0.00000}
1376586666589	updated	input={0.98; 0.00; 1.00; 0.00; 0.00; 0.00}; output={-0.98000; 0.00000; -1.00000; 0.00000; 0.00000; 0.00000}
1376586666714	updated	input={0.97; 0.00; 1.00; 0.00; 0.00; 0.00}; output={-0.97000; 0.00000; -1.00000; 0.00000; 0.00000; 0.00000}
1376586667051	updated	input={0.96; 0.00; 1.00; 0.00; 0.00; 0.00}; output={-0.96000; 0.00000; -1.00000; 0.00000; 0.00000; 0.00000}
1376586667256	updated	input={0.95; 0.00; 1.00; 0.00; 0.00; 0.00}; output={-0.95000; 0.00000; -1.00000; 0.00000; 0.00000; 0.00000}
1376586667469	updated	input={0.94; 0.00; 1.00; 0.00; 0.00; 0.00}; output={-0.94000; 0.00000; -1.00000; 0.00000; 0.00000; 0.00000}
1376586668090	updated	input={0.94; 0.01; 1.00; 0.00; 0.00; 0.00}; output={-0.94000; 0.01000; -1.00000; 0.00000; 0.00000; 0.00000}
1376586668397	updated	input={0.94; 0.00; 1.00; 0.00; 0.00; 0.00}; output={-0.94000; 0.00000; -1.00000; 0.00000; 0.00000; 0.00000}
1376586668716	updated	input={0.94; -0.01; 1.00; 0.00; 0.00; 0.00}; output={-0.94000; -0.01000; -1.00000; 0.00000; 0.00000; 0.00000}
1376586669247	updated	input={0.94; -0.02; 1.00; 0.00; 0.00; 0.00}; output={-0.94000; -0.02000; -1.00000; 0.00000; 0.00000; 0.00000}
1376586669325	updated	input={0.94; -0.03; 1.00; 0.00; 0.00; 0.00}; output={-0.94000; -0.03000; -1.00000; 0.00000; 0.00000; 0.00000}
1376586669394	updated	input={0.94; -0.04; 1.00; 0.00; 0.00; 0.00}; output={-0.94000; -0.04000; -1.00000; 0.00000; 0.00000; 0.00000}
1376586669471	updated	input={0.94; -0.05; 1.00; 0.00; 0.00; 0.00}; output={-0.94000; -0.05000; -1.00000; 0.00000; 0.00000; 0.00000}
1376586669540	updated	input={0.94; -0.06; 1.00; 0.00; 0.00; 0.00}; output={-0.94000; -0.06000; -1.00000; 0.00000; 0.00000; 0.00000}
1376586669642	updated	input={0.94; -0.07; 1.00; 0.00; 0.00; 0.00}; output={-0.94000; -0.07000; -1.00000; 0.00000; 0.00000; 0.00000}
1376586669723	updated	input={0.94; -0.08; 1.00; 0.00; 0.00; 0.00}; output={-0.94000; -0.08000; -1.00000; 0.00000; 0.00000; 0.00000}
1376586669795	updated	input={0.94; -0.09; 1.00; 0.00; 0.00; 0.00}; output={-0.94000; -0.09000; -1.00000; 0.00000; 0.00000; 0.00000}
1376586669865	updated	input={0.94; -0.10; 1.00; 0.00; 0.00; 0.00}; output={-0.94000; -0.10000; -1.00000; 0.00000; 0.00000; 0.00000}
1376586669938	updated	input={0.94; -0.11; 1.00; 0.00; 0.00; 0.00}; output={-0.94000; -0.11000; -1.00000; 0.00000; 0.00000; 0.00000}
1376586670050	updated	input={0.94; -0.12; 1.00; 0.00; 0.00; 0.00}; output={-0.94000; -0.12000; -1.00000; 0.00000; 0.00000; 0.00000}
1376586670436	updated	input={0.94; -0.13; 1.00; 0.00; 0.00; 0.00}; output={-0.94000; -0.13000; -1.00000; 0.00000; 0.00000; 0.00000}
1376586670961	updated	input={0.94; -0.14; 1.00; 0.00; 0.00; 0.00}; output={-0.94000; -0.14000; -1.00000; 0.00000; 0.00000; 0.00000}
1376586671024	updated	input={0.94; -0.15; 1.00; 0.00; 0.00; 0.00}; output={-0.94000; -0.15000; -1.00000; 0.00000; 0.00000; 0.00000}
1376586671106	updated	input={0.94; -0.16; 1.00; 0.00; 0.00; 0.00}; output={-0.94000; -0.16000; -1.00000; 0.00000; 0.00000; 0.00000}
1376586671172	updated	input={0.94; -0.17; 1.00; 0.00; 0.00; 0.00}; output={-0.94000; -0.17000; -1.00000; 0.00000; 0.00000; 0.00000}
1376586671238	updated	input={0.94; -0.18; 1.00; 0.00; 0.00; 0.00}; output={-0.94000; -0.18000; -1.00000; 0.00000; 0.00000; 0.00000}
1376586671303	updated	input={0.94; -0.19; 1.00; 0.00; 0.00; 0.00}; output={-0.94000; -0.19000; -1.00000; 0.00000; 0.00000; 0.00000}
1376586671373	updated	input={0.94; -0.20; 1.00; 0.00; 0.00; 0.00}; output={-0.94000; -0.20000; -1.00000; 0.00000; 0.00000; 0.00000}
1376586671444	updated	input={0.94; -0.21; 1.00; 0.00; 0.00; 0.00}; output={-0.94000; -0.21000; -1.00000; 0.00000; 0.00000; 0.00000}
1376586671507	updated	input={0.94; -0.22; 1.00; 0.00; 0.00; 0.00}; output={-0.94000; -0.22000; -1.00000; 0.00000; 0.00000; 0.00000}
1376586671572	updated	input={0.94; -0.23; 1.00; 0.00; 0.00; 0.00}; output={-0.94000; -0.23000; -1.00000; 0.00000; 0.00000; 0.00000}
1376586671640	updated	input={0.94; -0.24; 1.00; 0.00; 0.00; 0.00}; output={-0.94000; -0.24000; -1.00000; 0.00000; 0.00000; 0.00000}
1376586671713	updated	input={0.94; -0.25; 1.00; 0.00; 0.00; 0.00}; output={-0.94000; -0.25000; -1.00000; 0.00000; 0.00000; 0.00000}
1376586671790	updated	input={0.94; -0.26; 1.00; 0.00; 0.00; 0.00}; output={-0.94000; -0.26000; -1.00000; 0.00000; 0.00000; 0.00000}
1376586671876	updated	input={0.94; -0.27; 1.00; 0.00; 0.00; 0.00}; output={-0.94000; -0.27000; -1.00000; 0.00000; 0.00000; 0.00000}
1376586671943	updated	input={0.94; -0.28; 1.00; 0.00; 0.00; 0.00}; output={-0.94000; -0.28000; -1.00000; 0.00000; 0.00000; 0.00000}
1376586672017	updated	input={0.94; -0.28; 1.00; 0.00; 0.00; 0.00}; output={-0.94000; -0.28000; -1.00000; 0.00000; 0.00000; 0.00000}
1376586672083	updated	input={0.94; -0.30; 1.00; 0.00; 0.00; 0.00}; output={-0.94000; -0.30000; -1.00000; 0.00000; 0.00000; 0.00000}
1376586672164	updated	input={0.94; -0.31; 1.00; 0.00; 0.00; 0.00}; output={-0.94000; -0.31000; -1.00000; 0.00000; 0.00000; 0.00000}
1376586672278	updated	input={0.94; -0.32; 1.00; 0.00; 0.00; 0.00}; output={-0.94000; -0.32000; -1.00000; 0.00000; 0.00000; 0.00000}
1376586672357	updated	input={0.94; -0.33; 1.00; 0.00; 0.00; 0.00}; output={-0.94000; -0.33000; -1.00000; 0.00000; 0.00000; 0.00000}
1376586672438	updated	input={0.94; -0.34; 1.00; 0.00; 0.00; 0.00}; output={-0.94000; -0.34000; -1.00000; 0.00000; 0.00000; 0.00000}
1376586672507	updated	input={0.94; -0.35; 1.00; 0.00; 0.00; 0.00}; output={-0.94000; -0.35000; -1.00000; 0.00000; 0.00000; 0.00000}
1376586672584	updated	input={0.94; -0.36; 1.00; 0.00; 0.00; 0.00}; output={-0.94000; -0.36000; -1.00000; 0.00000; 0.00000; 0.00000}
1376586673025	updated	input={0.94; -0.36; 1.00; -0.01; 0.00; 0.00}; output={-0.94000; -0.36000; -1.00000; 0.01000; 0.00000; 0.00000}
1376586675584	updated	input={0.94; -0.36; 1.00; -0.01; -0.20; 0.00}; output={-0.94000; -0.36000; -1.00000; 0.01000; 0.20000; 0.00000}
1376586675678	updated	input={0.94; -0.36; 1.00; 0.19; -0.20; 0.00}; output={-0.94000; -0.36000; -1.00000; -0.19000; 0.20000; 0.00000}
1376586676310	updated	input={0.94; -0.36; 1.00; -0.01; -0.20; 0.00}; output={-0.94000; -0.36000; -1.00000; 0.01000; 0.20000; 0.00000}
1376586678205	updated	input={0.94; -0.36; 0.80; -0.01; -0.20; 0.00}; output={-0.94000; -0.36000; -0.80000; 0.01000; 0.20000; 0.00000}
1376586678589	updated	input={0.94; -0.36; 1.00; -0.01; -0.20; 0.00}; output={-0.94000; -0.36000; -1.00000; 0.01000; 0.20000; 0.00000}
1376586679957	updated	input={0.94; -0.36; 1.00; 0.19; -0.20; 0.00}; output={-0.94000; -0.36000; -1.00000; -0.19000; 0.20000; 0.00000}
1376586680442	updated	input={0.94; -0.36; 1.00; 0.39; -0.20; 0.00}; output={-0.94000; -0.36000; -1.00000; -0.39000; 0.20000; 0.00000}
1376586681340	updated	input={0.94; -0.36; 1.00; 0.38; -0.20; 0.00}; output={-0.94000; -0.36000; -1.00000; -0.38000; 0.20000; 0.00000}
1376586681596	updated	input={0.94; -0.36; 1.00; 0.37; -0.20; 0.00}; output={-0.94000; -0.36000; -1.00000; -0.37000; 0.20000; 0.00000}
1376586681734	updated	input={0.94; -0.36; 1.00; 0.36; -0.20; 0.00}; output={-0.94000; -0.36000; -1.00000; -0.36000; 0.20000; 0.00000}
1376586681887	updated	input={0.94; -0.36; 1.00; 0.35; -0.20; 0.00}; output={-0.94000; -0.36000; -1.00000; -0.35000; 0.20000; 0.00000}
1376586682046	updated	input={0.94; -0.36; 1.00; 0.34; -0.20; 0.00}; output={-0.94000; -0.36000; -1.00000; -0.34000; 0.20000; 0.00000}
1376586682408	updated	input={0.94; -0.36; 1.00; 0.33; -0.20; 0.00}; output={-0.94000; -0.36000; -1.00000; -0.33000; 0.20000; 0.00000}
1376586682694	updated	input={0.94; -0.36; 1.00; 0.32; -0.20; 0.00}; output={-0.94000; -0.36000; -1.00000; -0.32000; 0.20000; 0.00000}
1376586682979	updated	input={0.94; -0.36; 1.00; 0.32; -0.40; 0.00}; output={-0.94000; -0.36000; -1.00000; -0.32000; 0.40000; 0.00000}
1376586683097	updated	input={0.94; -0.36; 1.00; 0.31; -0.40; 0.00}; output={-0.94000; -0.36000; -1.00000; -0.31000; 0.40000; 0.00000}
1376586683709	updated	input={0.94; -0.36; 1.00; 0.31; -0.20; 0.00}; output={-0.94000; -0.36000; -1.00000; -0.31000; 0.20000; 0.00000}
1376586686721	updated	input={0.94; -0.36; 1.00; 0.31; -0.20; -0.20}; output={-0.94000; -0.36000; -1.00000; -0.31000; 0.20000; 0.20000}
1376586689480	updated	input={0.94; -0.36; 1.00; 0.31; -0.20; 0.00}; output={-0.94000; -0.36000; -1.00000; -0.31000; 0.20000; 0.00000}
1376586689805	updated	input={0.94; -0.36; 1.00; 0.31; -0.20; 0.20}; output={-0.94000; -0.36000; -1.00000; -0.31000; 0.20000; -0.20000}
1376586690082	updated	input={0.94; -0.36; 1.00; 0.31; -0.20; 0.40}; output={-0.94000; -0.36000; -1.00000; -0.31000; 0.20000; -0.40000}
1376586690305	updated	input={0.94; -0.36; 1.00; 0.31; -0.20; 0.60}; output={-0.94000; -0.36000; -1.00000; -0.31000; 0.20000; -0.60000}
1376586690509	updated	input={0.94; -0.36; 1.00; 0.31; -0.20; 0.80}; output={-0.94000; -0.36000; -1.00000; -0.31000; 0.20000; -0.80000}
1376586690902	updated	input={0.94; -0.36; 1.00; 0.31; -0.20; 0.60}; output={-0.94000; -0.36000; -1.00000; -0.31000; 0.20000; -0.60000}
1376586691392	updated	input={0.94; -0.36; 1.00; 0.31; -0.20; 0.80}; output={-0.94000; -0.36000; -1.00000; -0.31000; 0.20000; -0.80000}
1376586693492	updated	input={0.94; -0.36; 1.00; 0.31; 0.00; 0.80}; output={-0.94000; -0.36000; -1.00000; -0.31000; 0.00000; -0.80000}
1376586693892	updated	input={0.94; -0.36; 1.00; 0.31; 0.20; 0.80}; output={-0.94000; -0.36000; -1.00000; -0.31000; -0.20000; -0.80000}
1376586694242	updated	input={0.94; -0.36; 1.00; 0.31; 0.40; 0.80}; output={-0.94000; -0.36000; -1.00000; -0.31000; -0.40000; -0.80000}
1376586694597	updated	input={0.94; -0.36; 1.00; 0.31; 0.60; 0.80}; output={-0.94000; -0.36000; -1.00000; -0.31000; -0.60000; -0.80000}
1376586694845	updated	input={0.94; -0.36; 1.00; 0.31; 0.80; 0.80}; output={-0.94000; -0.36000; -1.00000; -0.31000; -0.80000; -0.80000}
1376586702942	updated	input={0.94; -0.36; 1.00; 0.31; 0.80; 0.73}; output={-0.94000; -0.36000; -1.00000; -0.31000; -0.80000; -0.73000}
1376586704434	updated	input={0.94; -0.36; 1.00; 0.31; 0.80; 0.61}; output={-0.94000; -0.36000; -1.00000; -0.31000; -0.80000; -0.61000}
1376586707415	updated	input={0.94; -0.36; 1.00; 0.31; 0.68; 0.61}; output={-0.94000; -0.36000; -1.00000; -0.31000; -0.68000; -0.61000}
1376586708147	updated	input={0.94; -0.36; 1.00; 0.31; 0.69; 0.61}; output={-0.94000; -0.36000; -1.00000; -0.31000; -0.69000; -0.61000}
1376586708894	updated	input={0.94; -0.36; 1.00; 0.31; 0.70; 0.61}; output={-0.94000; -0.36000; -1.00000; -0.31000; -0.70000; -0.61000}
1376586711933	updated	input={0.94; -0.36; 1.00; 0.31; 0.70; 0.60}; output={-0.94000; -0.36000; -1.00000; -0.31000; -0.70000; -0.60000}
1376586713141	updated	input={0.94; -0.36; 1.00; 0.31; 0.70; 0.61}; output={-0.94000; -0.36000; -1.00000; -0.31000; -0.70000; -0.61000}
1376586713593	updated	input={0.94; -0.36; 1.00; 0.31; 0.70; 0.62}; output={-0.94000; -0.36000; -1.00000; -0.31000; -0.70000; -0.62000}
1376586714083	updated	input={0.94; -0.36; 1.00; 0.31; 0.70; 0.63}; output={-0.94000; -0.36000; -1.00000; -0.31000; -0.70000; -0.63000}
1376586714106	solved	Training #2 (Individual)
1376586722800	initialized	name="Training #3 (Individual)"; target={-0.82857; -0.55988; -0.22606; -0.97411; -0.69761; -0.71648}
1376586727096	updated	input={0.00; 0.00; -0.01; 0.00; 0.00; 0.00}; output={0.00000; 0.00000; 0.00734; 0.00679; 0.00000; 0.00000}
1376586728611	updated	input={0.00; 0.00; 0.19; 0.00; 0.00; 0.00}; output={0.00000; 0.00000; -0.13955; -0.12894; 0.00000; 0.00000}
1376586729110	updated	input={0.00; 0.00; 0.39; 0.00; 0.00; 0.00}; output={0.00000; 0.00000; -0.28644; -0.26467; 0.00000; 0.00000}
1376586729557	updated	input={0.01; 0.00; 0.39; 0.00; 0.00; 0.00}; output={-0.00722; -0.00692; -0.28644; -0.26467; 0.00000; 0.00000}
1376586729697	updated	input={0.01; 0.00; 0.59; 0.00; 0.00; 0.00}; output={-0.00722; -0.00692; -0.43334; -0.40040; 0.00000; 0.00000}
1376586729961	updated	input={0.01; 0.00; 0.79; 0.00; 0.00; 0.00}; output={-0.00722; -0.00692; -0.58023; -0.53613; 0.00000; 0.00000}
1376586730041	updated	input={0.02; 0.00; 0.79; 0.00; 0.00; 0.00}; output={-0.01444; -0.01384; -0.58023; -0.53613; 0.00000; 0.00000}
1376586730570	updated	input={0.03; 0.00; 0.79; 0.00; 0.00; 0.00}; output={-0.02166; -0.02075; -0.58023; -0.53613; 0.00000; 0.00000}
1376586730612	updated	input={0.04; 0.00; 0.79; 0.00; 0.00; 0.00}; output={-0.02888; -0.02767; -0.58023; -0.53613; 0.00000; 0.00000}
1376586730671	updated	input={0.05; 0.00; 0.79; 0.00; 0.00; 0.00}; output={-0.03611; -0.03459; -0.58023; -0.53613; 0.00000; 0.00000}
1376586730712	updated	input={0.06; 0.00; 0.79; 0.00; 0.00; 0.00}; output={-0.04333; -0.04151; -0.58023; -0.53613; 0.00000; 0.00000}
1376586730773	updated	input={0.07; 0.00; 0.79; 0.00; 0.00; 0.00}; output={-0.05055; -0.04843; -0.58023; -0.53613; 0.00000; 0.00000}
1376586730826	updated	input={0.08; 0.00; 0.79; 0.00; 0.00; 0.00}; output={-0.05777; -0.05534; -0.58023; -0.53613; 0.00000; 0.00000}
1376586730883	updated	input={0.09; 0.00; 0.79; 0.00; 0.00; 0.00}; output={-0.06499; -0.06226; -0.58023; -0.53613; 0.00000; 0.00000}
1376586730932	updated	input={0.10; 0.00; 0.79; 0.00; 0.00; 0.00}; output={-0.07221; -0.06918; -0.58023; -0.53613; 0.00000; 0.00000}
1376586730989	updated	input={0.11; 0.00; 0.79; 0.00; 0.00; 0.00}; output={-0.07943; -0.07610; -0.58023; -0.53613; 0.00000; 0.00000}
1376586731035	updated	input={0.12; 0.00; 0.79; 0.00; 0.00; 0.00}; output={-0.08665; -0.08301; -0.58023; -0.53613; 0.00000; 0.00000}
1376586731091	updated	input={0.13; 0.00; 0.79; 0.00; 0.00; 0.00}; output={-0.09387; -0.08993; -0.58023; -0.53613; 0.00000; 0.00000}
1376586731148	updated	input={0.14; 0.00; 0.79; 0.00; 0.00; 0.00}; output={-0.10109; -0.09685; -0.58023; -0.53613; 0.00000; 0.00000}
1376586731189	updated	input={0.15; 0.00; 0.79; 0.00; 0.00; 0.00}; output={-0.10832; -0.10377; -0.58023; -0.53613; 0.00000; 0.00000}
1376586731311	updated	input={0.16; 0.00; 0.79; 0.00; 0.00; 0.00}; output={-0.11554; -0.11069; -0.58023; -0.53613; 0.00000; 0.00000}
1376586731352	updated	input={0.17; 0.00; 0.79; 0.00; 0.00; 0.00}; output={-0.12276; -0.11760; -0.58023; -0.53613; 0.00000; 0.00000}
1376586731403	updated	input={0.18; 0.00; 0.79; 0.00; 0.00; 0.00}; output={-0.12998; -0.12452; -0.58023; -0.53613; 0.00000; 0.00000}
1376586731448	updated	input={0.19; 0.00; 0.79; 0.00; 0.00; 0.00}; output={-0.13720; -0.13144; -0.58023; -0.53613; 0.00000; 0.00000}
1376586731531	updated	input={0.20; 0.00; 0.79; 0.00; 0.00; 0.00}; output={-0.14442; -0.13836; -0.58023; -0.53613; 0.00000; 0.00000}
1376586731572	updated	input={0.20; 0.00; 0.59; 0.00; 0.00; 0.00}; output={-0.14442; -0.13836; -0.43334; -0.40040; 0.00000; 0.00000}
1376586731614	updated	input={0.21; 0.00; 0.59; 0.00; 0.00; 0.00}; output={-0.15164; -0.14528; -0.43334; -0.40040; 0.00000; 0.00000}
1376586731681	updated	input={0.22; 0.00; 0.59; 0.00; 0.00; 0.00}; output={-0.15886; -0.15219; -0.43334; -0.40040; 0.00000; 0.00000}
1376586731727	updated	input={0.23; 0.00; 0.59; 0.00; 0.00; 0.00}; output={-0.16608; -0.15911; -0.43334; -0.40040; 0.00000; 0.00000}
1376586731770	updated	input={0.24; 0.00; 0.59; 0.00; 0.00; 0.00}; output={-0.17330; -0.16603; -0.43334; -0.40040; 0.00000; 0.00000}
1376586731837	updated	input={0.25; 0.00; 0.59; 0.00; 0.00; 0.00}; output={-0.18053; -0.17295; -0.43334; -0.40040; 0.00000; 0.00000}
1376586731884	updated	input={0.26; 0.00; 0.59; 0.00; 0.00; 0.00}; output={-0.18775; -0.17987; -0.43334; -0.40040; 0.00000; 0.00000}
1376586731923	updated	input={0.27; 0.00; 0.59; 0.00; 0.00; 0.00}; output={-0.19497; -0.18678; -0.43334; -0.40040; 0.00000; 0.00000}
1376586731990	updated	input={0.28; 0.00; 0.59; 0.00; 0.00; 0.00}; output={-0.20219; -0.19370; -0.43334; -0.40040; 0.00000; 0.00000}
1376586732033	updated	input={0.28; 0.00; 0.59; 0.00; 0.00; 0.00}; output={-0.20219; -0.19370; -0.43334; -0.40040; 0.00000; 0.00000}
1376586732086	updated	input={0.31; 0.00; 0.59; 0.00; 0.00; 0.00}; output={-0.22385; -0.21445; -0.43334; -0.40040; 0.00000; 0.00000}
1376586732100	updated	input={0.31; 0.00; 0.59; 0.00; 0.00; 0.00}; output={-0.22385; -0.21445; -0.43334; -0.40040; 0.00000; 0.00000}
1376586732155	updated	input={0.32; 0.00; 0.59; 0.00; 0.00; 0.00}; output={-0.23107; -0.22137; -0.43334; -0.40040; 0.00000; 0.00000}
1376586732204	updated	input={0.33; 0.00; 0.59; 0.00; 0.00; 0.00}; output={-0.23829; -0.22829; -0.43334; -0.40040; 0.00000; 0.00000}
1376586732279	updated	input={0.34; 0.00; 0.59; 0.00; 0.00; 0.00}; output={-0.24551; -0.23521; -0.43334; -0.40040; 0.00000; 0.00000}
1376586732332	updated	input={0.35; 0.00; 0.59; 0.00; 0.00; 0.00}; output={-0.25274; -0.24213; -0.43334; -0.40040; 0.00000; 0.00000}
1376586732389	updated	input={0.36; 0.00; 0.59; 0.00; 0.00; 0.00}; output={-0.25996; -0.24904; -0.43334; -0.40040; 0.00000; 0.00000}
1376586732441	updated	input={0.37; 0.00; 0.59; 0.00; 0.00; 0.00}; output={-0.26718; -0.25596; -0.43334; -0.40040; 0.00000; 0.00000}
1376586732500	updated	input={0.38; 0.00; 0.59; 0.00; 0.00; 0.00}; output={-0.27440; -0.26288; -0.43334; -0.40040; 0.00000; 0.00000}
1376586732557	updated	input={0.39; 0.00; 0.59; 0.00; 0.00; 0.00}; output={-0.28162; -0.26980; -0.43334; -0.40040; 0.00000; 0.00000}
1376586732637	updated	input={0.40; 0.00; 0.59; 0.00; 0.00; 0.00}; output={-0.28884; -0.27672; -0.43334; -0.40040; 0.00000; 0.00000}
1376586732684	updated	input={0.41; 0.00; 0.59; 0.00; 0.00; 0.00}; output={-0.29606; -0.28363; -0.43334; -0.40040; 0.00000; 0.00000}
1376586732731	updated	input={0.42; 0.00; 0.59; 0.00; 0.00; 0.00}; output={-0.30328; -0.29055; -0.43334; -0.40040; 0.00000; 0.00000}
1376586732798	updated	input={0.43; 0.00; 0.59; 0.00; 0.00; 0.00}; output={-0.31050; -0.29747; -0.43334; -0.40040; 0.00000; 0.00000}
1376586732858	updated	input={0.44; 0.00; 0.59; 0.00; 0.00; 0.00}; output={-0.31772; -0.30439; -0.43334; -0.40040; 0.00000; 0.00000}
1376586732922	updated	input={0.45; 0.00; 0.59; 0.00; 0.00; 0.00}; output={-0.32495; -0.31131; -0.43334; -0.40040; 0.00000; 0.00000}
1376586732975	updated	input={0.45; 0.00; 0.59; 0.00; -0.20; 0.00}; output={-0.32495; -0.31131; -0.43334; -0.40040; 0.19439; 0.04705}
1376586733064	updated	input={0.47; 0.00; 0.59; 0.00; -0.20; 0.00}; output={-0.33939; -0.32514; -0.43334; -0.40040; 0.19439; 0.04705}
1376586733075	updated	input={0.47; 0.00; 0.59; 0.00; -0.20; 0.00}; output={-0.33939; -0.32514; -0.43334; -0.40040; 0.19439; 0.04705}
1376586733125	updated	input={0.47; 0.00; 0.39; 0.00; -0.20; 0.00}; output={-0.33939; -0.32514; -0.28644; -0.26467; 0.19439; 0.04705}
1376586733150	updated	input={0.48; 0.00; 0.39; 0.00; -0.20; 0.00}; output={-0.34661; -0.33206; -0.28644; -0.26467; 0.19439; 0.04705}
1376586733207	updated	input={0.50; 0.00; 0.39; 0.00; -0.20; 0.00}; output={-0.36105; -0.34590; -0.28644; -0.26467; 0.19439; 0.04705}
1376586733220	updated	input={0.51; 0.00; 0.39; 0.00; -0.20; 0.00}; output={-0.36827; -0.35281; -0.28644; -0.26467; 0.19439; 0.04705}
1376586733267	updated	input={0.51; 0.00; 0.39; 0.00; -0.20; 0.00}; output={-0.36827; -0.35281; -0.28644; -0.26467; 0.19439; 0.04705}
1376586733312	updated	input={0.52; 0.00; 0.39; 0.00; -0.20; 0.00}; output={-0.37549; -0.35973; -0.28644; -0.26467; 0.19439; 0.04705}
1376586733366	updated	input={0.54; 0.00; 0.39; 0.00; -0.20; 0.00}; output={-0.38993; -0.37357; -0.28644; -0.26467; 0.19439; 0.04705}
1376586733381	updated	input={0.54; 0.00; 0.39; 0.00; -0.20; 0.00}; output={-0.38993; -0.37357; -0.28644; -0.26467; 0.19439; 0.04705}
1376586733439	updated	input={0.55; 0.00; 0.39; 0.00; -0.20; 0.00}; output={-0.39716; -0.38048; -0.28644; -0.26467; 0.19439; 0.04705}
1376586733514	updated	input={0.56; 0.00; 0.39; 0.00; -0.20; 0.00}; output={-0.40438; -0.38740; -0.28644; -0.26467; 0.19439; 0.04705}
1376586733559	updated	input={0.56; 0.00; 0.39; 0.00; 0.00; 0.00}; output={-0.40438; -0.38740; -0.28644; -0.26467; 0.00000; 0.00000}
1376586733571	updated	input={0.56; 0.00; 0.39; 0.00; 0.00; 0.00}; output={-0.40438; -0.38740; -0.28644; -0.26467; 0.00000; 0.00000}
1376586733627	updated	input={0.57; 0.00; 0.39; 0.00; 0.00; 0.00}; output={-0.41160; -0.39432; -0.28644; -0.26467; 0.00000; 0.00000}
1376586733684	updated	input={0.59; 0.00; 0.39; 0.00; 0.00; 0.00}; output={-0.42604; -0.40816; -0.28644; -0.26467; 0.00000; 0.00000}
1376586733731	updated	input={0.60; 0.00; 0.39; 0.00; 0.00; 0.00}; output={-0.43326; -0.41507; -0.28644; -0.26467; 0.00000; 0.00000}
1376586733793	updated	input={0.61; 0.00; 0.39; 0.00; 0.00; 0.00}; output={-0.44048; -0.42199; -0.28644; -0.26467; 0.00000; 0.00000}
1376586733842	updated	input={0.62; 0.00; 0.39; 0.00; 0.00; 0.00}; output={-0.44770; -0.42891; -0.28644; -0.26467; 0.00000; 0.00000}
1376586733891	updated	input={0.62; 0.00; 0.59; 0.00; 0.00; 0.00}; output={-0.44770; -0.42891; -0.43334; -0.40040; 0.00000; 0.00000}
1376586733905	updated	input={0.63; 0.00; 0.59; 0.00; 0.00; 0.00}; output={-0.45492; -0.43583; -0.43334; -0.40040; 0.00000; 0.00000}
1376586733972	updated	input={0.63; 0.00; 0.59; 0.00; 0.20; 0.00}; output={-0.45492; -0.43583; -0.43334; -0.40040; -0.19439; -0.04705}
1376586733984	updated	input={0.65; 0.00; 0.59; 0.00; 0.20; 0.00}; output={-0.46937; -0.44966; -0.43334; -0.40040; -0.19439; -0.04705}
1376586733996	updated	input={0.65; 0.00; 0.59; 0.00; 0.20; 0.00}; output={-0.46937; -0.44966; -0.43334; -0.40040; -0.19439; -0.04705}
1376586734058	updated	input={0.66; 0.00; 0.59; 0.00; 0.20; 0.00}; output={-0.47659; -0.45658; -0.43334; -0.40040; -0.19439; -0.04705}
1376586734073	updated	input={0.66; 0.00; 0.79; 0.00; 0.20; 0.00}; output={-0.47659; -0.45658; -0.58023; -0.53613; -0.19439; -0.04705}
1376586734132	updated	input={0.68; 0.00; 0.79; 0.00; 0.20; 0.00}; output={-0.49103; -0.47042; -0.58023; -0.53613; -0.19439; -0.04705}
1376586734145	updated	input={0.69; 0.00; 0.79; 0.00; 0.20; 0.00}; output={-0.49825; -0.47734; -0.58023; -0.53613; -0.19439; -0.04705}
1376586734211	updated	input={0.70; 0.00; 0.79; 0.00; 0.20; 0.00}; output={-0.50547; -0.48425; -0.58023; -0.53613; -0.19439; -0.04705}
1376586734226	updated	input={0.70; 0.00; 0.79; 0.00; 0.20; 0.00}; output={-0.50547; -0.48425; -0.58023; -0.53613; -0.19439; -0.04705}
1376586734300	updated	input={0.70; 0.00; 0.79; 0.00; 0.40; 0.00}; output={-0.50547; -0.48425; -0.58023; -0.53613; -0.38878; -0.09410}
1376586734313	updated	input={0.72; 0.00; 0.79; 0.00; 0.40; 0.00}; output={-0.51991; -0.49809; -0.58023; -0.53613; -0.38878; -0.09410}
1376586734333	updated	input={0.72; 0.00; 0.79; 0.00; 0.40; 0.00}; output={-0.51991; -0.49809; -0.58023; -0.53613; -0.38878; -0.09410}
1376586734400	updated	input={0.73; 0.00; 0.79; 0.00; 0.40; 0.00}; output={-0.52713; -0.50501; -0.58023; -0.53613; -0.38878; -0.09410}
1376586734455	updated	input={0.74; 0.00; 0.79; 0.00; 0.40; 0.00}; output={-0.53435; -0.51192; -0.58023; -0.53613; -0.38878; -0.09410}
1376586734526	updated	input={0.76; 0.00; 0.79; 0.00; 0.40; 0.00}; output={-0.54880; -0.52576; -0.58023; -0.53613; -0.38878; -0.09410}
1376586734536	updated	input={0.76; 0.00; 0.79; 0.00; 0.40; 0.00}; output={-0.54880; -0.52576; -0.58023; -0.53613; -0.38878; -0.09410}
1376586734588	updated	input={0.77; 0.00; 0.79; 0.00; 0.40; 0.00}; output={-0.55602; -0.53268; -0.58023; -0.53613; -0.38878; -0.09410}
1376586734644	updated	input={0.78; 0.00; 0.79; 0.00; 0.40; 0.00}; output={-0.56324; -0.53960; -0.58023; -0.53613; -0.38878; -0.09410}
1376586734701	updated	input={0.78; 0.00; 0.79; 0.00; 0.60; 0.00}; output={-0.56324; -0.53960; -0.58023; -0.53613; -0.58316; -0.14114}
1376586734710	updated	input={0.79; 0.00; 0.79; 0.00; 0.60; 0.00}; output={-0.57046; -0.54651; -0.58023; -0.53613; -0.58316; -0.14114}
1376586734778	updated	input={0.80; 0.00; 0.79; 0.00; 0.60; 0.00}; output={-0.57768; -0.55343; -0.58023; -0.53613; -0.58316; -0.14114}
1376586734837	updated	input={0.81; 0.00; 0.79; 0.00; 0.60; 0.00}; output={-0.58490; -0.56035; -0.58023; -0.53613; -0.58316; -0.14114}
1376586735241	updated	input={0.81; 0.00; 0.79; -0.01; 0.60; 0.00}; output={-0.58490; -0.56035; -0.57344; -0.54347; -0.58316; -0.14114}
1376586735381	updated	input={0.81; 0.00; 0.79; -0.01; 0.80; 0.00}; output={-0.58490; -0.56035; -0.57344; -0.54347; -0.77755; -0.18819}
1376586736081	updated	input={0.81; 0.00; 0.79; 0.19; 0.80; 0.00}; output={-0.58490; -0.56035; -0.70917; -0.39658; -0.77755; -0.18819}
1376586736236	updated	input={0.82; 0.00; 0.79; 0.19; 0.80; 0.00}; output={-0.59212; -0.56727; -0.70917; -0.39658; -0.77755; -0.18819}
1376586736448	updated	input={0.82; 0.00; 0.79; 0.19; 0.60; 0.00}; output={-0.59212; -0.56727; -0.70917; -0.39658; -0.58316; -0.14114}
1376586736761	updated	input={0.83; 0.00; 0.79; 0.19; 0.60; 0.00}; output={-0.59934; -0.57419; -0.70917; -0.39658; -0.58316; -0.14114}
1376586736818	updated	input={0.84; 0.00; 0.79; 0.19; 0.60; 0.00}; output={-0.60656; -0.58110; -0.70917; -0.39658; -0.58316; -0.14114}
1376586736829	updated	input={0.84; 0.00; 0.79; -0.01; 0.60; 0.00}; output={-0.60656; -0.58110; -0.57344; -0.54347; -0.58316; -0.14114}
1376586736914	updated	input={0.85; 0.00; 0.79; -0.01; 0.60; 0.00}; output={-0.61378; -0.58802; -0.57344; -0.54347; -0.58316; -0.14114}
1376586736980	updated	input={0.85; 0.00; 0.79; -0.01; 0.80; 0.00}; output={-0.61378; -0.58802; -0.57344; -0.54347; -0.77755; -0.18819}
1376586737074	updated	input={0.85; 0.00; 0.79; -0.21; 0.80; 0.00}; output={-0.61378; -0.58802; -0.43772; -0.69036; -0.77755; -0.18819}
1376586737171	updated	input={0.84; 0.00; 0.79; -0.21; 0.80; 0.00}; output={-0.60656; -0.58110; -0.43772; -0.69036; -0.77755; -0.18819}
1376586737364	updated	input={0.84; 0.00; 0.79; -0.41; 0.80; 0.00}; output={-0.60656; -0.58110; -0.30199; -0.83726; -0.77755; -0.18819}
1376586737425	updated	input={0.84; 0.00; 0.79; -0.41; 1.00; 0.00}; output={-0.60656; -0.58110; -0.30199; -0.83726; -0.97194; -0.23524}
1376586737694	updated	input={0.83; 0.00; 0.79; -0.41; 1.00; 0.00}; output={-0.59934; -0.57419; -0.30199; -0.83726; -0.97194; -0.23524}
1376586737748	updated	input={0.83; 0.00; 0.79; -0.61; 1.00; 0.00}; output={-0.59934; -0.57419; -0.16626; -0.98415; -0.97194; -0.23524}
1376586737778	updated	input={0.82; 0.00; 0.79; -0.61; 1.00; 0.00}; output={-0.59212; -0.56727; -0.16626; -0.98415; -0.97194; -0.23524}
1376586737838	updated	input={0.80; 0.00; 0.79; -0.61; 1.00; 0.00}; output={-0.57768; -0.55343; -0.16626; -0.98415; -0.97194; -0.23524}
1376586737849	updated	input={0.80; 0.00; 0.79; -0.61; 1.00; 0.00}; output={-0.57768; -0.55343; -0.16626; -0.98415; -0.97194; -0.23524}
1376586737916	updated	input={0.79; 0.00; 0.79; -0.61; 1.00; 0.00}; output={-0.57046; -0.54651; -0.16626; -0.98415; -0.97194; -0.23524}
1376586737975	updated	input={0.78; 0.00; 0.79; -0.61; 1.00; 0.00}; output={-0.56324; -0.53960; -0.16626; -0.98415; -0.97194; -0.23524}
1376586738033	updated	input={0.78; 0.00; 0.79; -0.61; 0.80; 0.00}; output={-0.56324; -0.53960; -0.16626; -0.98415; -0.77755; -0.18819}
1376586738081	updated	input={0.77; 0.00; 0.79; -0.61; 0.80; 0.00}; output={-0.55602; -0.53268; -0.16626; -0.98415; -0.77755; -0.18819}
1376586738155	updated	input={0.76; 0.00; 0.79; -0.61; 0.80; 0.00}; output={-0.54880; -0.52576; -0.16626; -0.98415; -0.77755; -0.18819}
1376586738211	updated	input={0.75; 0.00; 0.79; -0.61; 0.80; 0.00}; output={-0.54157; -0.51884; -0.16626; -0.98415; -0.77755; -0.18819}
1376586738646	updated	input={0.76; 0.00; 0.79; -0.61; 0.80; 0.00}; output={-0.54880; -0.52576; -0.16626; -0.98415; -0.77755; -0.18819}
1376586738878	updated	input={0.77; 0.00; 0.79; -0.61; 0.80; 0.00}; output={-0.55602; -0.53268; -0.16626; -0.98415; -0.77755; -0.18819}
1376586739075	updated	input={0.78; 0.00; 0.79; -0.61; 0.80; 0.00}; output={-0.56324; -0.53960; -0.16626; -0.98415; -0.77755; -0.18819}
1376586739282	updated	input={0.79; 0.00; 0.79; -0.61; 0.80; 0.00}; output={-0.57046; -0.54651; -0.16626; -0.98415; -0.77755; -0.18819}
1376586739930	updated	input={0.79; -0.01; 0.79; -0.61; 0.80; 0.00}; output={-0.56354; -0.55374; -0.16626; -0.98415; -0.77755; -0.18819}
1376586740268	updated	input={0.79; -0.02; 0.79; -0.61; 0.80; 0.00}; output={-0.55662; -0.56096; -0.16626; -0.98415; -0.77755; -0.18819}
1376586740512	updated	input={0.79; -0.01; 0.79; -0.61; 0.80; 0.00}; output={-0.56354; -0.55374; -0.16626; -0.98415; -0.77755; -0.18819}
1376586741035	updated	input={0.79; 0.00; 0.79; -0.61; 0.80; 0.00}; output={-0.57046; -0.54651; -0.16626; -0.98415; -0.77755; -0.18819}
1376586741107	updated	input={0.79; 0.01; 0.79; -0.61; 0.80; 0.00}; output={-0.57738; -0.53929; -0.16626; -0.98415; -0.77755; -0.18819}
1376586741171	updated	input={0.79; 0.02; 0.79; -0.61; 0.80; 0.00}; output={-0.58429; -0.53207; -0.16626; -0.98415; -0.77755; -0.18819}
1376586741237	updated	input={0.79; 0.03; 0.79; -0.61; 0.80; 0.00}; output={-0.59121; -0.52485; -0.16626; -0.98415; -0.77755; -0.18819}
1376586741304	updated	input={0.79; 0.04; 0.79; -0.61; 0.80; 0.00}; output={-0.59813; -0.51763; -0.16626; -0.98415; -0.77755; -0.18819}
1376586741364	updated	input={0.79; 0.04; 0.79; -0.57; 0.80; 0.00}; output={-0.59813; -0.51763; -0.19341; -0.95477; -0.77755; -0.18819}
1376586741437	updated	input={0.79; 0.06; 0.79; -0.57; 0.80; 0.00}; output={-0.61197; -0.50319; -0.19341; -0.95477; -0.77755; -0.18819}
1376586741450	updated	input={0.79; 0.06; 0.79; -0.57; 0.80; 0.00}; output={-0.61197; -0.50319; -0.19341; -0.95477; -0.77755; -0.18819}
1376586741533	updated	input={0.79; 0.07; 0.79; -0.57; 0.80; 0.00}; output={-0.61888; -0.49597; -0.19341; -0.95477; -0.77755; -0.18819}
1376586741596	updated	input={0.79; 0.08; 0.79; -0.57; 0.80; 0.00}; output={-0.62580; -0.48875; -0.19341; -0.95477; -0.77755; -0.18819}
1376586741674	updated	input={0.79; 0.09; 0.79; -0.57; 0.80; 0.00}; output={-0.63272; -0.48153; -0.19341; -0.95477; -0.77755; -0.18819}
1376586741738	updated	input={0.79; 0.10; 0.79; -0.57; 0.80; 0.00}; output={-0.63964; -0.47430; -0.19341; -0.95477; -0.77755; -0.18819}
1376586741805	updated	input={0.79; 0.11; 0.79; -0.57; 0.80; 0.00}; output={-0.64656; -0.46708; -0.19341; -0.95477; -0.77755; -0.18819}
1376586741881	updated	input={0.79; 0.12; 0.79; -0.57; 0.80; 0.00}; output={-0.65347; -0.45986; -0.19341; -0.95477; -0.77755; -0.18819}
1376586741947	updated	input={0.79; 0.13; 0.79; -0.57; 0.80; 0.00}; output={-0.66039; -0.45264; -0.19341; -0.95477; -0.77755; -0.18819}
1376586742015	updated	input={0.79; 0.14; 0.79; -0.57; 0.80; 0.00}; output={-0.66731; -0.44542; -0.19341; -0.95477; -0.77755; -0.18819}
1376586742078	updated	input={0.79; 0.15; 0.79; -0.57; 0.80; 0.00}; output={-0.67423; -0.43820; -0.19341; -0.95477; -0.77755; -0.18819}
1376586742157	updated	input={0.79; 0.16; 0.79; -0.57; 0.80; 0.00}; output={-0.68115; -0.43098; -0.19341; -0.95477; -0.77755; -0.18819}
1376586742222	updated	input={0.79; 0.17; 0.79; -0.57; 0.80; 0.00}; output={-0.68806; -0.42376; -0.19341; -0.95477; -0.77755; -0.18819}
1376586742289	updated	input={0.79; 0.17; 0.79; -0.57; 1.00; 0.00}; output={-0.68806; -0.42376; -0.19341; -0.95477; -0.97194; -0.23524}
1376586742421	updated	input={0.79; 0.18; 0.79; -0.57; 1.00; 0.00}; output={-0.69498; -0.41654; -0.19341; -0.95477; -0.97194; -0.23524}
1376586743264	updated	input={0.79; 0.18; 0.79; -0.57; 0.80; 0.00}; output={-0.69498; -0.41654; -0.19341; -0.95477; -0.77755; -0.18819}
1376586743985	updated	input={0.79; 0.17; 0.79; -0.57; 0.80; 0.00}; output={-0.68806; -0.42376; -0.19341; -0.95477; -0.77755; -0.18819}
1376586744413	updated	input={0.79; 0.18; 0.79; -0.57; 0.80; 0.00}; output={-0.69498; -0.41654; -0.19341; -0.95477; -0.77755; -0.18819}
1376586744757	updated	input={0.79; 0.19; 0.79; -0.57; 0.80; 0.00}; output={-0.70190; -0.40932; -0.19341; -0.95477; -0.77755; -0.18819}
1376586745474	updated	input={0.79; 0.19; 0.79; -0.57; 1.00; 0.00}; output={-0.70190; -0.40932; -0.19341; -0.95477; -0.97194; -0.23524}
1376586745947	updated	input={0.79; 0.20; 0.79; -0.57; 1.00; 0.00}; output={-0.70882; -0.40209; -0.19341; -0.95477; -0.97194; -0.23524}
1376586746109	updated	input={0.79; 0.20; 0.79; -0.57; 0.80; 0.00}; output={-0.70882; -0.40209; -0.19341; -0.95477; -0.77755; -0.18819}
1376586746432	updated	input={0.79; 0.19; 0.79; -0.57; 0.80; 0.00}; output={-0.70190; -0.40932; -0.19341; -0.95477; -0.77755; -0.18819}
1376586747476	updated	input={0.78; 0.19; 0.79; -0.57; 0.80; 0.00}; output={-0.69468; -0.40240; -0.19341; -0.95477; -0.77755; -0.18819}
1376586747913	updated	input={0.79; 0.19; 0.79; -0.57; 0.80; 0.00}; output={-0.70190; -0.40932; -0.19341; -0.95477; -0.77755; -0.18819}
1376586748440	updated	input={0.80; 0.19; 0.79; -0.57; 0.80; 0.00}; output={-0.70912; -0.41623; -0.19341; -0.95477; -0.77755; -0.18819}
1376586748513	updated	input={0.81; 0.19; 0.79; -0.57; 0.80; 0.00}; output={-0.71634; -0.42315; -0.19341; -0.95477; -0.77755; -0.18819}
1376586748582	updated	input={0.82; 0.19; 0.79; -0.57; 0.80; 0.00}; output={-0.72356; -0.43007; -0.19341; -0.95477; -0.77755; -0.18819}
1376586748657	updated	input={0.83; 0.19; 0.79; -0.57; 0.80; 0.00}; output={-0.73078; -0.43699; -0.19341; -0.95477; -0.77755; -0.18819}
1376586748734	updated	input={0.84; 0.19; 0.79; -0.57; 0.80; 0.00}; output={-0.73800; -0.44390; -0.19341; -0.95477; -0.77755; -0.18819}
1376586748812	updated	input={0.85; 0.19; 0.79; -0.57; 0.80; 0.00}; output={-0.74523; -0.45082; -0.19341; -0.95477; -0.77755; -0.18819}
1376586748897	updated	input={0.86; 0.19; 0.79; -0.57; 0.80; 0.00}; output={-0.75245; -0.45774; -0.19341; -0.95477; -0.77755; -0.18819}
1376586748972	updated	input={0.87; 0.19; 0.79; -0.57; 0.80; 0.00}; output={-0.75967; -0.46466; -0.19341; -0.95477; -0.77755; -0.18819}
1376586749047	updated	input={0.88; 0.19; 0.79; -0.57; 0.80; 0.00}; output={-0.76689; -0.47158; -0.19341; -0.95477; -0.77755; -0.18819}
1376586749118	updated	input={0.89; 0.19; 0.79; -0.57; 0.80; 0.00}; output={-0.77411; -0.47849; -0.19341; -0.95477; -0.77755; -0.18819}
1376586749193	updated	input={0.90; 0.19; 0.79; -0.57; 0.80; 0.00}; output={-0.78133; -0.48541; -0.19341; -0.95477; -0.77755; -0.18819}
1376586749270	updated	input={0.91; 0.19; 0.79; -0.57; 0.80; 0.00}; output={-0.78855; -0.49233; -0.19341; -0.95477; -0.77755; -0.18819}
1376586749346	updated	input={0.92; 0.19; 0.79; -0.57; 0.80; 0.00}; output={-0.79577; -0.49925; -0.19341; -0.95477; -0.77755; -0.18819}
1376586749421	updated	input={0.93; 0.19; 0.79; -0.57; 0.80; 0.00}; output={-0.80299; -0.50617; -0.19341; -0.95477; -0.77755; -0.18819}
1376586749512	updated	input={0.94; 0.19; 0.79; -0.57; 0.80; 0.00}; output={-0.81021; -0.51308; -0.19341; -0.95477; -0.77755; -0.18819}
1376586749583	updated	input={0.95; 0.19; 0.79; -0.57; 0.80; 0.00}; output={-0.81744; -0.52000; -0.19341; -0.95477; -0.77755; -0.18819}
1376586749667	updated	input={0.96; 0.19; 0.79; -0.57; 0.80; 0.00}; output={-0.82466; -0.52692; -0.19341; -0.95477; -0.77755; -0.18819}
1376586749760	updated	input={0.97; 0.19; 0.79; -0.57; 0.80; 0.00}; output={-0.83188; -0.53384; -0.19341; -0.95477; -0.77755; -0.18819}
1376586750084	updated	input={0.97; 0.19; 0.79; -0.57; 1.00; 0.00}; output={-0.83188; -0.53384; -0.19341; -0.95477; -0.97194; -0.23524}
1376586750174	updated	input={0.98; 0.19; 0.79; -0.57; 1.00; 0.00}; output={-0.83910; -0.54076; -0.19341; -0.95477; -0.97194; -0.23524}
1376586750302	updated	input={0.99; 0.19; 0.79; -0.57; 1.00; 0.00}; output={-0.84632; -0.54767; -0.19341; -0.95477; -0.97194; -0.23524}
1376586750485	updated	input={1.00; 0.19; 0.79; -0.57; 1.00; 0.00}; output={-0.85354; -0.55459; -0.19341; -0.95477; -0.97194; -0.23524}
1376586750682	updated	input={1.00; 0.19; 0.79; -0.57; 0.80; 0.00}; output={-0.85354; -0.55459; -0.19341; -0.95477; -0.77755; -0.18819}
1376586754823	updated	input={1.00; 0.19; 0.79; -0.57; 0.80; 0.63}; output={-0.85354; -0.55459; -0.19341; -0.95477; -0.92575; 0.42413}
1376586756245	updated	input={1.00; 0.19; 0.79; -0.57; 0.80; 0.18}; output={-0.85354; -0.55459; -0.19341; -0.95477; -0.81990; -0.01324}
1376586757360	updated	input={1.00; 0.19; 0.79; -0.57; 0.80; 0.17}; output={-0.85354; -0.55459; -0.19341; -0.95477; -0.81754; -0.02296}
1376586757895	updated	input={1.00; 0.19; 0.79; -0.57; 0.80; 0.16}; output={-0.85354; -0.55459; -0.19341; -0.95477; -0.81519; -0.03268}
1376586758572	updated	input={1.00; 0.19; 0.79; -0.57; 0.80; 0.15}; output={-0.85354; -0.55459; -0.19341; -0.95477; -0.81284; -0.04240}
1376586758801	updated	input={1.00; 0.19; 0.79; -0.57; 0.80; 0.14}; output={-0.85354; -0.55459; -0.19341; -0.95477; -0.81049; -0.05212}
1376586758961	updated	input={1.00; 0.19; 0.79; -0.57; 0.80; 0.13}; output={-0.85354; -0.55459; -0.19341; -0.95477; -0.80813; -0.06184}
1376586759110	updated	input={1.00; 0.19; 0.79; -0.57; 0.80; 0.12}; output={-0.85354; -0.55459; -0.19341; -0.95477; -0.80578; -0.07156}
1376586760556	updated	input={1.00; 0.19; 0.79; -0.57; 0.80; 0.00}; output={-0.85354; -0.55459; -0.19341; -0.95477; -0.77755; -0.18819}
1376586762345	updated	input={1.00; 0.19; 0.79; -0.57; 0.80; -0.36}; output={-0.85354; -0.55459; -0.19341; -0.95477; -0.69287; -0.53809}
1376586764155	updated	input={1.00; 0.19; 0.79; -0.57; 0.80; -0.50}; output={-0.85354; -0.55459; -0.19341; -0.95477; -0.65993; -0.67416}
1376586764196	solved	Training #3 (Individual)
1376586768851	initialized	name="Training #4 (Team)"; target={-0.11157; -0.61770; -0.77846}
1376586774375	updated	input={0.00; -0.01; 0.00}; output={0.00000; 0.01000; 0.00000}
1376586778467	updated	input={0.00; 0.19; 0.00}; output={0.00000; -0.19000; 0.00000}
1376586779192	updated	input={0.00; -0.01; 0.00}; output={0.00000; 0.01000; 0.00000}
1376586779669	updated	input={0.00; -0.21; 0.00}; output={0.00000; 0.21000; 0.00000}
1376586780123	updated	input={0.00; -0.01; 0.00}; output={0.00000; 0.01000; 0.00000}
1376586796245	updated	input={0.00; 0.19; 0.00}; output={0.00000; -0.19000; 0.00000}
1376586796571	updated	input={0.00; 0.39; 0.00}; output={0.00000; -0.39000; 0.00000}
1376586796833	updated	input={0.00; 0.59; 0.00}; output={0.00000; -0.59000; 0.00000}
1376586797252	updated	input={0.00; 0.39; 0.00}; output={0.00000; -0.39000; 0.00000}
1376586797467	updated	input={0.00; 0.19; 0.00}; output={0.00000; -0.19000; 0.00000}
1376586797661	updated	input={0.00; -0.01; 0.00}; output={0.00000; 0.01000; 0.00000}
1376586798325	updated	input={0.00; -0.21; 0.00}; output={0.00000; 0.21000; 0.00000}
1376586798355	updated	input={0.00; -0.21; 0.20}; output={0.00000; 0.21000; -0.20000}
1376586798500	updated	input={0.00; -0.41; 0.20}; output={0.00000; 0.41000; -0.20000}
1376586798682	updated	input={0.00; -0.61; 0.20}; output={0.00000; 0.61000; -0.20000}
1376586799030	updated	input={0.00; -0.41; 0.20}; output={0.00000; 0.41000; -0.20000}
1376586799219	updated	input={0.00; -0.21; 0.20}; output={0.00000; 0.21000; -0.20000}
1376586799378	updated	input={0.00; -0.01; 0.20}; output={0.00000; 0.01000; -0.20000}
1376586799679	updated	input={0.00; -0.01; 0.00}; output={0.00000; 0.01000; 0.00000}
1376586800200	updated	input={0.00; -0.01; -0.20}; output={0.00000; 0.01000; 0.20000}
1376586800592	updated	input={0.00; -0.01; -0.40}; output={0.00000; 0.01000; 0.40000}
1376586801070	updated	input={0.00; -0.01; -0.60}; output={0.00000; 0.01000; 0.60000}
1376586801406	updated	input={0.00; -0.01; -0.40}; output={0.00000; 0.01000; 0.40000}
1376586801619	updated	input={0.00; -0.01; -0.20}; output={0.00000; 0.01000; 0.20000}
1376586801788	updated	input={0.00; -0.01; 0.00}; output={0.00000; 0.01000; 0.00000}
1376586802042	updated	input={0.00; -0.01; 0.20}; output={0.00000; 0.01000; -0.20000}
1376586802286	updated	input={0.00; -0.01; 0.40}; output={0.00000; 0.01000; -0.40000}
1376586802507	updated	input={0.00; -0.01; 0.60}; output={0.00000; 0.01000; -0.60000}
1376586802775	updated	input={0.00; -0.01; 0.80}; output={0.00000; 0.01000; -0.80000}
1376586803309	updated	input={0.00; -0.01; 0.60}; output={0.00000; 0.01000; -0.60000}
1376586803573	updated	input={0.00; -0.01; 0.40}; output={0.00000; 0.01000; -0.40000}
1376586803857	updated	input={0.00; -0.01; 0.20}; output={0.00000; 0.01000; -0.20000}
1376586804295	updated	input={0.00; -0.01; 0.00}; output={0.00000; 0.01000; 0.00000}
1376586806556	updated	input={0.00; 0.19; 0.00}; output={0.00000; -0.19000; 0.00000}
1376586806750	updated	input={0.00; 0.39; 0.00}; output={0.00000; -0.39000; 0.00000}
1376586806939	updated	input={0.00; 0.59; 0.00}; output={0.00000; -0.59000; 0.00000}
1376586807307	updated	input={0.00; 0.39; 0.00}; output={0.00000; -0.39000; 0.00000}
1376586807467	updated	input={0.00; 0.19; 0.00}; output={0.00000; -0.19000; 0.00000}
1376586807627	updated	input={0.00; -0.01; 0.00}; output={0.00000; 0.01000; 0.00000}
1376586810026	updated	input={0.01; -0.01; 0.00}; output={0.01000; 0.01000; 0.00000}
1376586810372	updated	input={0.02; -0.01; 0.00}; output={0.02000; 0.01000; 0.00000}
1376586810579	updated	input={0.03; -0.01; 0.00}; output={0.03000; 0.01000; 0.00000}
1376586810761	updated	input={0.04; -0.01; 0.00}; output={0.04000; 0.01000; 0.00000}
1376586810905	updated	input={0.04; -0.01; 0.20}; output={0.04000; 0.01000; -0.20000}
1376586811019	updated	input={0.03; -0.01; 0.20}; output={0.03000; 0.01000; -0.20000}
1376586811466	updated	input={0.03; -0.01; 0.00}; output={0.03000; 0.01000; 0.00000}
1376586811805	updated	input={0.03; -0.01; -0.20}; output={0.03000; 0.01000; 0.20000}
1376586816013	updated	input={0.03; 0.19; -0.20}; output={0.03000; -0.19000; 0.20000}
1376586816158	updated	input={0.04; 0.19; -0.20}; output={0.04000; -0.19000; 0.20000}
1376586816547	updated	input={0.05; 0.19; -0.20}; output={0.05000; -0.19000; 0.20000}
1376586816826	updated	input={0.06; 0.19; -0.20}; output={0.06000; -0.19000; 0.20000}
1376586817056	updated	input={0.07; 0.19; -0.20}; output={0.07000; -0.19000; 0.20000}
1376586817267	updated	input={0.08; 0.19; -0.20}; output={0.08000; -0.19000; 0.20000}
1376586817462	updated	input={0.09; 0.19; -0.20}; output={0.09000; -0.19000; 0.20000}
1376586817654	updated	input={0.10; 0.19; -0.20}; output={0.10000; -0.19000; 0.20000}
1376586821910	updated	input={0.10; 0.19; -0.40}; output={0.10000; -0.19000; 0.40000}
1376586825464	updated	input={0.10; 0.19; -0.60}; output={0.10000; -0.19000; 0.60000}
1376586829694	updated	input={0.10; 0.39; -0.60}; output={0.10000; -0.39000; 0.60000}
1376586832882	updated	input={0.09; 0.39; -0.60}; output={0.09000; -0.39000; 0.60000}
1376586834571	updated	input={0.09; 0.59; -0.60}; output={0.09000; -0.59000; 0.60000}
1376586842241	updated	input={0.10; 0.59; -0.60}; output={0.10000; -0.59000; 0.60000}
1376586842456	updated	input={0.11; 0.59; -0.60}; output={0.11000; -0.59000; 0.60000}
1376586842708	updated	input={0.12; 0.59; -0.60}; output={0.12000; -0.59000; 0.60000}
1376586842933	updated	input={0.13; 0.59; -0.60}; output={0.13000; -0.59000; 0.60000}
1376586843158	updated	input={0.14; 0.59; -0.60}; output={0.14000; -0.59000; 0.60000}
1376586843388	updated	input={0.15; 0.59; -0.60}; output={0.15000; -0.59000; 0.60000}
1376586844121	updated	input={0.14; 0.59; -0.60}; output={0.14000; -0.59000; 0.60000}
1376586844650	updated	input={0.13; 0.59; -0.60}; output={0.13000; -0.59000; 0.60000}
1376586844712	updated	input={0.12; 0.59; -0.60}; output={0.12000; -0.59000; 0.60000}
1376586844752	updated	input={0.11; 0.59; -0.60}; output={0.11000; -0.59000; 0.60000}
1376586844809	updated	input={0.10; 0.59; -0.60}; output={0.10000; -0.59000; 0.60000}
1376586844854	updated	input={0.09; 0.59; -0.60}; output={0.09000; -0.59000; 0.60000}
1376586844905	updated	input={0.08; 0.59; -0.60}; output={0.08000; -0.59000; 0.60000}
1376586844946	updated	input={0.07; 0.59; -0.60}; output={0.07000; -0.59000; 0.60000}
1376586845005	updated	input={0.06; 0.59; -0.60}; output={0.06000; -0.59000; 0.60000}
1376586845176	updated	input={0.05; 0.59; -0.60}; output={0.05000; -0.59000; 0.60000}
1376586845400	updated	input={0.04; 0.59; -0.60}; output={0.04000; -0.59000; 0.60000}
1376586845611	updated	input={0.03; 0.59; -0.60}; output={0.03000; -0.59000; 0.60000}
1376586845818	updated	input={0.02; 0.59; -0.60}; output={0.02000; -0.59000; 0.60000}
1376586846038	updated	input={0.01; 0.59; -0.60}; output={0.01000; -0.59000; 0.60000}
1376586846240	updated	input={0.00; 0.59; -0.60}; output={0.00000; -0.59000; 0.60000}
1376586846522	updated	input={-0.01; 0.59; -0.60}; output={-0.01000; -0.59000; 0.60000}
1376586846730	updated	input={-0.02; 0.59; -0.60}; output={-0.02000; -0.59000; 0.60000}
1376586846952	updated	input={-0.03; 0.59; -0.60}; output={-0.03000; -0.59000; 0.60000}
1376586847261	updated	input={-0.04; 0.59; -0.60}; output={-0.04000; -0.59000; 0.60000}
1376586847497	updated	input={-0.05; 0.59; -0.60}; output={-0.05000; -0.59000; 0.60000}
1376586847777	updated	input={-0.06; 0.59; -0.60}; output={-0.06000; -0.59000; 0.60000}
1376586848100	updated	input={-0.07; 0.59; -0.60}; output={-0.07000; -0.59000; 0.60000}
1376586848500	updated	input={-0.08; 0.59; -0.60}; output={-0.08000; -0.59000; 0.60000}
1376586852323	updated	input={-0.08; 0.59; -0.40}; output={-0.08000; -0.59000; 0.40000}
1376586853916	updated	input={-0.08; 0.59; -0.20}; output={-0.08000; -0.59000; 0.20000}
1376586854983	updated	input={-0.08; 0.59; 0.00}; output={-0.08000; -0.59000; 0.00000}
1376586856099	updated	input={-0.08; 0.59; 0.20}; output={-0.08000; -0.59000; -0.20000}
1376586857282	updated	input={-0.08; 0.59; 0.40}; output={-0.08000; -0.59000; -0.40000}
1376586858558	updated	input={-0.08; 0.59; 0.60}; output={-0.08000; -0.59000; -0.60000}
1376586859862	updated	input={-0.08; 0.59; 0.80}; output={-0.08000; -0.59000; -0.80000}
1376586859875	solved	Training #4 (Team)
1376586864828	initialized	name="Training #5 (Team)"; target={-0.82920; -0.54306; -0.13232}
1376586870175	updated	input={0.00; 0.20; 0.00}; output={0.10064; 0.03287; -0.16968}
1376586870685	updated	input={0.00; 0.00; 0.00}; output={0.00000; 0.00000; 0.00000}
1376586871014	updated	input={0.00; -0.20; 0.00}; output={-0.10064; -0.03287; 0.16968}
1376586872326	updated	input={0.00; 0.00; 0.00}; output={0.00000; 0.00000; 0.00000}
1376586874488	updated	input={0.00; -0.20; 0.00}; output={-0.10064; -0.03287; 0.16968}
1376586875884	updated	input={0.00; -0.40; 0.00}; output={-0.20128; -0.06574; 0.33936}
1376586876283	updated	input={0.00; -0.20; 0.00}; output={-0.10064; -0.03287; 0.16968}
1376586876445	updated	input={0.00; 0.00; 0.00}; output={0.00000; 0.00000; 0.00000}
1376586876707	updated	input={0.00; 0.20; 0.00}; output={0.10064; 0.03287; -0.16968}
1376586878092	updated	input={0.00; 0.20; 0.20}; output={0.24713; -0.08755; -0.10612}
1376586884877	updated	input={-0.01; 0.20; 0.20}; output={0.25172; -0.07974; -0.10188}
1376586885065	updated	input={-0.02; 0.20; 0.20}; output={0.25630; -0.07193; -0.09765}
1376586885241	updated	input={-0.03; 0.20; 0.20}; output={0.26089; -0.06411; -0.09342}
1376586885426	updated	input={-0.04; 0.20; 0.20}; output={0.26547; -0.05630; -0.08918}
1376586885579	updated	input={-0.05; 0.20; 0.20}; output={0.27006; -0.04849; -0.08495}
1376586885748	updated	input={-0.06; 0.20; 0.20}; output={0.27465; -0.04067; -0.08071}
1376586885903	updated	input={-0.07; 0.20; 0.20}; output={0.27923; -0.03286; -0.07648}
1376586886071	updated	input={-0.08; 0.20; 0.20}; output={0.28382; -0.02505; -0.07225}
1376586886226	updated	input={-0.09; 0.20; 0.20}; output={0.28840; -0.01724; -0.06801}
1376586886404	updated	input={-0.10; 0.20; 0.20}; output={0.29299; -0.00942; -0.06378}
1376586887525	updated	input={-0.09; 0.20; 0.20}; output={0.28840; -0.01724; -0.06801}
1376586888058	updated	input={-0.08; 0.20; 0.20}; output={0.28382; -0.02505; -0.07225}
1376586888113	updated	input={-0.07; 0.20; 0.20}; output={0.27923; -0.03286; -0.07648}
1376586888155	updated	input={-0.06; 0.20; 0.20}; output={0.27465; -0.04067; -0.08071}
1376586888188	updated	input={-0.05; 0.20; 0.20}; output={0.27006; -0.04849; -0.08495}
1376586888222	updated	input={-0.04; 0.20; 0.20}; output={0.26547; -0.05630; -0.08918}
1376586888256	updated	input={-0.03; 0.20; 0.20}; output={0.26089; -0.06411; -0.09342}
1376586888312	updated	input={-0.02; 0.20; 0.20}; output={0.25630; -0.07193; -0.09765}
1376586888354	updated	input={-0.01; 0.20; 0.20}; output={0.25172; -0.07974; -0.10188}
1376586888395	updated	input={0.00; 0.20; 0.20}; output={0.24713; -0.08755; -0.10612}
1376586888429	updated	input={0.01; 0.20; 0.20}; output={0.24254; -0.09537; -0.11035}
1376586888462	updated	input={0.02; 0.20; 0.20}; output={0.23796; -0.10318; -0.11458}
1376586888492	updated	input={0.03; 0.20; 0.20}; output={0.23337; -0.11099; -0.11882}
1376586888524	updated	input={0.04; 0.20; 0.20}; output={0.22879; -0.11881; -0.12305}
1376586888559	updated	input={0.05; 0.20; 0.20}; output={0.22420; -0.12662; -0.12728}
1376586888614	updated	input={0.06; 0.20; 0.20}; output={0.21961; -0.13443; -0.13152}
1376586888652	updated	input={0.07; 0.20; 0.20}; output={0.21503; -0.14225; -0.13575}
1376586888708	updated	input={0.08; 0.20; 0.20}; output={0.21044; -0.15006; -0.13998}
1376586888743	updated	input={0.09; 0.20; 0.20}; output={0.20586; -0.15787; -0.14422}
1376586888784	updated	input={0.10; 0.20; 0.20}; output={0.20127; -0.16569; -0.14845}
1376586888830	updated	input={0.11; 0.20; 0.20}; output={0.19668; -0.17350; -0.15269}
1376586888868	updated	input={0.12; 0.20; 0.20}; output={0.19210; -0.18131; -0.15692}
1376586888904	updated	input={0.13; 0.20; 0.20}; output={0.18751; -0.18913; -0.16115}
1376586888979	updated	input={0.14; 0.20; 0.20}; output={0.18293; -0.19694; -0.16539}
1376586889008	updated	input={0.15; 0.20; 0.20}; output={0.17834; -0.20475; -0.16962}
1376586889037	updated	input={0.16; 0.20; 0.20}; output={0.17375; -0.21257; -0.17385}
1376586889073	updated	input={0.17; 0.20; 0.20}; output={0.16917; -0.22038; -0.17809}
1376586889135	updated	input={0.18; 0.20; 0.20}; output={0.16458; -0.22819; -0.18232}
1376586889175	updated	input={0.19; 0.20; 0.20}; output={0.16000; -0.23600; -0.18655}
1376586889215	updated	input={0.20; 0.20; 0.20}; output={0.15541; -0.24382; -0.19079}
1376586889261	updated	input={0.21; 0.20; 0.20}; output={0.15082; -0.25163; -0.19502}
1376586889296	updated	input={0.22; 0.20; 0.20}; output={0.14624; -0.25944; -0.19926}
1376586889332	updated	input={0.23; 0.20; 0.20}; output={0.14165; -0.26726; -0.20349}
1376586889371	updated	input={0.24; 0.20; 0.20}; output={0.13707; -0.27507; -0.20772}
1376586889432	updated	input={0.25; 0.20; 0.20}; output={0.13248; -0.28288; -0.21196}
1376586889472	updated	input={0.26; 0.20; 0.20}; output={0.12789; -0.29070; -0.21619}
1376586889507	updated	input={0.27; 0.20; 0.20}; output={0.12331; -0.29851; -0.22042}
1376586889539	updated	input={0.28; 0.20; 0.20}; output={0.11872; -0.30632; -0.22466}
1376586889570	updated	input={0.28; 0.20; 0.20}; output={0.11872; -0.30632; -0.22466}
1376586889629	updated	input={0.30; 0.20; 0.20}; output={0.10955; -0.32195; -0.23312}
1376586889660	updated	input={0.31; 0.20; 0.20}; output={0.10496; -0.32976; -0.23736}
1376586889701	updated	input={0.32; 0.20; 0.20}; output={0.10038; -0.33758; -0.24159}
1376586889733	updated	input={0.33; 0.20; 0.20}; output={0.09579; -0.34539; -0.24582}
1376586889774	updated	input={0.34; 0.20; 0.20}; output={0.09121; -0.35320; -0.25006}
1376586889836	updated	input={0.35; 0.20; 0.20}; output={0.08662; -0.36102; -0.25429}
1376586889880	updated	input={0.36; 0.20; 0.20}; output={0.08203; -0.36883; -0.25853}
1376586889931	updated	input={0.37; 0.20; 0.20}; output={0.07745; -0.37664; -0.26276}
1376586889976	updated	input={0.38; 0.20; 0.20}; output={0.07286; -0.38446; -0.26699}
1376586890012	updated	input={0.39; 0.20; 0.20}; output={0.06828; -0.39227; -0.27123}
1376586890049	updated	input={0.40; 0.20; 0.20}; output={0.06369; -0.40008; -0.27546}
1376586890088	updated	input={0.41; 0.20; 0.20}; output={0.05910; -0.40790; -0.27969}
1376586890136	updated	input={0.42; 0.20; 0.20}; output={0.05452; -0.41571; -0.28393}
1376586890170	updated	input={0.43; 0.20; 0.20}; output={0.04993; -0.42352; -0.28816}
1376586890220	updated	input={0.44; 0.20; 0.20}; output={0.04535; -0.43133; -0.29239}
1376586890267	updated	input={0.45; 0.20; 0.20}; output={0.04076; -0.43915; -0.29663}
1376586890305	updated	input={0.46; 0.20; 0.20}; output={0.03617; -0.44696; -0.30086}
1376586890359	updated	input={0.47; 0.20; 0.20}; output={0.03159; -0.45477; -0.30510}
1376586890396	updated	input={0.48; 0.20; 0.20}; output={0.02700; -0.46259; -0.30933}
1376586890433	updated	input={0.49; 0.20; 0.20}; output={0.02242; -0.47040; -0.31356}
1376586890472	updated	input={0.50; 0.20; 0.20}; output={0.01783; -0.47821; -0.31780}
1376586890522	updated	input={0.51; 0.20; 0.20}; output={0.01324; -0.48603; -0.32203}
1376586890580	updated	input={0.52; 0.20; 0.20}; output={0.00866; -0.49384; -0.32626}
1376586890620	updated	input={0.53; 0.20; 0.20}; output={0.00407; -0.50165; -0.33050}
1376586890681	updated	input={0.54; 0.20; 0.20}; output={-0.00051; -0.50947; -0.33473}
1376586890761	updated	input={0.55; 0.20; 0.20}; output={-0.00510; -0.51728; -0.33896}
1376586890810	updated	input={0.56; 0.20; 0.20}; output={-0.00969; -0.52509; -0.34320}
1376586890847	updated	input={0.56; 0.20; 0.20}; output={-0.00969; -0.52509; -0.34320}
1376586890888	updated	input={0.57; 0.20; 0.20}; output={-0.01427; -0.53291; -0.34743}
1376586890943	updated	input={0.59; 0.20; 0.20}; output={-0.02344; -0.54853; -0.35590}
1376586890975	updated	input={0.60; 0.20; 0.20}; output={-0.02803; -0.55635; -0.36013}
1376586891009	updated	input={0.61; 0.20; 0.20}; output={-0.03262; -0.56416; -0.36437}
1376586891057	updated	input={0.62; 0.20; 0.20}; output={-0.03720; -0.57197; -0.36860}
1376586891098	updated	input={0.63; 0.20; 0.20}; output={-0.04179; -0.57979; -0.37283}
1376586891132	updated	input={0.64; 0.20; 0.20}; output={-0.04637; -0.58760; -0.37707}
1376586891185	updated	input={0.65; 0.20; 0.20}; output={-0.05096; -0.59541; -0.38130}
1376586891229	updated	input={0.66; 0.20; 0.20}; output={-0.05555; -0.60323; -0.38553}
1376586891263	updated	input={0.67; 0.20; 0.20}; output={-0.06013; -0.61104; -0.38977}
1376586891309	updated	input={0.68; 0.20; 0.20}; output={-0.06472; -0.61885; -0.39400}
1376586891356	updated	input={0.69; 0.20; 0.20}; output={-0.06930; -0.62666; -0.39823}
1376586891391	updated	input={0.70; 0.20; 0.20}; output={-0.07389; -0.63448; -0.40247}
1376586891425	updated	input={0.71; 0.20; 0.20}; output={-0.07848; -0.64229; -0.40670}
1376586891460	updated	input={0.72; 0.20; 0.20}; output={-0.08306; -0.65010; -0.41094}
1376586891515	updated	input={0.73; 0.20; 0.20}; output={-0.08765; -0.65792; -0.41517}
1376586891555	updated	input={0.74; 0.20; 0.20}; output={-0.09223; -0.66573; -0.41940}
1376586891612	updated	input={0.75; 0.20; 0.20}; output={-0.09682; -0.67354; -0.42364}
1376586891649	updated	input={0.76; 0.20; 0.20}; output={-0.10141; -0.68136; -0.42787}
1376586894075	updated	input={0.76; 0.00; 0.20}; output={-0.20205; -0.71423; -0.25819}
1376586894710	updated	input={0.76; 0.20; 0.20}; output={-0.10141; -0.68136; -0.42787}
1376586895933	updated	input={0.76; 0.40; 0.20}; output={-0.00076; -0.64849; -0.59755}
1376586896242	updated	input={0.76; 0.60; 0.20}; output={0.09988; -0.61562; -0.76723}
1376586896511	updated	input={0.76; 0.80; 0.20}; output={0.20052; -0.58275; -0.93690}
1376586896802	updated	input={0.76; 1.00; 0.20}; output={0.30116; -0.54989; -1.10658}
1376586908707	updated	input={0.76; 1.00; 0.00}; output={0.15467; -0.42946; -1.17014}
1376586909825	updated	input={0.76; 1.00; 0.20}; output={0.30116; -0.54989; -1.10658}
1376586913363	updated	input={0.76; 1.00; 0.40}; output={0.44765; -0.67031; -1.04302}
1376586915273	updated	input={0.76; 1.00; 0.60}; output={0.59414; -0.79073; -0.97946}
1376586916783	updated	input={0.76; 0.80; 0.60}; output={0.49350; -0.82360; -0.80978}
1376586917547	updated	input={0.76; 1.00; 0.60}; output={0.59414; -0.79073; -0.97946}
1376586918640	updated	input={0.76; 1.00; 0.80}; output={0.74063; -0.91115; -0.91590}
1376586922074	updated	input={0.75; 1.00; 0.80}; output={0.74521; -0.90334; -0.91166}
1376586922594	updated	input={0.74; 1.00; 0.80}; output={0.74980; -0.89552; -0.90743}
1376586922644	updated	input={0.73; 1.00; 0.80}; output={0.75438; -0.88771; -0.90319}
1376586922690	updated	input={0.72; 1.00; 0.80}; output={0.75897; -0.87990; -0.89896}
1376586922728	updated	input={0.71; 1.00; 0.80}; output={0.76356; -0.87209; -0.89473}
1376586922768	updated	input={0.70; 1.00; 0.80}; output={0.76814; -0.86427; -0.89049}
1376586922818	updated	input={0.69; 1.00; 0.80}; output={0.77273; -0.85646; -0.88626}
1376586922864	updated	input={0.68; 1.00; 0.80}; output={0.77731; -0.84865; -0.88203}
1376586922913	updated	input={0.67; 1.00; 0.80}; output={0.78190; -0.84083; -0.87779}
1376586922984	updated	input={0.66; 1.00; 0.80}; output={0.78649; -0.83302; -0.87356}
1376586923176	updated	input={0.65; 1.00; 0.80}; output={0.79107; -0.82521; -0.86933}
1376586923713	updated	input={0.64; 1.00; 0.80}; output={0.79566; -0.81739; -0.86509}
1376586923755	updated	input={0.63; 1.00; 0.80}; output={0.80024; -0.80958; -0.86086}
1376586923800	updated	input={0.62; 1.00; 0.80}; output={0.80483; -0.80177; -0.85663}
1376586923843	updated	input={0.61; 1.00; 0.80}; output={0.80942; -0.79395; -0.85239}
1376586923904	updated	input={0.60; 1.00; 0.80}; output={0.81400; -0.78614; -0.84816}
1376586923948	updated	input={0.59; 1.00; 0.80}; output={0.81859; -0.77833; -0.84392}
1376586924007	updated	input={0.57; 1.00; 0.80}; output={0.82776; -0.76270; -0.83546}
1376586924051	updated	input={0.56; 1.00; 0.80}; output={0.83235; -0.75489; -0.83122}
1376586924093	updated	input={0.56; 1.00; 0.80}; output={0.83235; -0.75489; -0.83122}
1376586924152	updated	input={0.55; 1.00; 0.80}; output={0.83693; -0.74707; -0.82699}
1376586924932	updated	input={0.54; 1.00; 0.80}; output={0.84152; -0.73926; -0.82276}
1376586925458	updated	input={0.53; 1.00; 0.80}; output={0.84610; -0.73145; -0.81852}
1376586925497	updated	input={0.52; 1.00; 0.80}; output={0.85069; -0.72363; -0.81429}
1376586925538	updated	input={0.51; 1.00; 0.80}; output={0.85528; -0.71582; -0.81006}
1376586925587	updated	input={0.50; 1.00; 0.80}; output={0.85986; -0.70801; -0.80582}
1376586925653	updated	input={0.49; 1.00; 0.80}; output={0.86445; -0.70019; -0.80159}
1376586925740	updated	input={0.48; 1.00; 0.80}; output={0.86903; -0.69238; -0.79735}
1376586925795	updated	input={0.47; 1.00; 0.80}; output={0.87362; -0.68457; -0.79312}
1376586925893	updated	input={0.46; 1.00; 0.80}; output={0.87821; -0.67676; -0.78889}
1376586925964	updated	input={0.45; 1.00; 0.80}; output={0.88279; -0.66894; -0.78465}
1376586926013	updated	input={0.44; 1.00; 0.80}; output={0.88738; -0.66113; -0.78042}
1376586926099	updated	input={0.43; 1.00; 0.80}; output={0.89196; -0.65332; -0.77619}
1376586926145	updated	input={0.42; 1.00; 0.80}; output={0.89655; -0.64550; -0.77195}
1376586926187	updated	input={0.41; 1.00; 0.80}; output={0.90114; -0.63769; -0.76772}
1376586926248	updated	input={0.40; 1.00; 0.80}; output={0.90572; -0.62988; -0.76349}
1376586926291	updated	input={0.39; 1.00; 0.80}; output={0.91031; -0.62206; -0.75925}
1376586926344	updated	input={0.38; 1.00; 0.80}; output={0.91489; -0.61425; -0.75502}
1376586926405	updated	input={0.37; 1.00; 0.80}; output={0.91948; -0.60644; -0.75079}
1376586926447	updated	input={0.36; 1.00; 0.80}; output={0.92407; -0.59862; -0.74655}
1376586926504	updated	input={0.35; 1.00; 0.80}; output={0.92865; -0.59081; -0.74232}
1376586926554	updated	input={0.34; 1.00; 0.80}; output={0.93324; -0.58300; -0.73808}
1376586926596	updated	input={0.33; 1.00; 0.80}; output={0.93782; -0.57518; -0.73385}
1376586926641	updated	input={0.32; 1.00; 0.80}; output={0.94241; -0.56737; -0.72962}
1376586926695	updated	input={0.31; 1.00; 0.80}; output={0.94700; -0.55956; -0.72538}
1376586926738	updated	input={0.30; 1.00; 0.80}; output={0.95158; -0.55174; -0.72115}
1376586926789	updated	input={0.28; 1.00; 0.80}; output={0.96075; -0.53612; -0.71268}
1376586926837	updated	input={0.28; 1.00; 0.80}; output={0.96075; -0.53612; -0.71268}
1376586926879	updated	input={0.27; 1.00; 0.80}; output={0.96534; -0.52830; -0.70845}
1376586926946	updated	input={0.26; 1.00; 0.80}; output={0.96993; -0.52049; -0.70422}
1376586926992	updated	input={0.25; 1.00; 0.80}; output={0.97451; -0.51268; -0.69998}
1376586927037	updated	input={0.24; 1.00; 0.80}; output={0.97910; -0.50486; -0.69575}
1376586927087	updated	input={0.23; 1.00; 0.80}; output={0.98368; -0.49705; -0.69151}
1376586927134	updated	input={0.22; 1.00; 0.80}; output={0.98827; -0.48924; -0.68728}
1376586927178	updated	input={0.21; 1.00; 0.80}; output={0.99286; -0.48143; -0.68305}
1376586927229	updated	input={0.20; 1.00; 0.80}; output={0.99744; -0.47361; -0.67881}
1376586927318	updated	input={0.19; 1.00; 0.80}; output={1.00203; -0.46580; -0.67458}
1376586927381	updated	input={0.18; 1.00; 0.80}; output={1.00661; -0.45799; -0.67035}
1376586928584	updated	input={0.18; 0.80; 0.80}; output={0.90597; -0.49085; -0.50067}
1376586929079	updated	input={0.18; 1.00; 0.80}; output={1.00661; -0.45799; -0.67035}
1376586931124	updated	input={0.17; 1.00; 0.80}; output={1.01120; -0.45017; -0.66611}
1376586931302	updated	input={0.16; 1.00; 0.80}; output={1.01579; -0.44236; -0.66188}
1376586931824	updated	input={0.15; 1.00; 0.80}; output={1.02037; -0.43455; -0.65765}
1376586931879	updated	input={0.14; 1.00; 0.80}; output={1.02496; -0.42673; -0.65341}
1376586931927	updated	input={0.13; 1.00; 0.80}; output={1.02954; -0.41892; -0.64918}
1376586931973	updated	input={0.12; 1.00; 0.80}; output={1.03413; -0.41111; -0.64495}
1376586932028	updated	input={0.11; 1.00; 0.80}; output={1.03872; -0.40329; -0.64071}
1376586932075	updated	input={0.10; 1.00; 0.80}; output={1.04330; -0.39548; -0.63648}
1376586932140	updated	input={0.09; 1.00; 0.80}; output={1.04789; -0.38767; -0.63224}
1376586932190	updated	input={0.08; 1.00; 0.80}; output={1.05247; -0.37985; -0.62801}
1376586932245	updated	input={0.07; 1.00; 0.80}; output={1.05706; -0.37204; -0.62378}
1376586932299	updated	input={0.06; 1.00; 0.80}; output={1.06165; -0.36423; -0.61954}
1376586932343	updated	input={0.05; 1.00; 0.80}; output={1.06623; -0.35641; -0.61531}
1376586932391	updated	input={0.04; 1.00; 0.80}; output={1.07082; -0.34860; -0.61108}
1376586932447	updated	input={0.03; 1.00; 0.80}; output={1.07540; -0.34079; -0.60684}
1376586932494	updated	input={0.02; 1.00; 0.80}; output={1.07999; -0.33297; -0.60261}
1376586933063	updated	input={0.01; 1.00; 0.80}; output={1.08458; -0.32516; -0.59838}
1376586933590	updated	input={0.00; 1.00; 0.80}; output={1.08916; -0.31735; -0.59414}
1376586933667	updated	input={-0.01; 1.00; 0.80}; output={1.09375; -0.30953; -0.58991}
1376586933719	updated	input={-0.02; 1.00; 0.80}; output={1.09833; -0.30172; -0.58567}
1376586933767	updated	input={-0.03; 1.00; 0.80}; output={1.10292; -0.29391; -0.58144}
1376586933819	updated	input={-0.04; 1.00; 0.80}; output={1.10751; -0.28610; -0.57721}
1376586933876	updated	input={-0.05; 1.00; 0.80}; output={1.11209; -0.27828; -0.57297}
1376586933944	updated	input={-0.06; 1.00; 0.80}; output={1.11668; -0.27047; -0.56874}
1376586933995	updated	input={-0.07; 1.00; 0.80}; output={1.12126; -0.26266; -0.56451}
1376586934044	updated	input={-0.08; 1.00; 0.80}; output={1.12585; -0.25484; -0.56027}
1376586934099	updated	input={-0.09; 1.00; 0.80}; output={1.13044; -0.24703; -0.55604}
1376586934149	updated	input={-0.10; 1.00; 0.80}; output={1.13502; -0.23922; -0.55181}
1376586934201	updated	input={-0.11; 1.00; 0.80}; output={1.13961; -0.23140; -0.54757}
1376586934260	updated	input={-0.12; 1.00; 0.80}; output={1.14419; -0.22359; -0.54334}
1376586934338	updated	input={-0.13; 1.00; 0.80}; output={1.14878; -0.21578; -0.53911}
1376586934386	updated	input={-0.14; 1.00; 0.80}; output={1.15337; -0.20796; -0.53487}
1376586934436	updated	input={-0.15; 1.00; 0.80}; output={1.15795; -0.20015; -0.53064}
1376586934517	updated	input={-0.16; 1.00; 0.80}; output={1.16254; -0.19234; -0.52640}
1376586934574	updated	input={-0.17; 1.00; 0.80}; output={1.16712; -0.18452; -0.52217}
1376586934625	updated	input={-0.18; 1.00; 0.80}; output={1.17171; -0.17671; -0.51794}
1376586934675	updated	input={-0.19; 1.00; 0.80}; output={1.17630; -0.16890; -0.51370}
1376586934748	updated	input={-0.20; 1.00; 0.80}; output={1.18088; -0.16108; -0.50947}
1376586934803	updated	input={-0.21; 1.00; 0.80}; output={1.18547; -0.15327; -0.50524}
1376586934867	updated	input={-0.22; 1.00; 0.80}; output={1.19005; -0.14546; -0.50100}
1376586934918	updated	input={-0.23; 1.00; 0.80}; output={1.19464; -0.13764; -0.49677}
1376586934986	updated	input={-0.24; 1.00; 0.80}; output={1.19923; -0.12983; -0.49254}
1376586935040	updated	input={-0.25; 1.00; 0.80}; output={1.20381; -0.12202; -0.48830}
1376586935101	updated	input={-0.26; 1.00; 0.80}; output={1.20840; -0.11420; -0.48407}
1376586935154	updated	input={-0.27; 1.00; 0.80}; output={1.21298; -0.10639; -0.47983}
1376586935208	updated	input={-0.28; 1.00; 0.80}; output={1.21757; -0.09858; -0.47560}
1376586935262	updated	input={-0.28; 1.00; 0.80}; output={1.21757; -0.09858; -0.47560}
1376586935332	updated	input={-0.30; 1.00; 0.80}; output={1.22674; -0.08295; -0.46713}
1376586935385	updated	input={-0.31; 1.00; 0.80}; output={1.23133; -0.07514; -0.46290}
1376586935441	updated	input={-0.32; 1.00; 0.80}; output={1.23591; -0.06733; -0.45867}
1376586935493	updated	input={-0.33; 1.00; 0.80}; output={1.24050; -0.05951; -0.45443}
1376586935561	updated	input={-0.34; 1.00; 0.80}; output={1.24509; -0.05170; -0.45020}
1376586935611	updated	input={-0.35; 1.00; 0.80}; output={1.24967; -0.04389; -0.44597}
1376586935678	updated	input={-0.36; 1.00; 0.80}; output={1.25426; -0.03607; -0.44173}
1376586935731	updated	input={-0.37; 1.00; 0.80}; output={1.25884; -0.02826; -0.43750}
1376586935790	updated	input={-0.38; 1.00; 0.80}; output={1.26343; -0.02045; -0.43327}
1376586935840	updated	input={-0.39; 1.00; 0.80}; output={1.26802; -0.01263; -0.42903}
1376586935896	updated	input={-0.40; 1.00; 0.80}; output={1.27260; -0.00482; -0.42480}
1376586935950	updated	input={-0.41; 1.00; 0.80}; output={1.27719; 0.00299; -0.42056}
1376586936023	updated	input={-0.42; 1.00; 0.80}; output={1.28177; 0.01081; -0.41633}
1376586936073	updated	input={-0.43; 1.00; 0.80}; output={1.28636; 0.01862; -0.41210}
1376586936125	updated	input={-0.44; 1.00; 0.80}; output={1.29095; 0.02643; -0.40786}
1376586936229	updated	input={-0.45; 1.00; 0.80}; output={1.29553; 0.03425; -0.40363}
1376586936308	updated	input={-0.46; 1.00; 0.80}; output={1.30012; 0.04206; -0.39940}
1376586936360	updated	input={-0.47; 1.00; 0.80}; output={1.30470; 0.04987; -0.39516}
1376586936446	updated	input={-0.48; 1.00; 0.80}; output={1.30929; 0.05769; -0.39093}
1376586936496	updated	input={-0.49; 1.00; 0.80}; output={1.31388; 0.06550; -0.38670}
1376586936548	updated	input={-0.50; 1.00; 0.80}; output={1.31846; 0.07331; -0.38246}
1376586936603	updated	input={-0.51; 1.00; 0.80}; output={1.32305; 0.08113; -0.37823}
1376586936656	updated	input={-0.52; 1.00; 0.80}; output={1.32763; 0.08894; -0.37399}
1376586936738	updated	input={-0.53; 1.00; 0.80}; output={1.33222; 0.09675; -0.36976}
1376586936794	updated	input={-0.54; 1.00; 0.80}; output={1.33681; 0.10456; -0.36553}
1376586936850	updated	input={-0.55; 1.00; 0.80}; output={1.34139; 0.11238; -0.36129}
1376586936909	updated	input={-0.56; 1.00; 0.80}; output={1.34598; 0.12019; -0.35706}
1376586936976	updated	input={-0.56; 1.00; 0.80}; output={1.34598; 0.12019; -0.35706}
1376586937030	updated	input={-0.57; 1.00; 0.80}; output={1.35056; 0.12800; -0.35283}
1376586937087	updated	input={-0.59; 1.00; 0.80}; output={1.35974; 0.14363; -0.34436}
1376586937150	updated	input={-0.60; 1.00; 0.80}; output={1.36432; 0.15144; -0.34013}
1376586937203	updated	input={-0.61; 1.00; 0.80}; output={1.36891; 0.15926; -0.33589}
1376586937260	updated	input={-0.62; 1.00; 0.80}; output={1.37349; 0.16707; -0.33166}
1376586937323	updated	input={-0.63; 1.00; 0.80}; output={1.37808; 0.17488; -0.32743}
1376586937378	updated	input={-0.64; 1.00; 0.80}; output={1.38267; 0.18270; -0.32319}
1376586937459	updated	input={-0.65; 1.00; 0.80}; output={1.38725; 0.19051; -0.31896}
1376586937519	updated	input={-0.66; 1.00; 0.80}; output={1.39184; 0.19832; -0.31472}
1376586937581	updated	input={-0.67; 1.00; 0.80}; output={1.39642; 0.20614; -0.31049}
1376586937634	updated	input={-0.68; 1.00; 0.80}; output={1.40101; 0.21395; -0.30626}
1376586937696	updated	input={-0.69; 1.00; 0.80}; output={1.40560; 0.22176; -0.30202}
1376586937749	updated	input={-0.70; 1.00; 0.80}; output={1.41018; 0.22958; -0.29779}
1376586937820	updated	input={-0.71; 1.00; 0.80}; output={1.41477; 0.23739; -0.29356}
1376586937878	updated	input={-0.72; 1.00; 0.80}; output={1.41935; 0.24520; -0.28932}
1376586937940	updated	input={-0.73; 1.00; 0.80}; output={1.42394; 0.25302; -0.28509}
1376586937996	updated	input={-0.74; 1.00; 0.80}; output={1.42853; 0.26083; -0.28086}
1376586938051	updated	input={-0.75; 1.00; 0.80}; output={1.43311; 0.26864; -0.27662}
1376586938111	updated	input={-0.76; 1.00; 0.80}; output={1.43770; 0.27646; -0.27239}
1376586938164	updated	input={-0.77; 1.00; 0.80}; output={1.44228; 0.28427; -0.26815}
1376586938228	updated	input={-0.78; 1.00; 0.80}; output={1.44687; 0.29208; -0.26392}
1376586938287	updated	input={-0.79; 1.00; 0.80}; output={1.45146; 0.29989; -0.25969}
1376586938366	updated	input={-0.80; 1.00; 0.80}; output={1.45604; 0.30771; -0.25545}
1376586938424	updated	input={-0.81; 1.00; 0.80}; output={1.46063; 0.31552; -0.25122}
1376586938484	updated	input={-0.82; 1.00; 0.80}; output={1.46521; 0.32333; -0.24699}
1376586938709	updated	input={-0.83; 1.00; 0.80}; output={1.46980; 0.33115; -0.24275}
1376586939237	updated	input={-0.84; 1.00; 0.80}; output={1.47439; 0.33896; -0.23852}
1376586939290	updated	input={-0.85; 1.00; 0.80}; output={1.47897; 0.34677; -0.23429}
1376586939349	updated	input={-0.86; 1.00; 0.80}; output={1.48356; 0.35459; -0.23005}
1376586939411	updated	input={-0.87; 1.00; 0.80}; output={1.48814; 0.36240; -0.22582}
1376586939472	updated	input={-0.88; 1.00; 0.80}; output={1.49273; 0.37021; -0.22159}
1376586939529	updated	input={-0.89; 1.00; 0.80}; output={1.49732; 0.37803; -0.21735}
1376586939589	updated	input={-0.90; 1.00; 0.80}; output={1.50190; 0.38584; -0.21312}
1376586939650	updated	input={-0.91; 1.00; 0.80}; output={1.50649; 0.39365; -0.20888}
1376586939712	updated	input={-0.92; 1.00; 0.80}; output={1.51107; 0.40147; -0.20465}
1376586939777	updated	input={-0.93; 1.00; 0.80}; output={1.51566; 0.40928; -0.20042}
1376586939834	updated	input={-0.94; 1.00; 0.80}; output={1.52025; 0.41709; -0.19618}
1376586939906	updated	input={-0.95; 1.00; 0.80}; output={1.52483; 0.42491; -0.19195}
1376586939970	updated	input={-0.96; 1.00; 0.80}; output={1.52942; 0.43272; -0.18772}
1376586940054	updated	input={-0.95; 1.00; 0.80}; output={1.52483; 0.42491; -0.19195}
1376586940567	updated	input={-0.94; 1.00; 0.80}; output={1.52025; 0.41709; -0.19618}
1376586940622	updated	input={-0.93; 1.00; 0.80}; output={1.51566; 0.40928; -0.20042}
1376586940684	updated	input={-0.92; 1.00; 0.80}; output={1.51107; 0.40147; -0.20465}
1376586940745	updated	input={-0.92; 1.00; 0.60}; output={1.36459; 0.52189; -0.26821}
1376586940807	updated	input={-0.91; 1.00; 0.60}; output={1.36000; 0.51408; -0.27245}
1376586940912	updated	input={-0.89; 1.00; 0.60}; output={1.35083; 0.49845; -0.28091}
1376586940919	updated	input={-0.89; 1.00; 0.60}; output={1.35083; 0.49845; -0.28091}
1376586941230	updated	input={-0.88; 1.00; 0.60}; output={1.34624; 0.49064; -0.28515}
1376586941759	updated	input={-0.87; 1.00; 0.60}; output={1.34166; 0.48282; -0.28938}
1376586941821	updated	input={-0.86; 1.00; 0.60}; output={1.33707; 0.47501; -0.29361}
1376586941878	updated	input={-0.85; 1.00; 0.60}; output={1.33248; 0.46720; -0.29785}
1376586941943	updated	input={-0.84; 1.00; 0.60}; output={1.32790; 0.45938; -0.30208}
1376586942001	updated	input={-0.83; 1.00; 0.60}; output={1.32331; 0.45157; -0.30632}
1376586942078	updated	input={-0.82; 1.00; 0.60}; output={1.31873; 0.44376; -0.31055}
1376586942134	updated	input={-0.81; 1.00; 0.60}; output={1.31414; 0.43594; -0.31478}
1376586942197	updated	input={-0.80; 1.00; 0.60}; output={1.30955; 0.42813; -0.31902}
1376586942256	updated	input={-0.79; 1.00; 0.60}; output={1.30497; 0.42032; -0.32325}
1376586942336	updated	input={-0.78; 1.00; 0.60}; output={1.30038; 0.41250; -0.32748}
1376586942392	updated	input={-0.77; 1.00; 0.60}; output={1.29580; 0.40469; -0.33172}
1376586942457	updated	input={-0.76; 1.00; 0.60}; output={1.29121; 0.39688; -0.33595}
1376586942525	updated	input={-0.75; 1.00; 0.60}; output={1.28662; 0.38906; -0.34018}
1376586942592	updated	input={-0.74; 1.00; 0.60}; output={1.28204; 0.38125; -0.34442}
1376586945739	updated	input={-0.74; 1.00; 0.40}; output={1.13555; 0.50167; -0.40798}
1376586946535	updated	input={-0.74; 1.00; 0.60}; output={1.28204; 0.38125; -0.34442}
1376586947269	updated	input={-0.74; 1.00; 0.80}; output={1.42853; 0.26083; -0.28086}
1376586949890	updated	input={-0.74; 1.00; 1.00}; output={1.57501; 0.14041; -0.21729}
1376586951752	updated	input={-0.74; 0.80; 1.00}; output={1.47437; 0.10754; -0.04762}
1376586952023	updated	input={-0.74; 0.60; 1.00}; output={1.37373; 0.07467; 0.12206}
1376586952222	updated	input={-0.74; 0.40; 1.00}; output={1.27309; 0.04180; 0.29174}
1376586952412	updated	input={-0.74; 0.20; 1.00}; output={1.17245; 0.00893; 0.46142}
1376586952602	updated	input={-0.74; 0.00; 1.00}; output={1.07180; -0.02393; 0.63110}
1376586952791	updated	input={-0.74; -0.20; 1.00}; output={0.97116; -0.05680; 0.80077}
1376586952970	updated	input={-0.74; -0.40; 1.00}; output={0.87052; -0.08967; 0.97045}
1376586953143	updated	input={-0.74; -0.60; 1.00}; output={0.76988; -0.12254; 1.14013}
1376586953331	updated	input={-0.74; -0.80; 1.00}; output={0.66924; -0.15541; 1.30981}
1376586953560	updated	input={-0.74; -1.00; 1.00}; output={0.56859; -0.18827; 1.47949}
1376586957621	updated	input={-0.73; -1.00; 1.00}; output={0.56401; -0.19609; 1.47525}
1376586958143	updated	input={-0.72; -1.00; 1.00}; output={0.55942; -0.20390; 1.47102}
1376586958216	updated	input={-0.71; -1.00; 1.00}; output={0.55484; -0.21171; 1.46679}
1376586958281	updated	input={-0.70; -1.00; 1.00}; output={0.55025; -0.21953; 1.46255}
1376586958343	updated	input={-0.69; -1.00; 1.00}; output={0.54566; -0.22734; 1.45832}
1376586958409	updated	input={-0.68; -1.00; 1.00}; output={0.54108; -0.23515; 1.45408}
1376586958477	updated	input={-0.67; -1.00; 1.00}; output={0.53649; -0.24297; 1.44985}
1376586958539	updated	input={-0.66; -1.00; 1.00}; output={0.53191; -0.25078; 1.44562}
1376586958604	updated	input={-0.65; -1.00; 1.00}; output={0.52732; -0.25859; 1.44138}
1376586958668	updated	input={-0.64; -1.00; 1.00}; output={0.52273; -0.26641; 1.43715}
1376586958732	updated	input={-0.63; -1.00; 1.00}; output={0.51815; -0.27422; 1.43292}
1376586958798	updated	input={-0.62; -1.00; 1.00}; output={0.51356; -0.28203; 1.42868}
1376586958861	updated	input={-0.61; -1.00; 1.00}; output={0.50898; -0.28984; 1.42445}
1376586958932	updated	input={-0.60; -1.00; 1.00}; output={0.50439; -0.29766; 1.42022}
1376586958994	updated	input={-0.59; -1.00; 1.00}; output={0.49980; -0.30547; 1.41598}
1376586959070	updated	input={-0.57; -1.00; 1.00}; output={0.49063; -0.32110; 1.40752}
1376586959130	updated	input={-0.56; -1.00; 1.00}; output={0.48605; -0.32891; 1.40328}
1376586959205	updated	input={-0.56; -1.00; 1.00}; output={0.48605; -0.32891; 1.40328}
1376586959267	updated	input={-0.55; -1.00; 1.00}; output={0.48146; -0.33672; 1.39905}
1376586959335	updated	input={-0.54; -1.00; 1.00}; output={0.47687; -0.34454; 1.39481}
1376586959397	updated	input={-0.53; -1.00; 1.00}; output={0.47229; -0.35235; 1.39058}
1376586959463	updated	input={-0.52; -1.00; 1.00}; output={0.46770; -0.36016; 1.38635}
1376586959528	updated	input={-0.51; -1.00; 1.00}; output={0.46312; -0.36798; 1.38211}
1376586959593	updated	input={-0.50; -1.00; 1.00}; output={0.45853; -0.37579; 1.37788}
1376586959656	updated	input={-0.49; -1.00; 1.00}; output={0.45394; -0.38360; 1.37365}
1376586959730	updated	input={-0.48; -1.00; 1.00}; output={0.44936; -0.39142; 1.36941}
1376586959793	updated	input={-0.47; -1.00; 1.00}; output={0.44477; -0.39923; 1.36518}
1376586959878	updated	input={-0.46; -1.00; 1.00}; output={0.44019; -0.40704; 1.36095}
1376586959941	updated	input={-0.45; -1.00; 1.00}; output={0.43560; -0.41486; 1.35671}
1376586960030	updated	input={-0.44; -1.00; 1.00}; output={0.43101; -0.42267; 1.35248}
1376586960110	updated	input={-0.43; -1.00; 1.00}; output={0.42643; -0.43048; 1.34824}
1376586960178	updated	input={-0.42; -1.00; 1.00}; output={0.42184; -0.43830; 1.34401}
1376586960267	updated	input={-0.41; -1.00; 1.00}; output={0.41726; -0.44611; 1.33978}
1376586960329	updated	input={-0.40; -1.00; 1.00}; output={0.41267; -0.45392; 1.33554}
1376586960404	updated	input={-0.39; -1.00; 1.00}; output={0.40808; -0.46174; 1.33131}
1376586960468	updated	input={-0.38; -1.00; 1.00}; output={0.40350; -0.46955; 1.32708}
1376586960543	updated	input={-0.37; -1.00; 1.00}; output={0.39891; -0.47736; 1.32284}
1376586960608	updated	input={-0.36; -1.00; 1.00}; output={0.39433; -0.48517; 1.31861}
1376586960680	updated	input={-0.35; -1.00; 1.00}; output={0.38974; -0.49299; 1.31438}
1376586960751	updated	input={-0.34; -1.00; 1.00}; output={0.38515; -0.50080; 1.31014}
1376586960823	updated	input={-0.33; -1.00; 1.00}; output={0.38057; -0.50861; 1.30591}
1376586960893	updated	input={-0.32; -1.00; 1.00}; output={0.37598; -0.51643; 1.30168}
1376586960964	updated	input={-0.31; -1.00; 1.00}; output={0.37140; -0.52424; 1.29744}
1376586961033	updated	input={-0.30; -1.00; 1.00}; output={0.36681; -0.53205; 1.29321}
1376586961104	updated	input={-0.28; -1.00; 1.00}; output={0.35764; -0.54768; 1.28474}
1376586961179	updated	input={-0.28; -1.00; 1.00}; output={0.35764; -0.54768; 1.28474}
1376586961505	updated	input={-0.27; -1.00; 1.00}; output={0.35305; -0.55549; 1.28051}
1376586962032	updated	input={-0.26; -1.00; 1.00}; output={0.34847; -0.56331; 1.27627}
1376586962105	updated	input={-0.25; -1.00; 1.00}; output={0.34388; -0.57112; 1.27204}
1376586962185	updated	input={-0.24; -1.00; 1.00}; output={0.33929; -0.57893; 1.26781}
1376586962254	updated	input={-0.23; -1.00; 1.00}; output={0.33471; -0.58675; 1.26357}
1376586962325	updated	input={-0.22; -1.00; 1.00}; output={0.33012; -0.59456; 1.25934}
1376586962436	updated	input={-0.21; -1.00; 1.00}; output={0.32554; -0.60237; 1.25511}
1376586962504	updated	input={-0.20; -1.00; 1.00}; output={0.32095; -0.61019; 1.25087}
1376586962576	updated	input={-0.19; -1.00; 1.00}; output={0.31636; -0.61800; 1.24664}
1376586962660	updated	input={-0.18; -1.00; 1.00}; output={0.31178; -0.62581; 1.24240}
1376586962746	updated	input={-0.17; -1.00; 1.00}; output={0.30719; -0.63363; 1.23817}
1376586962820	updated	input={-0.16; -1.00; 1.00}; output={0.30261; -0.64144; 1.23394}
1376586962895	updated	input={-0.15; -1.00; 1.00}; output={0.29802; -0.64925; 1.22970}
1376586962964	updated	input={-0.14; -1.00; 1.00}; output={0.29343; -0.65707; 1.22547}
1376586963047	updated	input={-0.13; -1.00; 1.00}; output={0.28885; -0.66488; 1.22124}
1376586963123	updated	input={-0.12; -1.00; 1.00}; output={0.28426; -0.67269; 1.21700}
1376586963195	updated	input={-0.11; -1.00; 1.00}; output={0.27968; -0.68050; 1.21277}
1376586963279	updated	input={-0.10; -1.00; 1.00}; output={0.27509; -0.68832; 1.20854}
1376586963362	updated	input={-0.09; -1.00; 1.00}; output={0.27050; -0.69613; 1.20430}
1376586963429	updated	input={-0.08; -1.00; 1.00}; output={0.26592; -0.70394; 1.20007}
1376586963503	updated	input={-0.07; -1.00; 1.00}; output={0.26133; -0.71176; 1.19584}
1376586963570	updated	input={-0.06; -1.00; 1.00}; output={0.25675; -0.71957; 1.19160}
1376586963638	updated	input={-0.05; -1.00; 1.00}; output={0.25216; -0.72738; 1.18737}
1376586963711	updated	input={-0.04; -1.00; 1.00}; output={0.24757; -0.73520; 1.18313}
1376586963787	updated	input={-0.03; -1.00; 1.00}; output={0.24299; -0.74301; 1.17890}
1376586963891	updated	input={-0.02; -1.00; 1.00}; output={0.23840; -0.75082; 1.17467}
1376586963973	updated	input={-0.01; -1.00; 1.00}; output={0.23382; -0.75864; 1.17043}
1376586964040	updated	input={0.00; -1.00; 1.00}; output={0.22923; -0.76645; 1.16620}
1376586964119	updated	input={0.01; -1.00; 1.00}; output={0.22464; -0.77426; 1.16197}
1376586964186	updated	input={0.02; -1.00; 1.00}; output={0.22006; -0.78208; 1.15773}
1376586964262	updated	input={0.03; -1.00; 1.00}; output={0.21547; -0.78989; 1.15350}
1376586964329	updated	input={0.04; -1.00; 1.00}; output={0.21089; -0.79770; 1.14927}
1376586964405	updated	input={0.05; -1.00; 1.00}; output={0.20630; -0.80552; 1.14503}
1376586964479	updated	input={0.06; -1.00; 1.00}; output={0.20171; -0.81333; 1.14080}
1376586964560	updated	input={0.07; -1.00; 1.00}; output={0.19713; -0.82114; 1.13656}
1376586964646	updated	input={0.08; -1.00; 1.00}; output={0.19254; -0.82896; 1.13233}
1376586964719	updated	input={0.09; -1.00; 1.00}; output={0.18796; -0.83677; 1.12810}
1376586964787	updated	input={0.10; -1.00; 1.00}; output={0.18337; -0.84458; 1.12386}
1376586964906	updated	input={0.11; -1.00; 1.00}; output={0.17878; -0.85240; 1.11963}
1376586964979	updated	input={0.12; -1.00; 1.00}; output={0.17420; -0.86021; 1.11540}
1376586965082	updated	input={0.13; -1.00; 1.00}; output={0.16961; -0.86802; 1.11116}
1376586965175	updated	input={0.14; -1.00; 1.00}; output={0.16503; -0.87583; 1.10693}
1376586965250	updated	input={0.15; -1.00; 1.00}; output={0.16044; -0.88365; 1.10270}
1376586965325	updated	input={0.16; -1.00; 1.00}; output={0.15585; -0.89146; 1.09846}
1376586965431	updated	input={0.17; -1.00; 1.00}; output={0.15127; -0.89927; 1.09423}
1376586965563	updated	input={0.18; -1.00; 1.00}; output={0.14668; -0.90709; 1.09000}
1376586965692	updated	input={0.19; -1.00; 1.00}; output={0.14210; -0.91490; 1.08576}
1376586965786	updated	input={0.20; -1.00; 1.00}; output={0.13751; -0.92271; 1.08153}
1376586965907	updated	input={0.21; -1.00; 1.00}; output={0.13292; -0.93053; 1.07729}
1376586965991	updated	input={0.22; -1.00; 1.00}; output={0.12834; -0.93834; 1.07306}
1376586966070	updated	input={0.23; -1.00; 1.00}; output={0.12375; -0.94615; 1.06883}
1376586966142	updated	input={0.24; -1.00; 1.00}; output={0.11917; -0.95397; 1.06459}
1376586966215	updated	input={0.25; -1.00; 1.00}; output={0.11458; -0.96178; 1.06036}
1376586966294	updated	input={0.26; -1.00; 1.00}; output={0.10999; -0.96959; 1.05613}
1376586966369	updated	input={0.27; -1.00; 1.00}; output={0.10541; -0.97741; 1.05189}
1376586966444	updated	input={0.28; -1.00; 1.00}; output={0.10082; -0.98522; 1.04766}
1376586966519	updated	input={0.28; -1.00; 1.00}; output={0.10082; -0.98522; 1.04766}
1376586966601	updated	input={0.30; -1.00; 1.00}; output={0.09165; -1.00085; 1.03919}
1376586966672	updated	input={0.31; -1.00; 1.00}; output={0.08706; -1.00866; 1.03496}
1376586966966	updated	input={0.51; -1.00; 1.00}; output={-0.00466; -1.16492; 0.95029}
1376586967182	updated	input={0.71; -1.00; 1.00}; output={-0.09638; -1.32119; 0.86561}
1376586967604	updated	input={0.91; -1.00; 1.00}; output={-0.18810; -1.47745; 0.78094}
1376586970352	updated	input={0.91; -1.00; 0.80}; output={-0.33458; -1.35703; 0.71738}
1376586971553	updated	input={0.91; -1.00; 0.60}; output={-0.48107; -1.23661; 0.65382}
1376586972446	updated	input={0.91; -1.00; 0.40}; output={-0.62756; -1.11619; 0.59026}
1376586973012	updated	input={0.91; -1.00; 0.20}; output={-0.77405; -0.99576; 0.52669}
1376586973690	updated	input={0.91; -1.00; 0.00}; output={-0.92054; -0.87534; 0.46313}
1376586975288	updated	input={0.90; -1.00; 0.00}; output={-0.91595; -0.86753; 0.46737}
1376586975502	updated	input={0.89; -1.00; 0.00}; output={-0.91136; -0.85971; 0.47160}
1376586975654	updated	input={0.88; -1.00; 0.00}; output={-0.90678; -0.85190; 0.47583}
1376586975805	updated	input={0.87; -1.00; 0.00}; output={-0.90219; -0.84409; 0.48007}
1376586975934	updated	input={0.86; -1.00; 0.00}; output={-0.89761; -0.83628; 0.48430}
1376586976073	updated	input={0.85; -1.00; 0.00}; output={-0.89302; -0.82846; 0.48853}
1376586976209	updated	input={0.84; -1.00; 0.00}; output={-0.88843; -0.82065; 0.49277}
1376586976352	updated	input={0.83; -1.00; 0.00}; output={-0.88385; -0.81284; 0.49700}
1376586976515	updated	input={0.82; -1.00; 0.00}; output={-0.87926; -0.80502; 0.50123}
1376586976692	updated	input={0.81; -1.00; 0.00}; output={-0.87468; -0.79721; 0.50547}
1376586976831	updated	input={0.80; -1.00; 0.00}; output={-0.87009; -0.78940; 0.50970}
1376586976982	updated	input={0.79; -1.00; 0.00}; output={-0.86550; -0.78158; 0.51394}
1376586977147	updated	input={0.78; -1.00; 0.00}; output={-0.86092; -0.77377; 0.51817}
1376586977292	updated	input={0.77; -1.00; 0.00}; output={-0.85633; -0.76596; 0.52240}
1376586977448	updated	input={0.76; -1.00; 0.00}; output={-0.85175; -0.75814; 0.52664}
1376586978008	updated	input={0.76; -1.00; -0.20}; output={-0.99823; -0.63772; 0.46307}
1376586978105	updated	input={0.75; -1.00; -0.20}; output={-0.99365; -0.62991; 0.46731}
1376586978247	updated	input={0.74; -1.00; -0.20}; output={-0.98906; -0.62209; 0.47154}
1376586978401	updated	input={0.73; -1.00; -0.20}; output={-0.98448; -0.61428; 0.47578}
1376586978563	updated	input={0.72; -1.00; -0.20}; output={-0.97989; -0.60647; 0.48001}
1376586978720	updated	input={0.71; -1.00; -0.20}; output={-0.97530; -0.59866; 0.48424}
1376586978864	updated	input={0.70; -1.00; -0.20}; output={-0.97072; -0.59084; 0.48848}
1376586979172	updated	input={0.70; -1.00; -0.40}; output={-1.11721; -0.47042; 0.42491}
1376586979393	updated	input={0.69; -1.00; -0.40}; output={-1.11262; -0.46261; 0.42915}
1376586979470	updated	input={0.68; -1.00; -0.40}; output={-1.10803; -0.45479; 0.43338}
1376586979557	updated	input={0.67; -1.00; -0.40}; output={-1.10345; -0.44698; 0.43761}
1376586979638	updated	input={0.66; -1.00; -0.40}; output={-1.09886; -0.43917; 0.44185}
1376586979722	updated	input={0.65; -1.00; -0.40}; output={-1.09428; -0.43135; 0.44608}
1376586979815	updated	input={0.64; -1.00; -0.40}; output={-1.08969; -0.42354; 0.45032}
1376586979899	updated	input={0.63; -1.00; -0.40}; output={-1.08510; -0.41573; 0.45455}
1376586979976	updated	input={0.62; -1.00; -0.40}; output={-1.08052; -0.40791; 0.45878}
1376586980057	updated	input={0.61; -1.00; -0.40}; output={-1.07593; -0.40010; 0.46302}
1376586980147	updated	input={0.60; -1.00; -0.40}; output={-1.07135; -0.39229; 0.46725}
1376586980222	updated	input={0.59; -1.00; -0.40}; output={-1.06676; -0.38447; 0.47148}
1376586980315	updated	input={0.57; -1.00; -0.40}; output={-1.05759; -0.36885; 0.47995}
1376586980428	updated	input={0.56; -1.00; -0.40}; output={-1.05300; -0.36104; 0.48418}
1376586980522	updated	input={0.56; -1.00; -0.40}; output={-1.05300; -0.36104; 0.48418}
1376586980688	updated	input={0.56; -1.00; -0.60}; output={-1.19949; -0.24061; 0.42062}
1376586982538	updated	input={0.56; -1.00; -0.40}; output={-1.05300; -0.36104; 0.48418}
1376586983138	updated	input={0.55; -1.00; -0.40}; output={-1.04842; -0.35322; 0.48842}
1376586983668	updated	input={0.54; -1.00; -0.40}; output={-1.04383; -0.34541; 0.49265}
1376586983744	updated	input={0.53; -1.00; -0.40}; output={-1.03924; -0.33760; 0.49689}
1376586983828	updated	input={0.52; -1.00; -0.40}; output={-1.03466; -0.32978; 0.50112}
1376586983912	updated	input={0.51; -1.00; -0.40}; output={-1.03007; -0.32197; 0.50535}
1376586983992	updated	input={0.50; -1.00; -0.40}; output={-1.02549; -0.31416; 0.50959}
1376586984073	updated	input={0.49; -1.00; -0.40}; output={-1.02090; -0.30634; 0.51382}
1376586984167	updated	input={0.48; -1.00; -0.40}; output={-1.01631; -0.29853; 0.51805}
1376586984254	updated	input={0.47; -1.00; -0.40}; output={-1.01173; -0.29072; 0.52229}
1376586984331	updated	input={0.46; -1.00; -0.40}; output={-1.00714; -0.28290; 0.52652}
1376586984419	updated	input={0.45; -1.00; -0.40}; output={-1.00256; -0.27509; 0.53075}
1376586984504	updated	input={0.44; -1.00; -0.40}; output={-0.99797; -0.26728; 0.53499}
1376586984583	updated	input={0.43; -1.00; -0.40}; output={-0.99338; -0.25946; 0.53922}
1376586984677	updated	input={0.42; -1.00; -0.40}; output={-0.98880; -0.25165; 0.54345}
1376586984772	updated	input={0.41; -1.00; -0.40}; output={-0.98421; -0.24384; 0.54769}
1376586984851	updated	input={0.40; -1.00; -0.40}; output={-0.97963; -0.23602; 0.55192}
1376586984937	updated	input={0.39; -1.00; -0.40}; output={-0.97504; -0.22821; 0.55616}
1376586985027	updated	input={0.38; -1.00; -0.40}; output={-0.97045; -0.22040; 0.56039}
1376586985108	updated	input={0.37; -1.00; -0.40}; output={-0.96587; -0.21258; 0.56462}
1376586985195	updated	input={0.36; -1.00; -0.40}; output={-0.96128; -0.20477; 0.56886}
1376586985282	updated	input={0.35; -1.00; -0.40}; output={-0.95670; -0.19696; 0.57309}
1376586985364	updated	input={0.34; -1.00; -0.40}; output={-0.95211; -0.18914; 0.57732}
1376586985468	updated	input={0.33; -1.00; -0.40}; output={-0.94752; -0.18133; 0.58156}
1376586985561	updated	input={0.32; -1.00; -0.40}; output={-0.94294; -0.17352; 0.58579}
1376586985639	updated	input={0.31; -1.00; -0.40}; output={-0.93835; -0.16571; 0.59002}
1376586985724	updated	input={0.30; -1.00; -0.40}; output={-0.93377; -0.15789; 0.59426}
1376586985811	updated	input={0.28; -1.00; -0.40}; output={-0.92459; -0.14227; 0.60273}
1376586985895	updated	input={0.28; -1.00; -0.40}; output={-0.92459; -0.14227; 0.60273}
1376586985986	updated	input={0.27; -1.00; -0.40}; output={-0.92001; -0.13445; 0.60696}
1376586986071	updated	input={0.26; -1.00; -0.40}; output={-0.91542; -0.12664; 0.61119}
1376586986157	updated	input={0.25; -1.00; -0.40}; output={-0.91084; -0.11883; 0.61543}
1376586986242	updated	input={0.24; -1.00; -0.40}; output={-0.90625; -0.11101; 0.61966}
1376586986332	updated	input={0.23; -1.00; -0.40}; output={-0.90166; -0.10320; 0.62389}
1376586986411	updated	input={0.22; -1.00; -0.40}; output={-0.89708; -0.09539; 0.62813}
1376586986499	updated	input={0.21; -1.00; -0.40}; output={-0.89249; -0.08757; 0.63236}
1376586986587	updated	input={0.20; -1.00; -0.40}; output={-0.88791; -0.07976; 0.63659}
1376586986671	updated	input={0.19; -1.00; -0.40}; output={-0.88332; -0.07195; 0.64083}
1376586986761	updated	input={0.18; -1.00; -0.40}; output={-0.87873; -0.06413; 0.64506}
1376586986854	updated	input={0.17; -1.00; -0.40}; output={-0.87415; -0.05632; 0.64929}
1376586986948	updated	input={0.16; -1.00; -0.40}; output={-0.86956; -0.04851; 0.65353}
1376586987035	updated	input={0.15; -1.00; -0.40}; output={-0.86498; -0.04069; 0.65776}
1376586987120	updated	input={0.14; -1.00; -0.40}; output={-0.86039; -0.03288; 0.66200}
1376586987218	updated	input={0.13; -1.00; -0.40}; output={-0.85580; -0.02507; 0.66623}
1376586994240	updated	input={0.13; -0.80; -0.40}; output={-0.75516; 0.00780; 0.49655}
1376586994715	updated	input={0.13; -1.00; -0.40}; output={-0.85580; -0.02507; 0.66623}
1376586995865	updated	input={-0.07; -1.00; -0.40}; output={-0.76408; 0.13120; 0.75090}
1376586999096	updated	input={0.13; -1.00; -0.40}; output={-0.85580; -0.02507; 0.66623}
1376586999382	updated	input={0.33; -1.00; -0.40}; output={-0.94752; -0.18133; 0.58156}
1376587005699	updated	input={0.33; -0.80; -0.40}; output={-0.84688; -0.14846; 0.41188}
1376587006118	updated	input={0.33; -1.00; -0.40}; output={-0.94752; -0.18133; 0.58156}
1376587007098	updated	input={0.33; -1.00; -0.60}; output={-1.09401; -0.06091; 0.51800}
1376587008136	updated	input={0.33; -1.00; -0.80}; output={-1.24050; 0.05951; 0.45443}
1376587009066	updated	input={0.13; -1.00; -0.80}; output={-1.14878; 0.21578; 0.53911}
1376587009759	updated	input={-0.07; -1.00; -0.80}; output={-1.05706; 0.37204; 0.62378}
1376587010051	updated	input={0.13; -1.00; -0.80}; output={-1.14878; 0.21578; 0.53911}
1376587010182	updated	input={0.33; -1.00; -0.80}; output={-1.24050; 0.05951; 0.45443}
1376587010473	updated	input={0.53; -1.00; -0.80}; output={-1.33222; -0.09675; 0.36976}
1376587010911	updated	input={0.73; -1.00; -0.80}; output={-1.42394; -0.25302; 0.28509}
1376587011345	updated	input={0.93; -1.00; -0.80}; output={-1.51566; -0.40928; 0.20042}
1376587011679	updated	input={0.73; -1.00; -0.80}; output={-1.42394; -0.25302; 0.28509}
1376587011878	updated	input={0.53; -1.00; -0.80}; output={-1.33222; -0.09675; 0.36976}
1376587014862	updated	input={0.53; -0.80; -0.80}; output={-1.23158; -0.06388; 0.20008}
1376587015842	updated	input={0.53; -0.60; -0.80}; output={-1.13094; -0.03102; 0.03041}
1376587016308	updated	input={0.33; -0.60; -0.80}; output={-1.03922; 0.12525; 0.11508}
1376587016719	updated	input={0.13; -0.60; -0.80}; output={-0.94750; 0.28151; 0.19975}
1376587017084	updated	input={-0.07; -0.60; -0.80}; output={-0.85578; 0.43778; 0.28442}
1376587020792	updated	input={-0.08; -0.60; -0.80}; output={-0.85119; 0.44559; 0.28865}
1376587020933	updated	input={-0.09; -0.60; -0.80}; output={-0.84660; 0.45340; 0.29289}
1376587021086	updated	input={-0.10; -0.60; -0.80}; output={-0.84202; 0.46122; 0.29712}
1376587021244	updated	input={-0.11; -0.60; -0.80}; output={-0.83743; 0.46903; 0.30136}
1376587021414	updated	input={-0.12; -0.60; -0.80}; output={-0.83285; 0.47684; 0.30559}
1376587021573	updated	input={-0.13; -0.60; -0.80}; output={-0.82826; 0.48466; 0.30982}
1376587021729	updated	input={-0.14; -0.60; -0.80}; output={-0.82367; 0.49247; 0.31406}
1376587021881	updated	input={-0.15; -0.60; -0.80}; output={-0.81909; 0.50028; 0.31829}
1376587022036	updated	input={-0.16; -0.60; -0.80}; output={-0.81450; 0.50810; 0.32252}
1376587022203	updated	input={-0.17; -0.60; -0.80}; output={-0.80992; 0.51591; 0.32676}
1376587022356	updated	input={-0.18; -0.60; -0.80}; output={-0.80533; 0.52372; 0.33099}
1376587022527	updated	input={-0.19; -0.60; -0.80}; output={-0.80074; 0.53153; 0.33522}
1376587022692	updated	input={-0.20; -0.60; -0.80}; output={-0.79616; 0.53935; 0.33946}
1376587022857	updated	input={-0.21; -0.60; -0.80}; output={-0.79157; 0.54716; 0.34369}
1376587023031	updated	input={-0.22; -0.60; -0.80}; output={-0.78699; 0.55497; 0.34793}
1376587023209	updated	input={-0.23; -0.60; -0.80}; output={-0.78240; 0.56279; 0.35216}
1376587023363	updated	input={-0.24; -0.60; -0.80}; output={-0.77781; 0.57060; 0.35639}
1376587023534	updated	input={-0.25; -0.60; -0.80}; output={-0.77323; 0.57841; 0.36063}
1376587023679	updated	input={-0.26; -0.60; -0.80}; output={-0.76864; 0.58623; 0.36486}
1376587023848	updated	input={-0.27; -0.60; -0.80}; output={-0.76406; 0.59404; 0.36909}
1376587024001	updated	input={-0.28; -0.60; -0.80}; output={-0.75947; 0.60185; 0.37333}
1376587024171	updated	input={-0.28; -0.60; -0.80}; output={-0.75947; 0.60185; 0.37333}
1376587024332	updated	input={-0.30; -0.60; -0.80}; output={-0.75030; 0.61748; 0.38179}
1376587024501	updated	input={-0.31; -0.60; -0.80}; output={-0.74571; 0.62529; 0.38603}
1376587024668	updated	input={-0.32; -0.60; -0.80}; output={-0.74113; 0.63311; 0.39026}
1376587024837	updated	input={-0.33; -0.60; -0.80}; output={-0.73654; 0.64092; 0.39449}
1376587025052	updated	input={-0.34; -0.60; -0.80}; output={-0.73195; 0.64873; 0.39873}
1376587026416	updated	input={-0.33; -0.60; -0.80}; output={-0.73654; 0.64092; 0.39449}
1376587026941	updated	input={-0.32; -0.60; -0.80}; output={-0.74113; 0.63311; 0.39026}
1376587027030	updated	input={-0.31; -0.60; -0.80}; output={-0.74571; 0.62529; 0.38603}
1376587027257	updated	input={-0.30; -0.60; -0.80}; output={-0.75030; 0.61748; 0.38179}
1376587027402	updated	input={-0.28; -0.60; -0.80}; output={-0.75947; 0.60185; 0.37333}
1376587027548	updated	input={-0.28; -0.60; -0.80}; output={-0.75947; 0.60185; 0.37333}
1376587027729	updated	input={-0.27; -0.60; -0.80}; output={-0.76406; 0.59404; 0.36909}
1376587027912	updated	input={-0.26; -0.60; -0.80}; output={-0.76864; 0.58623; 0.36486}
1376587028092	updated	input={-0.25; -0.60; -0.80}; output={-0.77323; 0.57841; 0.36063}
1376587028271	updated	input={-0.24; -0.60; -0.80}; output={-0.77781; 0.57060; 0.35639}
1376587028471	updated	input={-0.23; -0.60; -0.80}; output={-0.78240; 0.56279; 0.35216}
1376587028679	updated	input={-0.22; -0.60; -0.80}; output={-0.78699; 0.55497; 0.34793}
1376587029015	updated	input={-0.21; -0.60; -0.80}; output={-0.79157; 0.54716; 0.34369}
1376587030172	updated	input={-0.21; -0.60; -1.00}; output={-0.93806; 0.66758; 0.28013}
1376587030330	updated	input={-0.21; -0.40; -1.00}; output={-0.83742; 0.70045; 0.11045}
1376587030484	updated	input={-0.21; -0.40; -0.80}; output={-0.69093; 0.58003; 0.17401}
1376587030590	updated	input={-0.21; -0.20; -0.80}; output={-0.59029; 0.61290; 0.00434}
1376587030680	updated	input={-0.21; -0.20; -0.60}; output={-0.44380; 0.49248; 0.06790}
1376587030777	updated	input={-0.21; 0.00; -0.60}; output={-0.34316; 0.52534; -0.10178}
1376587030874	updated	input={-0.21; 0.00; -0.40}; output={-0.19667; 0.40492; -0.03822}
1376587030966	updated	input={-0.21; 0.00; -0.20}; output={-0.05018; 0.28450; 0.02534}
1376587031062	updated	input={-0.21; 0.20; -0.20}; output={0.05046; 0.31737; -0.14433}
1376587031281	updated	input={-0.20; 0.20; -0.20}; output={0.04587; 0.30955; -0.14857}
1376587031527	updated	input={-0.20; 0.20; 0.00}; output={0.19236; 0.18913; -0.08501}
1376587031632	updated	input={-0.20; 0.00; 0.00}; output={0.09172; 0.15626; 0.08467}
1376587031812	updated	input={-0.19; 0.00; 0.00}; output={0.08713; 0.14845; 0.08044}
1376587031922	updated	input={-0.18; 0.00; 0.00}; output={0.08255; 0.14064; 0.07620}
1376587032038	updated	input={-0.17; 0.00; 0.00}; output={0.07796; 0.13282; 0.07197}
1376587032129	updated	input={-0.17; 0.00; -0.20}; output={-0.06853; 0.25325; 0.00841}
1376587032139	updated	input={-0.16; 0.00; -0.20}; output={-0.07311; 0.24543; 0.00418}
1376587032246	updated	input={-0.14; 0.00; -0.20}; output={-0.08228; 0.22981; -0.00429}
1376587032266	updated	input={-0.14; 0.00; -0.20}; output={-0.08228; 0.22981; -0.00429}
1376587032365	updated	input={-0.13; 0.00; -0.20}; output={-0.08687; 0.22199; -0.00853}
1376587032469	updated	input={-0.12; 0.00; -0.20}; output={-0.09146; 0.21418; -0.01276}
1376587032564	updated	input={-0.11; 0.00; -0.20}; output={-0.09604; 0.20637; -0.01699}
1376587032672	updated	input={-0.10; 0.00; -0.20}; output={-0.10063; 0.19855; -0.02123}
1376587032772	updated	input={-0.09; 0.00; -0.20}; output={-0.10521; 0.19074; -0.02546}
1376587032866	updated	input={-0.08; 0.00; -0.20}; output={-0.10980; 0.18293; -0.02969}
1376587032963	updated	input={-0.07; 0.00; -0.20}; output={-0.11439; 0.17511; -0.03393}
1376587033061	updated	input={-0.06; 0.00; -0.20}; output={-0.11897; 0.16730; -0.03816}
1376587033161	updated	input={-0.05; 0.00; -0.20}; output={-0.12356; 0.15949; -0.04239}
1376587033261	updated	input={-0.04; 0.00; -0.20}; output={-0.12814; 0.15167; -0.04663}
1376587033361	updated	input={-0.03; 0.00; -0.20}; output={-0.13273; 0.14386; -0.05086}
1376587033475	updated	input={-0.02; 0.00; -0.20}; output={-0.13732; 0.13605; -0.05509}
1376587033575	updated	input={-0.01; 0.00; -0.20}; output={-0.14190; 0.12824; -0.05933}
1376587033677	updated	input={0.00; 0.00; -0.20}; output={-0.14649; 0.12042; -0.06356}
1376587033771	updated	input={0.01; 0.00; -0.20}; output={-0.15107; 0.11261; -0.06780}
1376587033871	updated	input={0.02; 0.00; -0.20}; output={-0.15566; 0.10480; -0.07203}
1376587033966	updated	input={0.03; 0.00; -0.20}; output={-0.16025; 0.09698; -0.07626}
1376587034202	updated	input={0.04; 0.00; -0.20}; output={-0.16483; 0.08917; -0.08050}
1376587034298	updated	input={0.05; 0.00; -0.20}; output={-0.16942; 0.08136; -0.08473}
1376587034398	updated	input={0.06; 0.00; -0.20}; output={-0.17400; 0.07354; -0.08896}
1376587034502	updated	input={0.07; 0.00; -0.20}; output={-0.17859; 0.06573; -0.09320}
1376587034595	updated	input={0.08; 0.00; -0.20}; output={-0.18318; 0.05792; -0.09743}
1376587034701	updated	input={0.09; 0.00; -0.20}; output={-0.18776; 0.05010; -0.10166}
1376587034797	updated	input={0.10; 0.00; -0.20}; output={-0.19235; 0.04229; -0.10590}
1376587043416	updated	input={0.30; 0.00; -0.20}; output={-0.28407; -0.11397; -0.19057}
1376587043625	updated	input={0.50; 0.00; -0.20}; output={-0.37579; -0.27024; -0.27524}
1376587050440	updated	input={0.50; 0.20; -0.20}; output={-0.27515; -0.23737; -0.44492}
1376587050695	updated	input={0.50; 0.40; -0.20}; output={-0.17450; -0.20450; -0.61460}
1376587055339	updated	input={0.50; 0.20; -0.20}; output={-0.27515; -0.23737; -0.44492}
1376587055471	updated	input={0.50; 0.00; -0.20}; output={-0.37579; -0.27024; -0.27524}
1376587057786	updated	input={0.50; 0.20; -0.20}; output={-0.27515; -0.23737; -0.44492}
1376587058413	updated	input={0.50; 0.40; -0.20}; output={-0.17450; -0.20450; -0.61460}
1376587077484	updated	input={0.50; 0.40; 0.00}; output={-0.02802; -0.32492; -0.55104}
1376587078656	updated	input={0.50; 0.40; 0.20}; output={0.11847; -0.44535; -0.48747}
1376587103422	updated	input={0.50; 0.40; 0.00}; output={-0.02802; -0.32492; -0.55104}
1376587106937	updated	input={0.30; 0.40; 0.00}; output={0.06370; -0.16866; -0.46636}
1376587108485	updated	input={0.50; 0.40; 0.00}; output={-0.02802; -0.32492; -0.55104}
1376587121173	updated	input={0.30; 0.40; 0.00}; output={0.06370; -0.16866; -0.46636}
1376587122288	updated	input={0.10; 0.40; 0.00}; output={0.15542; -0.01240; -0.38169}
1376587124354	updated	input={-0.10; 0.40; 0.00}; output={0.24714; 0.14387; -0.29702}
1376587124773	updated	input={-0.30; 0.40; 0.00}; output={0.33886; 0.30013; -0.21235}
1376587125937	updated	input={-0.10; 0.40; 0.00}; output={0.24714; 0.14387; -0.29702}
1376587126641	updated	input={0.10; 0.40; 0.00}; output={0.15542; -0.01240; -0.38169}
1376587127092	updated	input={0.30; 0.40; 0.00}; output={0.06370; -0.16866; -0.46636}
1376587159043	updated	input={0.30; 0.20; 0.00}; output={-0.03694; -0.20153; -0.29669}
1376587159200	updated	input={0.30; 0.00; 0.00}; output={-0.13758; -0.23440; -0.12701}
1376587159357	updated	input={0.30; -0.20; 0.00}; output={-0.23822; -0.26726; 0.04267}
1376587159603	updated	input={0.30; 0.00; 0.00}; output={-0.13758; -0.23440; -0.12701}
1376587165853	updated	input={0.30; 0.20; 0.00}; output={-0.03694; -0.20153; -0.29669}
1376587171374	updated	input={0.30; 0.00; 0.00}; output={-0.13758; -0.23440; -0.12701}
1376587171601	updated	input={0.30; 0.20; 0.00}; output={-0.03694; -0.20153; -0.29669}
1376587179799	updated	input={0.30; 0.20; 0.20}; output={0.10955; -0.32195; -0.23312}
1376587224752	updated	input={0.30; 0.00; 0.20}; output={0.00891; -0.35482; -0.06345}
1376587226873	updated	input={0.09; 0.00; 0.20}; output={0.10521; -0.19074; 0.02546}
1376587241657	updated	input={0.09; 0.00; 0.00}; output={-0.04127; -0.07032; -0.03810}
1376587243017	updated	input={0.09; 0.20; 0.00}; output={0.05937; -0.03745; -0.20778}
1376587243462	updated	input={0.09; 0.00; 0.00}; output={-0.04127; -0.07032; -0.03810}
1376587245556	updated	input={0.09; -0.20; 0.00}; output={-0.14192; -0.10319; 0.13158}
1376587246036	updated	input={0.09; -0.20; -0.20}; output={-0.28840; 0.01724; 0.06801}
1376587246132	updated	input={0.09; -0.40; -0.20}; output={-0.38905; -0.01563; 0.23769}
1376587247062	updated	input={0.09; -0.60; -0.20}; output={-0.48969; -0.04850; 0.40737}
1376587247297	updated	input={0.09; -0.60; -0.40}; output={-0.63618; 0.07192; 0.34381}
1376587248114	updated	input={0.09; -0.80; -0.40}; output={-0.73682; 0.03905; 0.51349}
1376587248617	updated	input={0.09; -0.80; -0.60}; output={-0.88331; 0.15948; 0.44992}
1376587249261	updated	input={0.09; -1.00; -0.60}; output={-0.98395; 0.12661; 0.61960}
1376587254880	updated	input={0.09; -1.00; -0.40}; output={-0.83746; 0.00619; 0.68316}
1376587259024	updated	input={0.28; -1.00; -0.40}; output={-0.92459; -0.14227; 0.60273}
1376587261094	updated	input={0.49; -1.00; -0.40}; output={-1.02090; -0.30634; 0.51382}
1376587262309	updated	input={0.69; -1.00; -0.40}; output={-1.11262; -0.46261; 0.42915}
1376587263961	updated	input={0.89; -1.00; -0.40}; output={-1.20434; -0.61887; 0.34448}
1376587265938	updated	input={0.88; -1.00; -0.40}; output={-1.19975; -0.61106; 0.34871}
1376587266108	updated	input={0.87; -1.00; -0.40}; output={-1.19517; -0.60324; 0.35294}
1376587266261	updated	input={0.86; -1.00; -0.40}; output={-1.19058; -0.59543; 0.35718}
1376587266404	updated	input={0.85; -1.00; -0.40}; output={-1.18600; -0.58762; 0.36141}
1376587266557	updated	input={0.84; -1.00; -0.40}; output={-1.18141; -0.57980; 0.36564}
1376587266702	updated	input={0.83; -1.00; -0.40}; output={-1.17682; -0.57199; 0.36988}
1376587266858	updated	input={0.82; -1.00; -0.40}; output={-1.17224; -0.56418; 0.37411}
1376587267018	updated	input={0.81; -1.00; -0.40}; output={-1.16765; -0.55637; 0.37834}
1376587267186	updated	input={0.80; -1.00; -0.40}; output={-1.16307; -0.54855; 0.38258}
1376587267342	updated	input={0.79; -1.00; -0.40}; output={-1.15848; -0.54074; 0.38681}
1376587267505	updated	input={0.78; -1.00; -0.40}; output={-1.15389; -0.53293; 0.39105}
1376587267674	updated	input={0.77; -1.00; -0.40}; output={-1.14931; -0.52511; 0.39528}
1376587267836	updated	input={0.76; -1.00; -0.40}; output={-1.14472; -0.51730; 0.39951}
1376587268013	updated	input={0.75; -1.00; -0.40}; output={-1.14014; -0.50949; 0.40375}
1376587268176	updated	input={0.74; -1.00; -0.40}; output={-1.13555; -0.50167; 0.40798}
1376587268348	updated	input={0.73; -1.00; -0.40}; output={-1.13096; -0.49386; 0.41221}
1376587268511	updated	input={0.72; -1.00; -0.40}; output={-1.12638; -0.48605; 0.41645}
1376587268683	updated	input={0.71; -1.00; -0.40}; output={-1.12179; -0.47823; 0.42068}
1376587268854	updated	input={0.70; -1.00; -0.40}; output={-1.11721; -0.47042; 0.42491}
1376587269304	updated	input={0.71; -1.00; -0.40}; output={-1.12179; -0.47823; 0.42068}
1376587269486	updated	input={0.72; -1.00; -0.40}; output={-1.12638; -0.48605; 0.41645}
1376587269655	updated	input={0.73; -1.00; -0.40}; output={-1.13096; -0.49386; 0.41221}
1376587269835	updated	input={0.74; -1.00; -0.40}; output={-1.13555; -0.50167; 0.40798}
1376587269985	updated	input={0.75; -1.00; -0.40}; output={-1.14014; -0.50949; 0.40375}
1376587270158	updated	input={0.76; -1.00; -0.40}; output={-1.14472; -0.51730; 0.39951}
1376587270335	updated	input={0.77; -1.00; -0.40}; output={-1.14931; -0.52511; 0.39528}
1376587270544	updated	input={0.78; -1.00; -0.40}; output={-1.15389; -0.53293; 0.39105}
1376587270772	updated	input={0.79; -1.00; -0.40}; output={-1.15848; -0.54074; 0.38681}
1376587270880	updated	input={0.80; -1.00; -0.40}; output={-1.16307; -0.54855; 0.38258}
1376587283179	updated	input={0.80; -1.00; -0.60}; output={-1.30955; -0.42813; 0.31902}
1376587283816	updated	input={0.80; -0.80; -0.60}; output={-1.20891; -0.39526; 0.14934}
1376587284982	updated	input={0.80; -0.80; -0.80}; output={-1.35540; -0.27484; 0.08578}
1376587285731	updated	input={0.80; -0.60; -0.80}; output={-1.25476; -0.24197; -0.08390}
1376587287823	updated	input={0.80; -0.80; -0.80}; output={-1.35540; -0.27484; 0.08578}
1376587288133	updated	input={0.80; -1.00; -0.80}; output={-1.45604; -0.30771; 0.25545}
1376587288962	updated	input={0.80; -1.00; -1.00}; output={-1.60253; -0.18729; 0.19189}
1376587301677	updated	input={0.80; -1.00; -0.80}; output={-1.45604; -0.30771; 0.25545}
1376587301805	updated	input={0.80; -0.80; -0.80}; output={-1.35540; -0.27484; 0.08578}
1376587302175	updated	input={0.80; -1.00; -0.80}; output={-1.45604; -0.30771; 0.25545}
1376587302483	updated	input={0.80; -1.00; -0.60}; output={-1.30955; -0.42813; 0.31902}
1376587304169	updated	input={0.80; -1.00; -0.40}; output={-1.16307; -0.54855; 0.38258}
1376587307510	updated	input={0.80; -1.00; -0.20}; output={-1.01658; -0.66897; 0.44614}
1376587311127	updated	input={0.80; -1.00; 0.00}; output={-0.87009; -0.78940; 0.50970}
1376587313240	updated	input={0.80; -0.80; 0.00}; output={-0.76945; -0.75653; 0.34002}
1376587313718	updated	input={0.80; -0.60; 0.00}; output={-0.66881; -0.72366; 0.17035}
1376587313987	updated	input={0.80; -0.40; 0.00}; output={-0.56816; -0.69079; 0.00067}
1376587314239	updated	input={0.80; -0.20; 0.00}; output={-0.46752; -0.65792; -0.16901}
1376587314537	updated	input={0.80; 0.00; 0.00}; output={-0.36688; -0.62506; -0.33869}
1376587314884	updated	input={0.80; 0.20; 0.00}; output={-0.26624; -0.59219; -0.50837}
1376587315874	updated	input={1.00; 0.20; 0.00}; output={-0.35796; -0.74845; -0.59304}
1376587321061	updated	input={1.00; 0.40; 0.00}; output={-0.25732; -0.71558; -0.76272}
1376587322355	updated	input={1.00; 0.60; 0.00}; output={-0.15667; -0.68272; -0.93239}
1376587323391	updated	input={1.00; 0.40; 0.00}; output={-0.25732; -0.71558; -0.76272}
1376587323554	updated	input={1.00; 0.20; 0.00}; output={-0.35796; -0.74845; -0.59304}
1376587353094	updated	input={1.00; 0.20; 0.20}; output={-0.21147; -0.86887; -0.52948}
1376587353692	updated	input={0.80; 0.20; 0.20}; output={-0.11975; -0.71261; -0.44480}
1376587354515	updated	input={1.00; 0.20; 0.20}; output={-0.21147; -0.86887; -0.52948}
1376587359297	updated	input={1.00; 0.00; 0.20}; output={-0.31211; -0.90174; -0.35980}
1376587359416	updated	input={0.05; 0.00; 0.20}; output={0.12356; -0.15949; 0.04239}
1376587361524	updated	input={0.05; 0.00; 0.02}; output={-0.00828; -0.05111; -0.01481}
1376587430486	updated	input={0.05; 0.20; 0.02}; output={0.09236; -0.01824; -0.18449}
1376587430845	updated	input={0.05; 0.00; 0.02}; output={-0.00828; -0.05111; -0.01481}
1376587431278	updated	input={0.05; -0.20; 0.02}; output={-0.10892; -0.08398; 0.15487}
1376587431739	updated	input={0.05; 0.00; 0.02}; output={-0.00828; -0.05111; -0.01481}
1376587441844	updated	input={0.06; 0.00; 0.02}; output={-0.01287; -0.05892; -0.01905}
1376587442523	updated	input={0.07; 0.00; 0.02}; output={-0.01745; -0.06673; -0.02328}
1376587442785	updated	input={0.08; 0.00; 0.02}; output={-0.02204; -0.07455; -0.02751}
1376587445127	updated	input={0.07; 0.00; 0.02}; output={-0.01745; -0.06673; -0.02328}
1376587445322	updated	input={0.06; 0.00; 0.02}; output={-0.01287; -0.05892; -0.01905}
1376587469424	updated	input={-0.14; 0.00; 0.02}; output={0.07885; 0.09734; 0.06563}
1376587469573	updated	input={-0.34; 0.00; 0.02}; output={0.17057; 0.25361; 0.15030}
1376587469734	updated	input={-0.54; 0.00; 0.02}; output={0.26229; 0.40987; 0.23497}
1376587469921	updated	input={-0.34; 0.00; 0.02}; output={0.17057; 0.25361; 0.15030}
1376587470037	updated	input={-0.14; 0.00; 0.02}; output={0.07885; 0.09734; 0.06563}
1376587470166	updated	input={0.06; 0.00; 0.02}; output={-0.01287; -0.05892; -0.01905}
1376587470316	updated	input={0.26; 0.00; 0.02}; output={-0.10459; -0.21519; -0.10372}
1376587470461	updated	input={0.46; 0.00; 0.02}; output={-0.19631; -0.37145; -0.18839}
1376587470616	updated	input={0.66; 0.00; 0.02}; output={-0.28803; -0.52771; -0.27306}
1376587470781	updated	input={0.86; 0.00; 0.02}; output={-0.37975; -0.68398; -0.35773}
1376587470940	updated	input={1.00; 0.00; 0.02}; output={-0.44395; -0.79336; -0.41700}
1376587474112	updated	input={0.80; 0.00; 0.02}; output={-0.35223; -0.63710; -0.33233}
1376587474275	updated	input={0.60; 0.00; 0.02}; output={-0.26051; -0.48083; -0.24766}
1376587474439	updated	input={0.40; 0.00; 0.02}; output={-0.16879; -0.32457; -0.16299}
1376587474630	updated	input={0.20; 0.00; 0.02}; output={-0.07707; -0.16831; -0.07832}
1376587474984	updated	input={0.00; 0.00; 0.02}; output={0.01465; -0.01204; 0.00636}
1376587478506	updated	input={0.00; 0.20; 0.02}; output={0.11529; 0.02083; -0.16332}
1376587478911	updated	input={0.00; 0.00; 0.02}; output={0.01465; -0.01204; 0.00636}
1376587480941	updated	input={0.00; -0.20; 0.02}; output={-0.08599; -0.04491; 0.17603}
1376587481352	updated	input={0.00; 0.00; 0.02}; output={0.01465; -0.01204; 0.00636}
1376587483685	updated	input={0.00; -0.20; 0.02}; output={-0.08599; -0.04491; 0.17603}
1376587484084	updated	input={0.00; 0.00; 0.02}; output={0.01465; -0.01204; 0.00636}
1376587494720	updated	input={0.00; 0.00; -0.18}; output={-0.13184; 0.10838; -0.05721}
1376587496247	updated	input={0.00; -0.20; -0.18}; output={-0.23248; 0.07551; 0.11247}
1376587496632	updated	input={0.00; -0.40; -0.18}; output={-0.33312; 0.04264; 0.28215}
1376587497257	updated	input={0.00; -0.60; -0.18}; output={-0.43377; 0.00978; 0.45183}
1376587497741	updated	input={0.00; -0.60; -0.38}; output={-0.58025; 0.13020; 0.38827}
1376587498612	updated	input={0.00; -0.80; -0.38}; output={-0.68090; 0.09733; 0.55794}
1376587498869	updated	input={0.00; -0.80; -0.57}; output={-0.82006; 0.21173; 0.49756}
1376587520464	updated	input={0.01; -0.80; -0.57}; output={-0.82464; 0.20392; 0.49333}
1376587520701	updated	input={0.02; -0.80; -0.57}; output={-0.82923; 0.19610; 0.48909}
1376587520905	updated	input={0.03; -0.80; -0.57}; output={-0.83382; 0.18829; 0.48486}
1376587521110	updated	input={0.04; -0.80; -0.57}; output={-0.83840; 0.18048; 0.48063}
1376587521304	updated	input={0.05; -0.80; -0.57}; output={-0.84299; 0.17266; 0.47639}
1376587521520	updated	input={0.06; -0.80; -0.57}; output={-0.84757; 0.16485; 0.47216}
1376587521734	updated	input={0.07; -0.80; -0.57}; output={-0.85216; 0.15704; 0.46793}
1376587521967	updated	input={0.08; -0.80; -0.57}; output={-0.85675; 0.14923; 0.46369}
1376587522209	updated	input={0.09; -0.80; -0.57}; output={-0.86133; 0.14141; 0.45946}
1376587525629	updated	input={0.10; -0.80; -0.57}; output={-0.86592; 0.13360; 0.45522}
1376587526866	updated	input={0.10; -0.80; -0.38}; output={-0.72676; 0.01920; 0.51561}
1376587527407	updated	input={0.11; -0.80; -0.38}; output={-0.73134; 0.01138; 0.51137}
1376587527608	updated	input={0.12; -0.80; -0.38}; output={-0.73593; 0.00357; 0.50714}
1376587527772	updated	input={0.13; -0.80; -0.38}; output={-0.74051; -0.00424; 0.50291}
1376587527920	updated	input={0.14; -0.80; -0.38}; output={-0.74510; -0.01206; 0.49867}
1376587528063	updated	input={0.15; -0.80; -0.38}; output={-0.74969; -0.01987; 0.49444}
1376587528213	updated	input={0.16; -0.80; -0.38}; output={-0.75427; -0.02768; 0.49021}
1376587528375	updated	input={0.17; -0.80; -0.38}; output={-0.75886; -0.03549; 0.48597}
1376587528539	updated	input={0.18; -0.80; -0.38}; output={-0.76344; -0.04331; 0.48174}
1376587528692	updated	input={0.19; -0.80; -0.38}; output={-0.76803; -0.05112; 0.47751}
1376587528846	updated	input={0.20; -0.80; -0.38}; output={-0.77262; -0.05893; 0.47327}
1376587529003	updated	input={0.21; -0.80; -0.38}; output={-0.77720; -0.06675; 0.46904}
1376587529164	updated	input={0.22; -0.80; -0.38}; output={-0.78179; -0.07456; 0.46481}
1376587529331	updated	input={0.23; -0.80; -0.38}; output={-0.78637; -0.08237; 0.46057}
1376587529498	updated	input={0.24; -0.80; -0.38}; output={-0.79096; -0.09019; 0.45634}
1376587529659	updated	input={0.25; -0.80; -0.38}; output={-0.79555; -0.09800; 0.45210}
1376587529817	updated	input={0.26; -0.80; -0.38}; output={-0.80013; -0.10581; 0.44787}
1376587529992	updated	input={0.27; -0.80; -0.38}; output={-0.80472; -0.11363; 0.44364}
1376587530197	updated	input={0.28; -0.80; -0.38}; output={-0.80930; -0.12144; 0.43940}
1376587530205	updated	input={0.28; -0.80; -0.18}; output={-0.66282; -0.24186; 0.50297}
1376587530324	updated	input={0.28; -0.80; -0.18}; output={-0.66282; -0.24186; 0.50297}
1376587530510	updated	input={0.30; -0.80; -0.18}; output={-0.67199; -0.25749; 0.49450}
1376587530654	updated	input={0.31; -0.80; -0.18}; output={-0.67657; -0.26530; 0.49026}
1376587530887	updated	input={0.32; -0.80; -0.18}; output={-0.68116; -0.27311; 0.48603}
1376587531340	updated	input={0.33; -0.80; -0.18}; output={-0.68575; -0.28093; 0.48180}
1376587531460	updated	input={0.34; -0.80; -0.18}; output={-0.69033; -0.28874; 0.47756}
1376587531583	updated	input={0.35; -0.80; -0.18}; output={-0.69492; -0.29655; 0.47333}
1376587531697	updated	input={0.36; -0.80; -0.18}; output={-0.69950; -0.30437; 0.46910}
1376587531816	updated	input={0.37; -0.80; -0.18}; output={-0.70409; -0.31218; 0.46486}
1376587531958	updated	input={0.38; -0.80; -0.18}; output={-0.70868; -0.31999; 0.46063}
1376587532083	updated	input={0.39; -0.80; -0.18}; output={-0.71326; -0.32781; 0.45640}
1376587532196	updated	input={0.40; -0.80; -0.18}; output={-0.71785; -0.33562; 0.45216}
1376587532311	updated	input={0.41; -0.80; -0.18}; output={-0.72243; -0.34343; 0.44793}
1376587532445	updated	input={0.42; -0.80; -0.18}; output={-0.72702; -0.35125; 0.44369}
1376587532566	updated	input={0.43; -0.80; -0.18}; output={-0.73161; -0.35906; 0.43946}
1376587532687	updated	input={0.44; -0.80; -0.18}; output={-0.73619; -0.36687; 0.43523}
1376587532810	updated	input={0.45; -0.80; -0.18}; output={-0.74078; -0.37469; 0.43099}
1376587532929	updated	input={0.46; -0.80; -0.18}; output={-0.74536; -0.38250; 0.42676}
1376587533055	updated	input={0.47; -0.80; -0.18}; output={-0.74995; -0.39031; 0.42253}
1376587533171	updated	input={0.48; -0.80; -0.18}; output={-0.75454; -0.39813; 0.41829}
1376587533283	updated	input={0.49; -0.80; -0.18}; output={-0.75912; -0.40594; 0.41406}
1376587533417	updated	input={0.50; -0.80; -0.18}; output={-0.76371; -0.41375; 0.40983}
1376587533537	updated	input={0.51; -0.80; -0.18}; output={-0.76829; -0.42157; 0.40559}
1376587533654	updated	input={0.52; -0.80; -0.18}; output={-0.77288; -0.42938; 0.40136}
1376587533775	updated	input={0.53; -0.80; -0.18}; output={-0.77747; -0.43719; 0.39713}
1376587533895	updated	input={0.54; -0.80; -0.18}; output={-0.78205; -0.44501; 0.39289}
1376587534022	updated	input={0.55; -0.80; -0.18}; output={-0.78664; -0.45282; 0.38866}
1376587534143	updated	input={0.56; -0.80; -0.18}; output={-0.79122; -0.46063; 0.38442}
1376587534263	updated	input={0.56; -0.80; -0.18}; output={-0.79122; -0.46063; 0.38442}
1376587534380	updated	input={0.57; -0.80; -0.18}; output={-0.79581; -0.46844; 0.38019}
1376587534499	updated	input={0.59; -0.80; -0.18}; output={-0.80498; -0.48407; 0.37172}
1376587534628	updated	input={0.60; -0.80; -0.18}; output={-0.80957; -0.49188; 0.36749}
1376587534747	updated	input={0.61; -0.80; -0.18}; output={-0.81415; -0.49970; 0.36326}
1376587534864	updated	input={0.62; -0.80; -0.18}; output={-0.81874; -0.50751; 0.35902}
1376587534993	updated	input={0.63; -0.80; -0.18}; output={-0.82333; -0.51532; 0.35479}
1376587535119	updated	input={0.64; -0.80; -0.18}; output={-0.82791; -0.52314; 0.35056}
1376587535694	updated	input={0.65; -0.80; -0.18}; output={-0.83250; -0.53095; 0.34632}
1376587544406	updated	input={0.65; -0.60; -0.18}; output={-0.73186; -0.49808; 0.17664}
1376587546254	updated	input={0.85; -0.60; -0.18}; output={-0.82358; -0.65435; 0.09197}
1376587546832	updated	input={0.85; -0.40; -0.18}; output={-0.72293; -0.62148; -0.07771}
1376587547334	updated	input={0.85; -0.20; -0.18}; output={-0.62229; -0.58861; -0.24738}
1376587547452	updated	input={1.00; -0.20; -0.18}; output={-0.69108; -0.70581; -0.31089}
1376587547968	updated	input={1.00; 0.00; -0.18}; output={-0.59044; -0.67294; -0.48057}
1376587549311	updated	input={1.00; -0.20; -0.18}; output={-0.69108; -0.70581; -0.31089}
1376587550332	updated	input={0.99; -0.20; -0.18}; output={-0.68650; -0.69800; -0.30665}
1376587550641	updated	input={1.00; -0.20; -0.18}; output={-0.69108; -0.70581; -0.31089}
1376587555154	updated	input={0.99; -0.20; -0.18}; output={-0.68650; -0.69800; -0.30665}
1376587555362	updated	input={0.98; -0.20; -0.18}; output={-0.68191; -0.69018; -0.30242}
1376587555582	updated	input={0.97; -0.20; -0.18}; output={-0.67732; -0.68237; -0.29819}
1376587555809	updated	input={0.96; -0.20; -0.18}; output={-0.67274; -0.67456; -0.29395}
1376587556131	updated	input={0.95; -0.20; -0.18}; output={-0.66815; -0.66674; -0.28972}
1376587556396	updated	input={0.94; -0.20; -0.18}; output={-0.66357; -0.65893; -0.28549}
1376587557157	updated	input={0.93; -0.20; -0.18}; output={-0.65898; -0.65112; -0.28125}
1376587557343	updated	input={0.92; -0.20; -0.18}; output={-0.65439; -0.64330; -0.27702}
1376587557537	updated	input={0.91; -0.20; -0.18}; output={-0.64981; -0.63549; -0.27279}
1376587557745	updated	input={0.90; -0.20; -0.18}; output={-0.64522; -0.62768; -0.26855}
1376587557949	updated	input={0.89; -0.20; -0.18}; output={-0.64064; -0.61986; -0.26432}
1376587558154	updated	input={0.88; -0.20; -0.18}; output={-0.63605; -0.61205; -0.26008}
1376587558365	updated	input={0.87; -0.20; -0.18}; output={-0.63146; -0.60424; -0.25585}
1376587558569	updated	input={0.86; -0.20; -0.18}; output={-0.62688; -0.59642; -0.25162}
1376587558781	updated	input={0.85; -0.20; -0.18}; output={-0.62229; -0.58861; -0.24738}
1376587558981	updated	input={0.84; -0.20; -0.18}; output={-0.61771; -0.58080; -0.24315}
1376587560535	updated	input={0.83; -0.20; -0.18}; output={-0.61312; -0.57298; -0.23892}
1376587560766	updated	input={0.82; -0.20; -0.18}; output={-0.60853; -0.56517; -0.23468}
1376587568705	updated	input={0.82; -0.20; -0.38}; output={-0.75502; -0.44475; -0.29825}
1376587570733	updated	input={0.83; -0.20; -0.38}; output={-0.75961; -0.45256; -0.30248}
1376587570923	updated	input={0.84; -0.20; -0.38}; output={-0.76419; -0.46038; -0.30671}
1376587571091	updated	input={0.85; -0.20; -0.38}; output={-0.76878; -0.46819; -0.31095}
1376587571265	updated	input={0.86; -0.20; -0.38}; output={-0.77337; -0.47600; -0.31518}
1376587571415	updated	input={0.87; -0.20; -0.38}; output={-0.77795; -0.48381; -0.31941}
1376587571574	updated	input={0.88; -0.20; -0.38}; output={-0.78254; -0.49163; -0.32365}
1376587571745	updated	input={0.89; -0.20; -0.38}; output={-0.78712; -0.49944; -0.32788}
1376587571905	updated	input={0.90; -0.20; -0.38}; output={-0.79171; -0.50725; -0.33211}
1376587579053	updated	input={0.90; 0.00; -0.38}; output={-0.69107; -0.47439; -0.50179}
1376587579490	updated	input={0.90; -0.20; -0.38}; output={-0.79171; -0.50725; -0.33211}
1376587579684	updated	input={0.90; -0.40; -0.38}; output={-0.89235; -0.54012; -0.16244}
1376587580633	updated	input={0.91; -0.40; -0.38}; output={-0.89694; -0.54794; -0.16667}
1376587580758	updated	input={0.91; -0.60; -0.38}; output={-0.99758; -0.58080; 0.00301}
1376587581014	updated	input={0.90; -0.60; -0.38}; output={-0.99299; -0.57299; 0.00724}
1376587582035	updated	input={0.90; -0.40; -0.38}; output={-0.89235; -0.54012; -0.16244}
1376587582410	updated	input={0.89; -0.40; -0.38}; output={-0.88777; -0.53231; -0.15820}
1376587582613	updated	input={0.88; -0.40; -0.38}; output={-0.88318; -0.52450; -0.15397}
1376587582783	updated	input={0.87; -0.40; -0.38}; output={-0.87859; -0.51668; -0.14974}
1376587582797	solved	Training #5 (Team)
1376587637604	initialized	name="Breezy Rain (Individual)"; target={-0.65906; -0.70328; -0.26653; -0.50317; -0.85978; -0.08720; -0.69292; -0.32224; -0.64500}
1376587640872	updated	input={0.00; 0.00; 0.00; 0.20; 0.00; 0.00; 0.00; 0.00; 0.00}; output={0.00000; 0.00000; 0.00000; 0.20000; 0.00000; 0.00000; 0.00000; 0.00000; 0.00000}
1376587640936	updated	input={0.01; 0.00; 0.00; 0.20; 0.00; 0.00; 0.00; 0.00; 0.00}; output={0.01000; 0.00000; 0.00000; 0.20000; 0.00000; 0.00000; 0.00000; 0.00000; 0.00000}
1376587641451	updated	input={0.00; 0.00; 0.00; 0.20; 0.00; 0.00; 0.00; 0.00; 0.00}; output={0.00000; 0.00000; 0.00000; 0.20000; 0.00000; 0.00000; 0.00000; 0.00000; 0.00000}
1376587641574	updated	input={0.00; 0.00; 0.00; 0.00; 0.00; 0.00; 0.00; 0.00; 0.00}; output={0.00000; 0.00000; 0.00000; 0.00000; 0.00000; 0.00000; 0.00000; 0.00000; 0.00000}
1376587641729	updated	input={0.00; 0.00; 0.00; -0.20; 0.00; 0.00; 0.00; 0.00; 0.00}; output={0.00000; 0.00000; 0.00000; -0.20000; 0.00000; 0.00000; 0.00000; 0.00000; 0.00000}
1376587641938	updated	input={0.00; 0.00; 0.00; -0.40; 0.00; 0.00; 0.00; 0.00; 0.00}; output={0.00000; 0.00000; 0.00000; -0.40000; 0.00000; 0.00000; 0.00000; 0.00000; 0.00000}
1376587641992	updated	input={-0.01; 0.00; 0.00; -0.40; 0.00; 0.00; 0.00; 0.00; 0.00}; output={-0.01000; 0.00000; 0.00000; -0.40000; 0.00000; 0.00000; 0.00000; 0.00000; 0.00000}
1376587642053	updated	input={-0.02; 0.00; 0.00; -0.40; 0.00; 0.00; 0.00; 0.00; 0.00}; output={-0.02000; 0.00000; 0.00000; -0.40000; 0.00000; 0.00000; 0.00000; 0.00000; 0.00000}
1376587642092	updated	input={-0.03; 0.00; 0.00; -0.40; 0.00; 0.00; 0.00; 0.00; 0.00}; output={-0.03000; 0.00000; 0.00000; -0.40000; 0.00000; 0.00000; 0.00000; 0.00000; 0.00000}
1376587642133	updated	input={-0.04; 0.00; 0.00; -0.40; 0.00; 0.00; 0.00; 0.00; 0.00}; output={-0.04000; 0.00000; 0.00000; -0.40000; 0.00000; 0.00000; 0.00000; 0.00000; 0.00000}
1376587642181	updated	input={-0.05; 0.00; 0.00; -0.40; 0.00; 0.00; 0.00; 0.00; 0.00}; output={-0.05000; 0.00000; 0.00000; -0.40000; 0.00000; 0.00000; 0.00000; 0.00000; 0.00000}
1376587642217	updated	input={-0.06; 0.00; 0.00; -0.40; 0.00; 0.00; 0.00; 0.00; 0.00}; output={-0.06000; 0.00000; 0.00000; -0.40000; 0.00000; 0.00000; 0.00000; 0.00000; 0.00000}
1376587642276	updated	input={-0.06; 0.00; 0.00; -0.60; 0.00; 0.00; 0.00; 0.00; 0.00}; output={-0.06000; 0.00000; 0.00000; -0.60000; 0.00000; 0.00000; 0.00000; 0.00000; 0.00000}
1376587642632	updated	input={-0.26; 0.00; 0.00; -0.60; 0.00; 0.00; 0.00; 0.00; 0.00}; output={-0.26000; 0.00000; 0.00000; -0.60000; 0.00000; 0.00000; 0.00000; 0.00000; 0.00000}
1376587642973	updated	input={-0.46; 0.00; 0.00; -0.60; 0.00; 0.00; 0.00; 0.00; 0.00}; output={-0.46000; 0.00000; 0.00000; -0.60000; 0.00000; 0.00000; 0.00000; 0.00000; 0.00000}
1376587643159	updated	input={-0.66; 0.00; 0.00; -0.60; 0.00; 0.00; 0.00; 0.00; 0.00}; output={-0.66000; 0.00000; 0.00000; -0.60000; 0.00000; 0.00000; 0.00000; 0.00000; 0.00000}
1376587643356	updated	input={-0.86; 0.00; 0.00; -0.60; 0.00; 0.00; 0.00; 0.00; 0.00}; output={-0.86000; 0.00000; 0.00000; -0.60000; 0.00000; 0.00000; 0.00000; 0.00000; 0.00000}
1376587643679	updated	input={-0.66; 0.00; 0.00; -0.60; 0.00; 0.00; 0.00; 0.00; 0.00}; output={-0.66000; 0.00000; 0.00000; -0.60000; 0.00000; 0.00000; 0.00000; 0.00000; 0.00000}
1376587643981	updated	input={-0.66; 0.00; 0.00; -0.60; 0.00; 0.00; -0.68; 0.00; 0.00}; output={-0.66000; 0.00000; 0.00000; -0.60000; 0.00000; 0.00000; -0.68000; 0.00000; 0.00000}
1376587644237	updated	input={-0.66; 0.00; 0.00; -0.60; 0.01; 0.00; -0.68; 0.00; 0.00}; output={-0.66000; 0.00000; 0.00000; -0.60000; 0.01000; 0.00000; -0.68000; 0.00000; 0.00000}
1376587644653	updated	input={-0.66; 0.00; 0.00; -0.60; 0.21; 0.00; -0.68; 0.00; 0.00}; output={-0.66000; 0.00000; 0.00000; -0.60000; 0.21000; 0.00000; -0.68000; 0.00000; 0.00000}
1376587645099	updated	input={-0.66; 0.00; 0.00; -0.60; 0.01; 0.00; -0.68; 0.00; 0.00}; output={-0.66000; 0.00000; 0.00000; -0.60000; 0.01000; 0.00000; -0.68000; 0.00000; 0.00000}
1376587645159	updated	input={-0.86; 0.00; 0.00; -0.60; 0.01; 0.00; -0.68; 0.00; 0.00}; output={-0.86000; 0.00000; 0.00000; -0.60000; 0.01000; 0.00000; -0.68000; 0.00000; 0.00000}
1376587645254	updated	input={-0.86; 0.00; 0.00; -0.60; -0.19; 0.00; -0.68; 0.00; 0.00}; output={-0.86000; 0.00000; 0.00000; -0.60000; -0.19000; 0.00000; -0.68000; 0.00000; 0.00000}
1376587645404	updated	input={-0.86; 0.00; 0.00; -0.60; -0.39; 0.00; -0.68; 0.00; 0.00}; output={-0.86000; 0.00000; 0.00000; -0.60000; -0.39000; 0.00000; -0.68000; 0.00000; 0.00000}
1376587645543	updated	input={-0.86; 0.00; 0.00; -0.60; -0.59; 0.00; -0.68; 0.00; 0.00}; output={-0.86000; 0.00000; 0.00000; -0.60000; -0.59000; 0.00000; -0.68000; 0.00000; 0.00000}
1376587645589	updated	input={-0.66; 0.00; 0.00; -0.60; -0.59; 0.00; -0.68; 0.00; 0.00}; output={-0.66000; 0.00000; 0.00000; -0.60000; -0.59000; 0.00000; -0.68000; 0.00000; 0.00000}
1376587645713	updated	input={-0.66; 0.00; 0.00; -0.60; -0.79; 0.00; -0.68; 0.00; 0.00}; output={-0.66000; 0.00000; 0.00000; -0.60000; -0.79000; 0.00000; -0.68000; 0.00000; 0.00000}
1376587645926	updated	input={-0.66; 0.00; 0.00; -0.60; -0.99; 0.00; -0.68; 0.00; 0.00}; output={-0.66000; 0.00000; 0.00000; -0.60000; -0.99000; 0.00000; -0.68000; 0.00000; 0.00000}
1376587646680	updated	input={-0.66; 0.00; 0.00; -0.60; -0.99; 0.00; -0.68; -0.01; 0.00}; output={-0.66000; 0.00000; 0.00000; -0.60000; -0.99000; 0.00000; -0.68000; -0.01000; 0.00000}
1376587647127	updated	input={-0.66; 0.00; 0.00; -0.60; -0.99; 0.00; -0.68; -0.02; 0.00}; output={-0.66000; 0.00000; 0.00000; -0.60000; -0.99000; 0.00000; -0.68000; -0.02000; 0.00000}
1376587647163	updated	input={-0.66; 0.00; 0.00; -0.60; -0.98; 0.00; -0.68; -0.02; 0.00}; output={-0.66000; 0.00000; 0.00000; -0.60000; -0.98000; 0.00000; -0.68000; -0.02000; 0.00000}
1376587647316	updated	input={-0.86; 0.00; 0.00; -0.60; -0.98; 0.00; -0.68; -0.02; 0.00}; output={-0.86000; 0.00000; 0.00000; -0.60000; -0.98000; 0.00000; -0.68000; -0.02000; 0.00000}
1376587647415	updated	input={-0.86; 0.00; 0.00; -0.60; -0.97; 0.00; -0.68; -0.02; 0.00}; output={-0.86000; 0.00000; 0.00000; -0.60000; -0.97000; 0.00000; -0.68000; -0.02000; 0.00000}
1376587647565	updated	input={-0.86; 0.00; 0.00; -0.60; -0.96; 0.00; -0.68; -0.02; 0.00}; output={-0.86000; 0.00000; 0.00000; -0.60000; -0.96000; 0.00000; -0.68000; -0.02000; 0.00000}
1376587647683	updated	input={-0.86; 0.00; 0.00; -0.60; -0.95; 0.00; -0.68; -0.02; 0.00}; output={-0.86000; 0.00000; 0.00000; -0.60000; -0.95000; 0.00000; -0.68000; -0.02000; 0.00000}
1376587647747	updated	input={-0.66; 0.00; 0.00; -0.60; -0.95; 0.00; -0.68; -0.02; 0.00}; output={-0.66000; 0.00000; 0.00000; -0.60000; -0.95000; 0.00000; -0.68000; -0.02000; 0.00000}
1376587647799	updated	input={-0.66; 0.00; 0.00; -0.60; -0.94; 0.00; -0.68; -0.02; 0.00}; output={-0.66000; 0.00000; 0.00000; -0.60000; -0.94000; 0.00000; -0.68000; -0.02000; 0.00000}
1376587647926	updated	input={-0.66; 0.00; 0.00; -0.60; -0.93; 0.00; -0.68; -0.02; 0.00}; output={-0.66000; 0.00000; 0.00000; -0.60000; -0.93000; 0.00000; -0.68000; -0.02000; 0.00000}
1376587648052	updated	input={-0.66; 0.00; 0.00; -0.60; -0.92; 0.00; -0.68; -0.02; 0.00}; output={-0.66000; 0.00000; 0.00000; -0.60000; -0.92000; 0.00000; -0.68000; -0.02000; 0.00000}
1376587648163	updated	input={-0.66; 0.00; 0.00; -0.60; -0.91; 0.00; -0.68; -0.02; 0.00}; output={-0.66000; 0.00000; 0.00000; -0.60000; -0.91000; 0.00000; -0.68000; -0.02000; 0.00000}
1376587648207	updated	input={-0.66; 0.00; 0.00; -0.60; -0.91; 0.00; -0.68; -0.62; 0.00}; output={-0.66000; 0.00000; 0.00000; -0.60000; -0.91000; 0.00000; -0.68000; -0.62000; 0.00000}
1376587649390	updated	input={-0.66; 0.00; 0.00; -0.60; -0.90; 0.00; -0.68; -0.62; 0.00}; output={-0.66000; 0.00000; 0.00000; -0.60000; -0.90000; 0.00000; -0.68000; -0.62000; 0.00000}
1376587649772	updated	input={-0.66; 0.00; 0.00; -0.60; -0.90; 0.00; -0.68; -0.63; 0.00}; output={-0.66000; 0.00000; 0.00000; -0.60000; -0.90000; 0.00000; -0.68000; -0.63000; 0.00000}
1376587649823	updated	input={-0.66; 0.00; 0.00; -0.60; -0.89; 0.00; -0.68; -0.63; 0.00}; output={-0.66000; 0.00000; 0.00000; -0.60000; -0.89000; 0.00000; -0.68000; -0.63000; 0.00000}
1376587649992	updated	input={-0.86; 0.00; 0.00; -0.60; -0.89; 0.00; -0.68; -0.63; 0.00}; output={-0.86000; 0.00000; 0.00000; -0.60000; -0.89000; 0.00000; -0.68000; -0.63000; 0.00000}
1376587650383	updated	input={-0.66; 0.00; 0.00; -0.60; -0.89; 0.00; -0.68; -0.63; 0.00}; output={-0.66000; 0.00000; 0.00000; -0.60000; -0.89000; 0.00000; -0.68000; -0.63000; 0.00000}
1376587650645	updated	input={-0.66; 0.00; 0.00; -0.60; -0.90; 0.00; -0.68; -0.63; 0.00}; output={-0.66000; 0.00000; 0.00000; -0.60000; -0.90000; 0.00000; -0.68000; -0.63000; 0.00000}
1376587650763	updated	input={-0.66; 0.00; 0.00; -0.60; -0.90; 0.00; -0.68; -0.42; 0.00}; output={-0.66000; 0.00000; 0.00000; -0.60000; -0.90000; 0.00000; -0.68000; -0.42000; 0.00000}
1376587650994	updated	input={-0.66; 0.00; 0.00; -0.60; -0.89; 0.00; -0.68; -0.42; 0.00}; output={-0.66000; 0.00000; 0.00000; -0.60000; -0.89000; 0.00000; -0.68000; -0.42000; 0.00000}
1376587651456	updated	input={-0.66; 0.00; 0.00; -0.60; -0.88; 0.00; -0.68; -0.42; 0.00}; output={-0.66000; 0.00000; 0.00000; -0.60000; -0.88000; 0.00000; -0.68000; -0.42000; 0.00000}
1376587651637	updated	input={-0.66; -0.40; 0.00; -0.60; -0.88; 0.00; -0.68; -0.42; 0.00}; output={-0.66000; 0.40000; 0.00000; -0.60000; -0.88000; 0.00000; -0.68000; -0.42000; 0.00000}
1376587652115	updated	input={-0.66; -0.40; 0.00; -0.60; -0.88; 0.00; -0.68; -0.33; 0.00}; output={-0.66000; 0.40000; 0.00000; -0.60000; -0.88000; 0.00000; -0.68000; -0.33000; 0.00000}
1376587652585	updated	input={-0.66; 0.62; 0.00; -0.60; -0.88; 0.00; -0.68; -0.33; 0.00}; output={-0.66000; -0.62000; 0.00000; -0.60000; -0.88000; 0.00000; -0.68000; -0.33000; 0.00000}
1376587652648	updated	input={-0.66; 0.62; 0.00; -0.59; -0.88; 0.00; -0.68; -0.33; 0.00}; output={-0.66000; -0.62000; 0.00000; -0.59000; -0.88000; 0.00000; -0.68000; -0.33000; 0.00000}
1376587653194	updated	input={-0.66; 0.62; 0.00; -0.60; -0.88; 0.00; -0.68; -0.33; 0.00}; output={-0.66000; -0.62000; 0.00000; -0.60000; -0.88000; 0.00000; -0.68000; -0.33000; 0.00000}
1376587653363	updated	input={-0.66; 0.62; 0.00; -0.61; -0.88; 0.00; -0.68; -0.33; 0.00}; output={-0.66000; -0.62000; 0.00000; -0.61000; -0.88000; 0.00000; -0.68000; -0.33000; 0.00000}
1376587653529	updated	input={-0.66; 0.82; 0.00; -0.61; -0.88; 0.00; -0.68; -0.33; 0.00}; output={-0.66000; -0.82000; 0.00000; -0.61000; -0.88000; 0.00000; -0.68000; -0.33000; 0.00000}
1376587653603	updated	input={-0.66; 0.82; 0.00; -0.60; -0.88; 0.00; -0.68; -0.33; 0.00}; output={-0.66000; -0.82000; 0.00000; -0.60000; -0.88000; 0.00000; -0.68000; -0.33000; 0.00000}
1376587653660	updated	input={-0.66; 0.82; 0.00; -0.59; -0.88; 0.00; -0.68; -0.33; 0.00}; output={-0.66000; -0.82000; 0.00000; -0.59000; -0.88000; 0.00000; -0.68000; -0.33000; 0.00000}
1376587653761	updated	input={-0.66; 0.82; 0.00; -0.57; -0.88; 0.00; -0.68; -0.33; 0.00}; output={-0.66000; -0.82000; 0.00000; -0.57000; -0.88000; 0.00000; -0.68000; -0.33000; 0.00000}
1376587653877	updated	input={-0.66; 0.82; 0.00; -0.56; -0.88; 0.00; -0.68; -0.33; 0.00}; output={-0.66000; -0.82000; 0.00000; -0.56000; -0.88000; 0.00000; -0.68000; -0.33000; 0.00000}
1376587654001	updated	input={-0.66; 0.82; 0.00; -0.56; -0.88; 0.00; -0.68; -0.33; 0.00}; output={-0.66000; -0.82000; 0.00000; -0.56000; -0.88000; 0.00000; -0.68000; -0.33000; 0.00000}
1376587654114	updated	input={-0.66; 0.82; 0.00; -0.55; -0.88; 0.00; -0.68; -0.33; 0.00}; output={-0.66000; -0.82000; 0.00000; -0.55000; -0.88000; 0.00000; -0.68000; -0.33000; 0.00000}
1376587654279	updated	input={-0.66; 0.82; 0.00; -0.55; -0.88; 0.00; -0.68; -0.33; -0.34}; output={-0.66000; -0.82000; 0.00000; -0.55000; -0.88000; 0.00000; -0.68000; -0.33000; 0.34000}
1376587654354	updated	input={-0.66; 0.82; 0.00; -0.54; -0.88; 0.00; -0.68; -0.33; -0.34}; output={-0.66000; -0.82000; 0.00000; -0.54000; -0.88000; 0.00000; -0.68000; -0.33000; 0.34000}
1376587654363	updated	input={-0.66; 0.70; 0.00; -0.54; -0.88; 0.00; -0.68; -0.33; -0.34}; output={-0.66000; -0.70000; 0.00000; -0.54000; -0.88000; 0.00000; -0.68000; -0.33000; 0.34000}
1376587654505	updated	input={-0.66; 0.70; 0.00; -0.53; -0.88; 0.00; -0.68; -0.33; -0.34}; output={-0.66000; -0.70000; 0.00000; -0.53000; -0.88000; 0.00000; -0.68000; -0.33000; 0.34000}
1376587655808	updated	input={-0.66; 0.70; 0.00; -0.53; -0.88; 0.00; -0.68; -0.33; 0.53}; output={-0.66000; -0.70000; 0.00000; -0.53000; -0.88000; 0.00000; -0.68000; -0.33000; -0.53000}
1376587656102	updated	input={-0.66; 0.70; 0.00; -0.53; -0.88; -0.01; -0.68; -0.33; 0.53}; output={-0.66000; -0.70000; 0.00000; -0.53000; -0.88000; -0.01000; -0.68000; -0.33000; -0.53000}
1376587656572	updated	input={-0.66; 0.70; 0.00; -0.53; -0.88; 0.00; -0.68; -0.33; 0.53}; output={-0.66000; -0.70000; 0.00000; -0.53000; -0.88000; 0.00000; -0.68000; -0.33000; -0.53000}
1376587656629	updated	input={-0.66; 0.70; 0.18; -0.53; -0.88; 0.00; -0.68; -0.33; 0.53}; output={-0.66000; -0.70000; 0.18000; -0.53000; -0.88000; 0.00000; -0.68000; -0.33000; -0.53000}
1376587656729	updated	input={-0.66; 0.70; 0.18; -0.53; -0.88; 0.01; -0.68; -0.33; 0.53}; output={-0.66000; -0.70000; 0.18000; -0.53000; -0.88000; 0.01000; -0.68000; -0.33000; -0.53000}
1376587656956	updated	input={-0.66; 0.70; 0.18; -0.53; -0.88; 0.00; -0.68; -0.33; 0.53}; output={-0.66000; -0.70000; 0.18000; -0.53000; -0.88000; 0.00000; -0.68000; -0.33000; -0.53000}
1376587657080	updated	input={-0.66; 0.70; 0.18; -0.53; -0.88; -0.01; -0.68; -0.33; 0.53}; output={-0.66000; -0.70000; 0.18000; -0.53000; -0.88000; -0.01000; -0.68000; -0.33000; -0.53000}
1376587657188	updated	input={-0.66; 0.70; 0.18; -0.53; -0.88; -0.01; -0.68; -0.33; 0.69}; output={-0.66000; -0.70000; 0.18000; -0.53000; -0.88000; -0.01000; -0.68000; -0.33000; -0.69000}
1376587657241	updated	input={-0.66; 0.70; 0.18; -0.53; -0.88; -0.02; -0.68; -0.33; 0.69}; output={-0.66000; -0.70000; 0.18000; -0.53000; -0.88000; -0.02000; -0.68000; -0.33000; -0.69000}
1376587657454	updated	input={-0.66; 0.70; -0.60; -0.53; -0.88; -0.02; -0.68; -0.33; 0.69}; output={-0.66000; -0.70000; -0.60000; -0.53000; -0.88000; -0.02000; -0.68000; -0.33000; -0.69000}
1376587657510	updated	input={-0.66; 0.70; -0.60; -0.53; -0.88; -0.03; -0.68; -0.33; 0.69}; output={-0.66000; -0.70000; -0.60000; -0.53000; -0.88000; -0.03000; -0.68000; -0.33000; -0.69000}
1376587657594	updated	input={-0.66; 0.70; -0.60; -0.53; -0.88; -0.04; -0.68; -0.33; 0.69}; output={-0.66000; -0.70000; -0.60000; -0.53000; -0.88000; -0.04000; -0.68000; -0.33000; -0.69000}
1376587657716	updated	input={-0.66; 0.70; -0.60; -0.53; -0.88; -0.05; -0.68; -0.33; 0.69}; output={-0.66000; -0.70000; -0.60000; -0.53000; -0.88000; -0.05000; -0.68000; -0.33000; -0.69000}
1376587657843	updated	input={-0.66; 0.70; -0.60; -0.53; -0.88; -0.06; -0.68; -0.33; 0.69}; output={-0.66000; -0.70000; -0.60000; -0.53000; -0.88000; -0.06000; -0.68000; -0.33000; -0.69000}
1376587658013	updated	input={-0.66; 0.70; -0.60; -0.53; -0.88; -0.07; -0.68; -0.33; 0.69}; output={-0.66000; -0.70000; -0.60000; -0.53000; -0.88000; -0.07000; -0.68000; -0.33000; -0.69000}
1376587658231	updated	input={-0.66; 0.70; -0.60; -0.53; -0.88; -0.08; -0.68; -0.33; 0.69}; output={-0.66000; -0.70000; -0.60000; -0.53000; -0.88000; -0.08000; -0.68000; -0.33000; -0.69000}
1376587658395	updated	input={-0.66; 0.70; -0.12; -0.53; -0.88; -0.08; -0.68; -0.33; 0.69}; output={-0.66000; -0.70000; -0.12000; -0.53000; -0.88000; -0.08000; -0.68000; -0.33000; -0.69000}
1376587659162	updated	input={-0.66; 0.70; -0.13; -0.53; -0.88; -0.08; -0.68; -0.33; 0.69}; output={-0.66000; -0.70000; -0.13000; -0.53000; -0.88000; -0.08000; -0.68000; -0.33000; -0.69000}
1376587659544	updated	input={-0.66; 0.70; -0.14; -0.53; -0.88; -0.08; -0.68; -0.33; 0.69}; output={-0.66000; -0.70000; -0.14000; -0.53000; -0.88000; -0.08000; -0.68000; -0.33000; -0.69000}
1376587659737	updated	input={-0.66; 0.70; -0.15; -0.53; -0.88; -0.08; -0.68; -0.33; 0.69}; output={-0.66000; -0.70000; -0.15000; -0.53000; -0.88000; -0.08000; -0.68000; -0.33000; -0.69000}
1376587659926	updated	input={-0.66; 0.70; -0.16; -0.53; -0.88; -0.08; -0.68; -0.33; 0.69}; output={-0.66000; -0.70000; -0.16000; -0.53000; -0.88000; -0.08000; -0.68000; -0.33000; -0.69000}
1376587660054	updated	input={-0.66; 0.70; -0.17; -0.53; -0.88; -0.08; -0.68; -0.33; 0.69}; output={-0.66000; -0.70000; -0.17000; -0.53000; -0.88000; -0.08000; -0.68000; -0.33000; -0.69000}
1376587660212	updated	input={-0.66; 0.70; -0.18; -0.53; -0.88; -0.08; -0.68; -0.33; 0.69}; output={-0.66000; -0.70000; -0.18000; -0.53000; -0.88000; -0.08000; -0.68000; -0.33000; -0.69000}
1376587660379	updated	input={-0.66; 0.70; -0.19; -0.53; -0.88; -0.08; -0.68; -0.33; 0.69}; output={-0.66000; -0.70000; -0.19000; -0.53000; -0.88000; -0.08000; -0.68000; -0.33000; -0.69000}
1376587660570	updated	input={-0.66; 0.70; -0.20; -0.53; -0.88; -0.08; -0.68; -0.33; 0.69}; output={-0.66000; -0.70000; -0.20000; -0.53000; -0.88000; -0.08000; -0.68000; -0.33000; -0.69000}
1376587660718	updated	input={-0.66; 0.70; -0.21; -0.53; -0.88; -0.08; -0.68; -0.33; 0.69}; output={-0.66000; -0.70000; -0.21000; -0.53000; -0.88000; -0.08000; -0.68000; -0.33000; -0.69000}
1376587660898	updated	input={-0.66; 0.70; -0.22; -0.53; -0.88; -0.08; -0.68; -0.33; 0.69}; output={-0.66000; -0.70000; -0.22000; -0.53000; -0.88000; -0.08000; -0.68000; -0.33000; -0.69000}
1376587660909	solved	Breezy Rain (Individual)
1376587667963	initialized	name="Wistful Act (Team)"; target={-0.61190; -0.79094}
1376587670809	updated	input={0.01; 0.00}; output={-0.00822; -0.00569}
1376587672184	updated	input={0.01; 0.07}; output={-0.04807; 0.05186}
1376587672603	updated	input={0.02; 0.07}; output={-0.05629; 0.04617}
1376587673284	updated	input={0.03; 0.07}; output={-0.06451; 0.04047}
1376587673578	updated	input={0.02; 0.07}; output={-0.05629; 0.04617}
1376587673766	updated	input={0.01; 0.07}; output={-0.04807; 0.05186}
1376587674015	updated	input={0.00; 0.07}; output={-0.03985; 0.05755}
1376587674181	updated	input={-0.01; 0.07}; output={-0.03163; 0.06324}
1376587674471	updated	input={0.00; 0.07}; output={-0.03985; 0.05755}
1376587674589	updated	input={0.01; 0.07}; output={-0.04807; 0.05186}
1376587676025	updated	input={0.01; 0.27}; output={-0.16192; 0.21629}
1376587677115	updated	input={0.01; 0.07}; output={-0.04807; 0.05186}
1376587682636	updated	input={0.01; -0.13}; output={0.06578; -0.11257}
1376587686670	updated	input={0.01; -0.33}; output={0.17963; -0.27701}
1376587697045	updated	input={0.01; -0.53}; output={0.29348; -0.44144}
1376587705376	updated	input={0.21; -0.53}; output={0.12905; -0.55529}
1376587705815	updated	input={0.41; -0.53}; output={-0.03538; -0.66914}
1376587706071	updated	input={0.61; -0.53}; output={-0.19982; -0.78299}
1376587706391	updated	input={0.81; -0.53}; output={-0.36425; -0.89684}
1376587706705	updated	input={1.00; -0.53}; output={-0.52046; -1.00499}
1376587709780	updated	input={1.00; -0.33}; output={-0.63431; -0.84056}
1376587709796	solved	Wistful Act (Team)
1376587720393	initialized	name="Onerous Effect (Team)"; target={-0.49802; -0.72333; -0.47830}
1376587729687	updated	input={0.00; 0.00; 0.20}; output={0.00000; 0.00000; -0.20000}
1376587730515	updated	input={0.00; 0.00; 0.00}; output={0.00000; 0.00000; 0.00000}
1376587733079	updated	input={0.00; 0.01; 0.00}; output={0.00000; -0.01000; 0.00000}
1376587737782	updated	input={0.20; 0.01; 0.00}; output={0.20000; -0.01000; 0.00000}
1376587749123	updated	input={0.00; 0.01; 0.00}; output={0.00000; -0.01000; 0.00000}
1376587749542	updated	input={0.20; 0.01; 0.00}; output={0.20000; -0.01000; 0.00000}
1376587749885	updated	input={0.00; 0.01; 0.00}; output={0.00000; -0.01000; 0.00000}
1376587754361	updated	input={-0.20; 0.01; 0.00}; output={-0.20000; -0.01000; 0.00000}
1376587754640	updated	input={-0.40; 0.01; 0.00}; output={-0.40000; -0.01000; 0.00000}
1376587754979	updated	input={-0.60; 0.01; 0.00}; output={-0.60000; -0.01000; 0.00000}
1376587755372	updated	input={-0.80; 0.01; 0.00}; output={-0.80000; -0.01000; 0.00000}
1376587756299	updated	input={-0.60; 0.01; 0.00}; output={-0.60000; -0.01000; 0.00000}
1376587757582	updated	input={-0.59; 0.01; 0.00}; output={-0.59000; -0.01000; 0.00000}
1376587757773	updated	input={-0.57; 0.01; 0.00}; output={-0.57000; -0.01000; 0.00000}
1376587758111	updated	input={-0.56; 0.01; 0.00}; output={-0.56000; -0.01000; 0.00000}
1376587758298	updated	input={-0.56; 0.01; 0.00}; output={-0.56000; -0.01000; 0.00000}
1376587758487	updated	input={-0.55; 0.01; 0.00}; output={-0.55000; -0.01000; 0.00000}
1376587758673	updated	input={-0.54; 0.01; 0.00}; output={-0.54000; -0.01000; 0.00000}
1376587758894	updated	input={-0.53; 0.01; 0.00}; output={-0.53000; -0.01000; 0.00000}
1376587759285	updated	input={-0.52; 0.01; 0.00}; output={-0.52000; -0.01000; 0.00000}
1376587759554	updated	input={-0.51; 0.01; 0.00}; output={-0.51000; -0.01000; 0.00000}
1376587759751	updated	input={-0.50; 0.01; 0.00}; output={-0.50000; -0.01000; 0.00000}
1376587759984	updated	input={-0.49; 0.01; 0.00}; output={-0.49000; -0.01000; 0.00000}
1376587762721	updated	input={-0.49; 0.02; 0.00}; output={-0.49000; -0.02000; 0.00000}
1376587762761	updated	input={-0.49; 0.02; -0.20}; output={-0.49000; -0.02000; 0.20000}
1376587766404	updated	input={-0.49; 0.02; 0.00}; output={-0.49000; -0.02000; 0.00000}
1376587766778	updated	input={-0.49; 0.02; 0.20}; output={-0.49000; -0.02000; -0.20000}
1376587767077	updated	input={-0.49; 0.02; 0.40}; output={-0.49000; -0.02000; -0.40000}
1376587767442	updated	input={-0.49; 0.02; 0.60}; output={-0.49000; -0.02000; -0.60000}
1376587768037	updated	input={-0.49; 0.02; 0.40}; output={-0.49000; -0.02000; -0.40000}
1376587768266	updated	input={-0.49; 0.02; 0.20}; output={-0.49000; -0.02000; -0.20000}
1376587768505	updated	input={-0.49; 0.02; 0.40}; output={-0.49000; -0.02000; -0.40000}
1376587768710	updated	input={-0.49; 0.02; 0.60}; output={-0.49000; -0.02000; -0.60000}
1376587770993	updated	input={-0.49; 0.22; 0.60}; output={-0.49000; -0.22000; -0.60000}
1376587771041	updated	input={-0.49; 0.22; 0.48}; output={-0.49000; -0.22000; -0.48000}
1376587772939	updated	input={-0.49; 0.42; 0.48}; output={-0.49000; -0.42000; -0.48000}
1376587773266	updated	input={-0.49; 0.62; 0.48}; output={-0.49000; -0.62000; -0.48000}
1376587773546	updated	input={-0.49; 0.82; 0.48}; output={-0.49000; -0.82000; -0.48000}
1376587775456	updated	input={-0.49; 0.81; 0.48}; output={-0.49000; -0.81000; -0.48000}
1376587775836	updated	input={-0.49; 0.80; 0.48}; output={-0.49000; -0.80000; -0.48000}
1376587776111	updated	input={-0.49; 0.79; 0.48}; output={-0.49000; -0.79000; -0.48000}
1376587776347	updated	input={-0.49; 0.78; 0.48}; output={-0.49000; -0.78000; -0.48000}
1376587776592	updated	input={-0.49; 0.77; 0.48}; output={-0.49000; -0.77000; -0.48000}
1376587776615	solved	Onerous Effect (Team)
1376587783443	initialized	name="Hard Development (Team)"; target={-0.51437; -0.85582; -0.05469}
1376587784971	updated	input={0.00; 0.01; 0.00}; output={0.00000; -0.01000; 0.00000}
1376587795087	updated	input={0.20; 0.01; 0.00}; output={0.20000; -0.01000; 0.00000}
1376587797913	updated	input={0.00; 0.01; 0.00}; output={0.00000; -0.01000; 0.00000}
1376587798090	updated	input={-0.20; 0.01; 0.00}; output={-0.20000; -0.01000; 0.00000}
1376587798261	updated	input={-0.40; 0.01; 0.00}; output={-0.40000; -0.01000; 0.00000}
1376587798409	updated	input={-0.60; 0.01; 0.00}; output={-0.60000; -0.01000; 0.00000}
1376587798448	updated	input={-0.60; 0.01; -0.01}; output={-0.60000; -0.01000; -0.01000}
1376587798935	updated	input={-0.60; 0.01; -0.21}; output={-0.60000; -0.01000; -0.21000}
1376587799061	updated	input={-0.59; 0.01; -0.21}; output={-0.59000; -0.01000; -0.21000}
1376587799250	updated	input={-0.57; 0.01; -0.21}; output={-0.57000; -0.01000; -0.21000}
1376587799404	updated	input={-0.56; 0.01; -0.21}; output={-0.56000; -0.01000; -0.21000}
1376587799612	updated	input={-0.56; 0.01; -0.01}; output={-0.56000; -0.01000; -0.01000}
1376587801318	updated	input={-0.56; 0.01; -0.21}; output={-0.56000; -0.01000; -0.21000}
1376587807587	updated	input={-0.56; 0.21; -0.21}; output={-0.56000; -0.21000; -0.21000}
1376587809360	updated	input={-0.56; 0.41; -0.21}; output={-0.56000; -0.41000; -0.21000}
1376587810682	updated	input={-0.56; 0.61; -0.21}; output={-0.56000; -0.61000; -0.21000}
1376587811531	updated	input={-0.56; 0.81; -0.21}; output={-0.56000; -0.81000; -0.21000}
1376587815948	updated	input={-0.56; 0.81; -0.20}; output={-0.56000; -0.81000; -0.20000}
1376587816661	updated	input={-0.56; 0.81; -0.19}; output={-0.56000; -0.81000; -0.19000}
1376587816990	updated	input={-0.56; 0.81; -0.18}; output={-0.56000; -0.81000; -0.18000}
1376587817442	updated	input={-0.56; 0.81; -0.17}; output={-0.56000; -0.81000; -0.17000}
1376587817662	updated	input={-0.56; 0.81; -0.16}; output={-0.56000; -0.81000; -0.16000}
1376587817821	updated	input={-0.56; 0.81; -0.15}; output={-0.56000; -0.81000; -0.15000}
1376587817975	updated	input={-0.56; 0.81; -0.14}; output={-0.56000; -0.81000; -0.14000}
1376587818137	updated	input={-0.56; 0.81; -0.13}; output={-0.56000; -0.81000; -0.13000}
1376587818292	updated	input={-0.56; 0.81; -0.12}; output={-0.56000; -0.81000; -0.12000}
1376587818438	updated	input={-0.56; 0.81; -0.11}; output={-0.56000; -0.81000; -0.11000}
1376587818574	updated	input={-0.56; 0.81; -0.10}; output={-0.56000; -0.81000; -0.10000}
1376587818589	solved	Hard Development (Team)
1376587847049	initialized	name="Better Behavior (Team)"; target={-0.06967; -0.88214; -0.46581}
1376587857645	updated	input={0.01; 0.00; 0.00}; output={-0.00795; -0.00498; -0.00346}
1376587857897	updated	input={0.02; 0.00; 0.00}; output={-0.01591; -0.00995; -0.00692}
1376587858145	updated	input={0.03; 0.00; 0.00}; output={-0.02386; -0.01493; -0.01038}
1376587858364	updated	input={0.04; 0.00; 0.00}; output={-0.03181; -0.01991; -0.01384}
1376587858594	updated	input={0.05; 0.00; 0.00}; output={-0.03977; -0.02488; -0.01730}
1376587858807	updated	input={0.06; 0.00; 0.00}; output={-0.04772; -0.02986; -0.02076}
1376587859823	updated	input={0.07; 0.00; 0.00}; output={-0.05568; -0.03484; -0.02422}
1376587860024	updated	input={0.08; 0.00; 0.00}; output={-0.06363; -0.03981; -0.02768}
1376587860207	updated	input={0.09; 0.00; 0.00}; output={-0.07158; -0.04479; -0.03114}
1376587860389	updated	input={0.10; 0.00; 0.00}; output={-0.07954; -0.04977; -0.03460}
1376587860553	updated	input={0.11; 0.00; 0.00}; output={-0.08749; -0.05474; -0.03806}
1376587860756	updated	input={0.12; 0.00; 0.00}; output={-0.09544; -0.05972; -0.04152}
1376587860954	updated	input={0.13; 0.00; 0.00}; output={-0.10340; -0.06470; -0.04498}
1376587861830	updated	input={0.14; 0.00; 0.00}; output={-0.11135; -0.06967; -0.04844}
1376587862033	updated	input={0.15; 0.00; 0.00}; output={-0.11930; -0.07465; -0.05190}
1376587862210	updated	input={0.16; 0.00; 0.00}; output={-0.12726; -0.07963; -0.05536}
1376587862407	updated	input={0.17; 0.00; 0.00}; output={-0.13521; -0.08460; -0.05882}
1376587862583	updated	input={0.18; 0.00; 0.00}; output={-0.14316; -0.08958; -0.06228}
1376587862772	updated	input={0.19; 0.00; 0.00}; output={-0.15112; -0.09456; -0.06574}
1376587863195	updated	input={0.20; 0.00; 0.00}; output={-0.15907; -0.09953; -0.06920}
1376587863384	updated	input={0.21; 0.00; 0.00}; output={-0.16703; -0.10451; -0.07266}
1376587863583	updated	input={0.22; 0.00; 0.00}; output={-0.17498; -0.10949; -0.07612}
1376587864374	updated	input={0.21; 0.00; 0.00}; output={-0.16703; -0.10451; -0.07266}
1376587864597	updated	input={0.20; 0.00; 0.00}; output={-0.15907; -0.09953; -0.06920}
1376587864739	updated	input={0.19; 0.00; 0.00}; output={-0.15112; -0.09456; -0.06574}
1376587864911	updated	input={0.18; 0.00; 0.00}; output={-0.14316; -0.08958; -0.06228}
1376587865081	updated	input={0.17; 0.00; 0.00}; output={-0.13521; -0.08460; -0.05882}
1376587865254	updated	input={0.16; 0.00; 0.00}; output={-0.12726; -0.07963; -0.05536}
1376587865423	updated	input={0.15; 0.00; 0.00}; output={-0.11930; -0.07465; -0.05190}
1376587865623	updated	input={0.14; 0.00; 0.00}; output={-0.11135; -0.06967; -0.04844}
1376587867120	updated	input={0.14; 0.20; 0.00}; output={0.00296; -0.15482; -0.18874}
1376587868320	updated	input={0.14; 0.40; 0.00}; output={0.11728; -0.23997; -0.32903}
1376587873150	updated	input={0.14; 0.40; -0.20}; output={0.07692; -0.08883; -0.45364}
1376587874733	updated	input={0.14; 0.40; -0.40}; output={0.03656; 0.06231; -0.57825}
1376587877401	updated	input={0.14; 0.40; -0.20}; output={0.07692; -0.08883; -0.45364}
1376587879071	updated	input={0.14; 0.40; -0.40}; output={0.03656; 0.06231; -0.57825}
1376587881014	updated	input={0.14; 0.40; -0.20}; output={0.07692; -0.08883; -0.45364}
1376587894106	updated	input={0.14; 0.20; -0.20}; output={-0.03739; -0.00368; -0.31335}
1376587894347	updated	input={0.13; 0.20; -0.20}; output={-0.02944; 0.00129; -0.30989}
1376587895577	updated	input={0.13; 0.40; -0.20}; output={0.08487; -0.08385; -0.45018}
1376587899264	updated	input={0.12; 0.40; -0.20}; output={0.09283; -0.07887; -0.44672}
1376587899500	updated	input={0.11; 0.40; -0.20}; output={0.10078; -0.07390; -0.44326}
1376587899752	updated	input={0.10; 0.40; -0.20}; output={0.10873; -0.06892; -0.43980}
1376587900498	updated	input={0.09; 0.40; -0.20}; output={0.11669; -0.06394; -0.43634}
1376587900713	updated	input={0.08; 0.40; -0.20}; output={0.12464; -0.05897; -0.43288}
1376587900948	updated	input={0.07; 0.40; -0.20}; output={0.13259; -0.05399; -0.42942}
1376587901169	updated	input={0.06; 0.40; -0.20}; output={0.14055; -0.04901; -0.42596}
1376587901413	updated	input={0.05; 0.40; -0.20}; output={0.14850; -0.04404; -0.42250}
1376587901639	updated	input={0.04; 0.40; -0.20}; output={0.15646; -0.03906; -0.41904}
1376587901876	updated	input={0.03; 0.40; -0.20}; output={0.16441; -0.03408; -0.41558}
1376587904210	updated	input={0.04; 0.40; -0.20}; output={0.15646; -0.03906; -0.41904}
1376587904739	updated	input={0.05; 0.40; -0.20}; output={0.14850; -0.04404; -0.42250}
1376587904780	updated	input={0.06; 0.40; -0.20}; output={0.14055; -0.04901; -0.42596}
1376587904834	updated	input={0.07; 0.40; -0.20}; output={0.13259; -0.05399; -0.42942}
1376587904868	updated	input={0.08; 0.40; -0.20}; output={0.12464; -0.05897; -0.43288}
1376587904934	updated	input={0.09; 0.40; -0.20}; output={0.11669; -0.06394; -0.43634}
1376587904971	updated	input={0.10; 0.40; -0.20}; output={0.10873; -0.06892; -0.43980}
1376587905002	updated	input={0.11; 0.40; -0.20}; output={0.10078; -0.07390; -0.44326}
1376587905041	updated	input={0.12; 0.40; -0.20}; output={0.09283; -0.07887; -0.44672}
1376587905090	updated	input={0.13; 0.40; -0.20}; output={0.08487; -0.08385; -0.45018}
1376587905125	updated	input={0.14; 0.40; -0.20}; output={0.07692; -0.08883; -0.45364}
1376587905163	updated	input={0.15; 0.40; -0.20}; output={0.06897; -0.09380; -0.45710}
1376587905194	updated	input={0.16; 0.40; -0.20}; output={0.06101; -0.09878; -0.46056}
1376587905229	updated	input={0.17; 0.40; -0.20}; output={0.05306; -0.10376; -0.46402}
1376587905261	updated	input={0.18; 0.40; -0.20}; output={0.04511; -0.10873; -0.46748}
1376587905298	updated	input={0.19; 0.40; -0.20}; output={0.03715; -0.11371; -0.47094}
1376587905357	updated	input={0.20; 0.40; -0.20}; output={0.02920; -0.11869; -0.47440}
1376587905389	updated	input={0.21; 0.40; -0.20}; output={0.02124; -0.12366; -0.47786}
1376587905419	updated	input={0.22; 0.40; -0.20}; output={0.01329; -0.12864; -0.48132}
1376587905450	updated	input={0.23; 0.40; -0.20}; output={0.00534; -0.13362; -0.48478}
1376587905497	updated	input={0.24; 0.40; -0.20}; output={-0.00262; -0.13859; -0.48824}
1376587905540	updated	input={0.25; 0.40; -0.20}; output={-0.01057; -0.14357; -0.49171}
1376587905572	updated	input={0.26; 0.40; -0.20}; output={-0.01852; -0.14855; -0.49517}
1376587905608	updated	input={0.27; 0.40; -0.20}; output={-0.02648; -0.15352; -0.49863}
1376587905645	updated	input={0.28; 0.40; -0.20}; output={-0.03443; -0.15850; -0.50209}
1376587906236	updated	input={0.28; 0.40; -0.20}; output={-0.03443; -0.15850; -0.50209}
1376587906344	updated	input={0.30; 0.40; -0.20}; output={-0.05034; -0.16846; -0.50901}
1376587906559	updated	input={0.31; 0.40; -0.20}; output={-0.05829; -0.17343; -0.51247}
1376587906783	updated	input={0.32; 0.40; -0.20}; output={-0.06625; -0.17841; -0.51593}
1376587907335	updated	input={0.33; 0.40; -0.20}; output={-0.07420; -0.18339; -0.51939}
1376587907929	updated	input={0.34; 0.40; -0.20}; output={-0.08215; -0.18836; -0.52285}
1376587908118	updated	input={0.35; 0.40; -0.20}; output={-0.09011; -0.19334; -0.52631}
1376587908323	updated	input={0.36; 0.40; -0.20}; output={-0.09806; -0.19832; -0.52977}
1376587908852	updated	input={0.37; 0.40; -0.20}; output={-0.10601; -0.20329; -0.53323}
1376587908893	updated	input={0.37; 0.60; -0.20}; output={0.00830; -0.28844; -0.67352}
1376587908928	updated	input={0.39; 0.60; -0.20}; output={-0.00761; -0.29839; -0.68044}
1376587908934	updated	input={0.39; 0.60; -0.20}; output={-0.00761; -0.29839; -0.68044}
1376587908968	updated	input={0.40; 0.60; -0.20}; output={-0.01556; -0.30337; -0.68390}
1376587909001	updated	input={0.41; 0.60; -0.20}; output={-0.02351; -0.30834; -0.68736}
1376587909051	updated	input={0.43; 0.60; -0.20}; output={-0.03942; -0.31830; -0.69428}
1376587909059	updated	input={0.43; 0.60; -0.20}; output={-0.03942; -0.31830; -0.69428}
1376587909093	updated	input={0.44; 0.60; -0.20}; output={-0.04737; -0.32327; -0.69774}
1376587909128	updated	input={0.45; 0.60; -0.20}; output={-0.05533; -0.32825; -0.70120}
1376587909169	updated	input={0.46; 0.60; -0.20}; output={-0.06328; -0.33323; -0.70466}
1376587909218	updated	input={0.48; 0.60; -0.20}; output={-0.07919; -0.34318; -0.71158}
1376587909225	updated	input={0.48; 0.60; -0.20}; output={-0.07919; -0.34318; -0.71158}
1376587909511	updated	input={0.47; 0.60; -0.20}; output={-0.07124; -0.33820; -0.70812}
1376587909778	updated	input={0.48; 0.60; -0.20}; output={-0.07919; -0.34318; -0.71158}
1376587909820	updated	input={0.48; 0.40; -0.20}; output={-0.19350; -0.25804; -0.57129}
1376587909980	updated	input={0.49; 0.40; -0.20}; output={-0.20146; -0.26301; -0.57475}
1376587910520	updated	input={0.50; 0.40; -0.20}; output={-0.20941; -0.26799; -0.57821}
1376587910734	updated	input={0.51; 0.40; -0.20}; output={-0.21736; -0.27297; -0.58167}
1376587910939	updated	input={0.52; 0.40; -0.20}; output={-0.22532; -0.27794; -0.58513}
1376587911146	updated	input={0.53; 0.40; -0.20}; output={-0.23327; -0.28292; -0.58859}
1376587911477	updated	input={0.54; 0.40; -0.20}; output={-0.24122; -0.28790; -0.59205}
1376587911692	updated	input={0.55; 0.40; -0.20}; output={-0.24918; -0.29287; -0.59551}
1376587911920	updated	input={0.56; 0.40; -0.20}; output={-0.25713; -0.29785; -0.59897}
1376587912144	updated	input={0.56; 0.40; -0.20}; output={-0.25713; -0.29785; -0.59897}
1376587912371	updated	input={0.57; 0.40; -0.20}; output={-0.26509; -0.30283; -0.60243}
1376587912452	updated	input={0.57; 0.20; -0.20}; output={-0.37940; -0.21768; -0.46214}
1376587912611	updated	input={0.59; 0.20; -0.20}; output={-0.39531; -0.22763; -0.46906}
1376587912858	updated	input={0.60; 0.20; -0.20}; output={-0.40326; -0.23261; -0.47252}
1376587913196	updated	input={0.61; 0.20; -0.20}; output={-0.41121; -0.23759; -0.47598}
1376587913402	updated	input={0.62; 0.20; -0.20}; output={-0.41917; -0.24256; -0.47944}
1376587913604	updated	input={0.63; 0.20; -0.20}; output={-0.42712; -0.24754; -0.48290}
1376587918984	updated	input={0.63; 0.20; 0.00}; output={-0.38676; -0.39868; -0.35829}
1376587921186	updated	input={0.63; 0.20; 0.20}; output={-0.34640; -0.54982; -0.23367}
1376587923838	updated	input={0.63; 0.20; 0.40}; output={-0.30605; -0.70095; -0.10906}
1376587924738	updated	input={0.63; 0.20; 0.60}; output={-0.26569; -0.85209; 0.01555}
1376587927102	updated	input={0.63; 0.00; 0.60}; output={-0.38000; -0.76695; 0.15584}
1376587927644	updated	input={0.63; 0.20; 0.60}; output={-0.26569; -0.85209; 0.01555}
1376587928152	updated	input={0.63; 0.40; 0.60}; output={-0.15137; -0.93724; -0.12474}
1376587929106	updated	input={0.63; 0.60; 0.60}; output={-0.03706; -1.02238; -0.26504}
1376587931499	updated	input={0.64; 0.60; 0.60}; output={-0.04501; -1.02736; -0.26850}
1376587931855	updated	input={0.65; 0.60; 0.60}; output={-0.05297; -1.03234; -0.27196}
1376587932066	updated	input={0.66; 0.60; 0.60}; output={-0.06092; -1.03731; -0.27542}
1376587932314	updated	input={0.67; 0.60; 0.60}; output={-0.06888; -1.04229; -0.27888}
1376587934300	updated	input={0.67; 0.40; 0.60}; output={-0.18319; -0.95714; -0.13859}
1376587935509	updated	input={0.67; 0.20; 0.60}; output={-0.29750; -0.87200; 0.00171}
1376587936421	updated	input={0.67; 0.40; 0.60}; output={-0.18319; -0.95714; -0.13859}
1376587936902	updated	input={0.67; 0.60; 0.60}; output={-0.06888; -1.04229; -0.27888}
1376587939021	updated	input={0.67; 0.40; 0.60}; output={-0.18319; -0.95714; -0.13859}
1376587940047	updated	input={0.67; 0.60; 0.60}; output={-0.06888; -1.04229; -0.27888}
1376587942898	updated	input={0.67; 0.60; 0.59}; output={-0.07089; -1.03473; -0.28511}
1376587943469	updated	input={0.67; 0.60; 0.57}; output={-0.07493; -1.01962; -0.29757}
1376587944589	updated	input={0.67; 0.60; 0.59}; output={-0.07089; -1.03473; -0.28511}
1376587945909	updated	input={0.67; 0.60; 0.72}; output={-0.04466; -1.13297; -0.20411}
1376587947439	updated	input={0.67; 0.60; 0.27}; output={-0.13547; -0.79291; -0.48449}
1376587948642	updated	input={0.67; 0.60; 0.37}; output={-0.11529; -0.86848; -0.42218}
1376587948665	solved	Better Behavior (Team)
1376587957710	initialized	name="Unwritten Experience (Team)"; target={-0.99470; -0.10283}
1376587965885	updated	input={0.00; -0.20}; output={0.16677; -0.11040}
1376587969153	updated	input={0.00; 0.00}; output={0.00000; 0.00000}
1376587969851	updated	input={0.00; 0.20}; output={-0.16677; 0.11040}
1376587970354	updated	input={0.00; 0.40}; output={-0.33354; 0.22080}
1376587970863	updated	input={0.00; 0.60}; output={-0.50031; 0.33119}
1376587971323	updated	input={0.00; 0.40}; output={-0.33354; 0.22080}
1376587972131	updated	input={0.00; 0.60}; output={-0.50031; 0.33119}
1376587975419	updated	input={0.00; 0.80}; output={-0.66708; 0.44159}
1376587975921	updated	input={0.00; 0.60}; output={-0.50031; 0.33119}
1376587977477	updated	input={0.00; 0.80}; output={-0.66708; 0.44159}
1376587980949	updated	input={0.20; 0.80}; output={-0.77748; 0.27482}
1376587983103	updated	input={0.40; 0.80}; output={-0.88788; 0.10805}
1376587983480	updated	input={0.60; 0.80}; output={-0.99827; -0.05872}
1376587983489	solved	Unwritten Experience (Team)
1376588001926	initialized	name="Hallowed Sign (Individual)"; target={-0.93850; -0.34528; -0.63918; -0.76905; -0.86980; -0.49340}
1376588004401	updated	input={0.00; 0.00; 0.01; 0.00; 0.00; 0.00}; output={0.00000; 0.00000; -0.00803; -0.00596; 0.00000; 0.00000}
1376588004741	updated	input={0.00; 0.00; 0.01; 0.00; -0.20; 0.00}; output={0.00000; 0.00000; -0.00803; -0.00596; 0.12486; 0.15624}
1376588005375	updated	input={0.00; 0.00; 0.21; 0.00; -0.20; 0.00}; output={0.00000; 0.00000; -0.16868; -0.12509; 0.12486; 0.15624}
1376588005506	updated	input={0.00; 0.00; 0.21; 0.00; 0.00; 0.00}; output={0.00000; 0.00000; -0.16868; -0.12509; 0.00000; 0.00000}
1376588005739	updated	input={0.00; 0.00; 0.41; 0.00; 0.00; 0.00}; output={0.00000; 0.00000; -0.32932; -0.24422; 0.00000; 0.00000}
1376588005801	updated	input={0.00; 0.00; 0.41; 0.00; 0.20; 0.00}; output={0.00000; 0.00000; -0.32932; -0.24422; -0.12486; -0.15624}
1376588005988	updated	input={0.00; 0.00; 0.41; 0.00; 0.40; 0.00}; output={0.00000; 0.00000; -0.32932; -0.24422; -0.24972; -0.31248}
1376588006080	updated	input={0.00; 0.00; 0.61; 0.00; 0.40; 0.00}; output={0.00000; 0.00000; -0.48997; -0.36336; -0.24972; -0.31248}
1376588006323	updated	input={0.28; 0.00; 0.61; 0.00; 0.40; 0.00}; output={0.21890; 0.17459; -0.48997; -0.36336; -0.24972; -0.31248}
1376588006356	updated	input={0.28; 0.00; 0.61; 0.00; 0.60; 0.00}; output={0.21890; 0.17459; -0.48997; -0.36336; -0.37457; -0.46871}
1376588006385	updated	input={0.28; 0.00; 0.81; 0.00; 0.60; 0.00}; output={0.21890; 0.17459; -0.65062; -0.48249; -0.37457; -0.46871}
1376588007790	updated	input={-0.35; 0.00; 0.81; 0.00; 0.60; 0.00}; output={-0.27363; -0.21824; -0.65062; -0.48249; -0.37457; -0.46871}
1376588007902	updated	input={-0.35; 0.00; 0.81; 0.01; 0.60; 0.00}; output={-0.27363; -0.21824; -0.65657; -0.47446; -0.37457; -0.46871}
1376588008239	updated	input={-0.35; 0.00; 1.00; 0.01; 0.60; 0.00}; output={-0.27363; -0.21824; -0.80919; -0.58764; -0.37457; -0.46871}
1376588008623	updated	input={-0.35; 0.00; 1.00; 0.01; 0.40; 0.00}; output={-0.27363; -0.21824; -0.80919; -0.58764; -0.24972; -0.31248}
1376588009279	updated	input={-0.35; 0.00; 1.00; 0.01; 0.60; 0.00}; output={-0.27363; -0.21824; -0.80919; -0.58764; -0.37457; -0.46871}
1376588009576	updated	input={-0.35; 0.00; 1.00; 0.02; 0.60; 0.00}; output={-0.27363; -0.21824; -0.81514; -0.57961; -0.37457; -0.46871}
1376588009833	updated	input={-0.35; 0.37; 1.00; 0.02; 0.60; 0.00}; output={-0.04292; -0.50750; -0.81514; -0.57961; -0.37457; -0.46871}
1376588009930	updated	input={-0.35; 0.37; 1.00; -0.18; 0.60; 0.00}; output={-0.04292; -0.50750; -0.69601; -0.74025; -0.37457; -0.46871}
1376588010717	updated	input={-0.35; 0.37; 1.00; -0.38; 0.60; 0.00}; output={-0.04292; -0.50750; -0.57688; -0.90090; -0.37457; -0.46871}
1376588010743	updated	input={-0.35; -0.39; 1.00; -0.38; 0.60; 0.00}; output={-0.51681; 0.08667; -0.57688; -0.90090; -0.37457; -0.46871}
1376588010779	updated	input={-0.35; -0.39; 1.00; -0.38; 0.60; 0.01}; output={-0.51681; 0.08667; -0.57688; -0.90090; -0.38239; -0.46247}
1376588011366	updated	input={-0.35; -0.39; 1.00; -0.38; 0.60; 0.02}; output={-0.51681; 0.08667; -0.57688; -0.90090; -0.39020; -0.45623}
1376588011994	updated	input={-0.35; -0.39; 1.00; -0.39; 0.60; 0.02}; output={-0.51681; 0.08667; -0.57092; -0.90893; -0.39020; -0.45623}
1376588012026	updated	input={-0.35; -0.39; 1.00; -0.39; 0.60; 0.03}; output={-0.51681; 0.08667; -0.57092; -0.90893; -0.39801; -0.44999}
1376588012232	updated	input={-0.35; -0.39; 1.00; -0.38; 0.60; 0.03}; output={-0.51681; 0.08667; -0.57688; -0.90090; -0.39801; -0.44999}
1376588012369	updated	input={-0.35; -0.39; 1.00; -0.37; 0.60; 0.03}; output={-0.51681; 0.08667; -0.58283; -0.89287; -0.39801; -0.44999}
1376588012646	updated	input={-0.35; -0.39; 1.00; -0.36; 0.60; 0.03}; output={-0.51681; 0.08667; -0.58879; -0.88483; -0.39801; -0.44999}
1376588012779	updated	input={-0.35; -0.39; 1.00; -0.35; 0.60; 0.03}; output={-0.51681; 0.08667; -0.59475; -0.87680; -0.39801; -0.44999}
1376588012928	updated	input={-0.35; -0.39; 1.00; -0.34; 0.60; 0.03}; output={-0.51681; 0.08667; -0.60070; -0.86877; -0.39801; -0.44999}
1376588012944	updated	input={-0.35; -0.39; 1.00; -0.34; 0.60; 0.28}; output={-0.51681; 0.08667; -0.60070; -0.86877; -0.59331; -0.29391}
1376588013077	updated	input={-0.35; -0.39; 1.00; -0.33; 0.60; 0.28}; output={-0.51681; 0.08667; -0.60666; -0.86074; -0.59331; -0.29391}
1376588013236	updated	input={-0.35; -0.39; 1.00; -0.32; 0.60; 0.28}; output={-0.51681; 0.08667; -0.61262; -0.85270; -0.59331; -0.29391}
1376588013437	updated	input={-0.35; -0.39; 1.00; -0.31; 0.60; 0.28}; output={-0.51681; 0.08667; -0.61857; -0.84467; -0.59331; -0.29391}
1376588013522	updated	input={-0.35; -0.39; 1.00; -0.30; 0.60; 0.28}; output={-0.51681; 0.08667; -0.62453; -0.83664; -0.59331; -0.29391}
1376588013659	updated	input={-0.35; -0.39; 1.00; -0.28; 0.60; 0.28}; output={-0.51681; 0.08667; -0.63644; -0.82057; -0.59331; -0.29391}
1376588013793	updated	input={-0.35; -0.39; 1.00; -0.28; 0.60; 0.28}; output={-0.51681; 0.08667; -0.63644; -0.82057; -0.59331; -0.29391}
1376588013944	updated	input={-0.35; -0.39; 1.00; -0.27; 0.60; 0.28}; output={-0.51681; 0.08667; -0.64240; -0.81254; -0.59331; -0.29391}
1376588014101	updated	input={-0.56; -0.39; 1.00; -0.27; 0.60; 0.28}; output={-0.68098; -0.04427; -0.64240; -0.81254; -0.59331; -0.29391}
1376588014258	updated	input={-0.56; -0.39; 1.00; -0.26; 0.60; 0.28}; output={-0.68098; -0.04427; -0.64836; -0.80451; -0.59331; -0.29391}
1376588014326	updated	input={-0.56; -0.39; 1.00; -0.26; 0.60; 0.55}; output={-0.68098; -0.04427; -0.64836; -0.80451; -0.80423; -0.12535}
1376588014574	updated	input={-0.56; -0.39; 1.00; -0.25; 0.60; 0.55}; output={-0.68098; -0.04427; -0.65431; -0.79648; -0.80423; -0.12535}
1376588014960	updated	input={-0.84; -0.39; 1.00; -0.25; 0.60; 0.55}; output={-0.89989; -0.21886; -0.65431; -0.79648; -0.80423; -0.12535}
1376588017305	updated	input={-0.84; -0.39; 1.00; -0.25; 0.47; 0.55}; output={-0.89989; -0.21886; -0.65431; -0.79648; -0.72307; -0.02380}
1376588018123	updated	input={-0.92; -0.39; 1.00; -0.25; 0.47; 0.55}; output={-0.96243; -0.26875; -0.65431; -0.79648; -0.72307; -0.02380}
1376588018345	updated	input={-0.92; -0.39; 1.00; -0.25; 0.80; 0.55}; output={-0.96243; -0.26875; -0.65431; -0.79648; -0.92909; -0.28159}
1376588019563	updated	input={-0.92; -0.39; 1.00; -0.25; 0.91; 0.55}; output={-0.96243; -0.26875; -0.65431; -0.79648; -0.99776; -0.36752}
1376588019926	updated	input={-0.92; -0.47; 1.00; -0.25; 0.91; 0.55}; output={-1.01232; -0.20620; -0.65431; -0.79648; -0.99776; -0.36752}
1376588020997	updated	input={-0.92; -0.32; 1.00; -0.25; 0.91; 0.55}; output={-0.91879; -0.32347; -0.65431; -0.79648; -0.99776; -0.36752}
1376588022056	updated	input={-0.92; -0.32; 1.00; -0.25; 0.91; 0.45}; output={-0.91879; -0.32347; -0.65431; -0.79648; -0.91964; -0.42995}
1376588023568	updated	input={-0.92; -0.32; 1.00; -0.25; 0.91; 0.37}; output={-0.91879; -0.32347; -0.65431; -0.79648; -0.85714; -0.47990}
1376588023585	solved	Hallowed Sign (Individual)
1376588029479	initialized	name="Husky Verse (Individual)"; target={-0.57315; -0.81945; -0.81601; -0.57804; -0.71217; -0.70201}
1376588031321	updated	input={0.00; 0.00; 0.01; 0.00; 0.00; 0.00}; output={0.00000; 0.00000; -0.00996; -0.00090; 0.00000; 0.00000}
1376588031668	updated	input={0.00; 0.00; 0.21; 0.00; 0.00; 0.00}; output={0.00000; 0.00000; -0.20914; -0.01898; 0.00000; 0.00000}
1376588032169	updated	input={0.00; 0.00; 0.41; 0.00; 0.00; 0.00}; output={0.00000; 0.00000; -0.40832; -0.03705; 0.00000; 0.00000}
1376588032409	updated	input={0.00; 0.00; 0.41; 0.00; 0.01; 0.00}; output={0.00000; 0.00000; -0.40832; -0.03705; -0.00623; -0.00782}
1376588032743	updated	input={0.00; 0.00; 0.61; 0.00; 0.01; 0.00}; output={0.00000; 0.00000; -0.60751; -0.05512; -0.00623; -0.00782}
1376588032828	updated	input={0.00; 0.00; 0.61; 0.00; 0.01; 0.00}; output={0.00000; 0.00000; -0.60751; -0.05512; -0.00623; -0.00782}
1376588032881	updated	input={0.00; 0.00; 0.61; 0.00; 0.21; 0.00}; output={0.00000; 0.00000; -0.60751; -0.05512; -0.13090; -0.16421}
1376588033112	updated	input={0.01; 0.00; 0.61; 0.00; 0.21; 0.00}; output={-0.00279; -0.00960; -0.60751; -0.05512; -0.13090; -0.16421}
1376588033213	updated	input={0.01; 0.00; 0.61; 0.00; 0.41; 0.00}; output={-0.00279; -0.00960; -0.60751; -0.05512; -0.25556; -0.32061}
1376588033466	updated	input={0.01; 0.00; 0.61; 0.00; 0.61; 0.00}; output={-0.00279; -0.00960; -0.60751; -0.05512; -0.38022; -0.47700}
1376588033635	updated	input={0.02; 0.00; 0.61; 0.00; 0.61; 0.00}; output={-0.00559; -0.01920; -0.60751; -0.05512; -0.38022; -0.47700}
1376588033670	updated	input={0.03; 0.00; 0.61; 0.00; 0.61; 0.00}; output={-0.00838; -0.02881; -0.60751; -0.05512; -0.38022; -0.47700}
1376588033696	updated	input={0.03; 0.00; 0.61; 0.00; 0.81; 0.00}; output={-0.00838; -0.02881; -0.60751; -0.05512; -0.50488; -0.63340}
1376588033740	updated	input={0.05; 0.00; 0.61; 0.00; 0.81; 0.00}; output={-0.01397; -0.04801; -0.60751; -0.05512; -0.50488; -0.63340}
1376588033747	updated	input={0.05; 0.00; 0.61; 0.00; 0.81; 0.00}; output={-0.01397; -0.04801; -0.60751; -0.05512; -0.50488; -0.63340}
1376588033797	updated	input={0.06; 0.00; 0.61; 0.00; 0.81; 0.00}; output={-0.01676; -0.05761; -0.60751; -0.05512; -0.50488; -0.63340}
1376588033835	updated	input={0.07; 0.00; 0.61; 0.00; 0.81; 0.00}; output={-0.01955; -0.06721; -0.60751; -0.05512; -0.50488; -0.63340}
1376588033876	updated	input={0.09; 0.00; 0.61; 0.00; 0.81; 0.00}; output={-0.02514; -0.08642; -0.60751; -0.05512; -0.50488; -0.63340}
1376588033889	updated	input={0.09; 0.00; 0.61; 0.00; 1.00; 0.00}; output={-0.02514; -0.08642; -0.60751; -0.05512; -0.62331; -0.78197}
1376588033896	updated	input={0.09; 0.00; 0.61; 0.00; 1.00; 0.00}; output={-0.02514; -0.08642; -0.60751; -0.05512; -0.62331; -0.78197}
1376588033933	updated	input={0.10; 0.00; 0.61; 0.00; 1.00; 0.00}; output={-0.02793; -0.09602; -0.60751; -0.05512; -0.62331; -0.78197}
1376588033965	updated	input={0.11; 0.00; 0.61; 0.00; 1.00; 0.00}; output={-0.03073; -0.10562; -0.60751; -0.05512; -0.62331; -0.78197}
1376588034010	updated	input={0.12; 0.00; 0.61; 0.00; 1.00; 0.00}; output={-0.03352; -0.11522; -0.60751; -0.05512; -0.62331; -0.78197}
1376588034053	updated	input={0.13; 0.00; 0.61; 0.00; 1.00; 0.00}; output={-0.03631; -0.12482; -0.60751; -0.05512; -0.62331; -0.78197}
1376588034086	updated	input={0.14; 0.00; 0.61; 0.00; 1.00; 0.00}; output={-0.03911; -0.13443; -0.60751; -0.05512; -0.62331; -0.78197}
1376588034134	updated	input={0.15; 0.00; 0.61; 0.00; 1.00; 0.00}; output={-0.04190; -0.14403; -0.60751; -0.05512; -0.62331; -0.78197}
1376588034183	updated	input={0.16; 0.00; 0.61; 0.00; 1.00; 0.00}; output={-0.04469; -0.15363; -0.60751; -0.05512; -0.62331; -0.78197}
1376588034231	updated	input={0.16; 0.00; 0.61; 0.01; 1.00; 0.00}; output={-0.04469; -0.15363; -0.60841; -0.04516; -0.62331; -0.78197}
1376588034262	updated	input={0.17; 0.00; 0.61; 0.01; 1.00; 0.00}; output={-0.04749; -0.16323; -0.60841; -0.04516; -0.62331; -0.78197}
1376588034313	updated	input={0.18; 0.00; 0.61; 0.01; 1.00; 0.00}; output={-0.05028; -0.17283; -0.60841; -0.04516; -0.62331; -0.78197}
1376588034346	updated	input={0.19; 0.00; 0.61; 0.01; 1.00; 0.00}; output={-0.05307; -0.18244; -0.60841; -0.04516; -0.62331; -0.78197}
1376588034378	updated	input={0.21; 0.00; 0.61; 0.01; 1.00; 0.00}; output={-0.05866; -0.20164; -0.60841; -0.04516; -0.62331; -0.78197}
1376588034385	updated	input={0.21; 0.00; 0.61; 0.01; 1.00; 0.00}; output={-0.05866; -0.20164; -0.60841; -0.04516; -0.62331; -0.78197}
1376588034424	updated	input={0.22; 0.00; 0.61; 0.01; 1.00; 0.00}; output={-0.06145; -0.21124; -0.60841; -0.04516; -0.62331; -0.78197}
1376588034477	updated	input={0.23; 0.00; 0.61; 0.01; 1.00; 0.00}; output={-0.06425; -0.22084; -0.60841; -0.04516; -0.62331; -0.78197}
1376588034512	updated	input={0.24; 0.00; 0.61; 0.01; 1.00; 0.00}; output={-0.06704; -0.23045; -0.60841; -0.04516; -0.62331; -0.78197}
1376588034546	updated	input={0.24; 0.00; 0.81; 0.01; 1.00; 0.00}; output={-0.06704; -0.23045; -0.80759; -0.06324; -0.62331; -0.78197}
1376588034554	updated	input={0.25; 0.00; 0.81; 0.01; 1.00; 0.00}; output={-0.06984; -0.24005; -0.80759; -0.06324; -0.62331; -0.78197}
1376588034606	updated	input={0.26; 0.00; 0.81; 0.01; 1.00; 0.00}; output={-0.07263; -0.24965; -0.80759; -0.06324; -0.62331; -0.78197}
1376588034642	updated	input={0.28; 0.00; 0.81; 0.01; 1.00; 0.00}; output={-0.07822; -0.26885; -0.80759; -0.06324; -0.62331; -0.78197}
1376588034648	updated	input={0.28; 0.00; 0.81; 0.01; 1.00; 0.00}; output={-0.07822; -0.26885; -0.80759; -0.06324; -0.62331; -0.78197}
1376588034689	updated	input={0.28; 0.00; 0.81; 0.01; 1.00; 0.00}; output={-0.07822; -0.26885; -0.80759; -0.06324; -0.62331; -0.78197}
1376588034752	updated	input={0.30; 0.00; 0.81; 0.01; 1.00; 0.00}; output={-0.08380; -0.28806; -0.80759; -0.06324; -0.62331; -0.78197}
1376588034759	updated	input={0.31; 0.00; 0.81; 0.01; 1.00; 0.00}; output={-0.08660; -0.29766; -0.80759; -0.06324; -0.62331; -0.78197}
1376588034797	updated	input={0.32; 0.00; 0.81; 0.01; 1.00; 0.00}; output={-0.08939; -0.30726; -0.80759; -0.06324; -0.62331; -0.78197}
1376588034835	updated	input={0.33; 0.00; 0.81; 0.01; 1.00; 0.00}; output={-0.09218; -0.31686; -0.80759; -0.06324; -0.62331; -0.78197}
1376588034893	updated	input={0.34; 0.00; 0.81; 0.01; 1.00; 0.00}; output={-0.09498; -0.32646; -0.80759; -0.06324; -0.62331; -0.78197}
1376588034930	updated	input={0.35; 0.00; 0.81; 0.01; 1.00; 0.00}; output={-0.09777; -0.33607; -0.80759; -0.06324; -0.62331; -0.78197}
1376588034966	updated	input={0.36; 0.00; 0.81; 0.01; 1.00; 0.00}; output={-0.10056; -0.34567; -0.80759; -0.06324; -0.62331; -0.78197}
1376588035024	updated	input={0.37; 0.00; 0.81; 0.01; 1.00; 0.00}; output={-0.10336; -0.35527; -0.80759; -0.06324; -0.62331; -0.78197}
1376588035304	updated	input={0.37; 0.00; 0.61; 0.01; 1.00; 0.00}; output={-0.10336; -0.35527; -0.60841; -0.04516; -0.62331; -0.78197}
1376588035818	updated	input={0.37; 0.00; 0.81; 0.01; 1.00; 0.00}; output={-0.10336; -0.35527; -0.80759; -0.06324; -0.62331; -0.78197}
1376588036552	updated	input={0.37; 0.00; 0.81; 0.01; 1.00; 0.13}; output={-0.10336; -0.35527; -0.80759; -0.06324; -0.72497; -0.70094}
1376588036695	updated	input={0.37; 0.21; 0.81; 0.01; 1.00; 0.13}; output={-0.30500; -0.29661; -0.80759; -0.06324; -0.72497; -0.70094}
1376588036858	updated	input={0.37; 0.21; 0.61; 0.01; 1.00; 0.13}; output={-0.30500; -0.29661; -0.60841; -0.04516; -0.72497; -0.70094}
1376588037660	updated	input={0.37; 0.21; 0.61; 0.02; 1.00; 0.13}; output={-0.30500; -0.29661; -0.60931; -0.03521; -0.72497; -0.70094}
1376588037731	updated	input={0.37; -0.02; 0.61; 0.02; 1.00; 0.13}; output={-0.08415; -0.36086; -0.60931; -0.03521; -0.72497; -0.70094}
1376588038098	updated	input={0.37; -0.02; 0.61; 0.22; 1.00; 0.13}; output={-0.08415; -0.36086; -0.62739; 0.16398; -0.72497; -0.70094}
1376588038662	updated	input={0.37; -0.02; 0.61; 0.02; 1.00; 0.13}; output={-0.08415; -0.36086; -0.60931; -0.03521; -0.72497; -0.70094}
1376588038737	updated	input={0.37; 0.15; 0.61; 0.02; 1.00; 0.13}; output={-0.24738; -0.31337; -0.60931; -0.03521; -0.72497; -0.70094}
1376588038905	updated	input={0.37; 0.15; 0.61; -0.18; 1.00; 0.13}; output={-0.24738; -0.31337; -0.59124; -0.23439; -0.72497; -0.70094}
1376588039220	updated	input={0.37; 0.15; 0.61; -0.38; 1.00; 0.13}; output={-0.24738; -0.31337; -0.57317; -0.43357; -0.72497; -0.70094}
1376588040280	updated	input={0.42; 0.15; 0.61; -0.38; 1.00; 0.13}; output={-0.26135; -0.36138; -0.57317; -0.43357; -0.72497; -0.70094}
1376588040588	updated	input={0.42; 0.15; 0.61; -0.38; 1.00; 0.13}; output={-0.26135; -0.36138; -0.57317; -0.43357; -0.72497; -0.70094}
1376588040782	updated	input={0.42; 0.15; 0.81; -0.38; 1.00; 0.13}; output={-0.26135; -0.36138; -0.77235; -0.45164; -0.72497; -0.70094}
1376588041107	updated	input={0.83; 0.15; 0.81; -0.38; 1.00; 0.13}; output={-0.37588; -0.75506; -0.77235; -0.45164; -0.72497; -0.70094}
1376588041879	updated	input={0.83; 0.15; 0.82; -0.38; 1.00; 0.13}; output={-0.37588; -0.75506; -0.78231; -0.45255; -0.72497; -0.70094}
1376588042032	updated	input={0.83; 0.15; 0.83; -0.38; 1.00; 0.13}; output={-0.37588; -0.75506; -0.79227; -0.45345; -0.72497; -0.70094}
1376588042039	updated	input={0.93; 0.15; 0.83; -0.38; 1.00; 0.13}; output={-0.40381; -0.85108; -0.79227; -0.45345; -0.72497; -0.70094}
1376588042224	updated	input={0.93; 0.15; 0.84; -0.38; 1.00; 0.13}; output={-0.40381; -0.85108; -0.80223; -0.45435; -0.72497; -0.70094}
1376588042382	updated	input={0.93; 0.15; 0.85; -0.38; 1.00; 0.13}; output={-0.40381; -0.85108; -0.81218; -0.45526; -0.72497; -0.70094}
1376588042525	updated	input={0.93; 0.15; 0.86; -0.38; 1.00; 0.13}; output={-0.40381; -0.85108; -0.82214; -0.45616; -0.72497; -0.70094}
1376588042659	updated	input={0.93; 0.15; 0.87; -0.38; 1.00; 0.13}; output={-0.40381; -0.85108; -0.83210; -0.45706; -0.72497; -0.70094}
1376588043870	updated	input={0.93; 0.15; 0.87; -0.37; 1.00; 0.13}; output={-0.40381; -0.85108; -0.83301; -0.44711; -0.72497; -0.70094}
1376588043919	updated	input={0.93; 0.13; 0.87; -0.37; 1.00; 0.13}; output={-0.38461; -0.85666; -0.83301; -0.44711; -0.72497; -0.70094}
1376588044192	updated	input={0.93; 0.13; 0.87; -0.56; 1.00; 0.13}; output={-0.38461; -0.85666; -0.81584; -0.63633; -0.72497; -0.70094}
1376588044343	updated	input={0.93; 0.14; 0.87; -0.56; 1.00; 0.13}; output={-0.39421; -0.85387; -0.81584; -0.63633; -0.72497; -0.70094}
1376588044729	updated	input={0.93; 0.15; 0.87; -0.56; 1.00; 0.13}; output={-0.40381; -0.85108; -0.81584; -0.63633; -0.72497; -0.70094}
1376588044990	updated	input={0.93; 0.16; 0.87; -0.56; 1.00; 0.13}; output={-0.41342; -0.84828; -0.81584; -0.63633; -0.72497; -0.70094}
1376588045644	updated	input={0.93; 0.16; 0.87; -0.56; 1.00; 0.13}; output={-0.41342; -0.84828; -0.81584; -0.63633; -0.72497; -0.70094}
1376588046012	updated	input={0.93; 0.24; 0.87; -0.56; 1.00; 0.13}; output={-0.49023; -0.82594; -0.81584; -0.63633; -0.72497; -0.70094}
1376588046433	updated	input={0.93; 0.25; 0.87; -0.56; 1.00; 0.13}; output={-0.49983; -0.82314; -0.81584; -0.63633; -0.72497; -0.70094}
1376588046595	updated	input={0.93; 0.26; 0.87; -0.56; 1.00; 0.13}; output={-0.50944; -0.82035; -0.81584; -0.63633; -0.72497; -0.70094}
1376588046788	updated	input={0.93; 0.27; 0.87; -0.56; 1.00; 0.13}; output={-0.51904; -0.81755; -0.81584; -0.63633; -0.72497; -0.70094}
1376588046954	updated	input={0.93; 0.28; 0.87; -0.56; 1.00; 0.13}; output={-0.52864; -0.81476; -0.81584; -0.63633; -0.72497; -0.70094}
1376588047031	updated	input={0.93; 0.28; 0.86; -0.56; 1.00; 0.13}; output={-0.52864; -0.81476; -0.80588; -0.63542; -0.72497; -0.70094}
1376588047113	updated	input={0.93; 0.28; 0.86; -0.56; 1.00; 0.13}; output={-0.52864; -0.81476; -0.80588; -0.63542; -0.72497; -0.70094}
1376588047168	updated	input={0.93; 0.28; 0.86; -0.55; 1.00; 0.13}; output={-0.52864; -0.81476; -0.80678; -0.62547; -0.72497; -0.70094}
1376588047178	solved	Husky Verse (Individual)
1376588052730	initialized	name="Economic Motion (Team)"; target={-0.67859; -0.53890; -0.49910}
1376588054433	updated	input={0.00; 0.01; 0.00}; output={0.00751; -0.00105; -0.00652}
1376588064325	updated	input={0.00; 0.21; 0.00}; output={0.15778; -0.02203; -0.13682}
1376588074050	updated	input={0.20; 0.21; 0.00}; output={0.04844; -0.15240; -0.24193}
1376588079626	updated	input={0.40; 0.21; 0.00}; output={-0.06091; -0.28277; -0.34703}
1376588079884	updated	input={0.60; 0.21; 0.00}; output={-0.17025; -0.41314; -0.45214}
1376588080112	updated	input={0.80; 0.21; 0.00}; output={-0.27960; -0.54351; -0.55725}
1376588082764	updated	input={1.00; 0.21; 0.00}; output={-0.38894; -0.67388; -0.66235}
1376588084497	updated	input={0.99; 0.21; 0.00}; output={-0.38347; -0.66736; -0.65710}
1376588084704	updated	input={0.98; 0.21; 0.00}; output={-0.37801; -0.66084; -0.65184}
1376588084874	updated	input={0.97; 0.21; 0.00}; output={-0.37254; -0.65432; -0.64659}
1376588085028	updated	input={0.96; 0.21; 0.00}; output={-0.36707; -0.64780; -0.64133}
1376588085248	updated	input={0.95; 0.21; 0.00}; output={-0.36160; -0.64128; -0.63607}
1376588085358	updated	input={0.94; 0.21; 0.00}; output={-0.35614; -0.63477; -0.63082}
1376588089658	updated	input={0.94; 0.21; -0.20}; output={-0.43005; -0.48455; -0.74024}
1376588095600	updated	input={0.93; 0.21; -0.20}; output={-0.42459; -0.47804; -0.73499}
1376588095782	updated	input={0.92; 0.21; -0.20}; output={-0.41912; -0.47152; -0.72973}
1376588095814	updated	input={0.92; 0.21; 0.00}; output={-0.34520; -0.62173; -0.62031}
1376588095965	updated	input={0.91; 0.21; 0.00}; output={-0.33974; -0.61521; -0.61505}
1376588103776	updated	input={0.91; 0.41; 0.00}; output={-0.18947; -0.63619; -0.74536}
1376588106128	updated	input={0.91; 0.21; 0.00}; output={-0.33974; -0.61521; -0.61505}
1376588106375	updated	input={0.91; 0.01; 0.00}; output={-0.49000; -0.59423; -0.48475}
1376588106996	updated	input={0.91; -0.19; 0.00}; output={-0.64027; -0.57325; -0.35444}
1376588113877	updated	input={0.91; 0.01; 0.00}; output={-0.49000; -0.59423; -0.48475}
1376588117508	updated	input={0.91; 0.00; 0.00}; output={-0.49752; -0.59318; -0.47823}
1376588117885	updated	input={0.91; 0.01; 0.00}; output={-0.49000; -0.59423; -0.48475}
1376588118209	updated	input={0.91; 0.02; 0.00}; output={-0.48249; -0.59528; -0.49126}
1376588118744	updated	input={0.91; 0.01; 0.00}; output={-0.49000; -0.59423; -0.48475}
1376588118942	updated	input={0.91; 0.00; 0.00}; output={-0.49752; -0.59318; -0.47823}
1376588119179	updated	input={0.91; -0.01; 0.00}; output={-0.50503; -0.59213; -0.47172}
1376588119443	updated	input={0.91; -0.02; 0.00}; output={-0.51254; -0.59109; -0.46520}
1376588119694	updated	input={0.91; -0.02; -0.20}; output={-0.58646; -0.44087; -0.57462}
1376588119731	updated	input={0.91; -0.03; -0.20}; output={-0.59397; -0.43982; -0.56811}
1376588120136	updated	input={0.91; -0.02; -0.20}; output={-0.58646; -0.44087; -0.57462}
1376588124253	updated	input={0.91; -0.02; 0.00}; output={-0.51254; -0.59109; -0.46520}
1376588125380	updated	input={0.90; -0.02; 0.00}; output={-0.50707; -0.58457; -0.45995}
1376588125501	updated	input={0.90; -0.01; 0.00}; output={-0.49956; -0.58562; -0.46646}
1376588125892	updated	input={0.91; -0.01; 0.00}; output={-0.50503; -0.59213; -0.47172}
1376588126114	updated	input={0.92; -0.01; 0.00}; output={-0.51050; -0.59865; -0.47697}
1376588126300	updated	input={0.93; -0.01; 0.00}; output={-0.51596; -0.60517; -0.48223}
1376588126491	updated	input={0.94; -0.01; 0.00}; output={-0.52143; -0.61169; -0.48748}
1376588126670	updated	input={0.95; -0.01; 0.00}; output={-0.52690; -0.61821; -0.49274}
1376588126853	updated	input={0.96; -0.01; 0.00}; output={-0.53236; -0.62473; -0.49799}
1376588127036	updated	input={0.97; -0.01; 0.00}; output={-0.53783; -0.63125; -0.50325}
1376588127207	updated	input={0.98; -0.01; 0.00}; output={-0.54330; -0.63776; -0.50850}
1376588127597	updated	input={0.99; -0.01; 0.00}; output={-0.54877; -0.64428; -0.51376}
1376588127810	updated	input={1.00; -0.01; 0.00}; output={-0.55423; -0.65080; -0.51901}
1376588132094	updated	input={1.00; 0.00; 0.00}; output={-0.54672; -0.65185; -0.52553}
1376588132601	updated	input={1.00; -0.01; 0.00}; output={-0.55423; -0.65080; -0.51901}
1376588133016	updated	input={1.00; -0.02; 0.00}; output={-0.56175; -0.64975; -0.51250}
1376588133344	updated	input={1.00; -0.03; 0.00}; output={-0.56926; -0.64870; -0.50598}
1376588133634	updated	input={1.00; -0.04; 0.00}; output={-0.57677; -0.64765; -0.49947}
1376588133889	updated	input={1.00; -0.05; 0.00}; output={-0.58429; -0.64661; -0.49295}
1376588134110	updated	input={1.00; -0.06; 0.00}; output={-0.59180; -0.64556; -0.48644}
1376588134293	updated	input={1.00; -0.07; 0.00}; output={-0.59931; -0.64451; -0.47992}
1376588134820	updated	input={1.00; -0.08; 0.00}; output={-0.60683; -0.64346; -0.47341}
1376588134929	updated	input={1.00; -0.09; 0.00}; output={-0.61434; -0.64241; -0.46689}
1376588135444	updated	input={1.00; -0.10; 0.00}; output={-0.62185; -0.64136; -0.46038}
1376588135483	updated	input={1.00; -0.11; 0.00}; output={-0.62937; -0.64031; -0.45386}
1376588135515	updated	input={1.00; -0.12; 0.00}; output={-0.63688; -0.63926; -0.44735}
1376588135550	updated	input={1.00; -0.13; 0.00}; output={-0.64439; -0.63821; -0.44083}
1376588135582	updated	input={1.00; -0.14; 0.00}; output={-0.65191; -0.63717; -0.43432}
[truncated: 4,250 more rows]
