# Supplementary material for: Data on multi-actor parameter design tasks by engineering students with variable problem size, coupling, and team size
Source: Data Brief. 2018 Aug 31;20:1079–84. doi: 10.1016/j.dib.2018.08.162 (PMC6140357; doi:10.1016/j.dib.2018.08.162)
Supplement: Supplementary file 2 — Supplementary material [file mmc2.zip › data/raw/session1/session1.log]

1365103443235	initialized	null
1365103457858	initialized	null
1365103457927	opened	experiment001
1365104385614	initialized	name="Training #1 (Individual)"; target={1; 1; 1}
1365104443257	updated	input={0; 0; 0}; output={0; 0; -0}
1365104445289	updated	input={0.18; 0; 0}; output={-0.18; 0; -0}
1365104445757	updated	input={0.18; 0; 0.49}; output={-0.18; 0; -0.49}
1365104446947	updated	input={-0.02; 0; 0.49}; output={0.02; 0; -0.49}
1365104447189	updated	input={-0.02; 0.15; 0.49}; output={0.02; 0.15; -0.49}
1365104447568	updated	input={-0.02; 0.15; 0.49}; output={0.02; 0.15; -0.49}
1365104447801	updated	input={-0.18; 0.15; 0.49}; output={0.18; 0.15; -0.49}
1365104448418	updated	input={-0.18; 0.04; 0.49}; output={0.18; 0.04; -0.49}
1365104448702	updated	input={-0.43; 0.04; 0.49}; output={0.43; 0.04; -0.49}
1365104449144	updated	input={-0.43; 0.04; 0.49}; output={0.43; 0.04; -0.49}
1365104449642	updated	input={-0.75; 0.04; 0.49}; output={0.75; 0.04; -0.49}
1365104449894	updated	input={-0.75; 0.04; 0.49}; output={0.75; 0.04; -0.49}
1365104451062	updated	input={-1; 0.04; 0.49}; output={1; 0.04; -0.49}
1365104452331	updated	input={-1; 0.04; -0.09}; output={1; 0.04; 0.09}
1365104456318	updated	input={-1; 0.04; -1}; output={1; 0.04; 1}
1365104458060	updated	input={-1; 0.04; -0.29}; output={1; 0.04; 0.29}
1365104461509	updated	input={-1; 0.04; -0.09}; output={1; 0.04; 0.09}
1365104461700	updated	input={-1; 0.04; -0.09}; output={1; 0.04; 0.09}
1365104461902	updated	input={-0.8; 0.04; -0.09}; output={0.8; 0.04; 0.09}
1365104462085	updated	input={-0.8; 0.04; 0.11}; output={0.8; 0.04; -0.11}
1365104462304	updated	input={-0.8; 0.04; 0.11}; output={0.8; 0.04; -0.11}
1365104462573	updated	input={-0.8; 0.04; 0.31}; output={0.8; 0.04; -0.31}
1365104462812	updated	input={-0.8; 0.04; 0.51}; output={0.8; 0.04; -0.51}
1365104463170	updated	input={-0.8; 0.04; 0.91}; output={0.8; 0.04; -0.91}
1365104463192	updated	input={-1; 0.04; 0.91}; output={1; 0.04; -0.91}
1365104463223	updated	input={-1; 0.04; 0.91}; output={1; 0.04; -0.91}
1365104463706	updated	input={-1; 0.04; 0.71}; output={1; 0.04; -0.71}
1365104463966	updated	input={-1; 0.04; 0.71}; output={1; 0.04; -0.71}
1365104464202	updated	input={-1; 0.04; 0.51}; output={1; 0.04; -0.51}
1365104464436	updated	input={-1; 0.04; 0.31}; output={1; 0.04; -0.31}
1365104464625	updated	input={-1; 0.04; 0.11}; output={1; 0.04; -0.11}
1365104464818	updated	input={-1; 0.04; 0.11}; output={1; 0.04; -0.11}
1365104465126	updated	input={-1; 0.04; -0.09}; output={1; 0.04; 0.09}
1365104465160	updated	input={-1; 0.04; -0.09}; output={1; 0.04; 0.09}
1365104465393	updated	input={-1; 0.04; -0.09}; output={1; 0.04; 0.09}
1365104465417	updated	input={-1; 0.11; -0.09}; output={1; 0.11; 0.09}
1365104465728	updated	input={-1; 0.11; -0.09}; output={1; 0.11; 0.09}
1365104465917	updated	input={-1; 0.11; -0.09}; output={1; 0.11; 0.09}
1365104466121	updated	input={-1; 0.11; -0.09}; output={1; 0.11; 0.09}
1365104466362	updated	input={-1; 0.11; -0.09}; output={1; 0.11; 0.09}
1365104466604	updated	input={-1; 0.11; -0.09}; output={1; 0.11; 0.09}
1365104466735	updated	input={-1; 0.11; -0.09}; output={1; 0.11; 0.09}
1365104466831	updated	input={-1; 0.11; -0.09}; output={1; 0.11; 0.09}
1365104467149	updated	input={-1; 0.11; -0.09}; output={1; 0.11; 0.09}
1365104467198	updated	input={-1; 0.11; -0.09}; output={1; 0.11; 0.09}
1365104467485	updated	input={-1; 0.11; -0.09}; output={1; 0.11; 0.09}
1365104467882	updated	input={-1; 0.11; -0.08}; output={1; 0.11; 0.08}
1365104468083	updated	input={-1; 0.11; -0.08}; output={1; 0.11; 0.08}
1365104468113	updated	input={-1; 0.11; -0.08}; output={1; 0.11; 0.08}
1365104468139	updated	input={-1; 0.11; -0.08}; output={1; 0.11; 0.08}
1365104468176	updated	input={-1; 0.11; -0.08}; output={1; 0.11; 0.08}
1365104468223	updated	input={-1; 0.11; -0.08}; output={1; 0.11; 0.08}
1365104468505	updated	input={-1; 0.11; -0.07}; output={1; 0.11; 0.07}
1365104468531	updated	input={-1; 0.11; -0.07}; output={1; 0.11; 0.07}
1365104468599	updated	input={-1; 0.11; -0.06}; output={1; 0.11; 0.06}
1365104468623	updated	input={-1; 0.11; -0.06}; output={1; 0.11; 0.06}
1365104468668	updated	input={-1; 0.11; -0.06}; output={1; 0.11; 0.06}
1365104468701	updated	input={-1; 0.11; -0.06}; output={1; 0.11; 0.06}
1365104468727	updated	input={-1; 0.11; -0.06}; output={1; 0.11; 0.06}
1365104468784	updated	input={-1; 0.11; -0.06}; output={1; 0.11; 0.06}
1365104468806	updated	input={-1; 0.11; -0.06}; output={1; 0.11; 0.06}
1365104468827	updated	input={-1; 0.11; -0.06}; output={1; 0.11; 0.06}
1365104468866	updated	input={-1; 0.11; -0.06}; output={1; 0.11; 0.06}
1365104468898	updated	input={-1; 0.11; -0.06}; output={1; 0.11; 0.06}
1365104468949	updated	input={-1; 0.11; -0.06}; output={1; 0.11; 0.06}
1365104469050	updated	input={-1; 0.11; -0.06}; output={1; 0.11; 0.06}
1365104469073	updated	input={-1; 0.11; -0.06}; output={1; 0.11; 0.06}
1365104469519	updated	input={-1; 0.11; -0.06}; output={1; 0.11; 0.06}
1365104469577	updated	input={-1; 0.11; -0.06}; output={1; 0.11; 0.06}
1365104469618	updated	input={-1; 0.11; -0.06}; output={1; 0.11; 0.06}
1365104469705	updated	input={-1; 0.11; -0.06}; output={1; 0.11; 0.06}
1365104469821	updated	input={-1; 0.11; -0.06}; output={1; 0.11; 0.06}
1365104469844	updated	input={-1; 0.11; -0.06}; output={1; 0.11; 0.06}
1365104469972	updated	input={-1; 0.11; -0.05}; output={1; 0.11; 0.05}
1365104470006	updated	input={-1; 0.11; -0.05}; output={1; 0.11; 0.05}
1365104470038	updated	input={-0.6; 0.11; -0.05}; output={0.6; 0.11; 0.05}
1365104470098	updated	input={-0.6; 0.11; -0.05}; output={0.6; 0.11; 0.05}
1365104470119	updated	input={-0.6; 0.11; -0.05}; output={0.6; 0.11; 0.05}
1365104470145	updated	input={-0.6; 0.11; -0.05}; output={0.6; 0.11; 0.05}
1365104470478	updated	input={-0.6; 0.11; -0.05}; output={0.6; 0.11; 0.05}
1365104470525	updated	input={-0.2; 0.11; -0.05}; output={0.2; 0.11; 0.05}
1365104470616	updated	input={-0.2; 0.11; -0.05}; output={0.2; 0.11; 0.05}
1365104470639	updated	input={-0.2; 0.11; -0.05}; output={0.2; 0.11; 0.05}
1365104470663	updated	input={-0.2; 0.11; -0.05}; output={0.2; 0.11; 0.05}
1365104470689	updated	input={-0.2; 0.11; -0.05}; output={0.2; 0.11; 0.05}
1365104470726	updated	input={-0.2; 0.11; -0.05}; output={0.2; 0.11; 0.05}
1365104471003	updated	input={-0.2; 0.11; -0.05}; output={0.2; 0.11; 0.05}
1365104471026	updated	input={0.2; 0.11; -0.05}; output={-0.2; 0.11; 0.05}
1365104471052	updated	input={0.2; 0.11; -0.05}; output={-0.2; 0.11; 0.05}
1365104471076	updated	input={0.4; 0.11; -0.05}; output={-0.4; 0.11; 0.05}
1365104471306	updated	input={0.4; 0.11; -0.05}; output={-0.4; 0.11; 0.05}
1365104471327	updated	input={0.4; 0.11; -0.05}; output={-0.4; 0.11; 0.05}
1365104471677	updated	input={0.4; 0.11; -0.05}; output={-0.4; 0.11; 0.05}
1365104471713	updated	input={0.4; 0.31; -0.05}; output={-0.4; 0.31; 0.05}
1365104471737	updated	input={0.4; 0.31; -0.05}; output={-0.4; 0.31; 0.05}
1365104472697	updated	input={0.8; 0.31; -0.05}; output={-0.8; 0.31; 0.05}
1365104472788	updated	input={0.8; 0.31; -0.05}; output={-0.8; 0.31; 0.05}
1365104472814	updated	input={0.8; 0.31; -0.05}; output={-0.8; 0.31; 0.05}
1365104472843	updated	input={0.8; 0.31; -0.05}; output={-0.8; 0.31; 0.05}
1365104472951	updated	input={0.8; 0.31; -0.05}; output={-0.8; 0.31; 0.05}
1365104473090	updated	input={0.6; 0.31; -0.05}; output={-0.6; 0.31; 0.05}
1365104473216	updated	input={0.6; 0.31; -0.05}; output={-0.6; 0.31; 0.05}
1365104474328	updated	input={0.6; 0.31; -0.05}; output={-0.6; 0.31; 0.05}
1365104474388	updated	input={0; 0.31; -0.05}; output={0; 0.31; 0.05}
1365104474412	updated	input={0; 0.11; -0.05}; output={0; 0.11; 0.05}
1365104474433	updated	input={0; 0.11; -0.05}; output={0; 0.11; 0.05}
1365104474460	updated	input={-0.2; 0.11; -0.05}; output={0.2; 0.11; 0.05}
1365104474489	updated	input={-0.2; 0.11; -0.05}; output={0.2; 0.11; 0.05}
1365104474514	updated	input={-0.2; 0.11; -0.05}; output={0.2; 0.11; 0.05}
1365104474577	updated	input={-0.2; 0.11; -0.05}; output={0.2; 0.11; 0.05}
1365104474781	updated	input={-0.2; 0.11; -0.05}; output={0.2; 0.11; 0.05}
1365104474939	updated	input={-0.4; 0.11; -0.05}; output={0.4; 0.11; 0.05}
1365104474980	updated	input={-0.4; 0.11; -0.05}; output={0.4; 0.11; 0.05}
1365104475007	updated	input={-0.4; 0.11; -0.05}; output={0.4; 0.11; 0.05}
1365104475181	updated	input={-0.4; 0.11; -0.05}; output={0.4; 0.11; 0.05}
1365104475216	updated	input={-0.4; 0.11; -0.05}; output={0.4; 0.11; 0.05}
1365104475251	updated	input={-0.4; 0.11; -0.05}; output={0.4; 0.11; 0.05}
1365104475278	updated	input={-0.6; 0.11; -0.05}; output={0.6; 0.11; 0.05}
1365104475327	updated	input={-0.6; 0.1; -0.05}; output={0.6; 0.1; 0.05}
1365104475556	updated	input={-0.6; 0.1; -0.05}; output={0.6; 0.1; 0.05}
1365104475579	updated	input={-0.6; 0.1; -0.05}; output={0.6; 0.1; 0.05}
1365104475605	updated	input={-0.6; 0.1; -0.05}; output={0.6; 0.1; 0.05}
1365104475663	updated	input={-0.6; 0.09; -0.05}; output={0.6; 0.09; 0.05}
1365104475723	updated	input={-0.6; 0.09; -0.05}; output={0.6; 0.09; 0.05}
1365104475812	updated	input={-0.6; 0.09; -0.05}; output={0.6; 0.09; 0.05}
1365104475844	updated	input={-0.6; 0.09; -0.05}; output={0.6; 0.09; 0.05}
1365104475866	updated	input={-0.6; 0.09; -0.05}; output={0.6; 0.09; 0.05}
1365104475895	updated	input={-0.6; 0.09; -0.05}; output={0.6; 0.09; 0.05}
1365104475927	updated	input={-0.6; 0.09; -0.05}; output={0.6; 0.09; 0.05}
1365104475955	updated	input={-0.6; 0.09; -0.05}; output={0.6; 0.09; 0.05}
1365104476008	updated	input={-0.6; 0.08; -0.05}; output={0.6; 0.08; 0.05}
1365104476298	updated	input={-0.6; 0.08; -0.05}; output={0.6; 0.08; 0.05}
1365104476318	updated	input={-0.6; 0.08; -0.05}; output={0.6; 0.08; 0.05}
1365104476342	updated	input={-0.6; 0.08; -0.05}; output={0.6; 0.08; 0.05}
1365104476377	updated	input={-0.6; 0.08; -0.05}; output={0.6; 0.08; 0.05}
1365104476412	updated	input={-0.6; 0.08; -0.05}; output={0.6; 0.08; 0.05}
1365104476449	updated	input={-0.6; 0.08; -0.05}; output={0.6; 0.08; 0.05}
1365104476512	updated	input={-0.6; 0.08; -0.05}; output={0.6; 0.08; 0.05}
1365104476535	updated	input={-0.6; 0.08; -0.05}; output={0.6; 0.08; 0.05}
1365104476563	updated	input={-0.6; 0.08; -0.05}; output={0.6; 0.08; 0.05}
1365104476743	updated	input={-0.6; 0.08; -0.05}; output={0.6; 0.08; 0.05}
1365104476767	updated	input={-0.6; 0.08; -0.05}; output={0.6; 0.08; 0.05}
1365104476798	updated	input={-0.6; 0.08; -0.05}; output={0.6; 0.08; 0.05}
1365104476830	updated	input={-0.6; 0.08; -0.05}; output={0.6; 0.08; 0.05}
1365104476855	updated	input={-0.6; 0.08; -0.05}; output={0.6; 0.08; 0.05}
1365104476880	updated	input={-0.6; 0.08; -0.05}; output={0.6; 0.08; 0.05}
1365104476952	updated	input={-0.6; 0.08; -0.05}; output={0.6; 0.08; 0.05}
1365104477207	updated	input={-0.6; 0.08; -0.05}; output={0.6; 0.08; 0.05}
1365104477288	updated	input={-0.6; 0.09; -0.05}; output={0.6; 0.09; 0.05}
1365104477315	updated	input={-0.59; 0.09; -0.05}; output={0.59; 0.09; 0.05}
1365104477343	updated	input={-0.59; 0.09; -0.05}; output={0.59; 0.09; 0.05}
1365104477372	updated	input={-0.59; 0.09; -0.05}; output={0.59; 0.09; 0.05}
1365104477461	updated	input={-0.59; 0.09; -0.05}; output={0.59; 0.09; 0.05}
1365104477529	updated	input={-0.59; 0.1; -0.05}; output={0.59; 0.1; 0.05}
1365104477554	updated	input={-0.59; 0.1; -0.05}; output={0.59; 0.1; 0.05}
1365104477826	updated	input={-0.59; 0.1; -0.05}; output={0.59; 0.1; 0.05}
1365104477907	updated	input={-0.59; 0.11; -0.05}; output={0.59; 0.11; 0.05}
1365104477946	updated	input={-0.59; 0.11; -0.05}; output={0.59; 0.11; 0.05}
1365104478037	updated	input={-0.59; 0.11; -0.05}; output={0.59; 0.11; 0.05}
1365104478126	updated	input={-0.59; 0.12; -0.05}; output={0.59; 0.12; 0.05}
1365104478151	updated	input={-0.59; 0.12; -0.05}; output={0.59; 0.12; 0.05}
1365104478197	updated	input={-0.59; 0.12; -0.05}; output={0.59; 0.12; 0.05}
1365104478226	updated	input={-0.59; 0.12; -0.05}; output={0.59; 0.12; 0.05}
1365104478276	updated	input={-0.59; 0.12; -0.05}; output={0.59; 0.12; 0.05}
1365104478311	updated	input={-0.59; 0.12; -0.05}; output={0.59; 0.12; 0.05}
1365104478348	updated	input={-0.59; 0.12; -0.05}; output={0.59; 0.12; 0.05}
1365104478374	updated	input={-0.79; 0.12; -0.05}; output={0.79; 0.12; 0.05}
1365104478407	updated	input={-0.79; 0.12; -0.05}; output={0.79; 0.12; 0.05}
1365104478432	updated	input={-0.79; 0.12; -0.05}; output={0.79; 0.12; 0.05}
1365104478508	updated	input={-0.79; 0.12; -0.05}; output={0.79; 0.12; 0.05}
1365104478570	updated	input={-0.79; 0.12; -0.05}; output={0.79; 0.12; 0.05}
1365104478608	updated	input={-0.79; 0.12; -0.05}; output={0.79; 0.12; 0.05}
1365104478641	updated	input={-0.79; 0.12; -0.05}; output={0.79; 0.12; 0.05}
1365104478669	updated	input={-0.79; 0.12; -0.05}; output={0.79; 0.12; 0.05}
1365104478726	updated	input={-0.79; 0.12; -0.05}; output={0.79; 0.12; 0.05}
1365104478751	updated	input={-0.79; 0.12; -0.05}; output={0.79; 0.12; 0.05}
1365104478837	updated	input={-0.79; 0.12; -0.05}; output={0.79; 0.12; 0.05}
1365104478861	updated	input={-0.79; 0.12; -0.05}; output={0.79; 0.12; 0.05}
1365104479098	updated	input={-0.79; 0.12; -0.05}; output={0.79; 0.12; 0.05}
1365104479131	updated	input={-1; 0.12; -0.05}; output={1; 0.12; 0.05}
1365104479194	updated	input={-1; 0.12; -0.05}; output={1; 0.12; 0.05}
1365104479221	updated	input={-1; 0.12; -0.05}; output={1; 0.12; 0.05}
1365104479272	updated	input={-1; 0.12; -0.05}; output={1; 0.12; 0.05}
1365104479296	updated	input={-1; 0.12; -0.05}; output={1; 0.12; 0.05}
1365104479337	updated	input={-1; 0.12; -0.05}; output={1; 0.12; 0.05}
1365104479368	updated	input={-1; 0.12; -0.05}; output={1; 0.12; 0.05}
1365104479406	updated	input={-1; 0.12; -0.05}; output={1; 0.12; 0.05}
1365104479458	updated	input={-1; 0.12; -0.05}; output={1; 0.12; 0.05}
1365104479538	updated	input={-1; 0.12; -0.05}; output={1; 0.12; 0.05}
1365104479565	updated	input={-1; 0.12; -0.05}; output={1; 0.12; 0.05}
1365104479608	updated	input={-1; 0.12; -0.05}; output={1; 0.12; 0.05}
1365104479641	updated	input={-1; 0.12; -0.05}; output={1; 0.12; 0.05}
1365104479695	updated	input={-1; 0.12; -0.05}; output={1; 0.12; 0.05}
1365104479797	updated	input={-1; 0.11; -0.05}; output={1; 0.11; 0.05}
1365104480055	updated	input={-1; 0.11; -0.05}; output={1; 0.11; 0.05}
1365104480081	updated	input={-1; 0.1; -0.05}; output={1; 0.1; 0.05}
1365104480109	updated	input={-1; 0.1; -0.05}; output={1; 0.1; 0.05}
1365104480176	updated	input={-1; 0.1; -0.05}; output={1; 0.1; 0.05}
1365104480219	updated	input={-1; 0.1; -0.05}; output={1; 0.1; 0.05}
1365104480298	updated	input={-1; 0.09; -0.05}; output={1; 0.09; 0.05}
1365104480322	updated	input={-1; 0.09; -0.05}; output={1; 0.09; 0.05}
1365104480349	updated	input={-1; 0.09; -0.05}; output={1; 0.09; 0.05}
1365104480385	updated	input={-1; 0.09; -0.05}; output={1; 0.09; 0.05}
1365104480416	updated	input={-1; 0.09; -0.05}; output={1; 0.09; 0.05}
1365104480446	updated	input={-1; 0.09; -0.05}; output={1; 0.09; 0.05}
1365104480486	updated	input={-1; 0.09; -0.05}; output={1; 0.09; 0.05}
1365104480569	updated	input={-1; 0.08; -0.05}; output={1; 0.08; 0.05}
1365104480595	updated	input={-1; 0.08; -0.05}; output={1; 0.08; 0.05}
1365104480626	updated	input={-1; 0.08; -0.05}; output={1; 0.08; 0.05}
1365104480651	updated	input={-1; 0.08; -0.05}; output={1; 0.08; 0.05}
1365104480924	updated	input={-1; 0.08; -0.05}; output={1; 0.08; 0.05}
1365104480947	updated	input={-1; 0.08; -0.05}; output={1; 0.08; 0.05}
1365104480977	updated	input={-1; 0.08; -0.05}; output={1; 0.08; 0.05}
1365104481011	updated	input={-1; 0.08; -0.05}; output={1; 0.08; 0.05}
1365104481039	updated	input={-1; 0.08; -0.05}; output={1; 0.08; 0.05}
1365104481082	updated	input={-1; 0.08; -0.05}; output={1; 0.08; 0.05}
1365104481133	updated	input={-1; 0.08; -0.05}; output={1; 0.08; 0.05}
1365104481173	updated	input={-1; 0.08; -0.05}; output={1; 0.08; 0.05}
1365104481200	updated	input={-1; 0.08; -0.05}; output={1; 0.08; 0.05}
1365104481262	updated	input={-1; 0.08; -0.05}; output={1; 0.08; 0.05}
1365104481287	updated	input={-0.8; 0.08; -0.05}; output={0.8; 0.08; 0.05}
1365104481322	updated	input={-0.8; 0.08; -0.05}; output={0.8; 0.08; 0.05}
1365104481350	updated	input={-0.8; 0.08; -0.05}; output={0.8; 0.08; 0.05}
1365104481377	updated	input={-0.8; 0.08; -0.05}; output={0.8; 0.08; 0.05}
1365104481406	updated	input={-0.8; 0.08; -0.05}; output={0.8; 0.08; 0.05}
1365104481447	updated	input={-0.8; 0.08; -0.05}; output={0.8; 0.08; 0.05}
1365104481529	updated	input={-0.8; 0.08; -0.05}; output={0.8; 0.08; 0.05}
1365104481644	updated	input={-0.8; 0.08; -0.05}; output={0.8; 0.08; 0.05}
1365104481693	updated	input={-0.8; 0.08; -0.05}; output={0.8; 0.08; 0.05}
1365104481719	updated	input={-0.8; 0.08; -0.05}; output={0.8; 0.08; 0.05}
1365104481748	updated	input={-0.8; 0.08; -0.05}; output={0.8; 0.08; 0.05}
1365104481776	updated	input={-0.8; 0.08; -0.05}; output={0.8; 0.08; 0.05}
1365104481876	updated	input={-0.8; 0.08; -0.05}; output={0.8; 0.08; 0.05}
1365104482130	updated	input={-0.8; 0.08; -0.05}; output={0.8; 0.08; 0.05}
1365104482179	updated	input={-0.8; 0.08; -0.05}; output={0.8; 0.08; 0.05}
1365104482646	updated	input={-0.6; 0.08; -0.05}; output={0.6; 0.08; 0.05}
1365104483405	updated	input={-0.8; 0.08; -0.05}; output={0.8; 0.08; 0.05}
1365104483667	updated	input={-1; 0.08; -0.05}; output={1; 0.08; 0.05}
1365104485107	updated	input={-1; 0.08; -0.25}; output={1; 0.08; 0.25}
1365104485863	updated	input={-1; 0.08; -0.45}; output={1; 0.08; 0.45}
1365104486558	updated	input={-1; 0.08; -0.65}; output={1; 0.08; 0.65}
1365104486773	updated	input={-1; 0.08; -0.85}; output={1; 0.08; 0.85}
1365104487058	updated	input={-1; 0.25; -0.85}; output={1; 0.25; 0.85}
1365104487421	updated	input={-1; 0.25; -1}; output={1; 0.25; 1}
1365104488708	updated	input={-1; 0.43; -1}; output={1; 0.43; 1}
1365104490399	updated	input={-1; 0.59; -1}; output={1; 0.59; 1}
1365104492024	updated	input={-1; 0.7; -1}; output={1; 0.7; 1}
1365104493785	updated	input={-1; 1; -1}; output={1; 1; 1}
1365104494350	solved	Training #1 (Individual)
1365104513993	initialized	name="Training #2 (Individual)"; target={-0.17; -0.99; -0.68; -0.73; -0.97; -0.26}
1365104533193	updated	input={0.14; 0; 0; 0; 0; 0}; output={-0.14; 0; 0; 0; 0; 0}
1365104538973	updated	input={0.14; -0.1; 0; 0; 0; 0}; output={-0.14; 0.1; 0; 0; 0; 0}
1365104540788	updated	input={0.14; 0.66; 0; 0; 0; 0}; output={-0.14; -0.66; 0; 0; 0; 0}
1365104542374	updated	input={0.14; 0.84; 0; 0; 0; 0}; output={-0.14; -0.84; 0; 0; 0; 0}
1365104543663	updated	input={0.14; 0.9; 0; 0; 0; 0}; output={-0.14; -0.9; 0; 0; 0; 0}
1365104545717	updated	input={0.14; 0.9; 0; 0; -0.2; 0}; output={-0.14; -0.9; 0; 0; -0.2; 0}
1365104546544	updated	input={0.14; 0.9; 0; 0; -0.4; 0}; output={-0.14; -0.9; 0; 0; -0.4; 0}
1365104547373	updated	input={0.14; 0.9; 0; 0; -0.6; 0}; output={-0.14; -0.9; 0; 0; -0.6; 0}
1365104547807	updated	input={0.14; 0.9; 0; 0; -0.8; 0}; output={-0.14; -0.9; 0; 0; -0.8; 0}
1365104548261	updated	input={0.14; 0.9; 0; 0; -1; 0}; output={-0.14; -0.9; 0; 0; -1; 0}
1365104549445	updated	input={0.14; 0.9; 0.16; 0; -1; 0}; output={-0.14; -0.9; -0.16; 0; -1; 0}
1365104551559	updated	input={0.14; 0.9; 0.52; 0; -1; 0}; output={-0.14; -0.9; -0.52; 0; -1; 0}
1365104552475	updated	input={0.14; 0.9; 0.52; 0; -1; 0.2}; output={-0.14; -0.9; -0.52; 0; -1; 0.2}
1365104552883	updated	input={0.14; 0.9; 0.72; 0; -1; 0.2}; output={-0.14; -0.9; -0.72; 0; -1; 0.2}
1365104553304	updated	input={0.14; 0.9; 0.72; 0; -1; 0}; output={-0.14; -0.9; -0.72; 0; -1; 0}
1365104553657	updated	input={0.14; 0.9; 0.72; 0; -1; -0.2}; output={-0.14; -0.9; -0.72; 0; -1; -0.2}
1365104556724	updated	input={0.14; 0.9; 0.72; 0.32; -1; -0.2}; output={-0.14; -0.9; -0.72; -0.32; -1; -0.2}
1365104559351	updated	input={0.14; 0.9; 0.72; 0.73; -1; -0.2}; output={-0.14; -0.9; -0.72; -0.73; -1; -0.2}
1365104559398	solved	Training #2 (Individual)
1365104564493	initialized	name="Training #3 (Individual)"; target={-1; -0.03; -0.88; -0.48; -0.88; -0.47}
1365104577081	updated	input={0.13; 0; 0; 0; 0; 0}; output={-0.1; -0.08; 0; 0; 0; 0}
1365104579354	updated	input={0.02; 0; 0; 0; 0; 0}; output={-0.02; -0.02; 0; 0; 0; 0}
1365104579999	updated	input={0.02; 0; 0.18; 0; 0; 0}; output={-0.02; -0.02; -0.08; -0.16; 0; 0}
1365104581163	updated	input={0.02; 0; 0.32; 0; 0; 0}; output={-0.02; -0.02; -0.15; -0.29; 0; 0}
1365104582347	updated	input={0.02; 0; 0.39; 0; 0; 0}; output={-0.02; -0.02; -0.18; -0.34; 0; 0}
1365104583591	updated	input={0.02; 0.17; 0.39; 0; 0; 0}; output={-0.13; 0.11; -0.18; -0.34; 0; 0}
1365104583747	updated	input={0.02; 0.17; 0.42; 0; 0; 0}; output={-0.13; 0.11; -0.2; -0.38; 0; 0}
1365104585180	updated	input={0.02; -0.06; 0.42; 0; 0; 0}; output={0.02; -0.06; -0.2; -0.38; 0; 0}
1365104586346	updated	input={0.02; -0.16; 0.42; 0; 0; 0}; output={0.09; -0.14; -0.2; -0.38; 0; 0}
1365104586478	updated	input={0.02; -0.16; 0.47; 0; 0; 0}; output={0.09; -0.14; -0.22; -0.42; 0; 0}
1365104587714	updated	input={0.02; -0.1; 0.47; 0; 0; 0}; output={0.04; -0.09; -0.22; -0.42; 0; 0}
1365104589065	updated	input={0.02; -0.1; 0.47; 0; -0.2; 0}; output={0.04; -0.09; -0.22; -0.42; 0.11; 0.17}
1365104590213	updated	input={0.02; -0.1; 0.47; 0; 0; 0}; output={0.04; -0.09; -0.22; -0.42; 0; 0}
1365104590676	updated	input={0.02; -0.1; 0.47; 0; 0.2; 0}; output={0.04; -0.09; -0.22; -0.42; -0.11; -0.17}
1365104591109	updated	input={0.02; -0.1; 0.47; 0; 0.4; 0}; output={0.04; -0.09; -0.22; -0.42; -0.23; -0.33}
1365104591741	updated	input={0.02; -0.1; 0.47; 0.24; 0.4; 0}; output={0.04; -0.09; -0.43; -0.3; -0.23; -0.33}
1365104591887	updated	input={0.02; -0.1; 0.47; 0.24; 0.4; 0}; output={0.04; -0.09; -0.43; -0.3; -0.23; -0.33}
1365104592487	updated	input={0.02; -0.1; 0.47; 0.24; 0.6; 0}; output={0.04; -0.09; -0.43; -0.3; -0.34; -0.5}
1365104592674	updated	input={0.03; -0.1; 0.47; 0.24; 0.6; 0}; output={0.04; -0.09; -0.43; -0.3; -0.34; -0.5}
1365104593074	updated	input={0.03; -0.1; 0.47; 0.24; 0.6; 0}; output={0.04; -0.09; -0.43; -0.3; -0.34; -0.5}
1365104593284	updated	input={0.03; -0.1; 0.47; 0.24; 0.6; 0}; output={0.04; -0.09; -0.43; -0.3; -0.34; -0.5}
1365104593437	updated	input={0.03; -0.1; 0.47; 0.24; 0.6; 0}; output={0.04; -0.09; -0.43; -0.3; -0.34; -0.5}
1365104593588	updated	input={0.03; -0.1; 0.47; 0.24; 0.6; 0}; output={0.04; -0.09; -0.43; -0.3; -0.34; -0.5}
1365104593751	updated	input={0.03; -0.1; 0.47; 0.24; 0.6; 0}; output={0.04; -0.09; -0.43; -0.3; -0.34; -0.5}
1365104593907	updated	input={0.03; -0.1; 0.47; 0.24; 0.6; 0}; output={0.04; -0.09; -0.43; -0.3; -0.34; -0.5}
1365104594372	updated	input={0.03; -0.1; 0.47; 0.24; 0.6; 0}; output={0.04; -0.09; -0.43; -0.3; -0.34; -0.5}
1365104594525	updated	input={0.02; -0.1; 0.47; 0.24; 0.6; 0}; output={0.04; -0.09; -0.43; -0.3; -0.34; -0.5}
1365104594565	updated	input={0.02; -0.1; 0.47; 0.24; 0.6; 0}; output={0.04; -0.09; -0.43; -0.3; -0.34; -0.5}
1365104594670	updated	input={0.02; -0.1; 0.47; 0.24; 0.6; 0}; output={0.05; -0.09; -0.43; -0.3; -0.34; -0.5}
1365104594696	updated	input={0.02; -0.1; 0.47; 0.24; 0.6; 0}; output={0.05; -0.08; -0.43; -0.3; -0.34; -0.5}
1365104594884	updated	input={0.01; -0.1; 0.47; 0.24; 0.6; 0}; output={0.05; -0.08; -0.43; -0.3; -0.34; -0.5}
1365104594932	updated	input={0.01; -0.1; 0.47; 0.24; 0.6; 0}; output={0.05; -0.08; -0.43; -0.3; -0.34; -0.5}
1365104594963	updated	input={0.01; -0.1; 0.47; 0.24; 0.6; 0}; output={0.05; -0.08; -0.43; -0.3; -0.34; -0.5}
1365104594995	updated	input={0.01; -0.1; 0.47; 0.24; 0.6; 0}; output={0.06; -0.08; -0.43; -0.3; -0.34; -0.5}
1365104595028	updated	input={0.01; -0.1; 0.47; 0.24; 0.6; 0}; output={0.06; -0.08; -0.43; -0.3; -0.34; -0.5}
1365104595114	updated	input={0.01; -0.1; 0.47; 0.24; 0.6; 0}; output={0.06; -0.08; -0.43; -0.3; -0.34; -0.5}
1365104595185	updated	input={0; -0.1; 0.47; 0.24; 0.6; 0}; output={0.06; -0.07; -0.43; -0.3; -0.34; -0.5}
1365104595219	updated	input={0; -0.1; 0.47; 0.24; 0.6; 0}; output={0.06; -0.07; -0.43; -0.3; -0.34; -0.5}
1365104595256	updated	input={0; -0.1; 0.47; 0.24; 0.6; 0}; output={0.06; -0.07; -0.43; -0.3; -0.34; -0.5}
1365104595304	updated	input={0; -0.1; 0.47; 0.24; 0.6; 0}; output={0.06; -0.07; -0.43; -0.3; -0.34; -0.5}
1365104595341	updated	input={0; -0.1; 0.47; 0.24; 0.6; 0}; output={0.06; -0.07; -0.43; -0.3; -0.34; -0.5}
1365104595566	updated	input={-0; -0.1; 0.47; 0.24; 0.6; 0}; output={0.07; -0.07; -0.43; -0.3; -0.34; -0.5}
1365104595625	updated	input={-0.01; -0.1; 0.47; 0.24; 0.6; 0}; output={0.07; -0.07; -0.43; -0.3; -0.34; -0.5}
1365104595664	updated	input={-0.01; -0.1; 0.47; 0.24; 0.6; 0}; output={0.07; -0.06; -0.43; -0.3; -0.34; -0.5}
1365104595965	updated	input={-0.02; -0.1; 0.47; 0.24; 0.6; 0}; output={0.08; -0.06; -0.43; -0.3; -0.34; -0.5}
1365104596003	updated	input={-0.02; -0.1; 0.47; 0.24; 0.6; 0}; output={0.08; -0.06; -0.43; -0.3; -0.34; -0.5}
1365104596035	updated	input={-0.02; -0.1; 0.47; 0.24; 0.6; 0}; output={0.08; -0.06; -0.43; -0.3; -0.34; -0.5}
1365104596141	updated	input={-0.02; -0.1; 0.47; 0.24; 0.6; 0}; output={0.08; -0.06; -0.43; -0.3; -0.34; -0.5}
1365104596187	updated	input={-0.03; -0.1; 0.47; 0.24; 0.6; 0}; output={0.08; -0.05; -0.43; -0.3; -0.34; -0.5}
1365104596226	updated	input={-0.03; -0.1; 0.47; 0.24; 0.6; 0}; output={0.08; -0.05; -0.43; -0.3; -0.34; -0.5}
1365104596260	updated	input={-0.03; -0.1; 0.47; 0.24; 0.6; 0}; output={0.08; -0.05; -0.43; -0.3; -0.34; -0.5}
1365104596292	updated	input={-0.03; -0.1; 0.47; 0.24; 0.6; 0}; output={0.08; -0.05; -0.43; -0.3; -0.34; -0.5}
1365104596331	updated	input={-0.03; -0.1; 0.47; 0.24; 0.6; 0}; output={0.08; -0.05; -0.43; -0.3; -0.34; -0.5}
1365104596430	updated	input={-0.03; -0.1; 0.47; 0.24; 0.6; 0}; output={0.08; -0.05; -0.43; -0.3; -0.34; -0.5}
1365104596498	updated	input={-0.03; -0.1; 0.47; 0.24; 0.6; 0}; output={0.08; -0.05; -0.43; -0.3; -0.34; -0.5}
1365104596527	updated	input={-0.03; -0.1; 0.47; 0.24; 0.6; 0}; output={0.08; -0.05; -0.43; -0.3; -0.34; -0.5}
1365104596621	updated	input={-0.03; -0.1; 0.47; 0.24; 0.6; 0}; output={0.08; -0.05; -0.43; -0.3; -0.34; -0.5}
1365104596659	updated	input={-0.03; -0.1; 0.47; 0.24; 0.6; 0}; output={0.08; -0.05; -0.43; -0.3; -0.34; -0.5}
1365104596694	updated	input={-0.03; -0.1; 0.47; 0.24; 0.6; 0}; output={0.08; -0.05; -0.43; -0.3; -0.34; -0.5}
1365104596734	updated	input={-0.03; -0.1; 0.47; 0.24; 0.6; 0}; output={0.08; -0.05; -0.43; -0.3; -0.34; -0.5}
1365104597004	updated	input={-0.02; -0.1; 0.47; 0.24; 0.6; 0}; output={0.08; -0.06; -0.43; -0.3; -0.34; -0.5}
1365104597041	updated	input={-0.02; -0.1; 0.47; 0.24; 0.6; 0}; output={0.08; -0.06; -0.43; -0.3; -0.34; -0.5}
1365104597074	updated	input={-0.02; -0.1; 0.47; 0.24; 0.6; 0}; output={0.08; -0.06; -0.43; -0.3; -0.34; -0.5}
1365104597117	updated	input={-0.02; -0.1; 0.47; 0.24; 0.6; 0}; output={0.08; -0.06; -0.43; -0.3; -0.34; -0.5}
1365104597158	updated	input={-0.02; -0.1; 0.47; 0.24; 0.6; 0}; output={0.08; -0.06; -0.43; -0.3; -0.34; -0.5}
1365104597209	updated	input={-0.02; -0.1; 0.47; 0.24; 0.6; 0}; output={0.08; -0.06; -0.43; -0.3; -0.34; -0.5}
1365104597242	updated	input={-0.02; -0.1; 0.47; -0.33; 0.6; 0}; output={0.08; -0.06; 0.08; -0.57; -0.34; -0.5}
1365104597281	updated	input={-0.02; -0.1; 0.47; -0.33; 0.6; 0}; output={0.07; -0.06; 0.08; -0.57; -0.34; -0.5}
1365104597373	updated	input={-0.01; -0.1; 0.47; -0.33; 0.6; 0}; output={0.07; -0.06; 0.08; -0.57; -0.34; -0.5}
1365104597427	updated	input={-0.01; -0.1; 0.47; -0.33; 0.6; 0}; output={0.07; -0.06; 0.08; -0.57; -0.34; -0.5}
1365104597465	updated	input={-0.01; -0.1; 0.47; -0.33; 0.6; 0}; output={0.07; -0.07; 0.08; -0.57; -0.34; -0.5}
1365104597522	updated	input={-0.01; -0.1; 0.47; -0.33; 0.6; 0}; output={0.07; -0.07; 0.08; -0.57; -0.34; -0.5}
1365104597558	updated	input={-0.01; -0.1; 0.47; -0.33; 0.6; 0}; output={0.07; -0.07; 0.08; -0.57; -0.34; -0.5}
1365104597681	updated	input={-0; -0.1; 0.47; -0.33; 0.6; 0}; output={0.07; -0.07; 0.08; -0.57; -0.34; -0.5}
1365104597718	updated	input={-0; -0.1; 0.47; -0.33; 0.6; 0}; output={0.06; -0.07; 0.08; -0.57; -0.34; -0.5}
1365104597784	updated	input={0; -0.1; 0.47; -0.33; 0.6; 0}; output={0.06; -0.07; 0.08; -0.57; -0.34; -0.5}
1365104597914	updated	input={0; -0.1; 0.47; -0.33; 0.6; 0}; output={0.06; -0.07; 0.08; -0.57; -0.34; -0.5}
1365104597960	updated	input={0.01; -0.1; 0.47; -0.33; 0.6; 0}; output={0.06; -0.08; 0.08; -0.57; -0.34; -0.5}
1365104598086	updated	input={0.01; -0.1; 0.47; -0.33; 0.6; 0}; output={0.06; -0.08; 0.08; -0.57; -0.34; -0.5}
1365104598125	updated	input={0.01; -0.1; 0.47; -0.33; 0.6; 0}; output={0.05; -0.08; 0.08; -0.57; -0.34; -0.5}
1365104598161	updated	input={0.01; -0.1; 0.47; -0.33; 0.6; 0}; output={0.05; -0.08; 0.08; -0.57; -0.34; -0.5}
1365104598342	updated	input={0.02; -0.1; 0.47; -0.33; 0.6; 0}; output={0.05; -0.08; 0.08; -0.57; -0.34; -0.5}
1365104598431	updated	input={0.02; -0.1; 0.47; -0.33; 0.6; 0}; output={0.05; -0.08; 0.08; -0.57; -0.34; -0.5}
1365104598467	updated	input={0.02; -0.1; 0.47; -0.33; 0.6; 0}; output={0.05; -0.09; 0.08; -0.57; -0.34; -0.5}
1365104598532	updated	input={0.02; -0.1; 0.47; -0.33; 0.6; -0.4}; output={0.05; -0.09; 0.08; -0.57; -0.01; -0.72}
1365104598576	updated	input={0.02; -0.1; 0.47; -0.33; 0.6; -0.4}; output={0.04; -0.09; 0.08; -0.57; -0.01; -0.72}
1365104598612	updated	input={0.03; -0.1; 0.47; -0.33; 0.6; -0.4}; output={0.04; -0.09; 0.08; -0.57; -0.01; -0.72}
1365104598862	updated	input={0.03; -0.1; 0.47; -0.33; 0.6; -0.4}; output={0.04; -0.09; 0.08; -0.57; -0.01; -0.72}
1365104598920	updated	input={0.04; -0.1; 0.47; -0.33; 0.6; -0.4}; output={0.04; -0.1; 0.08; -0.57; -0.01; -0.72}
1365104598982	updated	input={0.04; -0.1; 0.47; -0.33; 0.6; -0.4}; output={0.03; -0.1; 0.08; -0.57; -0.01; -0.72}
1365104599027	updated	input={0.04; -0.1; 0.47; -0.33; 0.6; -0.4}; output={0.03; -0.1; 0.08; -0.57; -0.01; -0.72}
1365104599070	updated	input={0.04; -0.1; 0.47; -0.33; 0.6; -0.4}; output={0.03; -0.1; 0.08; -0.57; -0.01; -0.72}
1365104599142	updated	input={0.04; -0.1; 0.47; -0.33; 0.6; -0.4}; output={0.03; -0.1; 0.08; -0.57; -0.01; -0.72}
1365104599237	updated	input={0.04; -0.1; 0.47; -0.33; 0.6; -0.4}; output={0.03; -0.1; 0.08; -0.57; -0.01; -0.72}
1365104599304	updated	input={0.04; -0.1; 0.47; -0.33; 0.6; -0.6}; output={0.03; -0.1; 0.08; -0.57; 0.16; -0.83}
1365104599341	updated	input={0.05; -0.1; 0.47; -0.33; 0.6; -0.6}; output={0.03; -0.1; 0.08; -0.57; 0.16; -0.83}
1365104599379	updated	input={0.05; -0.1; 0.47; -0.33; 0.6; -0.6}; output={0.03; -0.1; 0.08; -0.57; 0.16; -0.83}
1365104599425	updated	input={0.05; -0.1; 0.47; -0.33; 0.6; -0.6}; output={0.02; -0.11; 0.08; -0.57; 0.16; -0.83}
1365104599480	updated	input={0.05; -0.1; 0.47; -0.33; 0.6; -0.6}; output={0.02; -0.11; 0.08; -0.57; 0.16; -0.83}
1365104599518	updated	input={0.06; -0.1; 0.47; -0.33; 0.6; -0.6}; output={0.02; -0.11; 0.08; -0.57; 0.16; -0.83}
1365104599562	updated	input={0.06; -0.1; 0.47; -0.33; 0.6; -0.6}; output={0.02; -0.11; 0.08; -0.57; 0.16; -0.83}
1365104599602	updated	input={0.06; -0.1; 0.47; -0.33; 0.6; -0.6}; output={0.02; -0.11; 0.08; -0.57; 0.16; -0.83}
1365104599676	updated	input={0.06; -0.1; 0.47; -0.33; 0.6; -0.6}; output={0.02; -0.11; 0.08; -0.57; 0.16; -0.83}
1365104599714	updated	input={0.06; -0.1; 0.47; -0.33; 0.6; -0.6}; output={0.02; -0.11; 0.08; -0.57; 0.16; -0.83}
1365104599872	updated	input={0.06; -0.1; 0.47; -0.33; 0.6; -0.6}; output={0.01; -0.11; 0.08; -0.57; 0.16; -0.83}
1365104599919	updated	input={0.07; -0.1; 0.47; -0.33; 0.6; -0.6}; output={0.01; -0.12; 0.08; -0.57; 0.16; -0.83}
1365104599964	updated	input={0.07; -0.1; 0.47; -0.33; 0.6; -0.6}; output={0.01; -0.12; 0.08; -0.57; 0.16; -0.83}
1365104600031	updated	input={0.07; -0.1; 0.47; -0.33; 0.6; -0.6}; output={0.01; -0.12; 0.08; -0.57; 0.16; -0.83}
1365104600080	updated	input={0.07; -0.1; 0.47; -0.33; 0.6; -0.6}; output={0.01; -0.12; 0.08; -0.57; 0.16; -0.83}
1365104600276	updated	input={0.07; -0.1; 0.47; -0.33; 0.6; -0.6}; output={0.01; -0.12; 0.08; -0.57; 0.16; -0.83}
1365104600311	updated	input={0.08; -0.1; 0.47; -0.33; 0.6; -0.6}; output={0; -0.12; 0.08; -0.57; 0.16; -0.83}
1365104600344	updated	input={0.08; -0.1; 0.47; -0.33; 0.6; -0.6}; output={0; -0.12; 0.08; -0.57; 0.16; -0.83}
1365104600387	updated	input={0.08; -0.1; 0.47; -0.33; 0.6; -0.6}; output={0; -0.12; 0.08; -0.57; 0.16; -0.83}
1365104600423	updated	input={0.08; -0.1; 0.47; -0.33; 0.6; -0.6}; output={0; -0.13; 0.08; -0.57; 0.16; -0.83}
1365104600494	updated	input={0.08; -0.1; 0.47; -0.33; 0.6; -0.6}; output={-0; -0.13; 0.08; -0.57; 0.16; -0.83}
1365104600580	updated	input={0.09; -0.1; 0.47; -0.33; 0.6; -0.6}; output={-0; -0.13; 0.08; -0.57; 0.16; -0.83}
1365104600616	updated	input={0.09; -0.1; 0.47; -0.33; 0.6; -0.6}; output={-0; -0.13; 0.08; -0.57; 0.16; -0.83}
1365104600682	updated	input={0.09; -0.1; 0.47; -0.33; 0.6; -0.6}; output={-0; -0.13; 0.08; -0.57; 0.16; -0.83}
1365104600722	updated	input={0.09; -0.1; 0.47; -0.33; 0.6; -0.6}; output={-0; -0.13; 0.08; -0.57; 0.16; -0.83}
1365104600817	updated	input={0.09; -0.1; 0.47; -0.33; 0.6; -0.6}; output={-0.01; -0.13; 0.08; -0.57; 0.16; -0.83}
1365104600851	updated	input={0.09; -0.1; 0.47; -0.33; 0.6; -0.6}; output={-0.01; -0.13; 0.08; -0.57; 0.16; -0.83}
1365104600896	updated	input={0.09; -0.1; 0.47; -0.33; 0.6; -0.6}; output={-0.01; -0.13; 0.08; -0.57; 0.16; -0.83}
1365104600953	updated	input={0.09; -0.1; 0.47; -0.33; 0.6; -0.6}; output={-0.01; -0.13; 0.08; -0.57; 0.16; -0.83}
1365104601063	updated	input={0.09; -0.1; 0.47; -0.33; 0.6; -0.6}; output={-0.01; -0.13; 0.08; -0.57; 0.16; -0.83}
1365104601103	updated	input={0.09; -0.1; 0.47; -0.33; 0.6; -0.6}; output={-0.01; -0.13; 0.08; -0.57; 0.16; -0.83}
1365104601180	updated	input={0.09; -0.1; 0.47; -0.33; 0.6; -0.6}; output={-0.01; -0.13; 0.08; -0.57; 0.16; -0.83}
1365104601233	updated	input={0.09; -0.1; 0.47; -0.33; 0.6; -0.6}; output={-0.01; -0.13; 0.08; -0.57; 0.16; -0.83}
1365104601274	updated	input={0.09; -0.1; 0.47; -0.33; 0.6; -0.6}; output={-0.01; -0.13; 0.08; -0.57; 0.16; -0.83}
1365104601322	updated	input={0.09; -0.1; 0.47; -0.33; 0.6; -0.4}; output={-0.01; -0.13; 0.08; -0.57; -0.01; -0.72}
1365104601416	updated	input={0.09; -0.1; 0.47; -0.33; 0.6; -0.4}; output={-0.01; -0.13; 0.08; -0.57; -0.01; -0.72}
1365104601459	updated	input={0.09; -0.1; 0.47; -0.33; 0.6; -0.4}; output={-0.01; -0.13; 0.08; -0.57; -0.01; -0.72}
1365104601520	updated	input={0.09; -0.1; 0.47; -0.33; 0.6; -0.4}; output={-0.01; -0.13; 0.08; -0.57; -0.01; -0.72}
1365104601561	updated	input={0.09; -0.1; 0.47; -0.33; 0.6; -0.4}; output={-0.01; -0.13; 0.08; -0.57; -0.01; -0.72}
1365104601617	updated	input={0.09; -0.1; 0.47; -0.33; 0.6; -0.4}; output={-0.01; -0.13; 0.08; -0.57; -0.01; -0.72}
1365104601657	updated	input={0.09; -0.1; 0.47; -0.33; 0.6; -0.4}; output={-0.01; -0.13; 0.08; -0.57; -0.01; -0.72}
1365104601714	updated	input={0.09; -0.1; 0.47; -0.33; 0.6; 0}; output={-0.01; -0.13; 0.08; -0.57; -0.34; -0.5}
1365104601760	updated	input={0.09; -0.1; 0.47; -0.33; 0.6; 0}; output={-0.01; -0.13; 0.08; -0.57; -0.34; -0.5}
1365104601813	updated	input={0.09; -0.1; 0.47; -0.33; 0.6; 0}; output={-0.01; -0.13; 0.08; -0.57; -0.34; -0.5}
1365104601853	updated	input={0.09; -0.1; 0.47; -0.33; 0.6; 0}; output={-0.01; -0.13; 0.08; -0.57; -0.34; -0.5}
1365104601901	updated	input={0.09; -0.1; 0.47; -0.33; 0.6; 0}; output={-0.01; -0.13; 0.08; -0.57; -0.34; -0.5}
1365104601942	updated	input={0.09; -0.1; 0.47; -0.33; 0.6; 0}; output={-0.01; -0.13; 0.08; -0.57; -0.34; -0.5}
1365104602001	updated	input={0.09; -0.1; 0.47; -0.33; 0.6; 0}; output={-0.01; -0.13; 0.08; -0.57; -0.34; -0.5}
1365104602041	updated	input={0.09; -0.1; 0.47; -0.33; 0.6; 0}; output={-0.01; -0.13; 0.08; -0.57; -0.34; -0.5}
1365104602094	updated	input={0.09; -0.1; 0.47; -0.33; 0.6; 0}; output={-0.01; -0.13; 0.08; -0.57; -0.34; -0.5}
1365104602133	updated	input={0.09; -0.1; 0.47; -0.33; 0.6; 0}; output={-0.01; -0.13; 0.08; -0.57; -0.34; -0.5}
1365104602176	updated	input={0.09; -0.1; 0.47; -0.33; 0.6; 0}; output={-0.01; -0.13; 0.08; -0.57; -0.34; -0.5}
1365104602233	updated	input={0.09; -0.1; 0.47; -0.33; 0.6; 0}; output={-0.01; -0.13; 0.08; -0.57; -0.34; -0.5}
1365104602278	updated	input={0.09; -0.1; 0.47; -0.33; 0.6; 0}; output={-0.01; -0.13; 0.08; -0.57; -0.34; -0.5}
1365104602336	updated	input={0.09; -0.1; 0.47; -0.33; 0.6; 0}; output={-0.01; -0.13; 0.08; -0.57; -0.34; -0.5}
1365104602435	updated	input={0.09; -0.1; 0.47; -0.33; 0.6; 0}; output={-0.01; -0.13; 0.08; -0.57; -0.34; -0.5}
1365104602786	updated	input={0.09; -0.1; 0.47; -0.33; 0.6; 0}; output={-0.01; -0.13; 0.08; -0.57; -0.34; -0.5}
1365104602953	updated	input={0.1; -0.1; 0.47; -0.33; 0.6; 0}; output={-0.01; -0.13; 0.08; -0.57; -0.34; -0.5}
1365104603112	updated	input={0.1; -0.1; 0.47; -0.33; 0.6; 0}; output={-0.01; -0.14; 0.08; -0.57; -0.34; -0.5}
1365104603152	updated	input={0.1; -0.1; 0.47; -0.33; 0.6; 0}; output={-0.01; -0.14; 0.08; -0.57; -0.34; -0.5}
1365104603289	updated	input={0.11; -0.1; 0.47; -0.33; 0.6; 0}; output={-0.02; -0.14; 0.08; -0.57; -0.34; -0.5}
1365104603456	updated	input={0.11; -0.1; 0.47; -0.33; 0.6; 0}; output={-0.02; -0.14; 0.08; -0.57; -0.34; -0.5}
1365104603608	updated	input={0.11; -0.1; 0.47; -0.33; 0.6; 0}; output={-0.02; -0.15; 0.08; -0.57; -0.34; -0.5}
1365104603834	updated	input={0.12; -0.1; 0.47; -0.33; 0.6; 0}; output={-0.03; -0.15; 0.08; -0.57; -0.34; -0.5}
1365104603876	updated	input={0.12; -0.1; 0.47; -0.33; 0.6; 0}; output={-0.03; -0.15; 0.08; -0.57; -0.34; -0.5}
1365104603920	updated	input={0.12; -0.1; 0.47; -0.33; 0.6; 0}; output={-0.03; -0.15; 0.08; -0.57; -0.34; -0.5}
1365104603958	updated	input={0.13; -0.1; 0.47; -0.33; 0.6; 0}; output={-0.03; -0.15; 0.08; -0.57; -0.34; -0.5}
1365104604001	updated	input={0.13; -0.1; 0.47; -0.33; 0.6; 0}; output={-0.03; -0.16; 0.08; -0.57; -0.34; -0.5}
1365104604058	updated	input={0.13; -0.1; 0.47; -0.33; 0.6; 0}; output={-0.03; -0.16; 0.08; -0.57; -0.34; -0.5}
1365104604165	updated	input={0.13; -0.1; 0.47; -0.33; 0.6; 0}; output={-0.04; -0.16; 0.08; -0.57; -0.34; -0.5}
1365104604220	updated	input={0.13; -0.1; 0.47; -0.33; 0.6; 0}; output={-0.04; -0.16; 0.08; -0.57; -0.34; -0.5}
1365104604304	updated	input={0.13; -0.1; 0.47; -0.33; 0.6; 0}; output={-0.04; -0.16; 0.08; -0.57; -0.34; -0.5}
1365104604349	updated	input={0.13; -0.1; 0.47; -0.33; 0.6; 0}; output={-0.04; -0.16; 0.08; -0.57; -0.34; -0.5}
1365104604408	updated	input={0.13; -0.1; 0.47; -0.33; 0.6; 0}; output={-0.04; -0.16; 0.08; -0.57; -0.34; -0.5}
1365104604465	updated	input={0.13; -0.1; 0.47; -0.33; 0.6; 0}; output={-0.04; -0.16; 0.08; -0.57; -0.34; -0.5}
1365104604526	updated	input={0.13; -0.1; 0.47; -0.33; 0.6; 0}; output={-0.04; -0.16; 0.08; -0.57; -0.34; -0.5}
1365104604617	updated	input={0.13; -0.1; 0.47; -0.33; 0.6; 0}; output={-0.04; -0.16; 0.08; -0.57; -0.34; -0.5}
1365104604665	updated	input={0.13; -0.1; 0.47; -0.33; 0.6; 0}; output={-0.04; -0.16; 0.08; -0.57; -0.34; -0.5}
1365104604742	updated	input={0.13; -0.1; 0.47; -0.33; 0.6; 0}; output={-0.04; -0.16; 0.08; -0.57; -0.34; -0.5}
1365104604803	updated	input={0.13; -0.1; 0.47; -0.33; 0.6; 0}; output={-0.04; -0.16; 0.08; -0.57; -0.34; -0.5}
1365104604847	updated	input={0.13; -0.1; 0.47; -0.33; 0.6; 0}; output={-0.04; -0.16; 0.08; -0.57; -0.34; -0.5}
1365104604896	updated	input={0.13; -0.1; 0.47; -0.33; 0.6; 0}; output={-0.04; -0.16; 0.08; -0.57; -0.34; -0.5}
1365104604943	updated	input={0.13; -0.1; 0.47; -0.33; 0.6; 0}; output={-0.04; -0.16; 0.08; -0.57; -0.34; -0.5}
1365104604994	updated	input={0.13; -0.1; 0.47; -0.33; 0.6; 0}; output={-0.04; -0.16; 0.08; -0.57; -0.34; -0.5}
1365104605042	updated	input={0.13; -0.1; 0.47; -0.33; 0.6; 0}; output={-0.04; -0.16; 0.08; -0.57; -0.34; -0.5}
1365104605108	updated	input={0.13; -0.1; 0.47; -0.33; 0.6; 0}; output={-0.04; -0.16; 0.08; -0.57; -0.34; -0.5}
1365104605153	updated	input={0.13; -0.1; 0.47; -0.33; 0.6; 0}; output={-0.04; -0.16; 0.08; -0.57; -0.34; -0.5}
1365104605237	updated	input={0.13; -0.1; 0.47; -0.33; 0.6; 0}; output={-0.04; -0.16; 0.08; -0.57; -0.34; -0.5}
1365104605295	updated	input={0.13; -0.1; 0.47; -0.33; 0.6; 0}; output={-0.04; -0.16; 0.08; -0.57; -0.34; -0.5}
1365104605340	updated	input={0.13; -0.1; 0.47; -0.33; 0.6; 0}; output={-0.04; -0.16; 0.08; -0.57; -0.34; -0.5}
1365104605384	updated	input={0.13; -0.1; 0.47; -0.33; 0.6; 0}; output={-0.04; -0.16; 0.08; -0.57; -0.34; -0.5}
1365104605426	updated	input={0.13; -0.1; 0.47; -0.33; 0.6; 0}; output={-0.04; -0.16; 0.08; -0.57; -0.34; -0.5}
1365104605470	updated	input={0.13; -0.1; 0.47; -0.33; 0.6; 0}; output={-0.04; -0.16; 0.08; -0.57; -0.34; -0.5}
1365104605533	updated	input={0.13; -0.1; 0.47; -0.33; 0.6; 0}; output={-0.04; -0.16; 0.08; -0.57; -0.34; -0.5}
1365104605596	updated	input={0.13; -0.1; 0.47; -0.33; 0.6; 0}; output={-0.04; -0.16; 0.08; -0.57; -0.34; -0.5}
1365104605639	updated	input={0.13; -0.1; 0.47; -0.33; 0.6; 0}; output={-0.04; -0.16; 0.08; -0.57; -0.34; -0.5}
1365104605687	updated	input={0.13; -0.1; 0.47; -0.33; 0.6; 0}; output={-0.04; -0.16; 0.08; -0.57; -0.34; -0.5}
1365104605732	updated	input={0.13; -0.1; 0.47; -0.33; 0.6; 0}; output={-0.04; -0.16; 0.08; -0.57; -0.34; -0.5}
1365104605814	updated	input={0.13; -0.1; 0.47; -0.33; 0.6; 0}; output={-0.04; -0.16; 0.08; -0.57; -0.34; -0.5}
1365104605873	updated	input={0.13; -0.1; 0.47; -0.33; 0.6; 0}; output={-0.04; -0.16; 0.08; -0.57; -0.34; -0.5}
1365104605920	updated	input={0.13; -0.1; 0.47; 0.67; 0.6; 0}; output={-0.04; -0.16; -0.81; -0.11; -0.34; -0.5}
1365104605997	updated	input={0.13; -0.1; 0.47; 0.67; 0.6; 0}; output={-0.04; -0.16; -0.81; -0.11; -0.34; -0.5}
1365104606042	updated	input={0.13; -0.1; 0.47; 0.67; 0.6; 0}; output={-0.04; -0.16; -0.81; -0.11; -0.34; -0.5}
1365104606127	updated	input={0.13; -0.1; 0.47; 0.67; 0.6; 0}; output={-0.04; -0.16; -0.81; -0.11; -0.34; -0.5}
1365104606182	updated	input={0.13; -0.1; 0.47; 0.67; 0.6; 0}; output={-0.04; -0.16; -0.81; -0.11; -0.34; -0.5}
1365104606266	updated	input={0.13; -0.1; 0.47; 0.67; 0.6; 0}; output={-0.04; -0.16; -0.81; -0.11; -0.34; -0.5}
1365104606369	updated	input={0.13; -0.1; 0.47; 0.67; 0.6; 0}; output={-0.04; -0.16; -0.81; -0.11; -0.34; -0.5}
1365104606411	updated	input={0.13; -0.1; 0.47; 0.67; 0.6; 0}; output={-0.04; -0.16; -0.81; -0.11; -0.34; -0.5}
1365104606498	updated	input={0.13; -0.1; 0.47; 0.67; 0.6; 0}; output={-0.04; -0.16; -0.81; -0.11; -0.34; -0.5}
1365104606615	updated	input={0.13; -0.1; 0.47; 0.67; 0.6; 0}; output={-0.04; -0.16; -0.81; -0.11; -0.34; -0.5}
1365104606659	updated	input={0.13; -0.1; 0.47; 0.67; 0.6; 0}; output={-0.04; -0.16; -0.81; -0.11; -0.34; -0.5}
1365104606702	updated	input={0.13; -0.1; 0.47; 0.67; 0.6; 0}; output={-0.04; -0.16; -0.81; -0.11; -0.34; -0.5}
1365104606768	updated	input={0.13; -0.1; 0.47; 0.67; 0.6; 0}; output={-0.04; -0.16; -0.81; -0.11; -0.34; -0.5}
1365104606813	updated	input={0.13; -0.1; 0.47; 0.67; 0.6; 0}; output={-0.04; -0.16; -0.81; -0.11; -0.34; -0.5}
1365104606899	updated	input={0.13; -0.1; 0.47; 0.67; 0.6; 0}; output={-0.04; -0.16; -0.81; -0.11; -0.34; -0.5}
1365104606966	updated	input={0.13; -0.1; 0.47; 0.67; 0.6; 0}; output={-0.04; -0.16; -0.81; -0.11; -0.34; -0.5}
1365104607045	updated	input={0.13; -0.1; 0.47; 0.67; 0.6; 0}; output={-0.04; -0.16; -0.81; -0.11; -0.34; -0.5}
1365104607094	updated	input={0.13; -0.1; 0.47; 0.67; 0.6; 0}; output={-0.04; -0.16; -0.81; -0.11; -0.34; -0.5}
1365104607171	updated	input={0.13; -0.1; 0.47; 0.67; 0.4; 0.4}; output={-0.04; -0.16; -0.81; -0.11; -0.56; -0.11}
1365104607214	updated	input={0.13; -0.1; 0.47; 0.67; 0.4; 0.4}; output={-0.04; -0.16; -0.81; -0.11; -0.56; -0.11}
1365104607263	updated	input={0.13; -0.1; 0.47; 0.67; 0.4; 0.4}; output={-0.04; -0.16; -0.81; -0.11; -0.56; -0.11}
1365104607319	updated	input={0.13; -0.1; 0.47; 0.67; 0.4; 0.4}; output={-0.04; -0.16; -0.81; -0.11; -0.56; -0.11}
1365104607457	updated	input={0.13; -0.1; 0.47; 0.67; 0.2; 0.4}; output={-0.04; -0.16; -0.81; -0.11; -0.44; 0.06}
1365104607504	updated	input={0.13; -0.1; 0.47; 0.67; 0.2; 0.4}; output={-0.04; -0.16; -0.81; -0.11; -0.44; 0.06}
1365104607554	updated	input={0.13; -0.1; 0.47; 0.67; 0.2; 0.4}; output={-0.04; -0.16; -0.81; -0.11; -0.44; 0.06}
1365104607624	updated	input={0.13; -0.1; 0.47; 0.67; 0.2; 0.4}; output={-0.04; -0.16; -0.81; -0.11; -0.44; 0.06}
1365104608000	updated	input={0.13; -0.1; 0.47; 0.67; 0.2; 0.4}; output={-0.04; -0.16; -0.81; -0.11; -0.44; 0.06}
1365104608043	updated	input={0.13; -0.1; 0.47; 0.67; 0.2; 0.4}; output={-0.04; -0.16; -0.81; -0.11; -0.44; 0.06}
1365104608104	updated	input={0.13; -0.1; 0.47; 0.67; 0.2; 0.4}; output={-0.04; -0.16; -0.81; -0.11; -0.44; 0.06}
1365104608187	updated	input={0.13; -0.1; 0.47; 0.67; 0.2; 0.4}; output={-0.04; -0.16; -0.81; -0.11; -0.44; 0.06}
1365104608237	updated	input={0.13; -0.1; 0.47; 0.67; 0.2; 0.4}; output={-0.04; -0.16; -0.81; -0.11; -0.44; 0.06}
1365104608294	updated	input={0.13; -0.1; 0.47; 0.67; 0.2; 0.4}; output={-0.04; -0.16; -0.81; -0.11; -0.44; 0.06}
1365104608381	updated	input={0.13; -0.1; 0.47; 0.67; 0.2; 0.4}; output={-0.04; -0.16; -0.81; -0.11; -0.44; 0.06}
1365104608428	updated	input={0.13; 0.98; 0.47; 0.67; 0.2; 0.4}; output={-0.74; 0.64; -0.81; -0.11; -0.44; 0.06}
1365104608473	updated	input={0.13; 0.98; 0.47; 0.67; 0.2; 0.4}; output={-0.74; 0.64; -0.81; -0.11; -0.44; 0.06}
1365104608533	updated	input={0.13; 0.98; 0.47; 0.67; 0.2; 0.4}; output={-0.74; 0.64; -0.81; -0.11; -0.44; 0.06}
1365104608645	updated	input={0.13; 0.98; 0.47; 0.67; 0.2; 0.4}; output={-0.74; 0.64; -0.81; -0.11; -0.44; 0.06}
1365104608686	updated	input={0.13; 0.98; 0.47; 0.67; 0.2; 0.4}; output={-0.74; 0.64; -0.81; -0.11; -0.44; 0.06}
1365104608747	updated	input={0.13; 0.98; 0.47; 0.67; 0.2; 0.4}; output={-0.74; 0.64; -0.81; -0.11; -0.44; 0.06}
1365104608794	updated	input={0.13; 0.98; 0.47; 0.67; 0.2; 0.4}; output={-0.74; 0.64; -0.81; -0.11; -0.44; 0.06}
1365104608867	updated	input={0.13; 0.98; 0.47; 0.67; 0.2; 0.4}; output={-0.74; 0.64; -0.81; -0.11; -0.44; 0.06}
1365104608916	updated	input={0.13; 0.98; 0.47; 0.67; 0.2; 0.4}; output={-0.74; 0.64; -0.81; -0.11; -0.44; 0.06}
1365104608962	updated	input={0.13; 0.98; 0.47; 0.67; 0.2; 0.4}; output={-0.74; 0.64; -0.81; -0.11; -0.44; 0.06}
1365104609020	updated	input={0.13; 0.98; 0.47; 0.67; 0.2; 0.4}; output={-0.74; 0.64; -0.81; -0.11; -0.44; 0.06}
1365104609099	updated	input={0.13; 0.98; 0.47; 0.67; 0.2; 0.4}; output={-0.74; 0.64; -0.81; -0.11; -0.44; 0.06}
1365104609146	updated	input={0.13; 0.98; 0.47; 0.67; 0.2; 0.4}; output={-0.74; 0.64; -0.81; -0.11; -0.44; 0.06}
1365104609196	updated	input={0.13; 0.98; 0.47; 0.67; 0.2; 0.4}; output={-0.74; 0.64; -0.81; -0.11; -0.44; 0.06}
1365104609265	updated	input={0.13; 0.98; 0.47; 0.67; 0.2; 0.4}; output={-0.74; 0.64; -0.81; -0.11; -0.44; 0.06}
1365104609335	updated	input={0.13; 0.98; 0.47; 0.67; 0.2; 0.4}; output={-0.74; 0.64; -0.81; -0.11; -0.44; 0.06}
1365104609381	updated	input={0.13; 0.98; 0.47; 0.67; 0.2; 0.4}; output={-0.74; 0.64; -0.81; -0.11; -0.44; 0.06}
1365104609461	updated	input={0.13; 0.98; 0.47; 0.67; 0.4; 0.4}; output={-0.74; 0.64; -0.81; -0.11; -0.56; -0.11}
1365104609586	updated	input={0.13; 0.98; 0.47; 0.67; 0.4; 0.4}; output={-0.74; 0.64; -0.81; -0.11; -0.56; -0.11}
1365104609635	updated	input={0.13; 0.98; 0.47; 0.67; 0.4; 0.4}; output={-0.74; 0.64; -0.81; -0.11; -0.56; -0.11}
1365104609728	updated	input={0.13; 0.98; 0.47; 0.67; 0.4; 0.4}; output={-0.74; 0.64; -0.81; -0.11; -0.56; -0.11}
1365104609788	updated	input={0.13; 0.98; 0.47; 0.67; 0.4; 0.4}; output={-0.74; 0.64; -0.81; -0.11; -0.56; -0.11}
1365104609859	updated	input={0.13; 0.98; 0.47; 0.67; 0.4; 0.4}; output={-0.74; 0.64; -0.81; -0.11; -0.56; -0.11}
1365104609935	updated	input={0.13; 0.98; 0.47; 0.67; 0.4; 0.4}; output={-0.74; 0.64; -0.81; -0.11; -0.56; -0.11}
1365104610005	updated	input={0.13; 0.98; 0.47; 0.67; 0.4; 0.4}; output={-0.74; 0.64; -0.81; -0.11; -0.56; -0.11}
1365104610066	updated	input={0.13; 0.98; 0.47; 0.67; 0.4; 0.4}; output={-0.74; 0.64; -0.81; -0.11; -0.56; -0.11}
1365104610122	updated	input={0.13; 0.98; 0.47; 0.67; 0.4; 0.4}; output={-0.74; 0.64; -0.81; -0.11; -0.56; -0.11}
1365104610180	updated	input={0.13; 0.78; 0.47; 0.67; 0.4; 0.4}; output={-0.61; 0.5; -0.81; -0.11; -0.56; -0.11}
1365104610247	updated	input={0.13; 0.78; 0.47; 0.67; 0.4; 0.4}; output={-0.61; 0.5; -0.81; -0.11; -0.56; -0.11}
1365104610314	updated	input={0.13; 0.78; 0.47; 0.67; 0.4; 0.4}; output={-0.61; 0.5; -0.81; -0.11; -0.56; -0.11}
1365104610368	updated	input={0.13; 0.78; 0.47; 0.67; 0.4; 0.4}; output={-0.61; 0.5; -0.81; -0.11; -0.56; -0.11}
1365104610423	updated	input={0.13; 0.78; 0.47; 0.67; 0.4; 0.4}; output={-0.61; 0.5; -0.81; -0.11; -0.56; -0.11}
1365104610472	updated	input={0.13; 0.78; 0.47; 0.67; 0.4; 0.4}; output={-0.61; 0.5; -0.81; -0.11; -0.56; -0.11}
1365104610527	updated	input={0.13; 0.78; 0.47; 0.67; 0.4; 0.4}; output={-0.61; 0.5; -0.81; -0.11; -0.56; -0.11}
1365104610602	updated	input={0.13; 0.78; 0.47; 0.67; 0.4; 0.4}; output={-0.61; 0.5; -0.81; -0.11; -0.56; -0.11}
1365104610650	updated	input={0.13; 0.78; 0.47; 0.67; 0.4; 0.4}; output={-0.61; 0.5; -0.81; -0.11; -0.56; -0.11}
1365104610728	updated	input={0.13; 0.78; 1; 0.67; 0.4; 0.4}; output={-0.61; 0.5; -1.06; -0.58; -0.56; -0.11}
1365104610881	updated	input={0.13; 0.78; 1; 0.67; 0.6; 0.4}; output={-0.61; 0.5; -1.06; -0.58; -0.67; -0.27}
1365104610944	updated	input={0.13; 0.78; 1; 0.67; 0.6; 0.4}; output={-0.61; 0.5; -1.06; -0.58; -0.67; -0.27}
1365104611376	updated	input={0.13; 0.78; 1; 0.67; 0.6; 0.4}; output={-0.61; 0.5; -1.06; -0.58; -0.67; -0.27}
1365104611425	updated	input={0.13; 0.78; 1; 0.67; 0.6; 0.4}; output={-0.61; 0.5; -1.06; -0.58; -0.67; -0.27}
1365104611482	updated	input={0.13; 0.78; 1; 0.67; 0.6; 0.4}; output={-0.61; 0.5; -1.06; -0.58; -0.67; -0.27}
1365104611565	updated	input={0.13; 0.78; 1; 0.67; 0.6; 0.4}; output={-0.61; 0.5; -1.06; -0.58; -0.67; -0.27}
1365104611612	updated	input={0.13; 0.78; 1; 0.67; 0.8; 0.4}; output={-0.61; 0.5; -1.06; -0.58; -0.78; -0.44}
1365104611674	updated	input={0.13; 0.78; 1; 0.67; 0.8; 0.4}; output={-0.61; 0.5; -1.06; -0.58; -0.78; -0.44}
1365104612182	updated	input={0.13; 0.78; 1; 0.67; 0.8; 0.4}; output={-0.61; 0.5; -1.06; -0.58; -0.78; -0.44}
1365104612273	updated	input={0.13; 1; 1; 0.67; 0.8; 0.4}; output={-0.76; 0.66; -1.06; -0.58; -0.78; -0.44}
1365104612688	updated	input={0.13; 1; 0.8; 0.67; 0.8; 0.4}; output={-0.76; 0.66; -0.97; -0.4; -0.78; -0.44}
1365104613238	updated	input={0.13; 1; 0.8; 0.67; 1; 0.4}; output={-0.76; 0.66; -0.97; -0.4; -0.89; -0.6}
1365104614323	updated	input={0.13; 1; 0.8; 0.67; 0.8; 0.4}; output={-0.76; 0.66; -0.97; -0.4; -0.78; -0.44}
1365104616035	updated	input={-1; 1; 0.8; 0.67; 0.8; 0.4}; output={0.09; 1.41; -0.97; -0.4; -0.78; -0.44}
1365104618812	updated	input={-1; 1; 0.8; 0.67; 0.8; 0.4}; output={0.09; 1.41; -0.97; -0.4; -0.78; -0.44}
1365104621392	updated	input={-0.8; 1; 0.8; 0.67; 0.8; 0.4}; output={-0.06; 1.28; -0.97; -0.4; -0.78; -0.44}
1365104622513	updated	input={-0.34; 1; 0.8; 0.67; 0.8; 0.4}; output={-0.41; 0.97; -0.97; -0.4; -0.78; -0.44}
1365104623503	updated	input={0.05; 1; 0.8; 0.67; 0.8; 0.4}; output={-0.7; 0.72; -0.97; -0.4; -0.78; -0.44}
1365104624954	updated	input={0.2; 1; 0.8; 0.67; 0.8; 0.4}; output={-0.81; 0.62; -0.97; -0.4; -0.78; -0.44}
1365104626250	updated	input={0.37; 1; 0.8; 0.67; 0.8; 0.4}; output={-0.94; 0.51; -0.97; -0.4; -0.78; -0.44}
1365104630984	updated	input={0.37; 0.86; 0.8; 0.67; 0.8; 0.4}; output={-0.84; 0.4; -0.97; -0.4; -0.78; -0.44}
1365104633762	updated	input={0.37; 0.94; 0.8; 0.67; 0.8; 0.4}; output={-0.9; 0.47; -0.97; -0.4; -0.78; -0.44}
1365104638463	updated	input={0.37; 0.94; 0.8; 0.67; 0.8; 0.4}; output={-0.9; 0.47; -0.97; -0.4; -0.78; -0.44}
1365104640317	updated	input={0.43; 0.94; 0.8; 0.67; 0.8; 0.4}; output={-0.95; 0.42; -0.97; -0.4; -0.78; -0.44}
1365104641646	updated	input={0.51; 0.94; 0.8; 0.67; 0.8; 0.4}; output={-1; 0.37; -0.97; -0.4; -0.78; -0.44}
1365104643127	updated	input={0.69; 0.94; 0.8; 0.67; 0.8; 0.4}; output={-1.14; 0.25; -0.97; -0.4; -0.78; -0.44}
1365104644571	updated	input={0.63; 0.94; 0.8; 0.67; 0.8; 0.4}; output={-1.1; 0.29; -0.97; -0.4; -0.78; -0.44}
1365104646799	updated	input={0.56; 0.94; 0.8; 0.67; 0.8; 0.4}; output={-1.05; 0.34; -0.97; -0.4; -0.78; -0.44}
1365104648028	updated	input={0.51; 0.94; 0.8; 0.67; 0.8; 0.4}; output={-1.01; 0.37; -0.97; -0.4; -0.78; -0.44}
1365104649702	updated	input={0.46; 0.94; 0.8; 0.67; 0.8; 0.4}; output={-0.97; 0.4; -0.97; -0.4; -0.78; -0.44}
1365104651926	updated	input={0.4; 0.94; 0.8; 0.67; 0.8; 0.4}; output={-0.92; 0.45; -0.97; -0.4; -0.78; -0.44}
1365104657486	updated	input={0.4; 0.74; 0.8; 0.67; 0.8; 0.4}; output={-0.79; 0.29; -0.97; -0.4; -0.78; -0.44}
1365104658100	updated	input={0.4; 0.54; 0.8; 0.67; 0.8; 0.4}; output={-0.66; 0.14; -0.97; -0.4; -0.78; -0.44}
1365104658702	updated	input={0.4; 0.34; 0.8; 0.67; 0.8; 0.4}; output={-0.53; -0.01; -0.97; -0.4; -0.78; -0.44}
1365104659702	updated	input={0.4; 0.54; 0.8; 0.67; 0.8; 0.4}; output={-0.66; 0.14; -0.97; -0.4; -0.78; -0.44}
1365104660684	updated	input={0.4; 0.54; 0.8; 0.67; 0.8; 0.4}; output={-0.66; 0.14; -0.97; -0.4; -0.78; -0.44}
1365104661103	updated	input={0.4; 0.54; 0.8; 0.67; 0.8; 0.4}; output={-0.66; 0.14; -0.97; -0.4; -0.78; -0.43}
1365104661972	updated	input={0.4; 0.54; 0.8; 0.67; 0.8; 0.4}; output={-0.66; 0.14; -0.97; -0.4; -0.78; -0.44}
1365104662377	updated	input={0.4; 0.54; 0.8; 0.67; 0.8; 0.4}; output={-0.66; 0.14; -0.97; -0.4; -0.78; -0.44}
1365104662809	updated	input={0.4; 0.54; 0.8; 0.67; 0.8; 0.4}; output={-0.66; 0.14; -0.97; -0.4; -0.78; -0.44}
1365104663477	updated	input={0.4; 0.54; 0.8; 0.67; 0.8; 0.4}; output={-0.66; 0.14; -0.97; -0.4; -0.78; -0.44}
1365104663564	updated	input={0.4; 0.54; 0.8; 0.67; 0.8; 0.4}; output={-0.66; 0.14; -0.97; -0.4; -0.78; -0.44}
1365104664327	updated	input={0.4; 0.54; 0.8; 0.67; 0.8; 0.4}; output={-0.66; 0.14; -0.97; -0.4; -0.78; -0.44}
1365104665026	updated	input={0.6; 0.54; 0.8; 0.67; 0.8; 0.4}; output={-0.81; 0.01; -0.97; -0.4; -0.78; -0.44}
1365104666538	updated	input={0.8; 0.54; 0.8; 0.67; 0.8; 0.4}; output={-0.96; -0.12; -0.97; -0.4; -0.78; -0.44}
1365104666614	solved	Training #3 (Individual)
1365104672213	initialized	name="Training #4 (Team)"; target={-0.64; -0.22; -0.74}
1365104685990	updated	input={0; 0; 0.2}; output={0; 0; -0.2}
1365104691654	updated	input={0; 0; 0}; output={0; 0; 0}
1365104692550	updated	input={0; 0; -0.2}; output={0; 0; 0.2}
1365104715764	updated	input={0; 0; 0}; output={0; 0; 0}
1365104723805	updated	input={0.21; 0; 0}; output={0.21; 0; 0}
1365104724987	updated	input={-0.22; 0; 0}; output={-0.22; 0; 0}
1365104725964	updated	input={-0.6; 0; 0}; output={-0.6; 0; 0}
1365104737914	updated	input={1; 0; 0}; output={1; 0; 0}
1365104742003	updated	input={-1; 0; 0}; output={-1; 0; 0}
1365104773487	updated	input={-1; 0.62; 0}; output={-1; -0.62; 0}
1365104779274	updated	input={-1; -0.79; 0}; output={-1; 0.79; 0}
1365104785905	updated	input={-1; -0.79; 0.2}; output={-1; 0.79; -0.2}
1365104786255	updated	input={-1; -0.79; 0.4}; output={-1; 0.79; -0.4}
1365104786978	updated	input={-1; 0.09; 0.4}; output={-1; -0.09; -0.4}
1365104790159	updated	input={-1; 0.09; 0.6}; output={-1; -0.09; -0.6}
1365104791693	updated	input={-1; 0.09; 0.8}; output={-1; -0.09; -0.8}
1365104801045	updated	input={-0.99; 0.09; 0.8}; output={-0.99; -0.09; -0.8}
1365104804711	updated	input={1; 0.09; 0.8}; output={1; -0.09; -0.8}
1365104806694	updated	input={-0.32; 0.09; 0.8}; output={-0.32; -0.09; -0.8}
1365104807844	updated	input={-0.53; 0.09; 0.8}; output={-0.53; -0.09; -0.8}
1365104808898	updated	input={0.32; 0.09; 0.8}; output={0.32; -0.09; -0.8}
1365104810201	updated	input={0.65; 0.09; 0.8}; output={0.65; -0.09; -0.8}
1365104812022	updated	input={-1; 0.09; 0.8}; output={-1; -0.09; -0.8}
1365104825504	updated	input={-0.65; 0.09; 0.8}; output={-0.65; -0.09; -0.8}
1365104836829	updated	input={-0.65; 0.26; 0.8}; output={-0.65; -0.26; -0.8}
1365104836888	solved	Training #4 (Team)
1365104842165	initialized	name="Training #5 (Team)"; target={-0.17; -0.59; -0.79}
1365104847697	updated	input={0.85; 0; 0}; output={-0.33; -0.45; -0.64}
1365104849264	updated	input={0.73; 0; 0}; output={-0.29; -0.39; -0.55}
1365104850417	updated	input={0.59; 0; 0}; output={-0.23; -0.31; -0.45}
1365104857695	updated	input={0.52; 0; 0}; output={-0.21; -0.28; -0.39}
1365104859365	updated	input={0.32; 0; 0}; output={-0.13; -0.17; -0.24}
1365104860316	updated	input={0.52; 0; 0}; output={-0.21; -0.28; -0.39}
1365104860615	updated	input={0.72; 0; 0}; output={-0.29; -0.38; -0.54}
1365104863621	updated	input={0.72; 0; 0}; output={-0.29; -0.38; -0.54}
1365104863893	updated	input={0.72; 0; 0}; output={-0.29; -0.38; -0.54}
1365104864107	updated	input={0.72; 0; 0}; output={-0.29; -0.38; -0.54}
1365104864452	updated	input={0.72; 0; 0}; output={-0.28; -0.38; -0.54}
1365104864636	updated	input={0.72; 0; 0}; output={-0.28; -0.38; -0.54}
1365104864814	updated	input={0.72; 0; 0}; output={-0.28; -0.38; -0.54}
1365104864958	updated	input={0.72; 0; 0}; output={-0.28; -0.38; -0.54}
1365104865152	updated	input={0.72; 0; 0}; output={-0.28; -0.38; -0.54}
1365104865635	updated	input={0.72; 0; 0}; output={-0.28; -0.38; -0.54}
1365104865791	updated	input={0.71; 0; 0}; output={-0.28; -0.38; -0.53}
1365104865851	updated	input={0.71; 0; 0}; output={-0.28; -0.38; -0.53}
1365104865913	updated	input={0.71; 0; 0}; output={-0.28; -0.38; -0.53}
1365104865979	updated	input={0.71; 0; 0}; output={-0.28; -0.37; -0.53}
1365104866180	updated	input={0.7; 0; 0}; output={-0.28; -0.37; -0.53}
1365104866231	updated	input={0.7; 0; 0}; output={-0.28; -0.37; -0.52}
1365104866284	updated	input={0.7; 0; 0}; output={-0.28; -0.37; -0.52}
1365104866391	updated	input={0.69; 0; 0}; output={-0.27; -0.37; -0.52}
1365104866441	updated	input={0.69; 0; 0}; output={-0.27; -0.37; -0.52}
1365104866488	updated	input={0.69; 0; 0}; output={-0.27; -0.37; -0.52}
1365104866535	updated	input={0.69; 0; 0}; output={-0.27; -0.36; -0.52}
1365104866582	updated	input={0.69; 0; 0}; output={-0.27; -0.36; -0.52}
1365104866634	updated	input={0.69; 0; 0}; output={-0.27; -0.36; -0.52}
1365104866691	updated	input={0.68; 0; 0}; output={-0.27; -0.36; -0.51}
1365104866842	updated	input={0.68; 0; 0}; output={-0.27; -0.36; -0.51}
1365104866889	updated	input={0.68; 0; 0}; output={-0.27; -0.36; -0.51}
1365104866938	updated	input={0.68; 0; 0}; output={-0.27; -0.36; -0.51}
1365104866983	updated	input={0.68; 0; 0}; output={-0.27; -0.36; -0.51}
1365104867035	updated	input={0.68; 0; 0}; output={-0.27; -0.36; -0.51}
1365104867080	updated	input={0.68; 0; 0}; output={-0.27; -0.36; -0.51}
1365104867176	updated	input={0.68; 0; 0}; output={-0.27; -0.36; -0.51}
1365104867222	updated	input={0.68; 0; 0}; output={-0.27; -0.36; -0.51}
1365104867273	updated	input={0.68; 0; 0}; output={-0.27; -0.36; -0.51}
1365104867332	updated	input={0.68; 0; 0}; output={-0.27; -0.36; -0.51}
1365104867390	updated	input={0.68; 0; 0}; output={-0.27; -0.36; -0.51}
1365104867437	updated	input={0.68; 0; 0}; output={-0.27; -0.36; -0.51}
1365104867486	updated	input={0.68; 0; 0}; output={-0.27; -0.36; -0.51}
1365104867547	updated	input={0.68; 0; 0}; output={-0.27; -0.36; -0.51}
1365104867611	updated	input={0.68; 0; 0}; output={-0.27; -0.36; -0.51}
1365104867680	updated	input={0.68; 0; 0}; output={-0.27; -0.36; -0.51}
1365104867755	updated	input={0.68; 0; 0}; output={-0.27; -0.36; -0.51}
1365104867803	updated	input={0.68; 0; 0}; output={-0.27; -0.36; -0.51}
1365104867848	updated	input={0.68; 0; 0}; output={-0.27; -0.36; -0.51}
1365104867894	updated	input={0.68; 0; 0}; output={-0.27; -0.36; -0.51}
1365104868088	updated	input={0.68; 0; 0}; output={-0.27; -0.36; -0.51}
1365104868145	updated	input={0.68; 0; 0}; output={-0.27; -0.36; -0.51}
1365104871324	updated	input={0.68; 0; 0}; output={-0.27; -0.36; -0.51}
1365104871854	updated	input={0.68; 0; 0}; output={-0.27; -0.36; -0.51}
1365104872064	updated	input={0.67; 0; 0}; output={-0.27; -0.36; -0.5}
1365104872109	updated	input={0.67; 0; 0}; output={-0.27; -0.36; -0.5}
1365104872171	updated	input={0.67; 0; 0}; output={-0.26; -0.35; -0.5}
1365104872261	updated	input={0.67; 0; 0}; output={-0.26; -0.35; -0.5}
1365104872307	updated	input={0.66; 0; 0}; output={-0.26; -0.35; -0.5}
1365104872413	updated	input={0.66; 0; 0}; output={-0.26; -0.35; -0.5}
1365104872587	updated	input={0.66; 0; 0}; output={-0.26; -0.35; -0.49}
1365104872649	updated	input={0.66; 0; 0}; output={-0.26; -0.35; -0.49}
1365104872712	updated	input={0.65; 0; 0}; output={-0.26; -0.35; -0.49}
1365104872767	updated	input={0.65; 0; 0}; output={-0.26; -0.34; -0.49}
1365104872863	updated	input={0.65; 0; 0}; output={-0.26; -0.34; -0.49}
1365104872953	updated	input={0.65; 0; 0}; output={-0.26; -0.34; -0.48}
1365104873104	updated	input={0.64; 0; 0}; output={-0.25; -0.34; -0.48}
1365104873151	updated	input={0.64; 0; 0}; output={-0.25; -0.34; -0.48}
1365104873209	updated	input={0.64; 0; 0}; output={-0.25; -0.34; -0.48}
1365104873275	updated	input={0.64; 0; 0}; output={-0.25; -0.34; -0.48}
1365104873328	updated	input={0.64; 0; 0}; output={-0.25; -0.34; -0.48}
1365104873391	updated	input={0.63; 0; 0}; output={-0.25; -0.33; -0.47}
1365104873438	updated	input={0.63; 0; 0}; output={-0.25; -0.33; -0.47}
1365104873489	updated	input={0.63; 0; 0}; output={-0.25; -0.33; -0.47}
1365104873536	updated	input={0.63; 0; 0}; output={-0.25; -0.33; -0.47}
1365104873598	updated	input={0.63; 0; 0}; output={-0.25; -0.33; -0.47}
1365104873745	updated	input={0.63; 0; 0}; output={-0.25; -0.33; -0.47}
1365104873950	updated	input={0.63; 0; 0}; output={-0.25; -0.33; -0.47}
1365104874000	updated	input={0.63; 0; 0}; output={-0.25; -0.33; -0.47}
1365104874047	updated	input={0.63; 0; 0}; output={-0.25; -0.33; -0.47}
1365104874103	updated	input={0.63; 0; 0}; output={-0.25; -0.33; -0.47}
1365104874159	updated	input={0.63; 0; 0}; output={-0.25; -0.33; -0.47}
1365104874213	updated	input={0.63; 0; 0}; output={-0.25; -0.33; -0.47}
1365104874293	updated	input={0.63; 0; 0}; output={-0.25; -0.33; -0.47}
1365104874344	updated	input={0.63; 0; 0}; output={-0.25; -0.33; -0.47}
1365104874409	updated	input={0.63; 0; 0}; output={-0.25; -0.33; -0.47}
1365104874473	updated	input={0.63; 0; 0}; output={-0.25; -0.33; -0.47}
1365104874531	updated	input={0.63; 0; 0}; output={-0.25; -0.33; -0.47}
1365104874579	updated	input={0.63; 0; 0}; output={-0.25; -0.33; -0.47}
1365104874679	updated	input={0.62; 0; 0}; output={-0.25; -0.33; -0.47}
1365104874748	updated	input={0.62; 0; 0}; output={-0.25; -0.33; -0.47}
1365104874798	updated	input={0.62; 0; 0}; output={-0.25; -0.33; -0.47}
1365104874845	updated	input={0.62; 0; 0}; output={-0.25; -0.33; -0.47}
1365104874894	updated	input={0.62; 0; 0}; output={-0.25; -0.33; -0.47}
1365104874953	updated	input={0.62; 0; 0}; output={-0.25; -0.33; -0.47}
1365104875011	updated	input={0.62; 0; 0}; output={-0.25; -0.33; -0.47}
1365104875056	updated	input={0.62; 0; 0}; output={-0.25; -0.33; -0.47}
1365104875135	updated	input={0.62; 0; 0}; output={-0.25; -0.33; -0.47}
1365104875201	updated	input={0.62; 0; 0}; output={-0.25; -0.33; -0.47}
1365104875251	updated	input={0.62; 0; 0}; output={-0.25; -0.33; -0.47}
1365104875303	updated	input={0.62; 0; 0}; output={-0.25; -0.33; -0.47}
1365104875374	updated	input={0.62; 0; 0}; output={-0.25; -0.33; -0.47}
1365104875463	updated	input={0.62; 0; 0}; output={-0.25; -0.33; -0.47}
1365104875632	updated	input={0.62; 0; 0}; output={-0.25; -0.33; -0.47}
1365104875729	updated	input={0.62; 0; 0}; output={-0.25; -0.33; -0.47}
1365104875782	updated	input={0.62; 0; 0}; output={-0.25; -0.33; -0.47}
1365104875842	updated	input={0.62; 0; 0}; output={-0.25; -0.33; -0.47}
1365104875911	updated	input={0.62; 0; 0}; output={-0.25; -0.33; -0.47}
1365104875965	updated	input={0.62; 0; 0}; output={-0.25; -0.33; -0.47}
1365104876021	updated	input={0.62; 0; 0}; output={-0.24; -0.33; -0.47}
1365104876268	updated	input={0.62; 0; 0}; output={-0.24; -0.33; -0.46}
1365104876320	updated	input={0.62; 0; 0}; output={-0.24; -0.33; -0.46}
1365104876384	updated	input={0.62; 0; 0}; output={-0.24; -0.33; -0.46}
1365104876573	updated	input={0.62; 0; 0}; output={-0.24; -0.33; -0.46}
1365104876751	updated	input={0.62; 0; 0}; output={-0.24; -0.33; -0.46}
1365104876956	updated	input={0.62; 0; 0}; output={-0.24; -0.33; -0.46}
1365104877179	updated	input={0.62; 0; 0}; output={-0.24; -0.33; -0.46}
1365104877377	updated	input={0.61; 0; 0}; output={-0.24; -0.33; -0.46}
1365104877569	updated	input={0.61; 0; 0}; output={-0.24; -0.32; -0.46}
1365104877741	updated	input={0.61; 0; 0}; output={-0.24; -0.32; -0.46}
1365104877954	updated	input={0.61; 0; 0}; output={-0.24; -0.32; -0.46}
1365104878242	updated	input={0.61; 0; 0}; output={-0.24; -0.32; -0.46}
1365104879603	updated	input={0.61; 0; 0}; output={-0.24; -0.32; -0.46}
1365104882156	updated	input={0.61; 0; 0}; output={-0.24; -0.32; -0.46}
1365104882678	updated	input={0.61; 0; 0}; output={-0.24; -0.32; -0.46}
1365104882838	updated	input={0.61; 0; 0}; output={-0.24; -0.32; -0.45}
1365104882876	updated	input={0.6; 0; 0}; output={-0.24; -0.32; -0.45}
1365104882912	updated	input={0.6; 0; 0}; output={-0.24; -0.32; -0.45}
1365104883142	updated	input={0.6; 0; 0}; output={-0.24; -0.32; -0.45}
1365104883171	updated	input={0.6; 0; 0}; output={-0.24; -0.32; -0.45}
1365104883298	updated	input={0.6; 0; 0}; output={-0.24; -0.32; -0.45}
1365104883331	updated	input={0.6; 0; 0}; output={-0.24; -0.32; -0.45}
1365104883365	updated	input={0.6; 0; 0}; output={-0.24; -0.32; -0.45}
1365104883416	updated	input={0.6; 0; 0}; output={-0.24; -0.32; -0.45}
1365104883474	updated	input={0.6; 0; 0}; output={-0.24; -0.32; -0.45}
1365104888234	updated	input={0.6; 0; 0}; output={-0.24; -0.32; -0.45}
1365104890850	updated	input={0.6; 0; 0}; output={-0.24; -0.32; -0.45}
1365104891747	updated	input={0.6; 0.13; 0}; output={-0.2; -0.43; -0.39}
1365104892968	updated	input={0.6; 0.23; 0}; output={-0.17; -0.51; -0.35}
1365104905560	updated	input={0.6; 0.23; 0}; output={-0.17; -0.51; -0.35}
1365104906095	updated	input={0.6; 0.23; 0}; output={-0.16; -0.51; -0.35}
1365104906286	updated	input={0.59; 0.23; 0}; output={-0.16; -0.51; -0.35}
1365104906346	updated	input={0.59; 0.23; 0}; output={-0.16; -0.5; -0.34}
1365104906396	updated	input={0.59; 0.23; 0}; output={-0.16; -0.5; -0.34}
1365104906616	updated	input={0.59; 0.23; 0}; output={-0.16; -0.5; -0.34}
1365104906666	updated	input={0.59; 0.23; 0}; output={-0.16; -0.5; -0.34}
1365104906699	updated	input={0.59; 0.23; 0}; output={-0.16; -0.5; -0.34}
1365104906736	updated	input={0.59; 0.23; 0}; output={-0.16; -0.5; -0.34}
1365104906953	updated	input={0.39; 0.23; 0}; output={-0.08; -0.4; -0.19}
1365104910729	updated	input={0.59; 0.23; 0}; output={-0.16; -0.5; -0.34}
1365104912224	updated	input={0.79; 0.23; 0}; output={-0.24; -0.61; -0.49}
1365104916105	updated	input={0.79; 0.23; 0}; output={-0.24; -0.61; -0.49}
1365104916460	updated	input={0.79; 0.23; 0}; output={-0.24; -0.61; -0.49}
1365104916691	updated	input={0.79; 0.23; 0}; output={-0.24; -0.61; -0.49}
1365104916879	updated	input={0.79; 0.23; 0}; output={-0.24; -0.61; -0.5}
1365104917057	updated	input={0.79; 0.23; 0}; output={-0.24; -0.61; -0.5}
1365104917242	updated	input={0.79; 0.23; 0}; output={-0.24; -0.61; -0.5}
1365104917507	updated	input={0.8; 0.23; 0}; output={-0.24; -0.61; -0.5}
1365104917764	updated	input={0.8; 0.23; 0}; output={-0.24; -0.61; -0.5}
1365104917795	updated	input={0.8; 0.23; 0}; output={-0.24; -0.61; -0.5}
1365104917976	updated	input={0.8; 0.23; 0}; output={-0.24; -0.62; -0.5}
1365104918178	updated	input={0.8; 0.23; 0}; output={-0.25; -0.62; -0.5}
1365104918373	updated	input={0.8; 0.23; 0}; output={-0.25; -0.62; -0.5}
1365104918553	updated	input={0.8; 0.23; 0}; output={-0.25; -0.62; -0.5}
1365104918789	updated	input={0.8; 0.23; 0}; output={-0.25; -0.62; -0.5}
1365104918822	updated	input={0.8; 0.23; 0}; output={-0.25; -0.62; -0.5}
1365104919051	updated	input={0.8; 0.23; 0}; output={-0.25; -0.62; -0.5}
1365104919256	updated	input={0.8; 0.23; 0}; output={-0.25; -0.62; -0.51}
1365104919623	updated	input={0.81; 0.23; 0}; output={-0.25; -0.62; -0.51}
1365104919800	updated	input={0.81; 0.23; 0}; output={-0.25; -0.62; -0.51}
1365104919861	updated	input={0.81; 0.23; 0}; output={-0.25; -0.62; -0.51}
1365104919894	updated	input={0.81; 0.23; 0}; output={-0.25; -0.62; -0.51}
1365104919940	updated	input={0.81; 0.23; 0}; output={-0.25; -0.62; -0.51}
1365104919977	updated	input={0.81; 0.23; 0}; output={-0.25; -0.62; -0.51}
1365104920183	updated	input={0.81; 0.23; 0}; output={-0.25; -0.62; -0.51}
1365104920235	updated	input={0.81; 0.23; 0}; output={-0.25; -0.62; -0.51}
1365104920272	updated	input={0.81; 0.23; 0}; output={-0.25; -0.62; -0.51}
1365104921410	updated	input={0.81; 0.23; 0.2}; output={-0.42; -0.64; -0.41}
1365104925176	updated	input={0.81; 0.23; 0}; output={-0.25; -0.62; -0.51}
1365104925554	updated	input={0.81; 0.23; -0.2}; output={-0.08; -0.61; -0.61}
1365104926138	updated	input={0.81; 0.23; -0.4}; output={0.09; -0.6; -0.71}
1365104928572	updated	input={0.81; 0.23; -0.2}; output={-0.08; -0.61; -0.61}
1365104937544	updated	input={0.81; 0.23; -0.2}; output={-0.08; -0.61; -0.61}
1365104937853	updated	input={0.81; 0.23; -0.2}; output={-0.08; -0.61; -0.61}
1365104938383	updated	input={0.81; 0.23; -0.2}; output={-0.08; -0.61; -0.61}
1365104938583	updated	input={0.8; 0.23; -0.2}; output={-0.07; -0.61; -0.6}
1365104938616	updated	input={0.8; 0.23; -0.2}; output={-0.07; -0.61; -0.6}
1365104938659	updated	input={0.8; 0.23; -0.2}; output={-0.07; -0.61; -0.6}
1365104938754	updated	input={0.8; 0.23; -0.2}; output={-0.07; -0.6; -0.6}
1365104938788	updated	input={0.8; 0.23; -0.2}; output={-0.07; -0.6; -0.6}
1365104938821	updated	input={0.8; 0.23; -0.2}; output={-0.07; -0.6; -0.6}
1365104939057	updated	input={0.79; 0.23; -0.2}; output={-0.07; -0.6; -0.59}
1365104939089	updated	input={0.79; 0.23; -0.2}; output={-0.07; -0.6; -0.59}
1365104939122	updated	input={0.79; 0.23; -0.2}; output={-0.07; -0.6; -0.59}
1365104939154	updated	input={0.79; 0.23; -0.2}; output={-0.07; -0.6; -0.59}
1365104939194	updated	input={0.79; 0.23; -0.2}; output={-0.07; -0.6; -0.59}
1365104939249	updated	input={0.78; 0.23; -0.2}; output={-0.07; -0.6; -0.59}
1365104939282	updated	input={0.78; 0.23; -0.2}; output={-0.07; -0.6; -0.59}
1365104939386	updated	input={0.78; 0.23; -0.2}; output={-0.07; -0.59; -0.59}
1365104939427	updated	input={0.78; 0.23; -0.2}; output={-0.07; -0.59; -0.59}
1365104939504	updated	input={0.78; 0.23; -0.2}; output={-0.07; -0.59; -0.59}
1365104939536	updated	input={0.78; 0.23; -0.2}; output={-0.07; -0.59; -0.59}
1365104939570	updated	input={0.78; 0.23; -0.2}; output={-0.07; -0.59; -0.59}
1365104939621	updated	input={0.78; 0.23; -0.2}; output={-0.07; -0.59; -0.59}
1365104939676	updated	input={0.78; 0.23; -0.2}; output={-0.07; -0.59; -0.59}
1365104939719	updated	input={0.78; 0.23; -0.2}; output={-0.07; -0.59; -0.59}
1365104939964	updated	input={0.78; 0.23; -0.2}; output={-0.07; -0.59; -0.59}
1365104940015	updated	input={0.78; 0.23; -0.2}; output={-0.07; -0.59; -0.59}
1365104940046	updated	input={0.78; 0.23; -0.2}; output={-0.07; -0.6; -0.59}
1365104940082	updated	input={0.78; 0.23; -0.2}; output={-0.07; -0.6; -0.59}
1365104940120	updated	input={0.78; 0.23; -0.2}; output={-0.07; -0.6; -0.59}
1365104940163	updated	input={0.78; 0.23; -0.2}; output={-0.07; -0.6; -0.59}
1365104940238	updated	input={0.78; 0.23; -0.2}; output={-0.07; -0.6; -0.59}
1365104940300	updated	input={0.78; 0.23; -0.2}; output={-0.07; -0.6; -0.59}
1365104940334	updated	input={0.78; 0.23; -0.2}; output={-0.07; -0.6; -0.59}
1365104940378	updated	input={0.78; 0.23; -0.2}; output={-0.07; -0.6; -0.59}
1365104940668	updated	input={0.79; 0.23; -0.2}; output={-0.07; -0.6; -0.59}
1365104940728	updated	input={0.79; 0.23; -0.2}; output={-0.07; -0.6; -0.59}
1365104940773	updated	input={0.79; 0.23; -0.2}; output={-0.07; -0.6; -0.59}
1365104940830	updated	input={0.79; 0.23; -0.2}; output={-0.07; -0.6; -0.6}
1365104940892	updated	input={0.79; 0.23; -0.2}; output={-0.07; -0.6; -0.6}
1365104941091	updated	input={0.8; 0.23; -0.2}; output={-0.07; -0.6; -0.6}
1365104941122	updated	input={0.8; 0.23; -0.2}; output={-0.07; -0.61; -0.6}
1365104941162	updated	input={0.8; 0.23; -0.2}; output={-0.07; -0.61; -0.6}
1365104941209	updated	input={0.8; 0.23; -0.2}; output={-0.07; -0.61; -0.6}
1365104941251	updated	input={0.8; 0.23; -0.2}; output={-0.07; -0.61; -0.6}
1365104941292	updated	input={0.8; 0.23; -0.2}; output={-0.07; -0.61; -0.6}
1365104941408	updated	input={0.81; 0.23; -0.2}; output={-0.08; -0.61; -0.61}
1365104941438	updated	input={0.81; 0.23; -0.2}; output={-0.08; -0.61; -0.61}
1365104941528	updated	input={0.81; 0.23; -0.2}; output={-0.08; -0.61; -0.61}
1365104941568	updated	input={0.82; 0.23; -0.2}; output={-0.08; -0.61; -0.61}
1365104941608	updated	input={0.82; 0.23; -0.2}; output={-0.08; -0.61; -0.61}
1365104941644	updated	input={0.82; 0.23; -0.2}; output={-0.08; -0.61; -0.61}
1365104941677	updated	input={0.82; 0.23; -0.2}; output={-0.08; -0.61; -0.61}
1365104941935	updated	input={0.83; 0.23; -0.2}; output={-0.08; -0.62; -0.62}
1365104941966	updated	input={0.83; 0.23; -0.2}; output={-0.08; -0.62; -0.62}
1365104941999	updated	input={0.83; 0.23; -0.2}; output={-0.08; -0.62; -0.62}
1365104942054	updated	input={0.83; 0.23; -0.2}; output={-0.08; -0.62; -0.62}
1365104942089	updated	input={0.83; 0.23; -0.2}; output={-0.08; -0.62; -0.62}
1365104942126	updated	input={0.83; 0.23; -0.2}; output={-0.08; -0.62; -0.62}
1365104942179	updated	input={0.83; 0.23; -0.2}; output={-0.09; -0.62; -0.63}
1365104942211	updated	input={0.83; 0.23; -0.2}; output={-0.09; -0.62; -0.63}
1365104942272	updated	input={0.84; 0.23; -0.2}; output={-0.09; -0.62; -0.63}
1365104942335	updated	input={0.84; 0.23; -0.2}; output={-0.09; -0.63; -0.63}
1365104942384	updated	input={0.84; 0.23; -0.2}; output={-0.09; -0.63; -0.63}
1365104942429	updated	input={0.84; 0.23; -0.2}; output={-0.09; -0.63; -0.63}
1365104942474	updated	input={0.84; 0.23; -0.2}; output={-0.09; -0.63; -0.63}
1365104942524	updated	input={0.84; 0.23; -0.2}; output={-0.09; -0.63; -0.63}
1365104942566	updated	input={0.84; 0.23; -0.2}; output={-0.09; -0.63; -0.63}
1365104942603	updated	input={0.84; 0.23; -0.2}; output={-0.09; -0.63; -0.63}
1365104942657	updated	input={0.85; 0.23; -0.2}; output={-0.09; -0.63; -0.64}
1365104942691	updated	input={0.85; 0.23; -0.2}; output={-0.09; -0.63; -0.64}
1365104942731	updated	input={0.85; 0.23; -0.2}; output={-0.09; -0.63; -0.64}
1365104942768	updated	input={0.85; 0.23; -0.2}; output={-0.09; -0.63; -0.64}
1365104942841	updated	input={0.85; 0.23; -0.2}; output={-0.09; -0.63; -0.64}
1365104942872	updated	input={0.85; 0.23; -0.2}; output={-0.09; -0.63; -0.64}
1365104942926	updated	input={0.86; 0.23; -0.2}; output={-0.1; -0.63; -0.64}
1365104943007	updated	input={0.86; 0.23; -0.2}; output={-0.1; -0.64; -0.65}
1365104943054	updated	input={0.86; 0.23; -0.2}; output={-0.1; -0.64; -0.65}
1365104943092	updated	input={0.86; 0.23; -0.2}; output={-0.1; -0.64; -0.65}
1365104943142	updated	input={0.86; 0.23; -0.2}; output={-0.1; -0.64; -0.65}
1365104943451	updated	input={0.87; 0.23; -0.2}; output={-0.1; -0.64; -0.66}
1365104943488	updated	input={0.88; 0.23; -0.2}; output={-0.1; -0.64; -0.66}
1365104943535	updated	input={0.88; 0.23; -0.2}; output={-0.1; -0.64; -0.66}
1365104943570	updated	input={0.88; 0.23; -0.2}; output={-0.1; -0.65; -0.66}
1365104943624	updated	input={0.88; 0.23; -0.2}; output={-0.1; -0.65; -0.66}
1365104943661	updated	input={0.88; 0.23; -0.2}; output={-0.1; -0.65; -0.66}
1365104943721	updated	input={0.88; 0.23; -0.2}; output={-0.11; -0.65; -0.66}
1365104943779	updated	input={0.88; 0.23; -0.2}; output={-0.11; -0.65; -0.66}
1365104943816	updated	input={0.88; 0.23; -0.2}; output={-0.11; -0.65; -0.66}
1365104943866	updated	input={0.89; 0.23; -0.2}; output={-0.11; -0.65; -0.67}
1365104943906	updated	input={0.89; 0.23; -0.2}; output={-0.11; -0.65; -0.67}
1365104943939	updated	input={0.89; 0.23; -0.2}; output={-0.11; -0.65; -0.67}
1365104943980	updated	input={0.89; 0.23; -0.2}; output={-0.11; -0.65; -0.67}
1365104944049	updated	input={0.89; 0.23; -0.2}; output={-0.11; -0.65; -0.67}
1365104944135	updated	input={0.9; 0.23; -0.2}; output={-0.11; -0.65; -0.67}
1365104944178	updated	input={0.9; 0.23; -0.2}; output={-0.11; -0.66; -0.67}
1365104944213	updated	input={0.9; 0.23; -0.2}; output={-0.11; -0.66; -0.67}
1365104944251	updated	input={0.9; 0.23; -0.2}; output={-0.11; -0.66; -0.67}
1365104944339	updated	input={0.9; 0.23; -0.2}; output={-0.11; -0.66; -0.68}
1365104944379	updated	input={0.9; 0.23; -0.2}; output={-0.11; -0.66; -0.68}
1365104944494	updated	input={0.91; 0.23; -0.2}; output={-0.11; -0.66; -0.68}
1365104944533	updated	input={0.91; 0.23; -0.2}; output={-0.11; -0.66; -0.68}
1365104944568	updated	input={0.91; 0.23; -0.2}; output={-0.12; -0.66; -0.68}
1365104944604	updated	input={0.91; 0.23; -0.2}; output={-0.12; -0.66; -0.68}
1365104944706	updated	input={0.91; 0.23; -0.2}; output={-0.12; -0.66; -0.69}
1365104944742	updated	input={0.91; 0.23; -0.2}; output={-0.12; -0.66; -0.69}
1365104944781	updated	input={0.91; 0.23; -0.2}; output={-0.12; -0.66; -0.69}
1365104944819	updated	input={0.91; 0.23; -0.2}; output={-0.12; -0.66; -0.69}
1365104944882	updated	input={0.91; 0.23; -0.2}; output={-0.12; -0.66; -0.69}
1365104944916	updated	input={0.91; 0.23; -0.2}; output={-0.12; -0.66; -0.69}
1365104944964	updated	input={0.91; 0.23; -0.2}; output={-0.12; -0.66; -0.69}
1365104944998	updated	input={0.91; 0.23; -0.2}; output={-0.12; -0.66; -0.69}
1365104945052	updated	input={0.91; 0.23; -0.2}; output={-0.12; -0.66; -0.69}
1365104945108	updated	input={0.91; 0.23; -0.2}; output={-0.12; -0.66; -0.69}
1365104945209	updated	input={0.91; 0.23; -0.2}; output={-0.12; -0.66; -0.69}
1365104945244	updated	input={0.91; 0.23; -0.2}; output={-0.12; -0.66; -0.69}
1365104945296	updated	input={0.91; 0.23; -0.2}; output={-0.12; -0.66; -0.69}
1365104945347	updated	input={0.91; 0.23; -0.2}; output={-0.12; -0.66; -0.69}
1365104945393	updated	input={0.91; 0.23; -0.2}; output={-0.12; -0.66; -0.69}
1365104945428	updated	input={0.91; 0.23; -0.2}; output={-0.12; -0.66; -0.69}
1365104945470	updated	input={0.91; 0.23; -0.2}; output={-0.12; -0.66; -0.69}
1365104945502	updated	input={0.91; 0.23; -0.2}; output={-0.12; -0.66; -0.69}
1365104945554	updated	input={0.91; 0.23; -0.2}; output={-0.12; -0.66; -0.69}
1365104945596	updated	input={0.91; 0.23; -0.2}; output={-0.12; -0.66; -0.69}
1365104945637	updated	input={0.91; 0.23; -0.2}; output={-0.12; -0.66; -0.69}
1365104945680	updated	input={0.91; 0.23; -0.2}; output={-0.12; -0.66; -0.69}
1365104945957	updated	input={0.91; 0.23; -0.2}; output={-0.12; -0.66; -0.69}
1365104945990	updated	input={0.91; 0.23; -0.2}; output={-0.12; -0.66; -0.69}
1365104946026	updated	input={0.91; 0.23; -0.2}; output={-0.12; -0.66; -0.69}
1365104946090	updated	input={0.91; 0.23; -0.2}; output={-0.12; -0.66; -0.69}
1365104946119	updated	input={0.91; 0.23; -0.2}; output={-0.12; -0.66; -0.69}
1365104946153	updated	input={0.91; 0.23; -0.2}; output={-0.12; -0.66; -0.69}
1365104946185	updated	input={0.91; 0.23; -0.2}; output={-0.12; -0.66; -0.69}
1365104946223	updated	input={0.91; 0.23; -0.2}; output={-0.12; -0.66; -0.69}
1365104946257	updated	input={0.91; 0.23; -0.2}; output={-0.12; -0.66; -0.69}
1365104946288	updated	input={0.91; 0.23; -0.2}; output={-0.12; -0.66; -0.69}
1365104946322	updated	input={0.91; 0.23; -0.2}; output={-0.12; -0.66; -0.69}
1365104946362	updated	input={0.91; 0.23; -0.2}; output={-0.12; -0.66; -0.69}
1365104946399	updated	input={0.91; 0.23; -0.2}; output={-0.12; -0.66; -0.69}
1365104946485	updated	input={0.91; 0.23; -0.2}; output={-0.12; -0.66; -0.69}
1365104946523	updated	input={0.91; 0.23; -0.2}; output={-0.12; -0.66; -0.69}
1365104946561	updated	input={0.91; 0.23; -0.2}; output={-0.12; -0.66; -0.69}
1365104946618	updated	input={0.91; 0.23; -0.2}; output={-0.12; -0.66; -0.69}
1365104946700	updated	input={0.91; 0.23; -0.2}; output={-0.12; -0.66; -0.69}
1365104946736	updated	input={0.91; 0.23; -0.2}; output={-0.12; -0.66; -0.69}
1365104946770	updated	input={0.91; 0.23; -0.2}; output={-0.12; -0.66; -0.69}
1365104946815	updated	input={0.91; 0.23; -0.2}; output={-0.12; -0.66; -0.69}
1365104946856	updated	input={0.91; 0.23; -0.2}; output={-0.12; -0.66; -0.69}
1365104946941	updated	input={0.91; 0.23; -0.2}; output={-0.12; -0.66; -0.69}
1365104946973	updated	input={0.91; 0.23; -0.2}; output={-0.12; -0.66; -0.69}
1365104947007	updated	input={0.91; 0.23; -0.2}; output={-0.12; -0.66; -0.69}
1365104947129	updated	input={0.91; 0.23; -0.2}; output={-0.12; -0.66; -0.69}
1365104947302	updated	input={0.91; 0.23; -0.2}; output={-0.12; -0.66; -0.69}
1365104947363	updated	input={0.91; 0.23; -0.2}; output={-0.12; -0.66; -0.69}
1365104947505	updated	input={0.92; 0.23; -0.2}; output={-0.12; -0.67; -0.69}
1365104947557	updated	input={0.92; 0.23; -0.2}; output={-0.12; -0.67; -0.69}
1365104947669	updated	input={0.92; 0.23; -0.2}; output={-0.12; -0.67; -0.69}
1365104947828	solved	Training #5 (Team)
1365105022661	initialized	name="Statuesque Name (Individual)"; target={-0.75; -0.66; -0.06; -0.1; -0.71; -0.7; -0.87; -0.06; -0.49}
1365105030808	updated	input={0; 0; 0; 0.04; 0; 0; 0; 0; 0}; output={0; 0; 0; -0.03; -0.01; -0.03; 0; 0; 0}
1365105035458	updated	input={0; 0; 0; 0.04; 0.14; 0; 0; 0; 0}; output={0; 0; 0; -0.05; -0.13; 0.05; 0; 0; 0}
1365105035668	updated	input={0.1; 0; 0; 0.04; 0.14; 0; 0; 0; 0}; output={-0.02; -0.05; -0.09; -0.05; -0.13; 0.05; 0; 0; 0}
1365105036688	updated	input={0.1; 0; 0; 0.04; 0.27; 0; 0; 0; 0}; output={-0.02; -0.05; -0.09; -0.06; -0.24; 0.11; 0; 0; 0}
1365105036972	updated	input={0.22; 0; 0; 0.04; 0.27; 0; 0; 0; 0}; output={-0.03; -0.11; -0.19; -0.06; -0.24; 0.11; 0; 0; 0}
1365105037619	updated	input={0.22; 0; 0; 0.04; 0.36; 0; 0; 0; 0}; output={-0.03; -0.11; -0.19; -0.07; -0.32; 0.16; 0; 0; 0}
1365105038201	updated	input={0.14; 0; 0; 0.04; 0.36; 0; 0; 0; 0}; output={-0.02; -0.07; -0.12; -0.07; -0.32; 0.16; 0; 0; 0}
1365105038576	updated	input={0.14; 0; 0; 0.04; 0.54; 0; 0; 0; 0}; output={-0.02; -0.07; -0.12; -0.09; -0.48; 0.25; 0; 0; 0}
1365105039425	updated	input={0.14; 0; 0; 0.04; 0.54; 0; 0.2; 0; 0}; output={-0.02; -0.07; -0.12; -0.09; -0.48; 0.25; -0.12; -0.1; -0.12}
1365105040596	updated	input={0.14; 0.21; 0; 0.04; 0.54; 0; 0.2; 0; 0}; output={-0.14; -0.22; -0.01; -0.09; -0.48; 0.25; -0.12; -0.1; -0.12}
1365105040984	updated	input={0.14; 0.21; 0; 0.04; 0.54; 0.05; 0.2; 0; 0}; output={-0.14; -0.22; -0.01; -0.13; -0.45; 0.28; -0.12; -0.1; -0.12}
1365105041933	updated	input={0.14; 0.21; 0; 0.04; 0.54; 0.05; 0.2; 0.2; 0}; output={-0.14; -0.22; -0.01; -0.13; -0.45; 0.28; -0; -0.26; -0.1}
1365105042217	updated	input={0.14; 0.28; 0; 0.04; 0.54; 0.05; 0.2; 0.2; 0}; output={-0.18; -0.26; 0.02; -0.13; -0.45; 0.28; -0; -0.26; -0.1}
1365105042373	updated	input={0.14; 0.28; 0; 0.04; 0.54; -0.34; 0.2; 0.2; 0}; output={-0.18; -0.26; 0.02; 0.15; -0.63; 0.06; -0; -0.26; -0.1}
1365105043085	updated	input={0.14; 0.28; 0; 0.04; 0.54; -0.34; 0.2; 0; 0}; output={-0.18; -0.26; 0.02; 0.15; -0.63; 0.06; -0.12; -0.1; -0.12}
1365105043527	updated	input={0.14; 0.28; 0; 0.04; 0.54; -0.34; 0.2; -0.2; 0}; output={-0.18; -0.26; 0.02; 0.15; -0.63; 0.06; -0.24; 0.06; -0.14}
1365105044040	updated	input={0.14; 0.28; 0; 0.04; 0.54; -0.34; 0.2; -0.4; 0}; output={-0.18; -0.26; 0.02; 0.15; -0.63; 0.06; -0.36; 0.22; -0.16}
1365105044381	updated	input={0.14; 0.28; 0; 0.04; 0.54; -0.56; 0.2; -0.4; 0}; output={-0.18; -0.26; 0.02; 0.3; -0.72; -0.07; -0.36; 0.22; -0.16}
1365105045549	updated	input={0.14; 0.28; 0; 0.04; 0.54; -0.56; 0.4; -0.4; 0}; output={-0.18; -0.26; 0.02; 0.3; -0.72; -0.07; -0.48; 0.11; -0.28}
1365105045698	updated	input={0.14; 0.28; 0; 0.04; 0.54; -0.75; 0.4; -0.4; 0}; output={-0.18; -0.26; 0.02; 0.43; -0.8; -0.17; -0.48; 0.11; -0.28}
1365105046011	updated	input={0.14; 0.28; 0; 0.04; 0.54; -0.75; 0.6; -0.4; 0}; output={-0.18; -0.26; 0.02; 0.43; -0.8; -0.17; -0.6; 0.01; -0.4}
1365105046322	updated	input={0.14; 0.28; 0.12; 0.04; 0.54; -0.75; 0.6; -0.4; 0}; output={-0.27; -0.2; -0; 0.43; -0.8; -0.17; -0.6; 0.01; -0.4}
1365105046635	updated	input={0.14; 0.28; 0.12; 0.04; 0.54; -0.75; 0.8; -0.4; 0}; output={-0.27; -0.2; -0; 0.43; -0.8; -0.17; -0.72; -0.09; -0.52}
1365105047061	updated	input={0.14; 0.28; 0.12; 0.04; 0.54; -1; 0.8; -0.4; 0}; output={-0.27; -0.2; -0; 0.6; -0.91; -0.31; -0.72; -0.09; -0.52}
1365105047414	updated	input={0.14; 0.28; 0.12; 0.04; 0.54; -1; 0.8; -0.2; 0}; output={-0.27; -0.2; -0; 0.6; -0.91; -0.31; -0.6; -0.25; -0.5}
1365105047946	updated	input={0.14; 0.28; 0.56; 0.04; 0.54; -1; 0.8; -0.2; 0}; output={-0.63; 0.04; -0.08; 0.6; -0.91; -0.31; -0.6; -0.25; -0.5}
1365105048137	updated	input={0.14; 0.28; 0.56; 0.04; 0.54; -1; 0.8; -0.4; 0}; output={-0.63; 0.04; -0.08; 0.6; -0.91; -0.31; -0.72; -0.09; -0.52}
1365105049745	updated	input={0.14; 0.28; 0.56; 0.04; 0.57; -1; 0.8; -0.4; 0}; output={-0.63; 0.04; -0.08; 0.6; -0.94; -0.3; -0.72; -0.09; -0.52}
1365105050047	updated	input={0.14; 0.28; 0.64; 0.04; 0.57; -1; 0.8; -0.4; 0}; output={-0.7; 0.09; -0.1; 0.6; -0.94; -0.3; -0.72; -0.09; -0.52}
1365105050222	updated	input={0.14; 0.28; 0.64; 0.04; 0.57; -1; 0.8; -0.4; 0.2}; output={-0.7; 0.09; -0.1; 0.6; -0.94; -0.3; -0.83; -0.15; -0.36}
1365105051043	updated	input={0.14; 0.28; 0.64; 0.04; 0.42; -1; 0.8; -0.4; 0.2}; output={-0.7; 0.09; -0.1; 0.62; -0.81; -0.38; -0.83; -0.15; -0.36}
1365105052051	updated	input={0.14; 0.28; 0.64; 0.04; 0.21; -1; 0.8; -0.4; 0.2}; output={-0.7; 0.09; -0.1; 0.64; -0.63; -0.49; -0.83; -0.15; -0.36}
1365105052236	updated	input={0.14; 0.28; 0.64; 0.04; 0.21; -1; 0.8; -0.4; 0}; output={-0.7; 0.09; -0.1; 0.64; -0.63; -0.49; -0.72; -0.09; -0.52}
1365105052585	updated	input={0.14; 0.28; 0.64; 0.04; 0.21; -1; 0.8; -0.4; -0.2}; output={-0.7; 0.09; -0.1; 0.64; -0.63; -0.49; -0.61; -0.03; -0.68}
1365105053699	updated	input={0.14; 0.08; 0.64; 0.04; 0.21; -1; 0.8; -0.4; -0.2}; output={-0.59; 0.22; -0.2; 0.64; -0.63; -0.49; -0.61; -0.03; -0.68}
1365105053968	updated	input={0.14; 0.08; 0.64; 0.04; 0.21; -1; 0.8; -0.4; 0}; output={-0.59; 0.22; -0.2; 0.64; -0.63; -0.49; -0.72; -0.09; -0.52}
1365105054140	updated	input={0.14; -0.12; 0.64; 0.04; 0.21; -1; 0.8; -0.4; 0}; output={-0.48; 0.36; -0.3; 0.64; -0.63; -0.49; -0.72; -0.09; -0.52}
1365105054178	updated	input={0.14; -0.12; 0.64; 0.04; 0.33; -1; 0.8; -0.4; 0}; output={-0.48; 0.36; -0.3; 0.63; -0.73; -0.43; -0.72; -0.09; -0.52}
1365105054607	updated	input={0.14; 0.08; 0.64; 0.04; 0.33; -1; 0.8; -0.4; 0}; output={-0.59; 0.22; -0.2; 0.63; -0.73; -0.43; -0.72; -0.09; -0.52}
1365105054812	updated	input={0.14; 0.08; 0.64; 0.04; 0.33; -1; 0.8; -0.4; 0.2}; output={-0.59; 0.22; -0.2; 0.63; -0.73; -0.43; -0.83; -0.15; -0.36}
1365105054861	updated	input={0.14; 0.28; 0.64; 0.04; 0.33; -1; 0.8; -0.4; 0.2}; output={-0.7; 0.09; -0.1; 0.63; -0.73; -0.43; -0.83; -0.15; -0.36}
1365105055496	updated	input={0.14; 0.48; 0.64; 0.04; 0.33; -1; 0.8; -0.4; 0.2}; output={-0.81; -0.05; 0; 0.63; -0.73; -0.43; -0.83; -0.15; -0.36}
1365105056500	updated	input={0.14; 0.48; 0.64; 0.04; 0.33; -1; 1; -0.4; 0.2}; output={-0.81; -0.05; 0; 0.63; -0.73; -0.43; -0.95; -0.26; -0.49}
1365105056690	updated	input={0.14; 0.48; 0.64; 0.2; 0.33; -1; 1; -0.4; 0.2}; output={-0.81; -0.05; 0; 0.52; -0.78; -0.52; -0.95; -0.26; -0.49}
1365105057325	updated	input={0.14; 0.68; 0.64; 0.2; 0.33; -1; 1; -0.4; 0.2}; output={-0.92; -0.18; 0.1; 0.52; -0.78; -0.52; -0.95; -0.26; -0.49}
1365105057779	updated	input={0.14; 0.48; 0.64; 0.2; 0.33; -1; 1; -0.4; 0.2}; output={-0.81; -0.05; 0; 0.52; -0.78; -0.52; -0.95; -0.26; -0.49}
1365105058014	updated	input={0.14; 0.48; 0.64; 0.38; 0.33; -1; 1; -0.4; 0.2}; output={-0.81; -0.05; 0; 0.39; -0.83; -0.64; -0.95; -0.26; -0.49}
1365105058350	updated	input={0.14; 0.48; 0.64; 0.38; 0.33; -1; 0.8; -0.4; 0.2}; output={-0.81; -0.05; 0; 0.39; -0.83; -0.64; -0.83; -0.15; -0.36}
1365105059656	updated	input={0.14; 0.48; 0.64; 0.92; 0.33; -1; 0.8; -0.4; 0.2}; output={-0.81; -0.05; 0; 0.01; -0.99; -0.98; -0.83; -0.15; -0.36}
1365105060369	updated	input={0.14; 0.48; 0.64; 0.92; 0.33; -1; 0.8; -0.6; 0.2}; output={-0.81; -0.05; 0; 0.01; -0.99; -0.98; -0.95; 0.01; -0.38}
1365105060830	updated	input={0.14; 0.48; 0.64; 0.74; 0.33; -1; 0.8; -0.6; 0.2}; output={-0.81; -0.05; 0; 0.13; -0.94; -0.87; -0.95; 0.01; -0.38}
1365105061072	updated	input={0.14; 0.48; 0.64; 0.74; 0.33; -1; 0.8; -0.4; 0.2}; output={-0.81; -0.05; 0; 0.13; -0.94; -0.87; -0.83; -0.15; -0.36}
1365105061561	updated	input={0.14; 0.48; 0.64; 0.74; 0.33; -1; 0.8; -0.2; 0.2}; output={-0.81; -0.05; 0; 0.13; -0.94; -0.87; -0.71; -0.31; -0.35}
1365105062096	updated	input={0.14; 0.48; 0.64; 0.56; 0.33; -1; 0.8; -0.2; 0.2}; output={-0.81; -0.05; 0; 0.26; -0.89; -0.76; -0.71; -0.31; -0.35}
1365105062354	updated	input={-0.06; 0.48; 0.64; 0.56; 0.33; -1; 0.8; -0.2; 0.2}; output={-0.78; 0.06; 0.17; 0.26; -0.89; -0.76; -0.71; -0.31; -0.35}
1365105062419	updated	input={-0.06; 0.48; 0.64; 0.56; 0.33; -1; 0.8; -0.4; 0.2}; output={-0.78; 0.06; 0.17; 0.26; -0.89; -0.76; -0.83; -0.15; -0.36}
1365105063384	updated	input={-0.06; 0.48; 0.64; 0.56; 0.33; -1; 0.8; -0.4; 0}; output={-0.78; 0.06; 0.17; 0.26; -0.89; -0.76; -0.72; -0.09; -0.52}
1365105063739	updated	input={-0.26; 0.48; 0.64; 0.56; 0.33; -1; 0.8; -0.4; 0}; output={-0.75; 0.16; 0.34; 0.26; -0.89; -0.76; -0.72; -0.09; -0.52}
1365105064555	updated	input={-0.46; 0.48; 0.64; 0.56; 0.33; -1; 0.8; -0.4; 0}; output={-0.72; 0.26; 0.51; 0.26; -0.89; -0.76; -0.72; -0.09; -0.52}
1365105065322	updated	input={-0.46; 0.48; 0.64; 0.56; 0.38; -1; 0.8; -0.4; 0}; output={-0.72; 0.26; 0.51; 0.25; -0.93; -0.73; -0.72; -0.09; -0.52}
1365105065580	updated	input={-0.26; 0.48; 0.64; 0.56; 0.38; -1; 0.8; -0.4; 0}; output={-0.75; 0.16; 0.34; 0.25; -0.93; -0.73; -0.72; -0.09; -0.52}
1365105065798	updated	input={-0.06; 0.48; 0.64; 0.56; 0.38; -1; 0.8; -0.4; 0}; output={-0.78; 0.06; 0.17; 0.25; -0.93; -0.73; -0.72; -0.09; -0.52}
1365105066043	updated	input={0.14; 0.48; 0.64; 0.56; 0.38; -1; 0.8; -0.4; 0}; output={-0.81; -0.05; 0; 0.25; -0.93; -0.73; -0.72; -0.09; -0.52}
1365105066309	updated	input={0.34; 0.48; 0.64; 0.56; 0.38; -1; 0.8; -0.4; 0}; output={-0.84; -0.15; -0.17; 0.25; -0.93; -0.73; -0.72; -0.09; -0.52}
1365105066343	updated	input={0.34; 0.48; 0.64; 0.56; 0.38; -1; 0.8; -0.4; 0}; output={-0.84; -0.15; -0.17; 0.25; -0.93; -0.73; -0.72; -0.09; -0.52}
1365105066628	updated	input={0.34; 0.48; 0.64; 0.56; 0.38; -1; 0.8; -0.4; 0}; output={-0.84; -0.15; -0.17; 0.25; -0.93; -0.73; -0.72; -0.09; -0.52}
1365105066663	updated	input={0.34; 0.48; 0.64; 0.56; 0.38; -1; 0.8; -0.4; 0}; output={-0.84; -0.15; -0.17; 0.25; -0.93; -0.73; -0.72; -0.09; -0.52}
1365105066874	updated	input={0.34; 0.48; 0.64; 0.56; 0.25; -1; 0.8; -0.4; 0}; output={-0.84; -0.15; -0.17; 0.27; -0.82; -0.8; -0.72; -0.09; -0.52}
1365105066911	updated	input={0.34; 0.48; 0.64; 0.56; 0.25; -1; 0.8; -0.4; 0}; output={-0.84; -0.15; -0.17; 0.27; -0.82; -0.8; -0.72; -0.09; -0.52}
1365105067200	updated	input={0.34; 0.48; 0.64; 0.56; 0.25; -1; 0.8; -0.4; 0}; output={-0.84; -0.15; -0.17; 0.27; -0.82; -0.8; -0.72; -0.09; -0.53}
1365105067425	updated	input={0.14; 0.48; 0.64; 0.56; 0.25; -1; 0.8; -0.4; 0}; output={-0.81; -0.05; 0; 0.27; -0.82; -0.8; -0.72; -0.09; -0.53}
1365105067664	updated	input={0.14; 0.48; 0.64; 0.56; 0.25; -1; 0.81; -0.4; 0}; output={-0.81; -0.05; 0; 0.27; -0.82; -0.8; -0.73; -0.1; -0.53}
1365105067708	updated	input={0.14; 0.48; 0.64; 0.56; 0.25; -1; 0.81; -0.4; 0}; output={-0.81; -0.05; 0; 0.27; -0.82; -0.8; -0.73; -0.1; -0.53}
1365105067826	updated	input={0.14; 0.48; 0.64; 0.56; 0.25; -1; 0.81; -0.4; 0}; output={-0.81; -0.05; 0; 0.27; -0.82; -0.8; -0.73; -0.1; -0.53}
1365105068184	updated	input={0.14; 0.48; 0.64; 0.56; 0.25; -1; 0.82; -0.4; 0}; output={-0.81; -0.05; 0; 0.27; -0.82; -0.8; -0.73; -0.1; -0.54}
1365105068253	updated	input={0.14; 0.48; 0.64; 0.56; 0.25; -1; 0.83; -0.4; 0}; output={-0.81; -0.05; 0; 0.27; -0.82; -0.8; -0.74; -0.11; -0.54}
1365105068305	updated	input={0.14; 0.48; 0.64; 0.56; 0.25; -1; 0.83; -0.4; 0}; output={-0.81; -0.05; 0; 0.27; -0.82; -0.8; -0.74; -0.11; -0.54}
1365105068340	updated	input={0.14; 0.48; 0.64; 0.56; 0.25; -1; 0.83; -0.4; 0}; output={-0.81; -0.05; 0; 0.27; -0.82; -0.8; -0.74; -0.11; -0.54}
1365105068382	updated	input={0.14; 0.48; 0.64; 0.56; 0.25; -1; 0.83; -0.4; 0}; output={-0.81; -0.05; 0; 0.27; -0.82; -0.8; -0.74; -0.11; -0.54}
1365105068424	updated	input={0.14; 0.48; 0.64; 0.56; 0.25; -1; 0.83; -0.4; 0}; output={-0.81; -0.05; 0; 0.27; -0.82; -0.8; -0.74; -0.11; -0.54}
1365105068491	updated	input={0.14; 0.48; 0.64; 0.56; 0.25; -1; 0.83; -0.4; 0}; output={-0.81; -0.05; 0; 0.27; -0.82; -0.8; -0.74; -0.11; -0.54}
1365105068543	updated	input={0.14; 0.48; 0.64; 0.56; 0.25; -1; 0.83; -0.4; 0}; output={-0.81; -0.05; 0; 0.27; -0.82; -0.8; -0.74; -0.11; -0.54}
1365105068601	updated	input={0.14; 0.48; 0.64; 0.56; 0.25; -1; 0.84; -0.4; 0}; output={-0.81; -0.05; 0; 0.27; -0.82; -0.8; -0.74; -0.11; -0.54}
1365105068650	updated	input={0.14; 0.48; 0.64; 0.56; 0.25; -1; 0.84; -0.4; 0}; output={-0.81; -0.05; 0; 0.27; -0.82; -0.8; -0.74; -0.11; -0.55}
1365105068728	updated	input={0.14; 0.48; 0.64; 0.56; 0.25; -1; 0.84; -0.4; 0}; output={-0.81; -0.05; 0; 0.27; -0.82; -0.8; -0.75; -0.11; -0.55}
1365105068769	updated	input={0.14; 0.48; 0.64; 0.56; 0.25; -1; 0.84; -0.4; 0}; output={-0.81; -0.05; 0; 0.27; -0.82; -0.8; -0.75; -0.11; -0.55}
1365105068814	updated	input={0.14; 0.48; 0.64; 0.56; 0.25; -1; 0.84; -0.4; 0}; output={-0.81; -0.05; 0; 0.27; -0.82; -0.8; -0.75; -0.11; -0.55}
1365105068852	updated	input={0.14; 0.48; 0.64; 0.56; 0.25; -1; 0.84; -0.4; 0}; output={-0.81; -0.05; 0; 0.27; -0.82; -0.8; -0.75; -0.11; -0.55}
1365105069113	updated	input={0.14; 0.48; 0.64; 0.56; 0.25; -1; 0.85; -0.4; 0}; output={-0.81; -0.05; 0; 0.27; -0.82; -0.8; -0.75; -0.12; -0.55}
1365105069148	updated	input={0.14; 0.48; 0.64; 0.56; 0.25; -1; 0.85; -0.4; 0}; output={-0.81; -0.05; 0; 0.27; -0.82; -0.8; -0.75; -0.12; -0.55}
1365105069187	updated	input={0.14; 0.48; 0.64; 0.56; 0.25; -1; 0.85; -0.4; 0}; output={-0.81; -0.05; 0; 0.27; -0.82; -0.8; -0.75; -0.12; -0.55}
1365105069293	updated	input={0.14; 0.48; 0.64; 0.56; 0.25; -1; 0.85; -0.4; 0}; output={-0.81; -0.05; 0; 0.27; -0.82; -0.8; -0.75; -0.12; -0.55}
1365105069336	updated	input={0.14; 0.48; 0.64; 0.56; 0.25; -1; 0.85; -0.4; 0}; output={-0.81; -0.05; 0; 0.27; -0.82; -0.8; -0.75; -0.12; -0.55}
1365105069377	updated	input={0.14; 0.48; 0.64; 0.56; 0.25; -1; 0.85; -0.4; 0}; output={-0.81; -0.05; 0; 0.27; -0.82; -0.8; -0.75; -0.12; -0.55}
1365105069428	updated	input={0.14; 0.48; 0.64; 0.56; 0.25; -1; 0.85; -0.4; 0}; output={-0.81; -0.05; 0; 0.27; -0.82; -0.8; -0.75; -0.12; -0.55}
1365105069489	updated	input={0.14; 0.48; 0.64; 0.56; 0; -1; 0.85; -0.4; 0}; output={-0.81; -0.05; 0; 0.3; -0.61; -0.93; -0.75; -0.12; -0.55}
1365105069594	updated	input={0.14; 0.48; 0.64; 0.56; 0; -1; 0.86; -0.4; 0}; output={-0.81; -0.05; 0; 0.3; -0.61; -0.93; -0.75; -0.12; -0.56}
1365105069675	updated	input={0.14; 0.48; 0.64; 0.56; 0; -1; 0.86; -0.4; 0}; output={-0.81; -0.05; 0; 0.3; -0.61; -0.93; -0.75; -0.12; -0.56}
1365105069721	updated	input={0.14; 0.48; 0.64; 0.56; 0; -1; 0.86; -0.4; 0}; output={-0.81; -0.05; 0; 0.3; -0.61; -0.93; -0.75; -0.12; -0.56}
1365105069820	updated	input={0.14; 0.48; 0.64; 0.56; 0; -1; 0.86; -0.4; 0}; output={-0.81; -0.05; 0; 0.3; -0.61; -0.93; -0.75; -0.12; -0.56}
1365105069870	updated	input={0.14; 0.48; 0.64; 0.56; 0; -1; 0.86; -0.4; 0}; output={-0.81; -0.05; 0; 0.3; -0.61; -0.93; -0.75; -0.12; -0.56}
1365105069910	updated	input={0.14; 0.48; 0.64; 0.56; 0; -1; 0.86; -0.4; 0}; output={-0.81; -0.05; 0; 0.3; -0.61; -0.93; -0.75; -0.12; -0.56}
1365105069950	updated	input={0.14; 0.48; 0.64; 0.56; 0; -1; 0.86; -0.4; 0}; output={-0.81; -0.05; 0; 0.3; -0.61; -0.93; -0.75; -0.12; -0.56}
1365105069999	updated	input={0.14; 0.48; 0.64; 0.56; 0; -1; 0.86; -0.4; 0}; output={-0.81; -0.05; 0; 0.3; -0.61; -0.93; -0.75; -0.12; -0.56}
1365105070066	updated	input={0.14; 0.48; 0.64; 0.56; 0; -1; 0.86; -0.4; 0}; output={-0.81; -0.05; 0; 0.3; -0.61; -0.93; -0.75; -0.12; -0.56}
1365105070110	updated	input={0.14; 0.48; 0.64; 0.56; 0; -1; 0.86; -0.4; 0}; output={-0.81; -0.05; 0; 0.3; -0.61; -0.93; -0.75; -0.12; -0.56}
1365105070177	updated	input={0.14; 0.48; 0.64; 0.56; 0; -1; 0.86; -0.4; 0}; output={-0.81; -0.05; 0; 0.3; -0.61; -0.93; -0.75; -0.12; -0.56}
1365105070226	updated	input={0.14; 0.48; 0.64; 0.56; 0; -1; 0.86; -0.4; 0}; output={-0.81; -0.05; 0; 0.3; -0.61; -0.93; -0.75; -0.12; -0.56}
1365105070330	updated	input={0.14; 0.48; 0.64; 0.56; 0; -1; 0.86; -0.4; 0}; output={-0.81; -0.05; 0; 0.3; -0.61; -0.93; -0.75; -0.12; -0.56}
1365105070377	updated	input={0.14; 0.48; 0.64; 0.56; 0; -1; 0.86; -0.4; 0}; output={-0.81; -0.05; 0; 0.3; -0.61; -0.93; -0.76; -0.12; -0.56}
1365105070461	updated	input={0.14; 0.48; 0.64; 0.56; 0; -1; 0.86; -0.4; 0}; output={-0.81; -0.05; 0; 0.3; -0.61; -0.93; -0.76; -0.12; -0.56}
1365105070565	updated	input={0.14; 0.48; 0.64; 0.56; 0; -1; 0.86; -0.4; 0}; output={-0.81; -0.05; 0; 0.3; -0.61; -0.93; -0.76; -0.12; -0.56}
1365105070608	updated	input={0.18; 0.48; 0.64; 0.56; 0; -1; 0.86; -0.4; 0}; output={-0.82; -0.06; -0.03; 0.3; -0.61; -0.93; -0.76; -0.12; -0.56}
1365105070648	updated	input={0.18; 0.48; 0.64; 0.56; 0; -1; 0.86; -0.4; 0}; output={-0.82; -0.06; -0.03; 0.3; -0.61; -0.93; -0.76; -0.12; -0.56}
1365105070708	updated	input={0.18; 0.48; 0.64; 0.56; 0; -1; 0.86; -0.4; 0}; output={-0.82; -0.06; -0.03; 0.3; -0.61; -0.93; -0.76; -0.12; -0.56}
1365105070747	updated	input={0.18; 0.48; 0.64; 0.56; 0; -1; 0.86; -0.4; 0}; output={-0.82; -0.06; -0.03; 0.3; -0.61; -0.93; -0.76; -0.12; -0.56}
1365105070793	updated	input={0.18; 0.48; 0.64; 0.56; 0; -1; 0.86; -0.4; 0}; output={-0.82; -0.06; -0.03; 0.3; -0.61; -0.93; -0.76; -0.12; -0.56}
1365105070866	updated	input={0.18; 0.48; 0.64; 0.56; 0; -1; 0.86; -0.4; 0}; output={-0.82; -0.06; -0.03; 0.3; -0.61; -0.93; -0.76; -0.12; -0.56}
1365105070938	updated	input={0.18; 0.48; 0.64; 0.56; 0; -1; 0.86; -0.4; 0}; output={-0.82; -0.06; -0.03; 0.3; -0.61; -0.93; -0.76; -0.12; -0.56}
1365105071007	updated	input={0.18; 0.48; 0.64; 0.56; 0; -1; 0.86; -0.4; 0}; output={-0.82; -0.06; -0.03; 0.3; -0.61; -0.93; -0.76; -0.12; -0.56}
1365105071385	updated	input={0.18; 0.48; 0.64; 0.56; 0; -1; 0.86; -0.4; 0}; output={-0.82; -0.06; -0.03; 0.3; -0.61; -0.93; -0.76; -0.12; -0.56}
1365105071431	updated	input={0.18; 0.48; 0.64; 0.56; 0; -1; 0.86; -0.4; 0}; output={-0.82; -0.06; -0.03; 0.3; -0.61; -0.93; -0.76; -0.12; -0.56}
1365105071469	updated	input={0.21; 0.48; 0.64; 0.56; 0; -1; 0.86; -0.4; 0}; output={-0.82; -0.08; -0.05; 0.3; -0.61; -0.93; -0.76; -0.12; -0.56}
1365105071542	updated	input={0.21; 0.48; 0.64; 0.56; 0; -1; 0.86; -0.4; 0}; output={-0.82; -0.08; -0.06; 0.3; -0.61; -0.93; -0.76; -0.12; -0.56}
1365105071586	updated	input={0.21; 0.48; 0.64; 0.56; 0; -1; 0.86; -0.4; 0}; output={-0.82; -0.08; -0.06; 0.3; -0.61; -0.93; -0.76; -0.12; -0.56}
1365105071631	updated	input={0.21; 0.48; 0.64; 0.56; 0; -1; 0.86; -0.4; 0}; output={-0.82; -0.08; -0.06; 0.3; -0.61; -0.93; -0.76; -0.12; -0.56}
1365105071671	updated	input={0.21; 0.48; 0.64; 0.56; 0; -1; 0.86; -0.4; 0}; output={-0.82; -0.08; -0.06; 0.3; -0.61; -0.93; -0.76; -0.13; -0.56}
1365105071715	updated	input={0.22; 0.48; 0.64; 0.56; 0; -1; 0.86; -0.4; 0}; output={-0.82; -0.08; -0.06; 0.3; -0.61; -0.93; -0.76; -0.13; -0.56}
1365105071754	updated	input={0.22; 0.48; 0.64; 0.56; 0; -1; 0.86; -0.4; 0}; output={-0.82; -0.08; -0.06; 0.3; -0.61; -0.93; -0.76; -0.13; -0.56}
1365105071834	updated	input={0.22; 0.48; 0.64; 0.56; 0; -1; 0.86; -0.4; 0}; output={-0.82; -0.08; -0.06; 0.3; -0.61; -0.93; -0.76; -0.13; -0.56}
1365105071887	updated	input={0.22; 0.48; 0.64; 0.56; 0; -1; 0.86; -0.4; 0}; output={-0.82; -0.08; -0.06; 0.3; -0.61; -0.93; -0.76; -0.13; -0.56}
1365105071929	updated	input={0.22; 0.48; 0.64; 0.56; 0; -1; 0.86; -0.4; 0}; output={-0.82; -0.08; -0.06; 0.3; -0.61; -0.93; -0.76; -0.13; -0.56}
1365105071981	updated	input={0.22; 0.48; 0.64; 0.56; 0; -1; 0.86; -0.4; 0}; output={-0.82; -0.08; -0.06; 0.3; -0.61; -0.93; -0.76; -0.13; -0.56}
1365105072021	updated	input={0.22; 0.48; 0.64; 0.56; 0; -1; 0.87; -0.4; 0}; output={-0.82; -0.08; -0.06; 0.3; -0.61; -0.93; -0.76; -0.13; -0.56}
1365105072070	updated	input={0.22; 0.48; 0.64; 0.56; 0; -1; 0.87; -0.4; 0}; output={-0.82; -0.08; -0.06; 0.3; -0.61; -0.93; -0.76; -0.13; -0.56}
1365105072113	updated	input={0.22; 0.48; 0.64; 0.56; 0; -1; 0.87; -0.4; 0}; output={-0.82; -0.08; -0.06; 0.3; -0.61; -0.93; -0.76; -0.13; -0.56}
1365105072213	updated	input={0.22; 0.48; 0.64; 0.56; 0; -1; 0.87; -0.4; 0}; output={-0.82; -0.08; -0.06; 0.3; -0.61; -0.93; -0.76; -0.13; -0.56}
1365105072266	updated	input={0.22; 0.48; 0.64; 0.56; -0.07; -1; 0.87; -0.4; 0}; output={-0.82; -0.08; -0.06; 0.3; -0.55; -0.97; -0.76; -0.13; -0.56}
1365105072338	updated	input={0.22; 0.48; 0.64; 0.56; -0.07; -1; 0.87; -0.4; 0}; output={-0.82; -0.08; -0.06; 0.3; -0.55; -0.97; -0.76; -0.13; -0.56}
1365105072388	updated	input={0.22; 0.48; 0.64; 0.56; -0.07; -1; 0.87; -0.4; 0}; output={-0.82; -0.08; -0.06; 0.3; -0.55; -0.97; -0.76; -0.13; -0.56}
1365105072451	updated	input={0.22; 0.48; 0.64; 0.56; -0.07; -1; 0.87; -0.4; 0}; output={-0.82; -0.08; -0.06; 0.3; -0.55; -0.97; -0.76; -0.13; -0.56}
1365105072494	updated	input={0.22; 0.48; 0.64; 0.56; -0.07; -1; 0.87; -0.4; 0}; output={-0.82; -0.08; -0.06; 0.3; -0.55; -0.97; -0.76; -0.13; -0.56}
1365105072547	updated	input={0.22; 0.48; 0.64; 0.56; -0.07; -1; 0.87; -0.4; 0}; output={-0.82; -0.08; -0.06; 0.3; -0.55; -0.97; -0.76; -0.13; -0.56}
1365105072639	updated	input={0.22; 0.48; 0.64; 0.56; -0.07; -1; 0.87; -0.4; 0}; output={-0.82; -0.08; -0.06; 0.3; -0.55; -0.97; -0.76; -0.13; -0.56}
1365105072681	updated	input={0.22; 0.48; 0.64; 0.56; -0.07; -1; 0.87; -0.4; 0}; output={-0.82; -0.08; -0.06; 0.3; -0.55; -0.97; -0.76; -0.13; -0.56}
1365105072731	updated	input={0.22; 0.48; 0.64; 0.56; -0.07; -1; 0.87; -0.4; 0}; output={-0.82; -0.08; -0.06; 0.3; -0.55; -0.97; -0.76; -0.13; -0.56}
1365105072785	updated	input={0.22; 0.48; 0.64; 0.56; -0.07; -1; 0.87; -0.4; 0}; output={-0.82; -0.08; -0.06; 0.3; -0.55; -0.97; -0.76; -0.13; -0.56}
1365105072831	updated	input={0.22; 0.48; 0.64; 0.56; -0.07; -1; 0.87; -0.4; 0}; output={-0.82; -0.08; -0.06; 0.3; -0.55; -0.97; -0.76; -0.13; -0.56}
1365105072941	updated	input={0.22; 0.48; 0.64; 0.56; -0.07; -1; 0.87; -0.4; 0}; output={-0.82; -0.08; -0.07; 0.3; -0.55; -0.97; -0.76; -0.13; -0.56}
1365105072982	updated	input={0.22; 0.48; 0.64; 0.56; -0.07; -1; 0.87; -0.4; 0}; output={-0.82; -0.08; -0.07; 0.3; -0.55; -0.97; -0.76; -0.13; -0.56}
1365105073031	updated	input={0.22; 0.48; 0.64; 0.56; -0.07; -1; 0.87; -0.4; 0}; output={-0.82; -0.08; -0.07; 0.3; -0.55; -0.97; -0.76; -0.13; -0.56}
1365105073071	updated	input={0.22; 0.48; 0.64; 0.56; -0.07; -1; 0.87; -0.4; 0}; output={-0.82; -0.08; -0.07; 0.3; -0.55; -0.97; -0.76; -0.13; -0.56}
1365105073133	updated	input={0.22; 0.48; 0.64; 0.56; -0.07; -1; 0.87; -0.4; 0}; output={-0.82; -0.09; -0.07; 0.3; -0.55; -0.97; -0.76; -0.13; -0.56}
1365105073194	updated	input={0.22; 0.48; 0.64; 0.56; -0.07; -1; 0.87; -0.4; 0}; output={-0.82; -0.09; -0.07; 0.3; -0.55; -0.97; -0.76; -0.13; -0.56}
1365105073236	updated	input={0.22; 0.48; 0.64; 0.56; -0.07; -1; 0.87; -0.4; 0}; output={-0.83; -0.09; -0.07; 0.3; -0.55; -0.97; -0.76; -0.13; -0.56}
1365105073328	updated	input={0.22; 0.48; 0.64; 0.56; -0.07; -1; 0.87; -0.4; 0}; output={-0.83; -0.09; -0.07; 0.3; -0.55; -0.97; -0.76; -0.13; -0.57}
1365105073386	updated	input={0.22; 0.48; 0.64; 0.56; -0.07; -1; 0.87; -0.4; 0}; output={-0.83; -0.09; -0.07; 0.3; -0.55; -0.97; -0.76; -0.13; -0.57}
1365105073426	updated	input={0.22; 0.48; 0.64; 0.56; -0.07; -1; 0.87; -0.4; 0}; output={-0.83; -0.09; -0.07; 0.3; -0.55; -0.97; -0.76; -0.13; -0.57}
1365105073471	updated	input={0.22; 0.48; 0.64; 0.56; -0.07; -1; 0.87; -0.4; 0}; output={-0.83; -0.09; -0.07; 0.3; -0.55; -0.97; -0.76; -0.13; -0.57}
1365105073515	updated	input={0.22; 0.48; 0.64; 0.56; -0.07; -1; 0.87; -0.4; 0}; output={-0.83; -0.09; -0.07; 0.3; -0.55; -0.97; -0.76; -0.13; -0.57}
1365105073594	updated	input={0.22; 0.48; 0.64; 0.56; -0.07; -1; 0.87; -0.4; 0}; output={-0.83; -0.09; -0.07; 0.3; -0.55; -0.97; -0.76; -0.13; -0.57}
1365105073650	updated	input={0.22; 0.48; 0.64; 0.56; -0.07; -1; 0.87; -0.4; 0}; output={-0.83; -0.09; -0.07; 0.3; -0.55; -0.97; -0.76; -0.13; -0.57}
1365105073695	updated	input={0.22; 0.48; 0.64; 0.56; -0.07; -1; 0.87; -0.4; 0}; output={-0.83; -0.09; -0.07; 0.3; -0.55; -0.97; -0.76; -0.13; -0.57}
1365105073768	updated	input={0.23; 0.48; 0.64; 0.56; -0.07; -1; 0.87; -0.4; 0}; output={-0.83; -0.09; -0.07; 0.3; -0.55; -0.97; -0.76; -0.13; -0.57}
1365105073823	updated	input={0.23; 0.48; 0.64; 0.56; -0.07; -1; 0.87; -0.4; 0}; output={-0.83; -0.09; -0.07; 0.3; -0.55; -0.97; -0.76; -0.13; -0.57}
1365105073866	updated	input={0.23; 0.48; 0.64; 0.56; -0.07; -1; 0.87; -0.4; 0}; output={-0.83; -0.09; -0.07; 0.3; -0.55; -0.97; -0.76; -0.13; -0.57}
1365105073927	updated	input={0.23; 0.48; 0.64; 0.56; -0.07; -1; 0.87; -0.4; 0}; output={-0.83; -0.09; -0.07; 0.3; -0.55; -0.97; -0.76; -0.13; -0.57}
1365105073998	updated	input={0.23; 0.48; 0.64; 0.56; -0.07; -1; 0.87; -0.4; 0}; output={-0.83; -0.09; -0.07; 0.3; -0.55; -0.97; -0.76; -0.13; -0.57}
1365105074042	updated	input={0.23; 0.48; 0.64; 0.56; -0.07; -1; 0.87; -0.4; 0}; output={-0.83; -0.09; -0.07; 0.3; -0.55; -0.97; -0.77; -0.13; -0.57}
1365105074097	updated	input={0.23; 0.48; 0.64; 0.56; -0.07; -1; 0.87; -0.4; 0}; output={-0.83; -0.09; -0.07; 0.3; -0.55; -0.97; -0.77; -0.13; -0.57}
1365105074137	updated	input={0.23; 0.48; 0.64; 0.56; -0.07; -1; 0.87; -0.4; 0}; output={-0.83; -0.09; -0.07; 0.3; -0.55; -0.97; -0.77; -0.13; -0.57}
1365105074245	updated	input={0.23; 0.48; 0.64; 0.56; -0.07; -1; 0.87; -0.4; 0}; output={-0.83; -0.09; -0.07; 0.3; -0.55; -0.97; -0.77; -0.13; -0.57}
1365105074292	updated	input={0.23; 0.48; 0.64; 0.56; -0.07; -1; 0.87; -0.4; 0}; output={-0.83; -0.09; -0.07; 0.3; -0.55; -0.97; -0.77; -0.13; -0.57}
1365105074350	updated	input={0.23; 0.48; 0.64; 0.56; -0.07; -1; 0.87; -0.4; 0}; output={-0.83; -0.09; -0.07; 0.3; -0.55; -0.97; -0.77; -0.13; -0.57}
1365105074399	updated	input={0.23; 0.48; 0.64; 0.56; -0.07; -1; 0.88; -0.4; 0}; output={-0.83; -0.09; -0.07; 0.3; -0.55; -0.97; -0.77; -0.13; -0.57}
1365105074451	updated	input={0.23; 0.48; 0.64; 0.56; -0.07; -1; 0.88; -0.4; 0}; output={-0.83; -0.09; -0.07; 0.3; -0.55; -0.97; -0.77; -0.13; -0.57}
1365105074494	updated	input={0.23; 0.48; 0.64; 0.56; -0.07; -1; 0.88; -0.4; 0}; output={-0.83; -0.09; -0.07; 0.3; -0.55; -0.97; -0.77; -0.13; -0.57}
1365105074549	updated	input={0.23; 0.48; 0.64; 0.56; -0.07; -1; 0.88; -0.4; 0}; output={-0.83; -0.09; -0.07; 0.3; -0.55; -0.97; -0.77; -0.13; -0.57}
1365105074593	updated	input={0.23; 0.48; 0.64; 0.56; -0.07; -1; 0.88; -0.4; 0}; output={-0.83; -0.09; -0.07; 0.3; -0.55; -0.97; -0.77; -0.13; -0.57}
1365105074661	updated	input={0.23; 0.48; 0.64; 0.56; -0.07; -1; 0.88; -0.4; 0}; output={-0.83; -0.09; -0.07; 0.3; -0.55; -0.97; -0.77; -0.13; -0.57}
1365105074775	updated	input={0.23; 0.48; 0.64; 0.56; -0.07; -1; 0.88; -0.4; 0}; output={-0.83; -0.09; -0.08; 0.3; -0.55; -0.97; -0.77; -0.13; -0.57}
1365105074819	updated	input={0.23; 0.48; 0.64; 0.56; -0.07; -1; 0.88; -0.4; 0}; output={-0.83; -0.09; -0.08; 0.3; -0.55; -0.97; -0.77; -0.13; -0.57}
1365105074865	updated	input={0.23; 0.48; 0.64; 0.56; -0.07; -1; 0.88; -0.4; 0}; output={-0.83; -0.09; -0.08; 0.3; -0.55; -0.97; -0.77; -0.13; -0.57}
1365105074922	updated	input={0.23; 0.48; 0.64; 0.56; -0.07; -1; 0.88; -0.4; 0}; output={-0.83; -0.09; -0.08; 0.3; -0.55; -0.97; -0.77; -0.13; -0.57}
1365105074992	updated	input={0.23; 0.48; 0.64; 0.56; -0.07; -1; 0.88; -0.4; 0}; output={-0.83; -0.09; -0.08; 0.3; -0.55; -0.97; -0.77; -0.13; -0.57}
1365105075099	updated	input={0.23; 0.48; 0.64; 0.56; -0.07; -1; 0.88; -0.4; 0}; output={-0.83; -0.09; -0.08; 0.3; -0.55; -0.97; -0.77; -0.13; -0.57}
1365105075182	updated	input={0.23; 0.48; 0.64; 0.56; -0.07; -1; 0.88; -0.4; 0}; output={-0.83; -0.09; -0.08; 0.3; -0.55; -0.97; -0.77; -0.13; -0.57}
1365105075238	updated	input={0.24; 0.48; 0.64; 0.56; -0.07; -1; 0.88; -0.4; 0}; output={-0.83; -0.09; -0.08; 0.3; -0.55; -0.97; -0.77; -0.13; -0.57}
1365105075282	updated	input={0.24; 0.48; 0.64; 0.56; -0.07; -1; 0.88; -0.4; 0}; output={-0.83; -0.09; -0.08; 0.3; -0.55; -0.97; -0.77; -0.13; -0.57}
1365105075327	updated	input={0.24; 0.48; 0.64; 0.56; -0.07; -1; 0.88; -0.4; 0}; output={-0.83; -0.09; -0.08; 0.3; -0.55; -0.97; -0.77; -0.13; -0.57}
1365105075438	updated	input={0.24; 0.48; 0.64; 0.56; -0.07; -1; 0.88; -0.4; 0}; output={-0.83; -0.09; -0.08; 0.3; -0.55; -0.97; -0.77; -0.13; -0.57}
1365105075488	updated	input={0.24; 0.48; 0.64; 0.56; -0.07; -1; 0.88; -0.4; 0}; output={-0.83; -0.09; -0.08; 0.3; -0.55; -0.97; -0.77; -0.13; -0.57}
1365105075543	updated	input={0.24; 0.48; 0.64; 0.56; -0.07; -1; 0.88; -0.4; 0}; output={-0.83; -0.09; -0.08; 0.3; -0.55; -0.97; -0.77; -0.13; -0.57}
1365105075978	updated	input={0.24; 0.48; 0.64; 0.56; -0.07; -1; 0.88; -0.4; 0}; output={-0.83; -0.09; -0.08; 0.3; -0.55; -0.97; -0.77; -0.13; -0.57}
1365105076032	updated	input={0.24; 0.48; 0.64; 0.56; -0.07; -1; 0.88; -0.4; 0}; output={-0.83; -0.09; -0.08; 0.3; -0.55; -0.97; -0.77; -0.13; -0.57}
1365105076073	updated	input={0.24; 0.48; 0.64; 0.56; -0.07; -1; 0.88; -0.4; 0}; output={-0.83; -0.09; -0.08; 0.3; -0.55; -0.97; -0.77; -0.13; -0.57}
1365105076123	updated	input={0.24; 0.48; 0.64; 0.56; -0.07; -1; 0.88; -0.4; 0}; output={-0.83; -0.09; -0.08; 0.3; -0.55; -0.97; -0.77; -0.13; -0.57}
1365105076245	updated	input={0.24; 0.48; 0.64; 0.56; -0.07; -1; 0.88; -0.4; 0}; output={-0.83; -0.09; -0.08; 0.3; -0.55; -0.97; -0.77; -0.13; -0.57}
1365105076292	updated	input={0.24; 0.48; 0.64; 0.56; -0.07; -1; 0.88; -0.4; 0}; output={-0.83; -0.09; -0.08; 0.3; -0.55; -0.97; -0.77; -0.13; -0.57}
1365105076361	updated	input={0.24; 0.48; 0.64; 0.56; -0.07; -1; 0.88; -0.4; 0}; output={-0.83; -0.09; -0.08; 0.3; -0.55; -0.97; -0.77; -0.13; -0.57}
1365105076429	updated	input={0.24; 0.48; 0.64; 0.56; 0.27; -1; 0.88; -0.4; 0}; output={-0.83; -0.09; -0.08; 0.27; -0.84; -0.79; -0.77; -0.13; -0.57}
1365105076477	updated	input={0.24; 0.48; 0.64; 0.56; 0.27; -1; 0.88; -0.4; 0}; output={-0.83; -0.09; -0.08; 0.27; -0.84; -0.79; -0.77; -0.13; -0.57}
1365105076583	updated	input={0.24; 0.48; 0.64; 0.56; 0.27; -1; 0.88; -0.4; 0}; output={-0.83; -0.1; -0.08; 0.27; -0.84; -0.79; -0.77; -0.13; -0.57}
1365105076629	updated	input={0.24; 0.48; 0.64; 0.56; 0.27; -1; 0.88; -0.4; 0}; output={-0.83; -0.1; -0.08; 0.27; -0.84; -0.79; -0.77; -0.13; -0.57}
1365105076677	updated	input={0.24; 0.48; 0.64; 0.56; 0.27; -1; 0.88; -0.4; 0}; output={-0.83; -0.1; -0.09; 0.27; -0.84; -0.79; -0.77; -0.13; -0.57}
1365105076770	updated	input={0.25; 0.48; 0.64; 0.56; 0.27; -1; 0.88; -0.4; 0}; output={-0.83; -0.1; -0.09; 0.27; -0.84; -0.79; -0.77; -0.13; -0.57}
1365105076833	updated	input={0.25; 0.48; 0.64; 0.56; 0.27; -1; 0.88; -0.4; 0}; output={-0.83; -0.1; -0.09; 0.27; -0.84; -0.79; -0.77; -0.13; -0.57}
1365105076882	updated	input={0.25; 0.48; 0.64; 0.56; 0.27; -1; 0.88; -0.4; 0}; output={-0.83; -0.1; -0.09; 0.27; -0.84; -0.79; -0.77; -0.13; -0.57}
1365105076943	updated	input={0.25; 0.48; 0.64; 0.56; 0.27; -1; 0.88; -0.4; 0}; output={-0.83; -0.1; -0.09; 0.27; -0.84; -0.79; -0.77; -0.13; -0.57}
1365105077009	updated	input={0.25; 0.48; 0.64; 0.56; 0.27; -1; 0.88; -0.4; 0}; output={-0.83; -0.1; -0.09; 0.27; -0.84; -0.79; -0.77; -0.13; -0.57}
1365105077078	updated	input={0.26; 0.48; 0.64; 0.56; 0.27; -1; 0.88; -0.4; 0}; output={-0.83; -0.1; -0.1; 0.27; -0.84; -0.79; -0.77; -0.13; -0.57}
1365105077125	updated	input={0.26; 0.48; 0.64; 0.56; 0.27; -1; 0.88; -0.4; 0}; output={-0.83; -0.1; -0.1; 0.27; -0.84; -0.79; -0.77; -0.13; -0.57}
1365105077200	updated	input={0.26; 0.48; 0.64; 0.56; 0.27; -1; 0.88; -0.4; 0}; output={-0.83; -0.1; -0.1; 0.27; -0.84; -0.79; -0.77; -0.13; -0.57}
1365105077298	updated	input={0.26; 0.48; 0.64; 0.56; 0.27; -1; 0.88; -0.4; 0}; output={-0.83; -0.11; -0.1; 0.27; -0.84; -0.79; -0.77; -0.13; -0.57}
1365105077341	updated	input={0.26; 0.48; 0.64; 0.56; 0.27; -1; 0.88; -0.4; 0}; output={-0.83; -0.11; -0.1; 0.27; -0.84; -0.79; -0.77; -0.13; -0.57}
1365105077406	updated	input={0.27; 0.48; 0.64; 0.56; 0.27; -1; 0.88; -0.4; 0}; output={-0.83; -0.11; -0.1; 0.27; -0.84; -0.79; -0.77; -0.13; -0.57}
1365105077474	updated	input={0.27; 0.48; 0.64; 0.56; 0.27; -1; 0.88; -0.4; 0}; output={-0.83; -0.11; -0.1; 0.27; -0.84; -0.79; -0.77; -0.13; -0.57}
1365105077578	updated	input={0.27; 0.48; 0.64; 0.56; 0.27; -1; 0.88; -0.4; 0}; output={-0.83; -0.11; -0.11; 0.27; -0.84; -0.79; -0.77; -0.13; -0.57}
1365105077714	updated	input={0.27; 0.48; 0.64; 0.56; 0.27; -1; 0.88; -0.4; 0}; output={-0.83; -0.11; -0.11; 0.27; -0.84; -0.79; -0.77; -0.13; -0.57}
1365105077780	updated	input={0.27; 0.48; 0.64; 0.56; 0.27; -1; 0.88; -0.4; 0}; output={-0.83; -0.11; -0.11; 0.27; -0.84; -0.79; -0.77; -0.13; -0.57}
1365105077833	updated	input={0.28; 0.48; 0.64; 0.56; 0.27; -1; 0.88; -0.4; 0}; output={-0.83; -0.12; -0.12; 0.27; -0.84; -0.79; -0.77; -0.13; -0.57}
1365105077892	updated	input={0.28; 0.48; 0.64; 0.56; 0.16; -1; 0.88; -0.4; 0}; output={-0.83; -0.12; -0.12; 0.28; -0.74; -0.84; -0.77; -0.13; -0.57}
1365105077942	updated	input={0.28; 0.48; 0.64; 0.56; 0.16; -1; 0.88; -0.4; 0}; output={-0.83; -0.12; -0.12; 0.28; -0.74; -0.84; -0.77; -0.13; -0.57}
1365105078059	updated	input={0.28; 0.48; 0.64; 0.56; 0.16; -1; 0.88; -0.4; 0}; output={-0.83; -0.12; -0.12; 0.28; -0.74; -0.84; -0.77; -0.13; -0.57}
1365105078102	updated	input={0.29; 0.48; 0.64; 0.56; 0.16; -1; 0.88; -0.4; 0}; output={-0.83; -0.12; -0.12; 0.28; -0.74; -0.84; -0.77; -0.13; -0.57}
1365105078159	updated	input={0.29; 0.48; 0.64; 0.56; 0.16; -1; 0.88; -0.4; 0}; output={-0.83; -0.12; -0.12; 0.28; -0.74; -0.84; -0.77; -0.13; -0.57}
1365105078278	updated	input={0.29; 0.48; 0.64; 0.56; 0.16; -1; 0.88; -0.4; 0}; output={-0.83; -0.12; -0.12; 0.28; -0.74; -0.84; -0.77; -0.13; -0.57}
1365105078324	updated	input={0.29; 0.48; 0.64; 0.56; 0.16; -1; 0.88; -0.4; 0}; output={-0.83; -0.12; -0.12; 0.28; -0.74; -0.84; -0.77; -0.13; -0.57}
1365105078388	updated	input={0.29; 0.48; 0.64; 0.56; 0.16; -1; 0.88; -0.4; 0}; output={-0.83; -0.12; -0.12; 0.28; -0.74; -0.84; -0.77; -0.13; -0.57}
1365105078451	updated	input={0.29; 0.48; 0.64; 0.56; 0.16; -1; 0.88; -0.4; 0}; output={-0.83; -0.12; -0.12; 0.28; -0.74; -0.84; -0.77; -0.13; -0.57}
1365105078570	updated	input={0.29; 0.48; 0.64; 0.56; 0.16; -1; 0.88; -0.4; 0}; output={-0.83; -0.12; -0.12; 0.28; -0.74; -0.84; -0.77; -0.13; -0.57}
1365105078678	updated	input={0.29; 0.48; 0.64; 0.56; 0.16; -1; 0.88; -0.4; 0}; output={-0.83; -0.12; -0.12; 0.28; -0.74; -0.84; -0.77; -0.13; -0.57}
1365105078748	updated	input={0.29; 0.48; 0.64; 0.56; 0.16; -1; 0.88; -0.4; 0}; output={-0.83; -0.12; -0.12; 0.28; -0.74; -0.84; -0.77; -0.13; -0.57}
1365105078794	updated	input={0.29; 0.48; 0.64; 0.56; 0.16; -1; 0.88; -0.4; 0}; output={-0.83; -0.12; -0.12; 0.28; -0.74; -0.84; -0.77; -0.13; -0.57}
1365105078896	updated	input={0.29; 0.48; 0.64; 0.56; 0.16; -1; 0.88; -0.4; 0}; output={-0.83; -0.12; -0.12; 0.28; -0.74; -0.84; -0.77; -0.13; -0.57}
1365105078988	updated	input={0.29; 0.48; 0.64; 0.56; 0.16; -1; 0.88; -0.4; 0}; output={-0.83; -0.12; -0.12; 0.28; -0.74; -0.84; -0.77; -0.13; -0.57}
1365105079042	updated	input={0.29; 0.48; 0.64; 0.56; 0.16; -1; 0.88; -0.4; 0}; output={-0.84; -0.12; -0.13; 0.28; -0.74; -0.84; -0.77; -0.13; -0.57}
1365105079088	updated	input={0.29; 0.48; 0.64; 0.56; 0.16; -1; 0.88; -0.4; 0}; output={-0.84; -0.12; -0.13; 0.28; -0.74; -0.84; -0.77; -0.13; -0.57}
1365105079134	updated	input={0.29; 0.48; 0.64; 0.56; 0.16; -1; 0.88; -0.4; 0}; output={-0.84; -0.12; -0.13; 0.28; -0.74; -0.84; -0.77; -0.13; -0.57}
1365105079179	updated	input={0.29; 0.48; 0.64; 0.56; 0.16; -1; 0.88; -0.4; 0}; output={-0.84; -0.12; -0.13; 0.28; -0.74; -0.84; -0.77; -0.13; -0.57}
1365105079228	updated	input={0.29; 0.48; 0.64; 0.56; 0.16; -1; 0.88; -0.4; 0}; output={-0.84; -0.12; -0.13; 0.28; -0.74; -0.84; -0.77; -0.13; -0.57}
1365105079272	updated	input={0.29; 0.48; 0.64; 0.56; 0.16; -1; 0.88; -0.4; 0}; output={-0.84; -0.12; -0.13; 0.28; -0.74; -0.84; -0.77; -0.13; -0.57}
1365105079348	updated	input={0.29; 0.48; 0.64; 0.56; 0.16; -1; 0.88; -0.4; 0}; output={-0.84; -0.12; -0.13; 0.28; -0.74; -0.84; -0.77; -0.13; -0.57}
1365105079405	updated	input={0.29; 0.48; 0.64; 0.56; 0.16; -1; 0.88; -0.4; 0}; output={-0.84; -0.12; -0.13; 0.28; -0.74; -0.84; -0.77; -0.13; -0.57}
1365105079451	updated	input={0.29; 0.48; 0.64; 0.56; 0.16; -1; 0.88; -0.4; 0}; output={-0.84; -0.12; -0.13; 0.28; -0.74; -0.84; -0.77; -0.13; -0.57}
1365105080343	updated	input={0.29; 0.48; 0.64; 0.56; 0.16; -1; 0.88; -0.4; 0}; output={-0.84; -0.12; -0.13; 0.28; -0.74; -0.84; -0.77; -0.13; -0.57}
1365105080397	updated	input={0.29; 0.48; 0.64; 0.56; 0.16; -1; 0.88; -0.4; 0}; output={-0.84; -0.12; -0.13; 0.28; -0.74; -0.84; -0.77; -0.13; -0.57}
1365105080444	updated	input={0.29; 0.48; 0.64; 0.56; 0.16; -1; 0.88; -0.4; 0}; output={-0.84; -0.12; -0.13; 0.28; -0.74; -0.84; -0.77; -0.13; -0.57}
1365105080489	updated	input={0.3; 0.48; 0.64; 0.56; 0.16; -1; 0.88; -0.4; 0}; output={-0.84; -0.12; -0.13; 0.28; -0.74; -0.84; -0.77; -0.13; -0.57}
1365105080542	updated	input={0.3; 0.48; 0.64; 0.56; 0.16; -1; 0.88; -0.4; 0}; output={-0.84; -0.12; -0.13; 0.28; -0.74; -0.84; -0.77; -0.13; -0.57}
1365105080597	updated	input={0.3; 0.48; 0.64; 0.56; 0.16; -1; 0.88; -0.4; 0}; output={-0.84; -0.12; -0.13; 0.28; -0.74; -0.84; -0.77; -0.13; -0.57}
1365105080659	updated	input={0.3; 0.48; 0.64; 0.56; 0.16; -1; 0.88; -0.4; 0}; output={-0.84; -0.12; -0.13; 0.28; -0.74; -0.84; -0.77; -0.13; -0.57}
1365105080703	updated	input={0.3; 0.48; 0.64; 0.56; 0.16; -1; 0.88; -0.4; 0}; output={-0.84; -0.12; -0.13; 0.28; -0.74; -0.84; -0.77; -0.13; -0.57}
1365105080759	updated	input={0.3; 0.48; 0.64; 0.56; 0.16; -1; 0.88; -0.4; 0}; output={-0.84; -0.12; -0.13; 0.28; -0.74; -0.84; -0.77; -0.13; -0.57}
1365105080805	updated	input={0.3; 0.48; 0.64; 0.56; 0.16; -1; 0.88; -0.4; 0}; output={-0.84; -0.12; -0.13; 0.28; -0.74; -0.84; -0.77; -0.13; -0.57}
1365105080908	updated	input={0.3; 0.48; 0.64; 0.56; 0.16; -1; 0.88; -0.4; 0}; output={-0.84; -0.12; -0.13; 0.28; -0.74; -0.84; -0.77; -0.13; -0.57}
1365105080959	updated	input={0.3; 0.48; 0.64; 0.56; 0.16; -1; 0.88; -0.4; 0}; output={-0.84; -0.12; -0.13; 0.28; -0.74; -0.84; -0.77; -0.13; -0.57}
1365105081008	updated	input={0.3; 0.48; 0.64; 0.56; 0.16; -1; 0.88; -0.4; 0}; output={-0.84; -0.12; -0.13; 0.28; -0.74; -0.84; -0.77; -0.13; -0.57}
1365105081050	updated	input={0.3; 0.48; 0.64; 0.56; 0.16; -1; 0.88; -0.4; 0}; output={-0.84; -0.12; -0.13; 0.28; -0.74; -0.84; -0.77; -0.13; -0.57}
1365105081095	updated	input={0.3; 0.48; 0.64; 0.56; 0.16; -1; 0.88; -0.4; 0}; output={-0.84; -0.12; -0.13; 0.28; -0.74; -0.84; -0.77; -0.13; -0.57}
1365105081201	updated	input={0.3; 0.48; 0.64; 0.56; 0.16; -1; 0.88; -0.4; 0}; output={-0.84; -0.12; -0.13; 0.28; -0.74; -0.84; -0.77; -0.13; -0.57}
1365105081254	updated	input={0.3; 0.48; 0.64; 0.56; 0.16; -1; 0.88; -0.4; 0}; output={-0.84; -0.12; -0.13; 0.28; -0.74; -0.84; -0.77; -0.13; -0.57}
1365105081323	updated	input={0.3; 0.48; 0.64; 0.56; 0.16; -1; 0.88; -0.4; 0}; output={-0.84; -0.12; -0.13; 0.28; -0.74; -0.84; -0.77; -0.13; -0.57}
1365105081377	updated	input={0.3; 0.48; 0.64; 0.56; 0.16; -1; 0.88; -0.4; 0}; output={-0.84; -0.12; -0.13; 0.28; -0.74; -0.84; -0.77; -0.13; -0.57}
1365105081421	updated	input={0.3; 0.48; 0.64; 0.56; 0.16; -1; 0.88; -0.4; 0}; output={-0.84; -0.12; -0.13; 0.28; -0.74; -0.84; -0.77; -0.13; -0.57}
1365105081470	updated	input={0.3; 0.48; 0.64; 0.56; 0.16; -1; 0.88; -0.4; 0}; output={-0.84; -0.12; -0.13; 0.28; -0.74; -0.84; -0.77; -0.13; -0.57}
1365105081558	updated	input={0.3; 0.48; 0.64; 0.56; 0.16; -1; 0.88; -0.4; 0}; output={-0.84; -0.13; -0.13; 0.28; -0.74; -0.84; -0.77; -0.13; -0.57}
1365105081619	updated	input={0.3; 0.48; 0.64; 0.56; 0.16; -1; 0.88; -0.4; 0}; output={-0.84; -0.13; -0.13; 0.28; -0.74; -0.84; -0.77; -0.13; -0.57}
1365105081701	updated	input={0.3; 0.48; 0.64; 0.56; 0.16; -1; 0.88; -0.4; 0}; output={-0.84; -0.13; -0.13; 0.28; -0.74; -0.84; -0.77; -0.13; -0.57}
1365105081753	updated	input={0.3; 0.48; 0.64; 0.56; 0.16; -1; 0.88; -0.4; 0}; output={-0.84; -0.13; -0.13; 0.28; -0.74; -0.84; -0.77; -0.13; -0.57}
1365105081800	updated	input={0.3; 0.48; 0.64; 0.56; 0.16; -1; 0.88; -0.4; 0}; output={-0.84; -0.13; -0.13; 0.28; -0.74; -0.84; -0.77; -0.13; -0.57}
1365105081850	updated	input={0.3; 0.48; 0.64; 0.56; 0.16; -1; 0.88; -0.4; 0}; output={-0.84; -0.13; -0.13; 0.28; -0.74; -0.84; -0.77; -0.13; -0.57}
1365105081925	updated	input={0.3; 0.48; 0.64; 0.56; 0.16; -1; 0.88; -0.4; 0}; output={-0.84; -0.13; -0.13; 0.28; -0.74; -0.84; -0.77; -0.13; -0.57}
1365105082031	updated	input={0.3; 0.48; 0.64; 0.56; 0.16; -1; 0.88; -0.4; 0}; output={-0.84; -0.13; -0.13; 0.28; -0.74; -0.84; -0.77; -0.13; -0.57}
1365105082081	updated	input={0.3; 0.48; 0.64; 0.56; 0.16; -1; 0.88; -0.4; 0}; output={-0.84; -0.13; -0.13; 0.28; -0.74; -0.84; -0.77; -0.13; -0.57}
1365105082144	updated	input={0.3; 0.48; 0.64; 0.56; 0.16; -1; 0.88; -0.4; 0}; output={-0.84; -0.13; -0.13; 0.28; -0.74; -0.84; -0.77; -0.13; -0.57}
1365105082195	updated	input={0.3; 0.48; 0.64; 0.56; 0.16; -1; 0.88; -0.4; 0}; output={-0.84; -0.13; -0.13; 0.28; -0.74; -0.84; -0.77; -0.13; -0.57}
1365105082247	updated	input={0.3; 0.48; 0.64; 0.56; 0.16; -1; 0.88; -0.4; 0}; output={-0.84; -0.13; -0.13; 0.28; -0.74; -0.84; -0.77; -0.13; -0.57}
1365105082298	updated	input={0.3; 0.48; 0.64; 0.56; 0.16; -1; 0.88; -0.4; 0}; output={-0.84; -0.13; -0.14; 0.28; -0.74; -0.84; -0.77; -0.13; -0.57}
1365105082355	updated	input={0.3; 0.48; 0.64; 0.56; 0.16; -1; 0.88; -0.4; 0}; output={-0.84; -0.13; -0.14; 0.28; -0.74; -0.84; -0.77; -0.13; -0.57}
1365105082457	updated	input={0.3; 0.48; 0.64; 0.56; 0.16; -1; 0.88; -0.4; 0}; output={-0.84; -0.13; -0.14; 0.28; -0.74; -0.84; -0.77; -0.13; -0.57}
1365105082552	updated	input={0.3; 0.48; 0.64; 0.56; 0.16; -1; 0.88; -0.4; 0}; output={-0.84; -0.13; -0.14; 0.28; -0.74; -0.84; -0.77; -0.13; -0.57}
1365105082607	updated	input={0.3; 0.48; 0.64; 0.56; 0.16; -1; 0.88; -0.4; 0}; output={-0.84; -0.13; -0.14; 0.28; -0.74; -0.84; -0.77; -0.13; -0.57}
1365105082654	updated	input={0.3; 0.48; 0.64; 0.56; 0.16; -1; 0.88; -0.4; 0}; output={-0.84; -0.13; -0.14; 0.28; -0.74; -0.84; -0.77; -0.13; -0.57}
1365105082706	updated	input={0.3; 0.48; 0.64; 0.56; 0.16; -1; 0.88; -0.4; 0}; output={-0.84; -0.13; -0.14; 0.28; -0.74; -0.84; -0.77; -0.13; -0.57}
1365105082788	updated	input={0.3; 0.48; 0.64; 0.56; 0.16; -1; 0.88; -0.4; 0}; output={-0.84; -0.13; -0.14; 0.28; -0.74; -0.84; -0.77; -0.13; -0.57}
1365105082853	updated	input={0.3; 0.48; 0.64; 0.56; 0.16; -1; 0.88; -0.4; 0}; output={-0.84; -0.13; -0.14; 0.28; -0.74; -0.84; -0.77; -0.13; -0.57}
1365105082935	updated	input={0.3; 0.48; 0.64; 0.56; 0.16; -1; 0.88; -0.4; 0}; output={-0.84; -0.13; -0.14; 0.28; -0.74; -0.84; -0.77; -0.13; -0.57}
1365105082991	updated	input={0.3; 0.48; 0.64; 0.56; 0.16; -1; 0.88; -0.4; 0}; output={-0.84; -0.13; -0.14; 0.28; -0.74; -0.84; -0.77; -0.13; -0.57}
1365105083049	updated	input={0.3; 0.48; 0.64; 0.56; 0.16; -1; 0.88; -0.4; 0}; output={-0.84; -0.13; -0.14; 0.28; -0.74; -0.84; -0.77; -0.13; -0.57}
1365105083099	updated	input={0.3; 0.48; 0.64; 0.56; 0.16; -1; 0.88; -0.4; 0}; output={-0.84; -0.13; -0.14; 0.28; -0.74; -0.84; -0.77; -0.13; -0.57}
1365105083147	updated	input={0.3; 0.48; 0.64; 0.56; 0.16; -1; 0.88; -0.4; 0}; output={-0.84; -0.13; -0.14; 0.28; -0.74; -0.84; -0.77; -0.13; -0.57}
1365105083208	updated	input={0.3; 0.48; 0.64; 0.51; 0.16; -1; 0.88; -0.4; 0}; output={-0.84; -0.13; -0.14; 0.31; -0.73; -0.81; -0.77; -0.13; -0.57}
1365105083261	updated	input={0.3; 0.48; 0.64; 0.51; 0.16; -1; 0.88; -0.4; 0}; output={-0.84; -0.13; -0.14; 0.31; -0.73; -0.81; -0.77; -0.13; -0.57}
1365105083305	updated	input={0.3; 0.48; 0.64; 0.51; 0.16; -1; 0.88; -0.4; 0}; output={-0.84; -0.13; -0.14; 0.31; -0.73; -0.81; -0.77; -0.13; -0.57}
1365105083364	updated	input={0.3; 0.48; 0.64; 0.51; 0.16; -1; 0.88; -0.4; 0}; output={-0.84; -0.13; -0.14; 0.31; -0.73; -0.81; -0.77; -0.13; -0.57}
1365105083447	updated	input={0.3; 0.48; 0.64; 0.51; 0.16; -1; 0.88; -0.4; 0}; output={-0.84; -0.13; -0.14; 0.31; -0.73; -0.81; -0.77; -0.13; -0.57}
1365105083496	updated	input={0.3; 0.48; 0.64; 0.51; 0.16; -1; 0.88; -0.4; 0}; output={-0.84; -0.13; -0.14; 0.31; -0.73; -0.81; -0.77; -0.13; -0.57}
1365105083556	updated	input={0.3; 0.48; 0.64; 0.51; 0.16; -1; 0.88; -0.4; 0}; output={-0.84; -0.13; -0.14; 0.31; -0.73; -0.81; -0.77; -0.13; -0.57}
1365105083604	updated	input={0.3; 0.48; 0.64; 0.51; 0.16; -1; 0.88; -0.4; 0}; output={-0.84; -0.13; -0.14; 0.31; -0.73; -0.81; -0.77; -0.13; -0.57}
1365105083659	updated	input={0.3; 0.48; 0.64; 0.51; 0.16; -1; 0.88; -0.4; 0}; output={-0.84; -0.13; -0.14; 0.31; -0.73; -0.81; -0.77; -0.13; -0.57}
1365105083745	updated	input={0.3; 0.48; 0.64; 0.51; 0.16; -1; 0.88; -0.4; 0}; output={-0.84; -0.13; -0.14; 0.31; -0.73; -0.81; -0.77; -0.13; -0.57}
1365105083794	updated	input={0.3; 0.48; 0.64; 0.51; 0.16; -1; 0.88; -0.4; 0}; output={-0.84; -0.13; -0.14; 0.31; -0.73; -0.81; -0.77; -0.13; -0.57}
1365105083886	updated	input={0.3; 0.48; 0.64; 0.51; 0.16; -1; 0.88; -0.4; 0}; output={-0.84; -0.13; -0.14; 0.31; -0.73; -0.81; -0.77; -0.13; -0.57}
1365105083938	updated	input={0.31; 0.48; 0.64; 0.51; 0.16; -1; 0.88; -0.4; 0}; output={-0.84; -0.13; -0.14; 0.31; -0.73; -0.81; -0.77; -0.13; -0.57}
1365105084006	updated	input={0.31; 0.48; 0.64; 0.51; 0.16; -1; 0.88; -0.4; 0}; output={-0.84; -0.13; -0.14; 0.31; -0.73; -0.81; -0.77; -0.13; -0.57}
1365105084052	updated	input={0.31; 0.48; 0.64; 0.51; 0.16; -1; 0.88; -0.4; 0}; output={-0.84; -0.13; -0.14; 0.31; -0.73; -0.81; -0.77; -0.13; -0.57}
1365105084120	updated	input={0.31; 0.48; 0.64; 0.51; 0.16; -1; 0.88; -0.4; 0}; output={-0.84; -0.13; -0.14; 0.31; -0.73; -0.81; -0.77; -0.13; -0.57}
1365105084192	updated	input={0.31; 0.48; 0.64; 0.51; 0.16; -1; 0.88; -0.4; 0}; output={-0.84; -0.13; -0.14; 0.31; -0.73; -0.81; -0.77; -0.13; -0.57}
1365105084730	updated	input={0.31; 0.48; 0.64; 0.51; 0.16; -1; 0.88; -0.4; 0}; output={-0.84; -0.13; -0.14; 0.31; -0.73; -0.81; -0.77; -0.13; -0.57}
1365105084812	updated	input={0.31; 0.48; 0.64; 0.51; 0.16; -1; 0.88; -0.4; 0}; output={-0.84; -0.13; -0.14; 0.31; -0.73; -0.81; -0.77; -0.13; -0.57}
1365105084869	updated	input={0.31; 0.48; 0.64; 0.51; 0.16; -1; 0.88; -0.4; 0}; output={-0.84; -0.13; -0.14; 0.31; -0.73; -0.81; -0.77; -0.13; -0.57}
1365105084955	updated	input={0.31; 0.48; 0.64; 0.6; 0.16; -1; 0.88; -0.4; 0}; output={-0.84; -0.13; -0.14; 0.25; -0.75; -0.87; -0.77; -0.13; -0.57}
1365105085008	updated	input={0.31; 0.48; 0.64; 0.6; 0.16; -1; 0.88; -0.4; 0}; output={-0.84; -0.13; -0.14; 0.25; -0.75; -0.87; -0.77; -0.13; -0.57}
1365105085064	updated	input={0.31; 0.48; 0.64; 0.6; 0.16; -1; 0.88; -0.4; 0}; output={-0.84; -0.13; -0.14; 0.25; -0.75; -0.87; -0.77; -0.13; -0.57}
1365105085126	updated	input={0.31; 0.48; 0.64; 0.6; 0.16; -1; 0.88; -0.4; 0}; output={-0.84; -0.13; -0.14; 0.25; -0.75; -0.87; -0.77; -0.13; -0.57}
1365105085213	updated	input={0.31; 0.48; 0.64; 0.6; 0.16; -1; 0.88; -0.4; 0}; output={-0.84; -0.13; -0.14; 0.25; -0.75; -0.87; -0.77; -0.13; -0.57}
1365105085267	updated	input={0.31; 0.48; 0.64; 0.6; 0.16; -1; 0.88; -0.4; 0}; output={-0.84; -0.13; -0.14; 0.25; -0.75; -0.87; -0.77; -0.13; -0.57}
1365105085348	updated	input={0.31; 0.48; 0.64; 0.6; 0.16; -1; 0.88; -0.4; 0}; output={-0.84; -0.13; -0.14; 0.25; -0.75; -0.87; -0.77; -0.13; -0.57}
1365105085399	updated	input={0.31; 0.48; 0.64; 0.6; 0.16; -1; 0.88; -0.4; 0}; output={-0.84; -0.13; -0.14; 0.25; -0.75; -0.87; -0.77; -0.13; -0.57}
1365105085485	updated	input={0.31; 0.48; 0.64; 0.6; 0.16; -1; 0.88; -0.4; 0}; output={-0.84; -0.13; -0.14; 0.25; -0.75; -0.87; -0.77; -0.13; -0.57}
1365105085536	updated	input={0.31; 0.48; 0.64; 0.6; 0.16; -1; 0.88; -0.4; 0}; output={-0.84; -0.13; -0.14; 0.25; -0.75; -0.87; -0.77; -0.13; -0.57}
1365105086132	updated	input={0.31; 0.48; 0.64; 0.6; 0.16; -1; 0.88; -0.4; 0}; output={-0.84; -0.13; -0.14; 0.25; -0.75; -0.87; -0.77; -0.13; -0.57}
1365105086188	updated	input={0.31; 0.48; 0.64; 0.6; 0.16; -1; 0.88; -0.4; 0}; output={-0.84; -0.13; -0.14; 0.25; -0.75; -0.87; -0.77; -0.13; -0.57}
1365105086284	updated	input={0.31; 0.48; 0.64; 0.6; 0.16; -1; 0.88; -0.4; 0}; output={-0.84; -0.13; -0.14; 0.25; -0.75; -0.87; -0.77; -0.13; -0.57}
1365105086343	updated	input={0.31; 0.48; 0.64; 0.6; 0.16; -1; 0.88; -0.4; 0}; output={-0.84; -0.13; -0.14; 0.25; -0.75; -0.87; -0.77; -0.13; -0.57}
1365105086390	updated	input={0.32; 0.48; 0.64; 0.6; 0.16; -1; 0.88; -0.4; 0}; output={-0.84; -0.13; -0.15; 0.25; -0.75; -0.87; -0.77; -0.13; -0.57}
1365105086496	updated	input={0.32; 0.48; 0.64; 0.6; 0.16; -1; 0.88; -0.4; 0}; output={-0.84; -0.13; -0.15; 0.25; -0.75; -0.87; -0.77; -0.13; -0.57}
1365105086543	updated	input={0.32; 0.48; 0.64; 0.6; 0.16; -1; 0.88; -0.4; 0}; output={-0.84; -0.13; -0.15; 0.25; -0.75; -0.87; -0.77; -0.13; -0.57}
1365105087128	updated	input={0.32; 0.48; 0.64; 0.6; 0.16; -1; 0.88; -0.4; 0}; output={-0.84; -0.13; -0.15; 0.25; -0.75; -0.87; -0.77; -0.13; -0.57}
1365105087176	updated	input={0.32; 0.48; 0.64; 0.64; 0.16; -1; 0.88; -0.4; 0}; output={-0.84; -0.13; -0.15; 0.22; -0.77; -0.89; -0.77; -0.13; -0.57}
1365105087232	updated	input={0.32; 0.48; 0.64; 0.64; 0.16; -1; 0.88; -0.4; 0}; output={-0.84; -0.13; -0.15; 0.22; -0.77; -0.89; -0.77; -0.13; -0.57}
1365105087294	updated	input={0.32; 0.48; 0.64; 0.64; 0.16; -1; 0.88; -0.4; 0}; output={-0.84; -0.13; -0.15; 0.22; -0.77; -0.89; -0.77; -0.13; -0.57}
1365105087427	updated	input={0.32; 0.48; 0.64; 0.64; 0.16; -1; 0.88; -0.4; 0}; output={-0.84; -0.13; -0.15; 0.22; -0.77; -0.89; -0.77; -0.13; -0.57}
1365105088043	updated	input={0.32; 0.48; 0.64; 0.64; 0.16; -1; 0.88; -0.4; 0}; output={-0.84; -0.14; -0.15; 0.22; -0.77; -0.89; -0.77; -0.13; -0.57}
1365105088089	updated	input={0.32; 0.48; 0.64; 0.64; 0.16; -1; 0.88; -0.4; 0}; output={-0.84; -0.14; -0.15; 0.22; -0.77; -0.89; -0.77; -0.13; -0.57}
1365105088706	updated	input={0.32; 0.48; 0.64; 0.64; 0.16; -1; 0.88; -0.4; 0}; output={-0.84; -0.14; -0.15; 0.22; -0.77; -0.89; -0.77; -0.13; -0.57}
1365105088759	updated	input={0.32; 0.48; 0.64; 0.64; 0.16; -1; 0.88; -0.4; 0}; output={-0.84; -0.14; -0.15; 0.22; -0.77; -0.89; -0.77; -0.13; -0.57}
1365105088807	updated	input={0.32; 0.48; 0.64; 0.32; 0.16; -1; 0.88; -0.4; 0}; output={-0.84; -0.14; -0.15; 0.45; -0.67; -0.69; -0.77; -0.13; -0.57}
1365105088866	updated	input={0.32; 0.48; 0.64; 0.32; 0.16; -1; 0.88; -0.4; 0}; output={-0.84; -0.14; -0.15; 0.45; -0.67; -0.69; -0.77; -0.13; -0.57}
1365105089559	updated	input={0.32; 0.48; 0.64; 0.32; 0.16; -1; 0.88; -0.4; 0}; output={-0.84; -0.14; -0.15; 0.45; -0.67; -0.69; -0.77; -0.13; -0.57}
1365105089609	updated	input={0.32; 0.48; 0.64; 0.32; 0.16; -1; 0.88; -0.4; 0}; output={-0.84; -0.14; -0.15; 0.45; -0.67; -0.69; -0.77; -0.13; -0.57}
1365105090263	updated	input={0.33; 0.48; 0.64; 0.32; 0.16; -1; 0.88; -0.4; 0}; output={-0.84; -0.14; -0.16; 0.45; -0.67; -0.69; -0.77; -0.13; -0.57}
1365105090313	updated	input={0.33; 0.48; 0.64; 0.32; 0.16; -1; 0.88; -0.4; 0}; output={-0.84; -0.14; -0.16; 0.45; -0.67; -0.69; -0.77; -0.13; -0.57}
1365105092015	updated	input={0.33; 0.48; 0.64; 0.32; 0.16; -0.84; 0.88; -0.4; 0}; output={-0.84; -0.14; -0.16; 0.34; -0.6; -0.6; -0.77; -0.13; -0.57}
1365105094063	updated	input={0.33; 0.48; 0.64; 0.32; 0.16; -0.61; 0.88; -0.4; 0}; output={-0.84; -0.14; -0.16; 0.18; -0.5; -0.47; -0.77; -0.13; -0.57}
1365105095460	updated	input={0.33; 0.48; 0.64; 0.32; 0.16; -0.12; 0.88; -0.4; 0}; output={-0.84; -0.14; -0.16; -0.16; -0.29; -0.19; -0.77; -0.13; -0.57}
1365105096063	updated	input={0.33; 0.48; 0.64; 0.32; 0.16; -0.12; 0.88; -0.4; 0}; output={-0.84; -0.14; -0.16; -0.16; -0.29; -0.19; -0.77; -0.13; -0.57}
1365105096651	updated	input={0.33; 0.48; 0.64; 0.32; 0.16; -0.12; 0.88; -0.4; 0}; output={-0.84; -0.14; -0.16; -0.16; -0.29; -0.19; -0.77; -0.13; -0.57}
1365105097215	updated	input={0.33; 0.48; 0.44; 0.32; 0.16; -0.12; 0.88; -0.4; 0}; output={-0.67; -0.25; -0.12; -0.16; -0.29; -0.19; -0.77; -0.13; -0.57}
1365105097768	updated	input={0.33; 0.48; 0.44; 0.32; 0.16; -0.25; 0.88; -0.4; 0}; output={-0.67; -0.25; -0.12; -0.08; -0.34; -0.26; -0.77; -0.13; -0.57}
1365105098444	updated	input={0.33; 0.48; 0.24; 0.32; 0.16; -0.25; 0.88; -0.4; 0}; output={-0.51; -0.36; -0.08; -0.08; -0.34; -0.26; -0.77; -0.13; -0.57}
1365105099416	updated	input={0.33; 0.48; 0.04; 0.32; 0.16; -0.25; 0.88; -0.4; 0}; output={-0.35; -0.46; -0.05; -0.08; -0.34; -0.26; -0.77; -0.13; -0.57}
1365105100134	updated	input={0.33; 0.48; -0.16; 0.32; 0.16; -0.25; 0.88; -0.4; 0}; output={-0.18; -0.57; -0.01; -0.08; -0.34; -0.26; -0.77; -0.13; -0.57}
1365105100762	updated	input={0.33; 0.48; -0.16; 0.32; 0.28; -0.25; 0.88; -0.4; 0}; output={-0.18; -0.57; -0.01; -0.09; -0.44; -0.2; -0.77; -0.13; -0.57}
1365105102225	updated	input={0.33; 0.48; -0.16; 0.32; 0.46; -0.25; 0.88; -0.4; 0}; output={-0.18; -0.57; -0.01; -0.11; -0.6; -0.11; -0.77; -0.13; -0.57}
1365105103577	updated	input={0.33; 0.48; -0.16; 0.32; 0.46; -0.25; 0.88; -0.4; 0}; output={-0.18; -0.57; -0.01; -0.11; -0.6; -0.11; -0.77; -0.13; -0.57}
1365105104177	updated	input={0.33; 0.48; -0.16; 0.32; 0.51; -0.25; 0.88; -0.4; 0}; output={-0.18; -0.57; -0.01; -0.12; -0.64; -0.08; -0.77; -0.13; -0.57}
1365105104241	updated	input={0.33; 0.48; -0.16; 0.32; 0.51; -0.25; 0.88; -0.4; 0}; output={-0.18; -0.57; -0.01; -0.12; -0.64; -0.08; -0.77; -0.13; -0.57}
1365105104303	updated	input={0.33; 0.48; -0.16; 0.32; 0.51; -0.25; 0.88; -0.4; 0}; output={-0.18; -0.57; -0.01; -0.12; -0.64; -0.08; -0.77; -0.13; -0.57}
1365105104903	updated	input={0.33; 0.48; -0.16; 0.32; 0.51; -0.25; 0.88; -0.41; 0}; output={-0.18; -0.57; -0.01; -0.12; -0.64; -0.08; -0.77; -0.13; -0.57}
1365105104957	updated	input={0.33; 0.48; -0.16; 0.32; 0.51; -0.25; 0.88; -0.41; 0}; output={-0.18; -0.57; -0.01; -0.12; -0.64; -0.08; -0.77; -0.13; -0.57}
1365105105016	updated	input={0.33; 0.48; -0.16; 0.32; 0.51; -0.25; 0.88; -0.41; 0}; output={-0.18; -0.57; -0.01; -0.12; -0.64; -0.08; -0.77; -0.13; -0.57}
1365105105083	updated	input={0.33; 0.48; -0.16; 0.32; 0.51; -0.25; 0.88; -0.41; 0}; output={-0.18; -0.57; -0.01; -0.12; -0.64; -0.08; -0.77; -0.13; -0.57}
1365105105137	updated	input={0.13; 0.48; -0.16; 0.32; 0.51; -0.25; 0.88; -0.41; 0}; output={-0.15; -0.47; 0.16; -0.12; -0.64; -0.08; -0.77; -0.13; -0.57}
1365105105811	updated	input={-0.07; 0.48; -0.16; 0.32; 0.51; -0.25; 0.88; -0.41; 0}; output={-0.12; -0.37; 0.33; -0.12; -0.64; -0.08; -0.77; -0.13; -0.57}
1365105106453	updated	input={-0.07; 0.48; -0.16; 0.32; 0.51; -0.25; 0.88; -0.41; 0}; output={-0.12; -0.37; 0.33; -0.12; -0.64; -0.08; -0.78; -0.13; -0.57}
1365105106513	updated	input={0.13; 0.48; -0.16; 0.32; 0.51; -0.25; 0.88; -0.41; 0}; output={-0.15; -0.47; 0.16; -0.12; -0.64; -0.08; -0.78; -0.13; -0.57}
1365105106567	updated	input={0.13; 0.48; -0.16; 0.32; 0.51; -0.25; 0.88; -0.41; 0}; output={-0.15; -0.47; 0.16; -0.12; -0.64; -0.08; -0.78; -0.13; -0.57}
1365105107186	updated	input={0.73; 0.48; -0.16; 0.32; 0.51; -0.25; 0.88; -0.41; 0}; output={-0.24; -0.78; -0.35; -0.12; -0.64; -0.08; -0.78; -0.13; -0.57}
1365105107246	updated	input={0.73; 0.48; -0.16; 0.32; 0.51; -0.25; 0.88; -0.41; 0}; output={-0.24; -0.78; -0.35; -0.12; -0.64; -0.08; -0.78; -0.13; -0.57}
1365105107322	updated	input={0.73; 0.48; -0.16; 0.32; 0.51; -0.25; 0.88; -0.41; 0}; output={-0.24; -0.78; -0.35; -0.12; -0.64; -0.08; -0.78; -0.13; -0.57}
1365105107376	updated	input={0.73; 0.48; -0.16; 0.32; 0.51; -0.25; 0.88; -0.41; 0}; output={-0.24; -0.78; -0.35; -0.12; -0.64; -0.08; -0.78; -0.13; -0.57}
1365105107502	updated	input={0.73; 0.48; -0.16; 0.32; 0.51; -0.25; 0.88; -0.41; 0}; output={-0.24; -0.78; -0.35; -0.12; -0.64; -0.08; -0.78; -0.13; -0.57}
1365105107562	updated	input={0.73; 0.48; -0.16; 0.38; 0.51; -0.25; 0.88; -0.41; 0}; output={-0.24; -0.78; -0.35; -0.15; -0.66; -0.11; -0.78; -0.13; -0.57}
1365105108239	updated	input={0.93; 0.48; -0.16; 0.38; 0.51; -0.25; 0.88; -0.41; 0}; output={-0.27; -0.88; -0.52; -0.15; -0.66; -0.11; -0.78; -0.13; -0.57}
1365105108298	updated	input={0.93; 0.48; -0.16; 0.38; 0.51; -0.25; 0.88; -0.41; 0}; output={-0.27; -0.88; -0.52; -0.15; -0.66; -0.11; -0.78; -0.13; -0.57}
1365105108964	updated	input={0.93; 0.48; -0.16; 0.38; 0.51; -0.25; 0.88; -0.41; 0}; output={-0.27; -0.88; -0.52; -0.15; -0.66; -0.11; -0.78; -0.13; -0.57}
1365105109029	updated	input={0.93; 0.48; -0.16; 0.52; 0.51; -0.25; 0.88; -0.41; 0}; output={-0.27; -0.88; -0.52; -0.25; -0.7; -0.21; -0.78; -0.13; -0.57}
1365105109664	updated	input={1; 0.48; -0.16; 0.52; 0.51; -0.25; 0.88; -0.41; 0}; output={-0.28; -0.92; -0.58; -0.25; -0.7; -0.21; -0.78; -0.13; -0.57}
1365105110365	updated	input={1; 0.48; -0.16; 0.52; 0.51; -0.25; 0.88; -0.41; 0}; output={-0.28; -0.92; -0.58; -0.25; -0.7; -0.21; -0.78; -0.13; -0.57}
1365105110425	updated	input={1; 0.48; -0.16; 0.52; 0.51; -0.25; 0.88; -0.41; 0}; output={-0.28; -0.92; -0.58; -0.25; -0.7; -0.21; -0.78; -0.13; -0.57}
1365105110481	updated	input={1; 0.48; -0.16; 0.52; 0.51; -0.25; 0.88; -0.41; 0}; output={-0.28; -0.92; -0.58; -0.25; -0.7; -0.21; -0.78; -0.13; -0.57}
1365105110535	updated	input={0.8; 0.48; -0.16; 0.52; 0.51; -0.25; 0.88; -0.41; 0}; output={-0.25; -0.81; -0.41; -0.25; -0.7; -0.21; -0.78; -0.13; -0.57}
1365105111203	updated	input={0.8; 0.48; -0.16; 0.52; 0.51; -0.25; 0.88; -0.43; 0}; output={-0.25; -0.81; -0.41; -0.25; -0.7; -0.21; -0.79; -0.11; -0.58}
1365105111266	updated	input={0.8; 0.48; -0.16; 0.52; 0.51; -0.25; 0.88; -0.43; 0}; output={-0.25; -0.81; -0.41; -0.25; -0.7; -0.21; -0.79; -0.11; -0.58}
1365105111410	updated	input={0.8; 0.48; -0.16; 0.52; 0.51; -0.25; 0.88; -0.44; 0}; output={-0.25; -0.81; -0.41; -0.25; -0.7; -0.21; -0.79; -0.11; -0.58}
1365105111460	updated	input={0.8; 0.48; -0.16; 0.52; 0.51; -0.25; 0.88; -0.44; 0}; output={-0.25; -0.81; -0.41; -0.25; -0.7; -0.21; -0.79; -0.1; -0.58}
1365105111555	updated	input={0.6; 0.48; -0.16; 0.52; 0.51; -0.25; 0.88; -0.44; 0}; output={-0.22; -0.71; -0.24; -0.25; -0.7; -0.21; -0.79; -0.1; -0.58}
1365105111635	updated	input={0.6; 0.48; -0.16; 0.52; 0.51; -0.25; 0.88; -0.44; 0}; output={-0.22; -0.71; -0.24; -0.25; -0.7; -0.21; -0.79; -0.1; -0.58}
1365105111693	updated	input={0.6; 0.48; -0.16; 0.52; 0.51; -0.25; 0.88; -0.44; 0}; output={-0.22; -0.71; -0.24; -0.25; -0.7; -0.21; -0.79; -0.1; -0.58}
1365105111747	updated	input={0.6; 0.48; -0.16; 0.52; 0.51; -0.25; 0.88; -0.44; 0}; output={-0.22; -0.71; -0.24; -0.25; -0.7; -0.21; -0.79; -0.1; -0.58}
1365105111799	updated	input={0.6; 0.48; -0.16; 0.52; 0.51; -0.25; 0.88; -0.44; 0}; output={-0.22; -0.71; -0.24; -0.25; -0.7; -0.21; -0.79; -0.1; -0.58}
1365105111884	updated	input={0.6; 0.48; -0.16; 0.52; 0.51; -0.25; 0.88; -0.44; 0}; output={-0.22; -0.71; -0.24; -0.25; -0.7; -0.21; -0.79; -0.1; -0.58}
1365105111987	updated	input={0.6; 0.48; -0.16; 0.52; 0.51; -0.25; 0.88; -0.44; 0}; output={-0.22; -0.71; -0.24; -0.25; -0.7; -0.21; -0.79; -0.1; -0.58}
1365105112039	updated	input={0.6; 0.48; -0.16; 0.52; 0.51; -0.25; 0.88; -0.44; 0}; output={-0.22; -0.71; -0.24; -0.25; -0.7; -0.21; -0.79; -0.1; -0.58}
1365105112148	updated	input={0.6; 0.48; -0.16; 0.52; 0.51; -0.25; 0.88; -0.44; 0}; output={-0.22; -0.71; -0.24; -0.25; -0.7; -0.21; -0.79; -0.1; -0.58}
1365105112237	updated	input={0.6; 0.48; -0.16; 0.52; 0.51; -0.25; 0.88; -0.44; 0}; output={-0.22; -0.71; -0.24; -0.25; -0.7; -0.21; -0.79; -0.1; -0.58}
1365105112338	updated	input={0.6; 0.48; -0.16; 0.52; 0.51; -0.25; 0.88; -0.44; 0}; output={-0.22; -0.71; -0.24; -0.25; -0.7; -0.21; -0.79; -0.1; -0.58}
1365105112418	updated	input={0.6; 0.48; -0.16; 0.52; 0.51; -0.25; 0.88; -0.44; 0}; output={-0.22; -0.71; -0.24; -0.25; -0.7; -0.21; -0.79; -0.1; -0.58}
1365105112476	updated	input={0.6; 0.48; -0.16; 0.52; 0.51; -0.25; 0.88; -0.44; 0}; output={-0.22; -0.71; -0.24; -0.25; -0.7; -0.21; -0.79; -0.1; -0.58}
1365105112542	updated	input={0.6; 0.48; -0.16; 0.52; 0.51; -0.25; 0.88; -0.44; 0}; output={-0.22; -0.71; -0.24; -0.25; -0.7; -0.21; -0.79; -0.1; -0.58}
1365105112629	updated	input={0.6; 0.48; -0.16; 0.52; 0.51; -0.25; 0.88; -0.44; 0}; output={-0.22; -0.71; -0.24; -0.25; -0.7; -0.21; -0.79; -0.1; -0.58}
1365105112688	updated	input={0.6; 0.48; -0.16; 0.52; 0.51; -0.25; 0.88; -0.44; 0}; output={-0.22; -0.71; -0.24; -0.25; -0.7; -0.21; -0.79; -0.1; -0.58}
1365105112783	updated	input={0.6; 0.48; -0.16; 0.52; 0.51; -0.25; 0.88; -0.44; 0}; output={-0.22; -0.71; -0.24; -0.25; -0.7; -0.21; -0.79; -0.1; -0.58}
1365105113457	updated	input={0.6; 0.48; -0.16; 0.52; 0.51; -0.25; 0.88; -0.44; 0}; output={-0.22; -0.71; -0.24; -0.25; -0.7; -0.21; -0.79; -0.1; -0.58}
1365105113512	updated	input={0.6; 0.48; -0.16; 0.52; 0.51; -0.25; 0.88; -0.44; 0}; output={-0.22; -0.71; -0.24; -0.25; -0.7; -0.21; -0.79; -0.1; -0.58}
1365105113606	updated	input={0.6; 0.48; -0.16; 0.52; 0.51; -0.25; 0.88; -0.44; 0}; output={-0.22; -0.71; -0.24; -0.25; -0.7; -0.21; -0.79; -0.1; -0.58}
1365105113676	updated	input={0.6; 0.48; -0.16; 0.52; 0.51; -0.25; 0.88; -0.44; 0}; output={-0.22; -0.71; -0.24; -0.25; -0.7; -0.21; -0.79; -0.1; -0.58}
1365105113735	updated	input={0.6; 0.48; -0.16; 0.52; 0.51; -0.25; 0.88; -0.44; 0}; output={-0.22; -0.71; -0.24; -0.25; -0.7; -0.21; -0.79; -0.1; -0.58}
1365105113810	updated	input={0.6; 0.48; -0.16; 0.52; 0.51; -0.25; 0.88; -0.44; 0}; output={-0.22; -0.71; -0.24; -0.25; -0.7; -0.21; -0.79; -0.1; -0.58}
1365105113878	updated	input={0.6; 0.48; -0.16; 0.52; 0.51; -0.25; 0.88; -0.44; 0}; output={-0.22; -0.71; -0.24; -0.25; -0.7; -0.21; -0.79; -0.1; -0.58}
1365105113969	updated	input={0.4; 0.48; -0.16; 0.52; 0.51; -0.25; 0.88; -0.44; 0}; output={-0.19; -0.61; -0.07; -0.25; -0.7; -0.21; -0.79; -0.1; -0.58}
1365105114028	updated	input={0.4; 0.48; -0.16; 0.96; 0.51; -0.25; 0.88; -0.44; 0}; output={-0.19; -0.61; -0.07; -0.56; -0.83; -0.48; -0.79; -0.1; -0.58}
1365105114125	updated	input={0.4; 0.48; -0.16; 0.96; 0.51; -0.25; 0.88; -0.44; 0}; output={-0.19; -0.61; -0.07; -0.56; -0.83; -0.48; -0.79; -0.1; -0.58}
1365105114184	updated	input={0.4; 0.48; -0.16; 0.96; 0.51; -0.25; 0.88; -0.44; 0}; output={-0.19; -0.61; -0.07; -0.56; -0.83; -0.48; -0.79; -0.1; -0.58}
1365105114928	updated	input={0.4; 0.48; -0.16; 0.96; 0.51; -0.25; 0.88; -0.44; 0}; output={-0.19; -0.61; -0.07; -0.56; -0.83; -0.48; -0.79; -0.1; -0.58}
1365105116118	updated	input={0.4; 0.48; -0.16; 0.96; 0.51; -0.25; 0.88; -0.44; -0}; output={-0.19; -0.61; -0.07; -0.56; -0.83; -0.48; -0.79; -0.1; -0.58}
1365105117000	updated	input={0.4; 0.48; -0.16; 0.96; 0.51; -0.25; 0.88; -0.44; -0}; output={-0.19; -0.61; -0.07; -0.56; -0.83; -0.48; -0.79; -0.1; -0.58}
1365105117699	updated	input={0.4; 0.48; -0.16; 0.96; 0.51; -0.25; 0.88; -0.44; -0}; output={-0.19; -0.61; -0.07; -0.56; -0.83; -0.48; -0.79; -0.1; -0.58}
1365105117754	updated	input={0.4; 0.48; -0.16; 0.96; 0.51; -0.25; 0.88; -0.44; -0.01}; output={-0.19; -0.61; -0.07; -0.56; -0.83; -0.48; -0.79; -0.1; -0.58}
1365105117806	updated	input={0.4; 0.48; -0.16; 0.96; 0.51; -0.25; 0.88; -0.44; -0.01}; output={-0.19; -0.61; -0.07; -0.56; -0.83; -0.48; -0.79; -0.1; -0.58}
1365105118549	updated	input={0.4; 0.48; -0.16; 0.96; 0.51; -0.25; 0.88; -0.44; -0.01}; output={-0.19; -0.61; -0.07; -0.56; -0.83; -0.48; -0.79; -0.1; -0.58}
1365105118605	updated	input={0.4; 0.48; -0.16; 0.96; 0.51; -0.25; 0.88; -0.44; -0.01}; output={-0.19; -0.61; -0.07; -0.56; -0.83; -0.48; -0.79; -0.1; -0.58}
1365105119349	updated	input={0.4; 0.28; -0.16; 0.96; 0.51; -0.25; 0.88; -0.44; -0.01}; output={-0.08; -0.48; -0.17; -0.56; -0.83; -0.48; -0.79; -0.1; -0.58}
1365105119419	updated	input={0.4; 0.28; -0.16; 0.96; 0.51; -0.25; 0.88; -0.44; -0}; output={-0.08; -0.48; -0.17; -0.56; -0.83; -0.48; -0.79; -0.1; -0.58}
1365105119477	updated	input={0.4; 0.28; -0.16; 0.96; 0.38; -0.25; 0.88; -0.44; -0}; output={-0.08; -0.48; -0.17; -0.55; -0.72; -0.55; -0.79; -0.1; -0.58}
1365105119535	updated	input={0.4; 0.28; -0.16; 0.96; 0.38; -0.25; 0.88; -0.44; -0}; output={-0.08; -0.48; -0.17; -0.55; -0.72; -0.55; -0.79; -0.1; -0.58}
1365105120242	updated	input={0.4; 0.28; -0.16; 0.96; 0.38; -0.25; 0.88; -0.44; 0}; output={-0.08; -0.48; -0.17; -0.55; -0.72; -0.55; -0.79; -0.1; -0.58}
1365105120303	updated	input={0.4; 0.28; -0.16; 0.96; 0.38; -0.25; 0.88; -0.44; 0}; output={-0.08; -0.48; -0.17; -0.55; -0.72; -0.55; -0.79; -0.1; -0.58}
1365105120471	updated	input={0.4; 0.08; -0.16; 0.96; 0.38; -0.25; 0.88; -0.44; 0}; output={0.03; -0.34; -0.27; -0.55; -0.72; -0.55; -0.79; -0.1; -0.58}
1365105120529	updated	input={0.4; 0.08; -0.16; 0.96; 0.38; -0.25; 0.88; -0.44; 0}; output={0.03; -0.34; -0.27; -0.55; -0.72; -0.55; -0.79; -0.1; -0.58}
1365105120595	updated	input={0.4; 0.08; -0.16; 0.96; 0.38; -0.25; 0.88; -0.44; 0}; output={0.03; -0.34; -0.27; -0.55; -0.72; -0.55; -0.8; -0.1; -0.57}
1365105120687	updated	input={0.4; 0.08; -0.16; 0.96; 0.38; -0.25; 0.88; -0.44; 0}; output={0.03; -0.34; -0.27; -0.55; -0.72; -0.55; -0.8; -0.1; -0.57}
1365105121458	updated	input={0.4; 0.08; -0.16; 0.96; 0.38; -0.25; 0.88; -0.44; 0.01}; output={0.03; -0.34; -0.27; -0.55; -0.72; -0.55; -0.8; -0.1; -0.57}
1365105121517	updated	input={0.4; 0.08; -0.16; 0.96; 0.38; -0.25; 0.88; -0.44; 0.01}; output={0.03; -0.34; -0.27; -0.55; -0.72; -0.55; -0.8; -0.1; -0.57}
1365105121609	updated	input={0.4; 0.48; -0.16; 0.96; 0.38; -0.25; 0.88; -0.44; 0.01}; output={-0.19; -0.61; -0.07; -0.55; -0.72; -0.55; -0.8; -0.1; -0.57}
1365105121713	updated	input={0.4; 0.48; -0.16; 0.96; 0.38; -0.25; 0.88; -0.44; 0.01}; output={-0.19; -0.61; -0.07; -0.55; -0.72; -0.55; -0.8; -0.1; -0.57}
1365105121799	updated	input={0.4; 0.48; -0.16; 0.96; 0.29; -0.25; 0.88; -0.44; 0.01}; output={-0.19; -0.61; -0.07; -0.54; -0.64; -0.6; -0.8; -0.1; -0.57}
1365105121931	updated	input={0.4; 0.48; -0.16; 0.96; 0.29; -0.25; 0.88; -0.44; 0.01}; output={-0.19; -0.61; -0.07; -0.54; -0.64; -0.6; -0.8; -0.1; -0.57}
1365105121998	updated	input={0.4; 0.48; -0.16; 0.96; 0.29; -0.25; 0.88; -0.44; 0.01}; output={-0.19; -0.61; -0.07; -0.54; -0.64; -0.6; -0.8; -0.1; -0.57}
1365105122057	updated	input={0.4; 0.48; -0.16; 0.96; 0.29; -0.25; 0.88; -0.44; 0.01}; output={-0.19; -0.61; -0.07; -0.54; -0.64; -0.6; -0.8; -0.1; -0.57}
1365105122122	updated	input={0.4; 0.48; -0.16; 0.96; 0.29; -0.25; 0.88; -0.44; 0.01}; output={-0.19; -0.61; -0.07; -0.54; -0.64; -0.6; -0.8; -0.1; -0.57}
1365105122854	updated	input={0.4; 0.48; -0.16; 0.96; 0.29; -0.25; 0.88; -0.44; 0.01}; output={-0.19; -0.61; -0.07; -0.54; -0.64; -0.6; -0.8; -0.11; -0.57}
1365105122919	updated	input={0.4; 0.48; -0.16; 0.96; 0.29; -0.25; 0.88; -0.44; 0.01}; output={-0.19; -0.61; -0.07; -0.54; -0.64; -0.6; -0.8; -0.11; -0.57}
1365105122977	updated	input={0.4; 0.48; -0.16; 0.96; 0.29; -0.25; 0.88; -0.44; 0.01}; output={-0.19; -0.61; -0.07; -0.54; -0.64; -0.6; -0.8; -0.11; -0.57}
1365105123037	updated	input={0.4; 0.48; -0.16; 0.96; 0.29; -0.25; 0.88; -0.44; 0.01}; output={-0.19; -0.61; -0.07; -0.54; -0.64; -0.6; -0.8; -0.11; -0.57}
1365105123134	updated	input={0.4; 0.48; -0.16; 0.96; 0.29; -0.25; 0.88; -0.44; 0.01}; output={-0.19; -0.61; -0.07; -0.54; -0.64; -0.6; -0.8; -0.11; -0.57}
1365105123255	updated	input={0.4; 0.68; -0.16; 0.96; 0.29; -0.25; 0.88; -0.44; 0.01}; output={-0.3; -0.74; 0.03; -0.54; -0.64; -0.6; -0.8; -0.11; -0.57}
1365105123983	updated	input={0.4; 0.68; -0.16; 0.96; 0.29; -0.25; 0.88; -0.44; 0.02}; output={-0.3; -0.74; 0.03; -0.54; -0.64; -0.6; -0.8; -0.11; -0.56}
1365105124043	updated	input={0.4; 0.68; -0.16; 0.96; 0.29; -0.25; 0.88; -0.44; 0.02}; output={-0.3; -0.74; 0.03; -0.54; -0.64; -0.6; -0.8; -0.11; -0.56}
1365105124123	updated	input={0.4; 0.68; -0.16; 0.96; 0.29; -0.25; 0.88; -0.44; 0.02}; output={-0.3; -0.74; 0.03; -0.54; -0.64; -0.6; -0.8; -0.11; -0.56}
1365105124187	updated	input={0.4; 0.68; -0.16; 0.96; 0.29; -0.25; 0.88; -0.44; 0.02}; output={-0.3; -0.74; 0.03; -0.54; -0.64; -0.6; -0.8; -0.11; -0.56}
1365105124273	updated	input={0.4; 0.68; -0.16; 0.96; 0.29; -0.25; 0.88; -0.44; 0.02}; output={-0.3; -0.74; 0.03; -0.54; -0.64; -0.6; -0.8; -0.11; -0.56}
1365105125031	updated	input={0.4; 0.68; -0.16; 0.96; 0.29; -0.25; 0.88; -0.44; 0.02}; output={-0.3; -0.74; 0.03; -0.54; -0.64; -0.6; -0.81; -0.11; -0.56}
1365105125104	updated	input={0.4; 0.68; -0.16; 0.96; 0.29; -0.01; 0.88; -0.44; 0.02}; output={-0.3; -0.74; 0.03; -0.7; -0.53; -0.47; -0.81; -0.11; -0.56}
1365105125170	updated	input={0.4; 0.68; -0.16; 0.96; 0.29; -0.01; 0.88; -0.44; 0.02}; output={-0.3; -0.74; 0.03; -0.7; -0.53; -0.47; -0.81; -0.11; -0.56}
1365105125250	updated	input={0.4; 0.68; -0.16; 0.96; 0.29; -0.01; 0.88; -0.44; 0.02}; output={-0.3; -0.74; 0.03; -0.7; -0.53; -0.47; -0.81; -0.11; -0.56}
1365105125333	updated	input={0.4; 0.68; -0.16; 0.96; 0.29; -0.01; 0.88; -0.44; 0.02}; output={-0.3; -0.74; 0.03; -0.7; -0.53; -0.47; -0.81; -0.11; -0.56}
1365105125433	updated	input={0.4; 0.68; -0.16; 0.96; 0.29; -0.01; 0.88; -0.44; 0.02}; output={-0.3; -0.74; 0.03; -0.7; -0.53; -0.47; -0.81; -0.11; -0.56}
1365105125492	updated	input={0.4; 0.68; -0.16; 0.96; 0.29; -0.01; 0.88; -0.44; 0.02}; output={-0.3; -0.74; 0.03; -0.7; -0.53; -0.47; -0.81; -0.11; -0.56}
1365105126268	updated	input={0.4; 0.68; -0.16; 0.96; 0.29; -0.01; 0.88; -0.44; 0.03}; output={-0.3; -0.74; 0.03; -0.7; -0.53; -0.47; -0.81; -0.11; -0.55}
1365105126343	updated	input={0.4; 0.68; -0.16; 0.96; 0.29; -0.01; 0.88; -0.44; 0.03}; output={-0.3; -0.74; 0.03; -0.7; -0.53; -0.47; -0.81; -0.11; -0.55}
1365105126437	updated	input={0.4; 0.68; -0.16; 0.96; 0.29; -0.01; 0.88; -0.44; 0.03}; output={-0.3; -0.74; 0.03; -0.7; -0.53; -0.47; -0.81; -0.11; -0.55}
1365105126574	updated	input={0.4; 0.68; -0.16; 0.96; 0.29; -0.01; 0.88; -0.44; 0.03}; output={-0.3; -0.74; 0.03; -0.7; -0.53; -0.47; -0.81; -0.11; -0.55}
1365105126637	updated	input={0.4; 0.68; -0.16; 0.96; 0.29; -0.01; 0.88; -0.44; 0.03}; output={-0.3; -0.74; 0.03; -0.7; -0.53; -0.47; -0.81; -0.11; -0.55}
1365105126715	updated	input={0.4; 0.68; -0.16; 0.96; 0.29; -0.01; 0.88; -0.44; 0.03}; output={-0.3; -0.74; 0.03; -0.7; -0.53; -0.47; -0.81; -0.11; -0.55}
1365105127427	updated	input={0.4; 0.68; -0.16; 0.96; 0.29; -0.01; 0.88; -0.44; 0.03}; output={-0.3; -0.74; 0.03; -0.7; -0.53; -0.47; -0.81; -0.11; -0.55}
1365105127486	updated	input={0.4; 0.68; -0.16; 0.96; 0.29; -0.01; 0.88; -0.44; 0.03}; output={-0.3; -0.74; 0.03; -0.7; -0.53; -0.47; -0.81; -0.11; -0.55}
1365105127554	updated	input={0.4; 0.68; -0.16; 0.96; 0.29; -0.32; 0.88; -0.44; 0.03}; output={-0.3; -0.74; 0.03; -0.49; -0.67; -0.64; -0.81; -0.11; -0.55}
1365105127622	updated	input={0.4; 0.68; -0.16; 0.96; 0.29; -0.32; 0.88; -0.44; 0.03}; output={-0.3; -0.74; 0.03; -0.49; -0.67; -0.64; -0.81; -0.11; -0.55}
1365105127682	updated	input={0.4; 0.68; -0.16; 0.96; 0.29; -0.32; 0.88; -0.44; 0.04}; output={-0.3; -0.74; 0.03; -0.49; -0.67; -0.64; -0.81; -0.11; -0.55}
1365105127742	updated	input={0.4; 0.68; -0.16; 0.96; 0.29; -0.32; 0.88; -0.44; 0.04}; output={-0.3; -0.74; 0.03; -0.49; -0.67; -0.64; -0.81; -0.11; -0.55}
1365105128492	updated	input={0.4; 0.68; -0.16; 0.96; 0.29; -0.32; 0.88; -0.44; 0.04}; output={-0.3; -0.74; 0.03; -0.49; -0.67; -0.64; -0.82; -0.11; -0.55}
1365105128550	updated	input={0.4; 0.68; -0.16; 0.96; 0.29; -0.32; 0.88; -0.44; 0.04}; output={-0.3; -0.74; 0.03; -0.49; -0.67; -0.64; -0.82; -0.11; -0.55}
1365105128623	updated	input={0.4; 0.68; -0.16; 0.96; 0.29; -0.32; 0.88; -0.44; 0.04}; output={-0.3; -0.74; 0.03; -0.49; -0.67; -0.64; -0.82; -0.11; -0.55}
1365105128703	updated	input={0.4; 0.68; -0.16; 0.96; 0.29; -0.32; 0.88; -0.44; 0.04}; output={-0.3; -0.74; 0.03; -0.49; -0.67; -0.64; -0.82; -0.11; -0.54}
1365105128876	updated	input={0.4; 0.68; -0.16; 0.96; 0.29; -0.32; 0.88; -0.44; 0.04}; output={-0.3; -0.74; 0.03; -0.49; -0.67; -0.64; -0.82; -0.11; -0.54}
1365105128939	updated	input={0.4; 0.68; -0.16; 0.96; 0.29; -0.32; 0.88; -0.44; 0.04}; output={-0.3; -0.74; 0.03; -0.49; -0.67; -0.64; -0.82; -0.11; -0.54}
1365105129715	updated	input={0.4; 0.68; -0.16; 0.96; 0.29; -0.32; 0.88; -0.44; 0.04}; output={-0.3; -0.74; 0.03; -0.49; -0.67; -0.64; -0.82; -0.12; -0.54}
1365105129778	updated	input={0.4; 0.68; -0.16; 0.96; 0.29; -0.53; 0.88; -0.44; 0.04}; output={-0.3; -0.74; 0.03; -0.34; -0.76; -0.76; -0.82; -0.12; -0.54}
1365105129842	updated	input={0.4; 0.68; -0.16; 0.96; 0.29; -0.53; 0.88; -0.44; 0.05}; output={-0.3; -0.74; 0.03; -0.34; -0.76; -0.76; -0.82; -0.12; -0.54}
1365105129905	updated	input={0.4; 0.68; -0.16; 0.96; 0.29; -0.53; 0.88; -0.44; 0.05}; output={-0.3; -0.74; 0.03; -0.34; -0.76; -0.76; -0.82; -0.12; -0.54}
1365105130007	updated	input={0.4; 0.68; -0.16; 0.96; 0.29; -0.53; 0.88; -0.44; 0.05}; output={-0.3; -0.74; 0.03; -0.34; -0.76; -0.76; -0.82; -0.12; -0.54}
1365105130086	updated	input={0.4; 0.68; -0.16; 0.96; 0.29; -0.53; 0.88; -0.44; 0.05}; output={-0.3; -0.74; 0.03; -0.34; -0.76; -0.76; -0.82; -0.12; -0.54}
1365105130154	updated	input={0.4; 0.68; -0.16; 0.96; 0.29; -0.53; 0.88; -0.44; 0.05}; output={-0.3; -0.74; 0.03; -0.34; -0.76; -0.76; -0.82; -0.12; -0.54}
1365105130932	updated	input={0.4; 0.68; -0.16; 0.96; 0.29; -0.53; 0.88; -0.44; 0.05}; output={-0.3; -0.74; 0.03; -0.34; -0.76; -0.76; -0.82; -0.12; -0.54}
1365105131004	updated	input={0.4; 0.68; -0.16; 0.96; 0.29; -0.53; 0.88; -0.44; 0.05}; output={-0.3; -0.74; 0.03; -0.34; -0.76; -0.76; -0.82; -0.12; -0.53}
1365105131101	updated	input={0.4; 0.68; -0.16; 0.96; 0.29; -0.53; 0.88; -0.44; 0.05}; output={-0.3; -0.74; 0.03; -0.34; -0.76; -0.76; -0.82; -0.12; -0.53}
1365105131162	updated	input={0.4; 0.68; -0.16; 0.96; 0.29; -0.53; 0.88; -0.44; 0.05}; output={-0.3; -0.74; 0.03; -0.34; -0.76; -0.76; -0.82; -0.12; -0.53}
1365105131219	updated	input={0.4; 0.68; -0.16; 0.96; 0.29; -0.53; 0.88; -0.44; 0.05}; output={-0.3; -0.74; 0.03; -0.34; -0.76; -0.76; -0.82; -0.12; -0.53}
1365105131280	updated	input={0.4; 0.68; -0.16; 0.96; 0.29; -0.53; 0.88; -0.44; 0.05}; output={-0.3; -0.74; 0.03; -0.34; -0.76; -0.76; -0.82; -0.12; -0.53}
1365105131380	updated	input={0.4; 0.68; -0.16; 0.96; 0.29; -0.53; 0.88; -0.44; 0.05}; output={-0.3; -0.74; 0.03; -0.34; -0.76; -0.76; -0.82; -0.12; -0.53}
1365105132162	updated	input={0.4; 0.68; -0.16; 0.96; 0.29; -0.53; 0.88; -0.44; 0.05}; output={-0.3; -0.74; 0.03; -0.34; -0.76; -0.76; -0.82; -0.12; -0.53}
1365105132284	updated	input={0.4; 0.68; -0.16; 0.96; 0.29; -0.53; 0.88; -0.44; 0.06}; output={-0.3; -0.74; 0.03; -0.34; -0.76; -0.76; -0.82; -0.12; -0.53}
1365105132351	updated	input={0.4; 0.68; 0.04; 0.96; 0.29; -0.53; 0.88; -0.44; 0.06}; output={-0.47; -0.64; -0.01; -0.34; -0.76; -0.76; -0.82; -0.12; -0.53}
1365105132424	updated	input={0.4; 0.68; 0.04; 0.96; 0.29; -0.68; 0.88; -0.44; 0.06}; output={-0.47; -0.64; -0.01; -0.23; -0.83; -0.85; -0.82; -0.12; -0.53}
1365105133267	updated	input={0.4; 0.68; 0.04; 0.96; 0.29; -0.68; 0.88; -0.44; 0.06}; output={-0.47; -0.64; -0.01; -0.23; -0.83; -0.85; -0.83; -0.12; -0.53}
1365105133354	updated	input={0.4; 0.68; 0.04; 0.96; 0.29; -0.68; 0.88; -0.44; 0.06}; output={-0.47; -0.64; -0.01; -0.23; -0.83; -0.85; -0.83; -0.12; -0.53}
1365105133417	updated	input={0.4; 0.68; 0.24; 0.96; 0.29; -0.68; 0.88; -0.44; 0.06}; output={-0.63; -0.53; -0.04; -0.23; -0.83; -0.85; -0.83; -0.12; -0.53}
1365105133712	updated	input={0.4; 0.68; 0.24; 0.96; 0.29; -0.68; 0.88; -0.44; 0.06}; output={-0.63; -0.53; -0.04; -0.23; -0.83; -0.85; -0.83; -0.12; -0.53}
1365105133887	updated	input={0.4; 0.68; 0.24; 0.96; 0.29; -0.68; 0.88; -0.44; 0.06}; output={-0.63; -0.53; -0.04; -0.23; -0.83; -0.85; -0.83; -0.12; -0.53}
1365105133957	updated	input={0.4; 0.68; 0.24; 0.96; 0.29; -0.68; 0.88; -0.44; 0.06}; output={-0.63; -0.53; -0.04; -0.23; -0.83; -0.85; -0.83; -0.12; -0.53}
1365105134773	updated	input={0.4; 0.68; 0.24; 0.96; 0.29; -0.68; 0.88; -0.44; 0.06}; output={-0.63; -0.53; -0.04; -0.23; -0.83; -0.85; -0.83; -0.12; -0.53}
1365105134835	updated	input={0.4; 0.68; 0.24; 0.96; 0.29; -0.68; 0.88; -0.44; 0.06}; output={-0.63; -0.53; -0.04; -0.23; -0.83; -0.85; -0.83; -0.12; -0.53}
1365105134896	updated	input={0.4; 0.68; 0.24; 0.96; 0.29; -0.68; 0.88; -0.44; 0.06}; output={-0.63; -0.53; -0.04; -0.23; -0.83; -0.85; -0.83; -0.12; -0.53}
1365105134957	updated	input={0.4; 0.68; 0.24; 0.96; 0.29; -0.8; 0.88; -0.44; 0.06}; output={-0.63; -0.53; -0.04; -0.15; -0.88; -0.92; -0.83; -0.12; -0.53}
1365105135684	updated	input={0.4; 0.68; 0.24; 0.96; 0.29; -0.8; 0.88; -0.44; 0.06}; output={-0.63; -0.53; -0.04; -0.15; -0.88; -0.92; -0.82; -0.12; -0.52}
1365105135743	updated	input={0.4; 0.68; 0.24; 0.96; 0.29; -0.8; 0.88; -0.44; 0.06}; output={-0.63; -0.53; -0.04; -0.15; -0.88; -0.92; -0.82; -0.12; -0.52}
1365105135857	updated	input={0.4; 0.68; 0.24; 0.96; 0.29; -0.8; 0.88; -0.44; 0.06}; output={-0.63; -0.53; -0.04; -0.15; -0.88; -0.92; -0.82; -0.12; -0.52}
1365105135916	updated	input={0.4; 0.68; 0.24; 0.96; 0.29; -0.8; 0.88; -0.44; 0.06}; output={-0.63; -0.53; -0.04; -0.15; -0.88; -0.92; -0.82; -0.12; -0.52}
1365105136763	updated	input={0.4; 0.68; 0.04; 0.96; 0.29; -0.8; 0.88; -0.44; 0.06}; output={-0.47; -0.64; -0.01; -0.15; -0.88; -0.92; -0.82; -0.12; -0.52}
1365105137528	updated	input={0.4; 0.68; 0.04; 0.96; 0.29; -0.8; 0.88; -0.44; 0.06}; output={-0.47; -0.64; -0.01; -0.15; -0.88; -0.92; -0.82; -0.12; -0.52}
1365105137595	updated	input={0.4; 0.68; 0.04; 0.96; 0.33; -0.8; 0.88; -0.44; 0.06}; output={-0.47; -0.64; -0.01; -0.16; -0.92; -0.89; -0.82; -0.12; -0.52}
1365105138373	updated	input={0.4; 0.68; 0.04; 0.96; 0.33; -0.8; 0.88; -0.44; 0.06}; output={-0.47; -0.64; -0.01; -0.16; -0.92; -0.89; -0.82; -0.12; -0.52}
1365105138442	updated	input={0.4; 0.68; 0.04; 0.96; 0.33; -0.8; 0.88; -0.44; 0.06}; output={-0.47; -0.64; -0.01; -0.16; -0.92; -0.89; -0.82; -0.12; -0.52}
1365105138507	updated	input={0.4; 0.68; 0.04; 0.96; 0.33; -0.8; 0.88; -0.44; 0.06}; output={-0.47; -0.64; -0.01; -0.16; -0.92; -0.89; -0.82; -0.12; -0.52}
1365105138573	updated	input={0.4; 0.68; 0.04; 0.96; 0.33; -0.8; 0.88; -0.44; 0.06}; output={-0.47; -0.64; -0.01; -0.16; -0.92; -0.89; -0.82; -0.12; -0.52}
1365105139505	updated	input={0.4; 0.68; 0.01; 0.96; 0.33; -0.8; 0.88; -0.44; 0.06}; output={-0.44; -0.65; -0; -0.16; -0.92; -0.89; -0.82; -0.12; -0.52}
1365105139569	updated	input={0.4; 0.68; 0.01; 0.96; 0.33; -0.8; 0.88; -0.44; 0.06}; output={-0.44; -0.65; -0; -0.16; -0.92; -0.89; -0.82; -0.12; -0.52}
1365105139649	updated	input={0.4; 0.68; 0.01; 0.96; 0.33; -0.8; 0.88; -0.44; 0.06}; output={-0.44; -0.65; -0; -0.16; -0.92; -0.89; -0.82; -0.12; -0.52}
1365105139730	updated	input={0.4; 0.68; 0; 0.96; 0.33; -0.8; 0.88; -0.44; 0.06}; output={-0.44; -0.66; -0; -0.16; -0.92; -0.89; -0.82; -0.12; -0.52}
1365105139795	updated	input={0.4; 0.68; 0; 0.96; 0.33; -0.8; 0.88; -0.44; 0.06}; output={-0.44; -0.66; -0; -0.16; -0.92; -0.89; -0.82; -0.12; -0.52}
1365105139858	updated	input={0.4; 0.68; 0; 0.96; 0.33; -0.8; 0.88; -0.44; 0.06}; output={-0.43; -0.66; -0; -0.16; -0.92; -0.89; -0.82; -0.12; -0.52}
1365105140030	updated	input={0.4; 0.68; -0; 0.96; 0.33; -0.8; 0.88; -0.44; 0.06}; output={-0.43; -0.66; -0; -0.16; -0.92; -0.89; -0.82; -0.12; -0.52}
1365105140123	updated	input={0.4; 0.68; -0.01; 0.96; 0.33; -0.8; 0.88; -0.44; 0.06}; output={-0.43; -0.66; 0; -0.16; -0.92; -0.89; -0.82; -0.12; -0.52}
1365105140186	updated	input={0.4; 0.68; -0.01; 0.96; 0.33; -0.8; 0.88; -0.44; 0.06}; output={-0.43; -0.66; 0; -0.16; -0.92; -0.89; -0.82; -0.12; -0.52}
1365105140251	updated	input={0.4; 0.68; -0.01; 0.96; 0.33; -0.8; 0.88; -0.44; 0.06}; output={-0.42; -0.66; 0; -0.16; -0.92; -0.89; -0.82; -0.12; -0.52}
1365105140313	updated	input={0.4; 0.68; -0.01; 0.96; 0.2; -0.8; 0.88; -0.44; 0.06}; output={-0.42; -0.66; 0; -0.14; -0.8; -0.96; -0.82; -0.12; -0.52}
1365105140438	updated	input={0.4; 0.68; -0.02; 0.96; 0.2; -0.8; 0.88; -0.44; 0.06}; output={-0.42; -0.67; 0; -0.14; -0.8; -0.96; -0.82; -0.12; -0.52}
1365105140517	updated	input={0.4; 0.68; -0.02; 0.96; 0.2; -0.8; 0.88; -0.44; 0.06}; output={-0.42; -0.67; 0; -0.14; -0.8; -0.96; -0.82; -0.12; -0.52}
1365105140630	updated	input={0.4; 0.68; -0.02; 0.96; 0.2; -0.8; 0.88; -0.44; 0.06}; output={-0.42; -0.67; 0; -0.14; -0.8; -0.96; -0.82; -0.12; -0.52}
1365105140700	updated	input={0.4; 0.68; -0.02; 0.96; 0.2; -0.8; 0.88; -0.44; 0.06}; output={-0.41; -0.67; 0; -0.14; -0.8; -0.96; -0.82; -0.12; -0.52}
1365105140813	updated	input={0.4; 0.68; -0.02; 0.96; 0.2; -0.8; 0.88; -0.44; 0.06}; output={-0.41; -0.67; 0; -0.14; -0.8; -0.96; -0.82; -0.12; -0.52}
1365105140885	updated	input={0.4; 0.68; -0.02; 0.96; 0.2; -0.8; 0.88; -0.44; 0.06}; output={-0.41; -0.67; 0; -0.14; -0.8; -0.96; -0.82; -0.12; -0.52}
1365105140949	updated	input={0.4; 0.68; -0.02; 0.96; 0.2; -0.8; 0.88; -0.44; 0.06}; output={-0.41; -0.67; 0; -0.14; -0.8; -0.96; -0.82; -0.12; -0.52}
1365105141038	updated	input={0.4; 0.68; -0.02; 0.96; 0.2; -0.8; 0.88; -0.44; 0.06}; output={-0.41; -0.67; 0; -0.14; -0.8; -0.96; -0.82; -0.12; -0.52}
1365105141105	updated	input={0.4; 0.68; -0.02; 0.96; 0.2; -0.8; 0.88; -0.44; 0.06}; output={-0.41; -0.67; 0; -0.14; -0.8; -0.96; -0.82; -0.12; -0.52}
1365105141200	updated	input={0.4; 0.68; -0.02; 0.96; 0.2; -0.8; 0.88; -0.44; 0.06}; output={-0.41; -0.67; 0; -0.14; -0.8; -0.96; -0.82; -0.12; -0.52}
1365105141288	updated	input={0.4; 0.68; -0.02; 0.96; 0.2; -0.8; 0.88; -0.44; 0.06}; output={-0.42; -0.67; 0; -0.14; -0.8; -0.96; -0.82; -0.12; -0.52}
1365105141377	updated	input={0.4; 0.68; -0.02; 0.96; 0.2; -0.8; 0.88; -0.44; 0.06}; output={-0.42; -0.67; 0; -0.14; -0.8; -0.96; -0.82; -0.12; -0.52}
1365105141465	updated	input={0.4; 0.68; -0.02; 0.96; 0.2; -0.8; 0.88; -0.44; 0.06}; output={-0.42; -0.67; 0; -0.14; -0.8; -0.96; -0.82; -0.12; -0.52}
1365105141532	updated	input={0.4; 0.68; -0.02; 0.96; 0.2; -0.8; 0.88; -0.44; 0.06}; output={-0.42; -0.67; 0; -0.14; -0.8; -0.96; -0.82; -0.12; -0.52}
1365105141620	updated	input={0.4; 0.68; -0.02; 0.96; 0.2; -0.8; 0.88; -0.44; 0.06}; output={-0.42; -0.67; 0; -0.14; -0.8; -0.96; -0.82; -0.12; -0.52}
1365105141702	updated	input={0.4; 0.68; -0.02; 0.96; 0.2; -0.8; 0.88; -0.44; 0.06}; output={-0.42; -0.67; 0; -0.14; -0.8; -0.96; -0.82; -0.12; -0.52}
1365105141783	updated	input={0.4; 0.68; -0.02; 0.96; 0.2; -0.8; 0.88; -0.44; 0.06}; output={-0.42; -0.67; 0; -0.14; -0.8; -0.96; -0.82; -0.12; -0.52}
1365105142683	updated	input={0.4; 0.68; 0.01; 0.96; 0.2; -0.8; 0.88; -0.44; 0.06}; output={-0.44; -0.65; -0; -0.14; -0.8; -0.96; -0.82; -0.12; -0.52}
1365105142752	updated	input={0.4; 0.68; 0.01; 0.96; 0.2; -0.8; 0.88; -0.44; 0.06}; output={-0.44; -0.65; -0; -0.14; -0.8; -0.96; -0.82; -0.12; -0.52}
1365105142828	updated	input={0.4; 0.68; 0.01; 0.96; 0.2; -0.8; 0.88; -0.44; 0.06}; output={-0.44; -0.65; -0; -0.14; -0.8; -0.96; -0.82; -0.12; -0.52}
1365105142947	updated	input={0.4; 0.68; 0.01; 0.96; 0.2; -0.8; 0.88; -0.44; 0.06}; output={-0.45; -0.65; -0; -0.14; -0.8; -0.96; -0.82; -0.12; -0.52}
1365105143017	updated	input={0.4; 0.68; 0.02; 0.96; 0.2; -0.8; 0.88; -0.44; 0.06}; output={-0.45; -0.65; -0; -0.14; -0.8; -0.96; -0.82; -0.12; -0.52}
1365105143106	updated	input={0.4; 0.68; 0.02; 0.96; 0.2; -0.8; 0.88; -0.44; 0.06}; output={-0.45; -0.65; -0; -0.14; -0.8; -0.96; -0.82; -0.12; -0.52}
1365105143249	updated	input={0.4; 0.68; 0.02; 0.96; 0.2; -0.8; 0.88; -0.44; 0.06}; output={-0.45; -0.65; -0.01; -0.14; -0.8; -0.96; -0.82; -0.12; -0.52}
1365105143320	updated	input={0.4; 0.68; 0.03; 0.96; 0.2; -0.8; 0.88; -0.44; 0.06}; output={-0.46; -0.64; -0.01; -0.14; -0.8; -0.96; -0.82; -0.12; -0.52}
1365105143430	updated	input={0.4; 0.68; 0.03; 0.96; 0.2; -0.8; 0.88; -0.44; 0.06}; output={-0.46; -0.64; -0.01; -0.14; -0.8; -0.96; -0.82; -0.12; -0.52}
1365105143543	updated	input={0.4; 0.68; 0.03; 0.96; 0.2; -0.8; 0.88; -0.44; 0.06}; output={-0.46; -0.64; -0.01; -0.14; -0.8; -0.96; -0.82; -0.12; -0.52}
1365105143653	updated	input={0.4; 0.68; 0.04; 0.96; 0.2; -0.8; 0.88; -0.44; 0.06}; output={-0.46; -0.64; -0.01; -0.14; -0.8; -0.96; -0.82; -0.12; -0.52}
1365105143750	updated	input={0.4; 0.68; 0.04; 0.96; 0.2; -0.8; 0.88; -0.44; 0.06}; output={-0.47; -0.64; -0.01; -0.14; -0.8; -0.96; -0.82; -0.12; -0.52}
1365105143851	updated	input={0.4; 0.68; 0.04; 0.96; 0.2; -0.8; 0.88; -0.44; 0.06}; output={-0.47; -0.64; -0.01; -0.14; -0.8; -0.96; -0.82; -0.12; -0.52}
1365105144026	updated	input={0.4; 0.68; 0.05; 0.96; 0.2; -0.8; 0.88; -0.44; 0.06}; output={-0.47; -0.63; -0.01; -0.14; -0.8; -0.96; -0.82; -0.12; -0.52}
1365105144107	updated	input={0.4; 0.68; 0.05; 0.96; 0.2; -0.8; 0.88; -0.44; 0.06}; output={-0.47; -0.63; -0.01; -0.14; -0.8; -0.96; -0.82; -0.12; -0.52}
1365105144221	updated	input={0.4; 0.68; 0.05; 0.96; 0.2; -0.8; 0.88; -0.44; 0.06}; output={-0.48; -0.63; -0.01; -0.14; -0.8; -0.96; -0.82; -0.12; -0.52}
1365105144315	updated	input={0.4; 0.68; 0.06; 0.96; 0.2; -0.8; 0.88; -0.44; 0.06}; output={-0.48; -0.63; -0.01; -0.14; -0.8; -0.96; -0.82; -0.12; -0.52}
1365105144404	updated	input={0.4; 0.68; 0.06; 0.96; 0.2; -0.8; 0.88; -0.44; 0.06}; output={-0.48; -0.63; -0.01; -0.14; -0.8; -0.96; -0.82; -0.12; -0.52}
1365105144632	updated	input={0.4; 0.68; 0.06; 0.96; 0.2; -0.8; 0.88; -0.44; 0.06}; output={-0.48; -0.62; -0.01; -0.14; -0.8; -0.96; -0.82; -0.12; -0.52}
1365105144704	updated	input={0.4; 0.68; 0.07; 0.96; 0.2; -0.8; 0.88; -0.44; 0.06}; output={-0.49; -0.62; -0.01; -0.14; -0.8; -0.96; -0.82; -0.12; -0.52}
1365105144786	updated	input={0.4; 0.68; 0.07; 0.96; 0.2; -0.8; 0.88; -0.44; 0.06}; output={-0.49; -0.62; -0.01; -0.14; -0.8; -0.96; -0.82; -0.12; -0.52}
1365105144922	updated	input={0.4; 0.68; 0.08; 0.96; 0.2; -0.8; 0.88; -0.44; 0.06}; output={-0.5; -0.62; -0.01; -0.14; -0.8; -0.96; -0.82; -0.12; -0.52}
1365105145010	updated	input={0.4; 0.68; 0.08; 0.96; 0.2; -0.8; 0.88; -0.44; 0.06}; output={-0.5; -0.62; -0.02; -0.14; -0.8; -0.96; -0.82; -0.12; -0.52}
1365105145143	updated	input={0.4; 0.68; 0.08; 0.96; 0.2; -0.8; 0.88; -0.44; 0.06}; output={-0.5; -0.61; -0.02; -0.14; -0.8; -0.96; -0.82; -0.12; -0.52}
1365105145214	updated	input={0.4; 0.68; 0.08; 0.96; 0.2; -0.8; 0.88; -0.44; 0.06}; output={-0.5; -0.61; -0.02; -0.14; -0.8; -0.96; -0.82; -0.12; -0.52}
1365105145305	updated	input={0.4; 0.68; 0.09; 0.96; 0.2; -0.8; 0.88; -0.44; 0.06}; output={-0.51; -0.61; -0.02; -0.14; -0.8; -0.96; -0.82; -0.12; -0.52}
1365105145384	updated	input={0.4; 0.68; 0.09; 0.96; 0.2; -0.8; 0.88; -0.44; 0.06}; output={-0.51; -0.61; -0.02; -0.14; -0.8; -0.96; -0.82; -0.12; -0.52}
1365105145452	updated	input={0.4; 0.68; 0.09; 0.96; 0.2; -0.8; 0.88; -0.44; 0.06}; output={-0.51; -0.61; -0.02; -0.14; -0.8; -0.96; -0.82; -0.12; -0.52}
1365105145540	updated	input={0.4; 0.68; 0.1; 0.96; 0.2; -0.8; 0.88; -0.44; 0.06}; output={-0.51; -0.61; -0.02; -0.14; -0.8; -0.96; -0.82; -0.12; -0.52}
1365105145646	updated	input={0.4; 0.68; 0.1; 0.96; 0.2; -0.8; 0.88; -0.44; 0.06}; output={-0.51; -0.6; -0.02; -0.14; -0.8; -0.96; -0.82; -0.12; -0.52}
1365105145723	updated	input={0.4; 0.68; 0.1; 0.96; 0.2; -0.8; 0.88; -0.44; 0.06}; output={-0.52; -0.6; -0.02; -0.14; -0.8; -0.96; -0.82; -0.12; -0.52}
1365105145836	updated	input={0.4; 0.68; 0.1; 0.96; 0.2; -0.8; 0.88; -0.44; 0.06}; output={-0.52; -0.6; -0.02; -0.14; -0.8; -0.96; -0.82; -0.12; -0.52}
1365105145925	updated	input={0.4; 0.68; 0.11; 0.96; 0.2; -0.8; 0.88; -0.44; 0.06}; output={-0.52; -0.6; -0.02; -0.14; -0.8; -0.96; -0.82; -0.12; -0.52}
1365105146006	updated	input={0.4; 0.68; 0.11; 0.96; 0.2; -0.8; 0.88; -0.44; 0.06}; output={-0.52; -0.6; -0.02; -0.14; -0.8; -0.96; -0.82; -0.12; -0.52}
1365105146131	updated	input={0.4; 0.68; 0.11; 0.96; -0.04; -0.8; 0.88; -0.44; 0.06}; output={-0.52; -0.6; -0.02; -0.12; -0.6; -1.09; -0.82; -0.12; -0.52}
1365105146219	updated	input={0.4; 0.68; 0.12; 0.96; -0.04; -0.8; 0.88; -0.44; 0.06}; output={-0.53; -0.6; -0.02; -0.12; -0.6; -1.09; -0.82; -0.12; -0.52}
1365105146367	updated	input={0.4; 0.68; 0.12; 0.96; -0.04; -0.8; 0.88; -0.44; 0.06}; output={-0.53; -0.59; -0.02; -0.12; -0.6; -1.09; -0.82; -0.12; -0.52}
1365105146453	updated	input={0.4; 0.68; 0.12; 0.96; -0.04; -0.8; 0.88; -0.44; 0.06}; output={-0.53; -0.59; -0.02; -0.12; -0.6; -1.09; -0.82; -0.12; -0.52}
1365105146546	updated	input={0.4; 0.68; 0.12; 0.96; -0.04; -0.8; 0.88; -0.44; 0.06}; output={-0.54; -0.59; -0.02; -0.12; -0.6; -1.09; -0.82; -0.12; -0.52}
1365105146660	updated	input={0.4; 0.68; 0.13; 0.96; -0.04; -0.8; 0.88; -0.44; 0.06}; output={-0.54; -0.59; -0.02; -0.12; -0.6; -1.09; -0.82; -0.12; -0.52}
1365105146737	updated	input={0.4; 0.68; 0.13; 0.96; -0.04; -0.8; 0.88; -0.44; 0.06}; output={-0.54; -0.59; -0.02; -0.12; -0.6; -1.09; -0.82; -0.12; -0.52}
1365105146848	updated	input={0.4; 0.68; 0.14; 0.96; -0.04; -0.8; 0.88; -0.44; 0.06}; output={-0.54; -0.58; -0.03; -0.12; -0.6; -1.09; -0.82; -0.12; -0.52}
1365105146981	updated	input={0.4; 0.68; 0.14; 0.96; -0.04; -0.8; 0.88; -0.44; 0.06}; output={-0.55; -0.58; -0.03; -0.12; -0.6; -1.09; -0.82; -0.12; -0.52}
1365105147065	updated	input={0.4; 0.68; 0.14; 0.96; -0.04; -0.8; 0.88; -0.44; 0.06}; output={-0.55; -0.58; -0.03; -0.12; -0.6; -1.09; -0.82; -0.12; -0.52}
1365105147187	updated	input={0.4; 0.68; 0.14; 0.96; -0.04; -0.8; 0.88; -0.44; 0.06}; output={-0.55; -0.58; -0.03; -0.12; -0.6; -1.09; -0.82; -0.12; -0.52}
1365105147275	updated	input={0.4; 0.68; 0.15; 0.96; -0.04; -0.8; 0.88; -0.44; 0.06}; output={-0.56; -0.58; -0.03; -0.12; -0.6; -1.09; -0.82; -0.12; -0.52}
1365105147365	updated	input={0.4; 0.68; 0.15; 0.96; -0.04; -0.8; 0.88; -0.44; 0.06}; output={-0.56; -0.58; -0.03; -0.12; -0.6; -1.09; -0.82; -0.12; -0.52}
1365105147485	updated	input={0.4; 0.68; 0.16; 0.96; -0.04; -0.8; 0.88; -0.44; 0.06}; output={-0.56; -0.57; -0.03; -0.12; -0.6; -1.09; -0.82; -0.12; -0.52}
1365105147602	updated	input={0.4; 0.68; 0.16; 0.96; -0.04; -0.8; 0.88; -0.44; 0.06}; output={-0.56; -0.57; -0.03; -0.12; -0.6; -1.09; -0.82; -0.12; -0.52}
1365105147690	updated	input={0.4; 0.68; 0.16; 0.96; -0.04; -0.8; 0.88; -0.44; 0.06}; output={-0.57; -0.57; -0.03; -0.12; -0.6; -1.09; -0.82; -0.12; -0.52}
1365105147824	updated	input={0.4; 0.68; 0.16; 0.96; -0.04; -0.8; 0.88; -0.44; 0.06}; output={-0.57; -0.57; -0.03; -0.12; -0.6; -1.09; -0.82; -0.12; -0.52}
1365105147909	updated	input={0.4; 0.68; 0.16; 0.96; -0.04; -0.8; 0.88; -0.44; 0.06}; output={-0.57; -0.57; -0.03; -0.12; -0.6; -1.09; -0.82; -0.12; -0.52}
1365105148018	updated	input={0.4; 0.68; 0.16; 0.96; -0.04; -0.8; 0.88; -0.44; 0.06}; output={-0.57; -0.57; -0.03; -0.12; -0.6; -1.09; -0.82; -0.12; -0.52}
1365105148101	updated	input={0.4; 0.68; 0.16; 0.96; -0.04; -0.8; 0.88; -0.44; 0.06}; output={-0.57; -0.57; -0.03; -0.12; -0.6; -1.09; -0.82; -0.12; -0.52}
1365105148261	updated	input={0.4; 0.68; 0.16; 0.96; -0.04; -0.8; 0.88; -0.44; 0.06}; output={-0.57; -0.57; -0.03; -0.12; -0.6; -1.09; -0.82; -0.12; -0.52}
1365105148342	updated	input={0.4; 0.68; 0.16; 0.96; -0.04; -0.8; 0.88; -0.44; 0.06}; output={-0.57; -0.57; -0.03; -0.12; -0.6; -1.09; -0.82; -0.12; -0.52}
1365105148469	updated	input={0.4; 0.68; 0.16; 0.61; -0.04; -0.8; 0.88; -0.44; 0.06}; output={-0.57; -0.57; -0.03; 0.13; -0.49; -0.87; -0.82; -0.12; -0.52}
1365105148577	updated	input={0.4; 0.68; 0.16; 0.61; -0.04; -0.8; 0.88; -0.44; 0.06}; output={-0.57; -0.57; -0.03; 0.13; -0.49; -0.87; -0.82; -0.12; -0.52}
1365105148677	updated	input={0.4; 0.68; 0.16; 0.61; -0.04; -0.8; 0.88; -0.44; 0.06}; output={-0.57; -0.57; -0.03; 0.13; -0.49; -0.87; -0.82; -0.12; -0.52}
1365105148750	updated	input={0.4; 0.68; 0.16; 0.61; -0.04; -0.8; 0.88; -0.44; 0.06}; output={-0.57; -0.57; -0.03; 0.13; -0.49; -0.87; -0.82; -0.12; -0.52}
1365105148848	updated	input={0.4; 0.68; 0.16; 0.61; -0.04; -0.8; 0.88; -0.44; 0.06}; output={-0.57; -0.57; -0.03; 0.13; -0.49; -0.87; -0.82; -0.12; -0.52}
1365105148930	updated	input={0.4; 0.68; 0.17; 0.61; -0.04; -0.8; 0.88; -0.44; 0.06}; output={-0.57; -0.57; -0.03; 0.13; -0.49; -0.87; -0.82; -0.12; -0.52}
1365105149026	updated	input={0.4; 0.68; 0.17; 0.61; -0.04; -0.8; 0.88; -0.44; 0.06}; output={-0.57; -0.57; -0.03; 0.13; -0.49; -0.87; -0.82; -0.12; -0.52}
1365105149142	updated	input={0.4; 0.68; 0.17; 0.61; -0.04; -0.8; 0.88; -0.44; 0.06}; output={-0.57; -0.57; -0.03; 0.13; -0.49; -0.87; -0.82; -0.12; -0.52}
1365105149267	updated	input={0.4; 0.68; 0.17; 0.61; -0.04; -0.8; 0.88; -0.44; 0.06}; output={-0.57; -0.57; -0.03; 0.13; -0.49; -0.87; -0.82; -0.12; -0.52}
1365105149358	updated	input={0.4; 0.68; 0.17; 0.61; -0.04; -0.8; 0.88; -0.44; 0.06}; output={-0.57; -0.57; -0.03; 0.13; -0.49; -0.87; -0.82; -0.12; -0.52}
1365105150264	updated	input={0.4; 0.68; 0.17; 0.61; -0.04; -0.8; 0.88; -0.44; 0.06}; output={-0.58; -0.56; -0.03; 0.13; -0.49; -0.87; -0.82; -0.12; -0.52}
1365105150353	updated	input={0.4; 0.68; 0.17; 0.61; -0.04; -0.8; 0.88; -0.44; 0.06}; output={-0.58; -0.56; -0.03; 0.13; -0.49; -0.87; -0.82; -0.12; -0.52}
1365105150432	updated	input={0.4; 0.68; 0.17; 0.61; -0.04; -0.8; 0.88; -0.44; 0.06}; output={-0.58; -0.56; -0.03; 0.13; -0.49; -0.87; -0.82; -0.12; -0.52}
1365105150543	updated	input={0.4; 0.68; 0.18; 0.61; -0.04; -0.8; 0.88; -0.44; 0.06}; output={-0.58; -0.56; -0.03; 0.13; -0.49; -0.87; -0.82; -0.12; -0.52}
1365105150662	updated	input={0.4; 0.68; 0.18; 0.61; -0.04; -0.8; 0.88; -0.44; 0.06}; output={-0.58; -0.56; -0.03; 0.13; -0.49; -0.87; -0.82; -0.12; -0.52}
1365105150844	updated	input={0.4; 0.68; 0.18; 0.61; -0.04; -0.8; 0.88; -0.44; 0.06}; output={-0.58; -0.56; -0.03; 0.13; -0.49; -0.87; -0.82; -0.12; -0.52}
1365105150942	updated	input={0.4; 0.68; 0.18; 0.61; -0.04; -0.8; 0.88; -0.44; 0.06}; output={-0.58; -0.56; -0.03; 0.13; -0.49; -0.87; -0.82; -0.12; -0.52}
1365105151033	updated	input={0.4; 0.68; 0.18; 0.61; -0.04; -0.8; 0.88; -0.44; 0.06}; output={-0.58; -0.56; -0.03; 0.13; -0.49; -0.87; -0.82; -0.12; -0.52}
1365105151137	updated	input={0.4; 0.68; 0.18; 0.61; -0.04; -0.8; 0.88; -0.44; 0.06}; output={-0.58; -0.56; -0.03; 0.13; -0.49; -0.87; -0.82; -0.12; -0.52}
1365105151266	updated	input={0.4; 0.68; 0.18; 0.61; -0.04; -0.8; 0.88; -0.44; 0.06}; output={-0.58; -0.56; -0.03; 0.13; -0.49; -0.87; -0.82; -0.12; -0.52}
1365105151423	updated	input={0.4; 0.68; 0.18; 0.61; -0.04; -0.8; 0.88; -0.44; 0.06}; output={-0.58; -0.56; -0.03; 0.13; -0.49; -0.87; -0.82; -0.12; -0.52}
1365105151535	updated	input={0.4; 0.68; 0.18; 0.61; -0.04; -0.8; 0.88; -0.44; 0.06}; output={-0.58; -0.56; -0.03; 0.13; -0.49; -0.87; -0.82; -0.12; -0.52}
1365105151666	updated	input={0.4; 0.68; 0.18; 0.61; -0.04; -0.8; 0.88; -0.44; 0.06}; output={-0.58; -0.56; -0.03; 0.13; -0.49; -0.87; -0.82; -0.12; -0.52}
1365105151793	updated	input={0.4; 0.68; 0.18; 0.61; -0.04; -0.8; 0.88; -0.44; 0.06}; output={-0.58; -0.56; -0.03; 0.13; -0.49; -0.87; -0.82; -0.12; -0.52}
1365105151896	updated	input={0.4; 0.68; 0.18; 0.61; -0.04; -0.8; 0.88; -0.44; 0.06}; output={-0.58; -0.56; -0.03; 0.13; -0.49; -0.87; -0.82; -0.12; -0.52}
1365105152005	updated	input={0.4; 0.68; 0.18; 0.61; -0.04; -0.8; 0.88; -0.44; 0.06}; output={-0.58; -0.56; -0.03; 0.13; -0.49; -0.87; -0.82; -0.12; -0.52}
1365105152110	updated	input={0.4; 0.68; 0.18; 0.61; -0.04; -0.8; 0.88; -0.44; 0.06}; output={-0.58; -0.56; -0.03; 0.13; -0.49; -0.87; -0.82; -0.12; -0.52}
1365105152241	updated	input={0.4; 0.68; 0.18; 0.61; -0.04; -0.8; 0.88; -0.44; 0.06}; output={-0.58; -0.56; -0.03; 0.13; -0.49; -0.87; -0.82; -0.12; -0.52}
1365105152347	updated	input={0.4; 0.68; 0.18; 0.61; -0.04; -0.8; 0.88; -0.44; 0.06}; output={-0.58; -0.56; -0.03; 0.13; -0.49; -0.87; -0.82; -0.12; -0.52}
1365105152920	updated	input={0.4; 0.68; 0.18; 0.61; -0.04; -0.8; 0.88; -0.44; 0.06}; output={-0.58; -0.56; -0.03; 0.13; -0.49; -0.87; -0.82; -0.12; -0.52}
1365105152996	updated	input={0.4; 0.68; 0.19; 0.61; -0.04; -0.8; 0.88; -0.44; 0.06}; output={-0.59; -0.56; -0.04; 0.13; -0.49; -0.87; -0.82; -0.12; -0.52}
1365105153063	updated	input={0.4; 0.68; 0.19; 0.61; -0.04; -0.8; 0.88; -0.44; 0.06}; output={-0.59; -0.56; -0.04; 0.13; -0.49; -0.87; -0.82; -0.12; -0.52}
1365105153164	updated	input={0.4; 0.68; 0.19; 0.61; -0.04; -0.8; 0.88; -0.44; 0.06}; output={-0.59; -0.56; -0.04; 0.13; -0.49; -0.87; -0.82; -0.12; -0.52}
1365105153244	updated	input={0.4; 0.68; 0.19; 0.61; -0.04; -0.8; 0.88; -0.44; 0.06}; output={-0.59; -0.56; -0.04; 0.13; -0.49; -0.87; -0.82; -0.12; -0.52}
1365105153318	updated	input={0.4; 0.68; 0.19; 0.61; -0.04; -0.8; 0.88; -0.44; 0.06}; output={-0.59; -0.56; -0.04; 0.13; -0.49; -0.87; -0.82; -0.12; -0.52}
1365105153421	updated	input={0.4; 0.68; 0.19; 0.61; -0.04; -0.8; 0.88; -0.44; 0.06}; output={-0.59; -0.56; -0.04; 0.13; -0.49; -0.87; -0.82; -0.12; -0.52}
1365105153497	updated	input={0.4; 0.68; 0.19; 0.61; -0.04; -0.8; 0.88; -0.44; 0.06}; output={-0.59; -0.55; -0.04; 0.13; -0.49; -0.87; -0.82; -0.12; -0.52}
1365105153577	updated	input={0.4; 0.68; 0.19; 0.61; -0.04; -0.8; 0.88; -0.44; 0.06}; output={-0.59; -0.55; -0.04; 0.13; -0.49; -0.87; -0.82; -0.12; -0.52}
1365105153656	updated	input={0.4; 0.68; 0.19; 0.61; -0.04; -0.8; 0.88; -0.44; 0.06}; output={-0.59; -0.55; -0.04; 0.13; -0.49; -0.87; -0.82; -0.12; -0.52}
1365105153753	updated	input={0.4; 0.68; 0.19; 0.61; -0.04; -0.8; 0.88; -0.44; 0.06}; output={-0.59; -0.55; -0.04; 0.13; -0.49; -0.87; -0.82; -0.12; -0.52}
1365105153870	updated	input={0.4; 0.68; 0.19; 0.61; -0.04; -0.8; 0.88; -0.44; 0.06}; output={-0.59; -0.55; -0.04; 0.13; -0.49; -0.87; -0.82; -0.12; -0.52}
1365105153944	updated	input={0.4; 0.68; 0.19; 0.61; -0.04; -0.8; 0.88; -0.44; 0.06}; output={-0.59; -0.55; -0.04; 0.13; -0.49; -0.87; -0.82; -0.12; -0.52}
1365105154023	updated	input={0.4; 0.68; 0.19; 0.61; -0.04; -0.8; 0.88; -0.44; 0.06}; output={-0.59; -0.55; -0.04; 0.13; -0.49; -0.87; -0.82; -0.12; -0.52}
1365105154113	updated	input={0.4; 0.68; 0.19; 0.61; -0.04; -0.8; 0.88; -0.44; 0.06}; output={-0.59; -0.55; -0.04; 0.13; -0.49; -0.87; -0.82; -0.12; -0.52}
1365105154226	updated	input={0.4; 0.68; 0.19; 0.61; -0.04; -0.8; 0.88; -0.44; 0.06}; output={-0.59; -0.55; -0.04; 0.13; -0.49; -0.87; -0.82; -0.12; -0.52}
1365105154324	updated	input={0.4; 0.68; 0.19; 0.61; -0.04; -0.8; 0.88; -0.44; 0.06}; output={-0.59; -0.55; -0.04; 0.13; -0.49; -0.87; -0.82; -0.12; -0.52}
1365105154415	updated	input={0.4; 0.68; 0.2; 0.61; -0.04; -0.8; 0.88; -0.44; 0.06}; output={-0.59; -0.55; -0.04; 0.13; -0.49; -0.87; -0.82; -0.12; -0.52}
1365105154504	updated	input={0.4; 0.68; 0.2; 0.61; -0.04; -0.8; 0.88; -0.44; 0.06}; output={-0.59; -0.55; -0.04; 0.13; -0.49; -0.87; -0.82; -0.12; -0.52}
1365105154573	updated	input={0.4; 0.68; 0.2; 0.61; -0.04; -0.8; 0.88; -0.44; 0.06}; output={-0.59; -0.55; -0.04; 0.13; -0.49; -0.87; -0.82; -0.12; -0.52}
1365105154677	updated	input={0.4; 0.68; 0.2; 0.61; -0.04; -0.8; 0.88; -0.44; 0.06}; output={-0.59; -0.55; -0.04; 0.13; -0.49; -0.87; -0.82; -0.12; -0.52}
1365105154752	updated	input={0.4; 0.68; 0.2; 0.61; -0.04; -0.8; 0.88; -0.44; 0.06}; output={-0.6; -0.55; -0.04; 0.13; -0.49; -0.87; -0.82; -0.12; -0.52}
1365105154830	updated	input={0.4; 0.68; 0.2; 0.61; -0.04; -0.8; 0.88; -0.44; 0.06}; output={-0.6; -0.55; -0.04; 0.13; -0.49; -0.87; -0.82; -0.12; -0.52}
1365105154963	updated	input={0.4; 0.68; 0.2; 0.61; -0.04; -0.8; 0.88; -0.44; 0.06}; output={-0.6; -0.55; -0.04; 0.13; -0.49; -0.87; -0.82; -0.12; -0.52}
1365105155049	updated	input={0.4; 0.68; 0.2; 0.61; -0.04; -0.8; 0.88; -0.44; 0.06}; output={-0.6; -0.55; -0.04; 0.13; -0.49; -0.87; -0.82; -0.12; -0.52}
1365105155155	updated	input={0.4; 0.68; 0.2; 0.61; -0.04; -0.8; 0.88; -0.44; 0.06}; output={-0.6; -0.55; -0.04; 0.13; -0.49; -0.87; -0.82; -0.12; -0.52}
1365105155246	updated	input={0.4; 0.68; 0.2; 0.61; -0.04; -0.8; 0.88; -0.44; 0.06}; output={-0.6; -0.55; -0.04; 0.13; -0.49; -0.87; -0.82; -0.12; -0.52}
1365105155329	updated	input={0.4; 0.68; 0.2; 0.61; -0.04; -0.8; 0.88; -0.44; 0.06}; output={-0.6; -0.55; -0.04; 0.13; -0.49; -0.87; -0.82; -0.12; -0.52}
1365105155419	updated	input={0.4; 0.68; 0.2; 0.61; -0.04; -0.8; 0.88; -0.44; 0.06}; output={-0.6; -0.55; -0.04; 0.13; -0.49; -0.87; -0.82; -0.12; -0.52}
1365105155523	updated	input={0.4; 0.68; 0.2; 0.61; -0.04; -0.8; 0.88; -0.44; 0.06}; output={-0.6; -0.55; -0.04; 0.13; -0.49; -0.87; -0.82; -0.12; -0.52}
1365105155607	updated	input={0.4; 0.68; 0.2; 0.61; -0.04; -0.8; 0.88; -0.44; 0.06}; output={-0.6; -0.55; -0.04; 0.13; -0.49; -0.87; -0.82; -0.12; -0.52}
1365105155703	updated	input={0.4; 0.68; 0.2; 0.61; -0.04; -0.8; 0.88; -0.44; 0.06}; output={-0.6; -0.55; -0.04; 0.13; -0.49; -0.87; -0.82; -0.12; -0.52}
1365105155848	updated	input={0.4; 0.68; 0.2; 0.61; -0.04; -0.8; 0.88; -0.44; 0.06}; output={-0.6; -0.55; -0.04; 0.13; -0.49; -0.87; -0.82; -0.12; -0.52}
1365105155926	updated	input={0.4; 0.68; 0.2; 0.61; -0.04; -0.8; 0.88; -0.44; 0.06}; output={-0.6; -0.55; -0.04; 0.13; -0.49; -0.87; -0.82; -0.12; -0.52}
1365105156136	updated	input={0.4; 0.68; 0.2; 0.61; -0.04; -0.8; 0.88; -0.44; 0.06}; output={-0.6; -0.55; -0.04; 0.13; -0.49; -0.87; -0.82; -0.12; -0.52}
1365105156332	updated	input={0.4; 0.68; 0.2; 0.61; -0.04; -0.8; 0.88; -0.44; 0.06}; output={-0.6; -0.55; -0.04; 0.13; -0.49; -0.87; -0.82; -0.12; -0.52}
1365105156467	updated	input={0.4; 0.68; 0.2; 0.61; -0.04; -0.8; 0.88; -0.44; 0.06}; output={-0.59; -0.55; -0.04; 0.13; -0.49; -0.87; -0.82; -0.12; -0.52}
1365105156666	updated	input={0.4; 0.68; 0.2; 0.61; -0.04; -0.8; 0.88; -0.44; 0.06}; output={-0.59; -0.55; -0.04; 0.13; -0.49; -0.87; -0.82; -0.12; -0.52}
1365105156824	updated	input={0.4; 0.68; 0.2; 0.61; -0.04; -0.8; 0.88; -0.44; 0.06}; output={-0.59; -0.55; -0.04; 0.13; -0.49; -0.87; -0.82; -0.12; -0.52}
1365105157081	updated	input={0.4; 0.68; 0.2; 0.61; -0.04; -0.8; 0.88; -0.44; 0.06}; output={-0.59; -0.55; -0.04; 0.13; -0.49; -0.87; -0.82; -0.12; -0.52}
1365105157244	updated	input={0.4; 0.68; 0.2; 0.61; -0.04; -0.8; 0.88; -0.44; 0.06}; output={-0.59; -0.55; -0.04; 0.13; -0.49; -0.87; -0.82; -0.12; -0.52}
1365105157399	updated	input={0.4; 0.68; 0.19; 0.61; -0.04; -0.8; 0.88; -0.44; 0.06}; output={-0.59; -0.55; -0.04; 0.13; -0.49; -0.87; -0.82; -0.12; -0.52}
1365105157504	updated	input={0.4; 0.68; 0.19; 0.61; -0.04; -0.8; 0.88; -0.44; 0.06}; output={-0.59; -0.55; -0.04; 0.13; -0.49; -0.87; -0.82; -0.12; -0.52}
1365105157665	updated	input={0.4; 0.68; 0.19; 0.61; -0.04; -0.8; 0.88; -0.44; 0.06}; output={-0.59; -0.55; -0.04; 0.13; -0.49; -0.87; -0.82; -0.12; -0.52}
1365105157760	updated	input={0.4; 0.68; 0.19; 0.61; -0.04; -0.8; 0.88; -0.44; 0.06}; output={-0.59; -0.55; -0.04; 0.13; -0.49; -0.87; -0.82; -0.12; -0.52}
1365105157835	updated	input={0.4; 0.68; 0.19; 0.61; -0.04; -0.8; 0.88; -0.44; 0.06}; output={-0.59; -0.55; -0.04; 0.13; -0.49; -0.87; -0.82; -0.12; -0.52}
1365105157936	updated	input={0.4; 0.68; 0.19; 0.61; -0.04; -0.8; 0.88; -0.44; 0.06}; output={-0.59; -0.55; -0.04; 0.13; -0.49; -0.87; -0.82; -0.12; -0.52}
1365105158014	updated	input={0.4; 0.68; 0.19; 0.61; -0.04; -0.8; 0.88; -0.44; 0.06}; output={-0.59; -0.55; -0.04; 0.13; -0.49; -0.87; -0.82; -0.12; -0.52}
1365105158164	updated	input={0.4; 0.68; 0.19; 0.61; -0.04; -0.8; 0.88; -0.44; 0.06}; output={-0.59; -0.55; -0.04; 0.13; -0.49; -0.87; -0.82; -0.12; -0.52}
1365105158249	updated	input={0.4; 0.68; 0.19; 0.61; -0.04; -0.8; 0.88; -0.44; 0.06}; output={-0.59; -0.55; -0.04; 0.13; -0.49; -0.87; -0.82; -0.12; -0.52}
1365105158331	updated	input={0.4; 0.68; 0.19; 0.61; -0.04; -0.8; 0.88; -0.44; 0.06}; output={-0.59; -0.55; -0.04; 0.13; -0.49; -0.87; -0.82; -0.12; -0.52}
1365105158476	updated	input={0.4; 0.68; 0.19; 0.61; -0.04; -0.8; 0.88; -0.44; 0.06}; output={-0.59; -0.55; -0.04; 0.13; -0.49; -0.87; -0.82; -0.12; -0.52}
1365105158557	updated	input={0.4; 0.68; 0.19; 0.61; -0.04; -0.8; 0.88; -0.44; 0.06}; output={-0.59; -0.55; -0.04; 0.13; -0.49; -0.87; -0.82; -0.12; -0.52}
1365105158660	updated	input={0.4; 0.68; 0.19; 0.61; -0.04; -0.8; 0.88; -0.44; 0.06}; output={-0.59; -0.55; -0.04; 0.13; -0.49; -0.87; -0.82; -0.12; -0.52}
1365105158752	updated	input={0.4; 0.68; 0.19; 0.61; -0.04; -0.8; 0.88; -0.44; 0.06}; output={-0.59; -0.55; -0.04; 0.13; -0.49; -0.87; -0.82; -0.12; -0.52}
1365105158828	updated	input={0.4; 0.68; 0.19; 0.61; -0.04; -0.8; 0.88; -0.44; 0.06}; output={-0.59; -0.55; -0.04; 0.13; -0.49; -0.87; -0.82; -0.12; -0.52}
1365105158995	updated	input={0.4; 0.68; 0.19; 0.61; -0.04; -0.8; 0.88; -0.44; 0.06}; output={-0.59; -0.55; -0.04; 0.13; -0.49; -0.87; -0.82; -0.12; -0.52}
1365105159073	updated	input={0.4; 0.68; 0.19; 0.61; -0.04; -0.8; 0.88; -0.44; 0.06}; output={-0.59; -0.55; -0.04; 0.13; -0.49; -0.87; -0.82; -0.12; -0.52}
1365105159198	updated	input={0.4; 0.68; 0.19; 0.61; -0.04; -0.8; 0.88; -0.44; 0.06}; output={-0.59; -0.56; -0.04; 0.13; -0.49; -0.87; -0.82; -0.12; -0.52}
1365105159295	updated	input={0.4; 0.68; 0.19; 0.61; -0.04; -0.8; 0.88; -0.44; 0.06}; output={-0.59; -0.56; -0.04; 0.13; -0.49; -0.87; -0.82; -0.12; -0.52}
1365105159451	updated	input={0.4; 0.68; 0.19; 0.61; -0.04; -0.8; 0.88; -0.44; 0.06}; output={-0.59; -0.56; -0.04; 0.13; -0.49; -0.87; -0.82; -0.12; -0.52}
1365105159558	updated	input={0.4; 0.68; 0.19; 0.61; -0.04; -0.8; 0.88; -0.44; 0.06}; output={-0.59; -0.56; -0.04; 0.13; -0.49; -0.87; -0.82; -0.12; -0.52}
1365105159637	updated	input={0.4; 0.68; 0.19; 0.61; -0.04; -0.8; 0.88; -0.44; 0.06}; output={-0.59; -0.56; -0.04; 0.13; -0.49; -0.87; -0.82; -0.12; -0.52}
1365105159728	updated	input={0.4; 0.68; 0.19; 0.61; -0.04; -0.8; 0.88; -0.44; 0.06}; output={-0.59; -0.56; -0.04; 0.13; -0.49; -0.87; -0.82; -0.12; -0.52}
1365105159852	updated	input={0.4; 0.68; 0.19; 0.61; -0.04; -0.8; 0.88; -0.44; 0.06}; output={-0.59; -0.56; -0.04; 0.13; -0.49; -0.87; -0.82; -0.12; -0.52}
1365105159943	updated	input={0.4; 0.68; 0.19; 0.61; -0.04; -0.8; 0.88; -0.44; 0.06}; output={-0.59; -0.56; -0.04; 0.13; -0.49; -0.87; -0.82; -0.12; -0.52}
1365105160086	updated	input={0.4; 0.68; 0.19; 0.61; -0.04; -0.8; 0.88; -0.44; 0.06}; output={-0.59; -0.56; -0.04; 0.13; -0.49; -0.87; -0.82; -0.12; -0.52}
1365105160171	updated	input={0.4; 0.68; 0.19; 0.61; -0.04; -0.8; 0.88; -0.44; 0.06}; output={-0.59; -0.56; -0.04; 0.13; -0.49; -0.87; -0.82; -0.12; -0.52}
1365105160305	updated	input={0.4; 0.68; 0.19; 0.61; -0.04; -0.8; 0.88; -0.44; 0.06}; output={-0.59; -0.56; -0.04; 0.13; -0.49; -0.87; -0.82; -0.12; -0.52}
1365105160394	updated	input={0.4; 0.68; 0.19; 0.61; -0.04; -0.8; 0.88; -0.44; 0.06}; output={-0.59; -0.56; -0.04; 0.13; -0.49; -0.87; -0.82; -0.12; -0.52}
1365105160483	updated	input={0.4; 0.68; 0.19; 0.61; -0.04; -0.8; 0.88; -0.44; 0.06}; output={-0.59; -0.56; -0.04; 0.13; -0.49; -0.87; -0.82; -0.12; -0.52}
1365105160566	updated	input={0.4; 0.68; 0.19; 0.61; -0.04; -0.8; 0.88; -0.44; 0.06}; output={-0.59; -0.56; -0.03; 0.13; -0.49; -0.87; -0.82; -0.12; -0.52}
1365105160648	updated	input={0.4; 0.68; 0.19; 0.61; -0.04; -0.8; 0.88; -0.44; 0.06}; output={-0.59; -0.56; -0.03; 0.13; -0.49; -0.87; -0.82; -0.12; -0.52}
1365105160729	updated	input={0.4; 0.68; 0.19; 0.61; -0.04; -0.8; 0.88; -0.44; 0.06}; output={-0.59; -0.56; -0.03; 0.13; -0.49; -0.87; -0.82; -0.12; -0.52}
1365105160885	updated	input={0.4; 0.68; 0.19; 0.61; -0.04; -0.8; 0.88; -0.44; 0.06}; output={-0.59; -0.56; -0.03; 0.13; -0.49; -0.87; -0.82; -0.12; -0.52}
1365105160967	updated	input={0.4; 0.68; 0.18; 0.61; -0.04; -0.8; 0.88; -0.44; 0.06}; output={-0.59; -0.56; -0.03; 0.13; -0.49; -0.87; -0.82; -0.12; -0.52}
1365105161075	updated	input={0.4; 0.68; 0.18; 0.61; -0.04; -0.8; 0.88; -0.44; 0.06}; output={-0.59; -0.56; -0.03; 0.13; -0.49; -0.87; -0.82; -0.12; -0.52}
1365105161187	updated	input={0.4; 0.68; 0.18; 0.61; -0.04; -0.8; 0.88; -0.44; 0.06}; output={-0.59; -0.56; -0.03; 0.13; -0.49; -0.87; -0.82; -0.12; -0.52}
1365105161383	updated	input={0.4; 0.68; 0.18; 0.61; -0.04; -0.8; 0.88; -0.44; 0.06}; output={-0.59; -0.56; -0.03; 0.13; -0.49; -0.87; -0.82; -0.12; -0.52}
1365105161466	updated	input={0.4; 0.68; 0.18; 0.61; -0.04; -0.8; 0.88; -0.44; 0.06}; output={-0.58; -0.56; -0.03; 0.13; -0.49; -0.87; -0.82; -0.12; -0.52}
1365105161742	updated	input={0.4; 0.68; 0.18; 0.61; -0.04; -0.8; 0.88; -0.44; 0.06}; output={-0.58; -0.56; -0.03; 0.13; -0.49; -0.87; -0.82; -0.12; -0.52}
1365105161924	updated	input={0.4; 0.68; 0.18; 0.61; -0.04; -0.8; 0.88; -0.44; 0.06}; output={-0.58; -0.56; -0.03; 0.13; -0.49; -0.87; -0.82; -0.12; -0.52}
1365105162055	updated	input={0.4; 0.68; 0.18; 0.61; -0.04; -0.8; 0.88; -0.44; 0.06}; output={-0.58; -0.56; -0.03; 0.13; -0.49; -0.87; -0.82; -0.12; -0.52}
1365105162236	updated	input={0.4; 0.68; 0.18; 0.61; -0.04; -0.8; 0.88; -0.44; 0.06}; output={-0.58; -0.56; -0.03; 0.13; -0.49; -0.87; -0.82; -0.12; -0.52}
1365105162461	updated	input={0.4; 0.68; 0.18; 0.61; -0.04; -0.8; 0.88; -0.44; 0.06}; output={-0.58; -0.56; -0.03; 0.13; -0.49; -0.87; -0.82; -0.12; -0.52}
1365105162625	updated	input={0.4; 0.68; 0.18; 0.61; -0.04; -0.8; 0.88; -0.44; 0.06}; output={-0.58; -0.56; -0.03; 0.13; -0.49; -0.87; -0.82; -0.12; -0.52}
1365105162710	updated	input={0.4; 0.68; 0.18; 0.61; -0.04; -0.8; 0.88; -0.44; 0.06}; output={-0.58; -0.56; -0.03; 0.13; -0.49; -0.87; -0.82; -0.12; -0.52}
1365105162817	updated	input={0.4; 0.68; 0.18; 0.61; -0.04; -0.8; 0.88; -0.44; 0.06}; output={-0.58; -0.56; -0.03; 0.13; -0.49; -0.87; -0.82; -0.12; -0.52}
1365105162905	updated	input={0.4; 0.68; 0.18; 0.61; -0.04; -0.8; 0.88; -0.44; 0.06}; output={-0.58; -0.56; -0.03; 0.13; -0.49; -0.87; -0.82; -0.12; -0.52}
1365105163003	updated	input={0.4; 0.68; 0.18; 0.61; -0.04; -0.8; 0.88; -0.44; 0.06}; output={-0.58; -0.56; -0.03; 0.13; -0.49; -0.87; -0.82; -0.12; -0.52}
1365105163097	updated	input={0.4; 0.68; 0.18; 0.61; -0.04; -0.8; 0.88; -0.44; 0.06}; output={-0.58; -0.56; -0.03; 0.13; -0.49; -0.87; -0.82; -0.12; -0.52}
1365105163193	updated	input={0.4; 0.68; 0.18; 0.61; -0.04; -0.8; 0.88; -0.44; 0.06}; output={-0.58; -0.56; -0.03; 0.13; -0.49; -0.87; -0.82; -0.12; -0.52}
1365105163284	updated	input={0.4; 0.68; 0.18; 0.61; -0.04; -0.8; 0.88; -0.44; 0.06}; output={-0.58; -0.56; -0.03; 0.13; -0.49; -0.87; -0.82; -0.12; -0.52}
1365105163382	updated	input={0.4; 0.68; 0.18; 0.61; -0.04; -0.8; 0.88; -0.44; 0.06}; output={-0.58; -0.56; -0.03; 0.13; -0.49; -0.87; -0.82; -0.12; -0.52}
1365105163478	updated	input={0.4; 0.68; 0.18; 0.61; -0.04; -0.8; 0.88; -0.44; 0.06}; output={-0.58; -0.56; -0.03; 0.13; -0.49; -0.87; -0.82; -0.12; -0.52}
1365105163587	updated	input={0.4; 0.68; 0.18; 0.61; -0.04; -0.8; 0.88; -0.44; 0.06}; output={-0.58; -0.56; -0.03; 0.13; -0.49; -0.87; -0.82; -0.12; -0.52}
1365105163687	updated	input={0.4; 0.68; 0.18; 0.61; -0.04; -0.8; 0.88; -0.44; 0.06}; output={-0.58; -0.56; -0.03; 0.13; -0.49; -0.87; -0.82; -0.12; -0.52}
1365105163781	updated	input={0.4; 0.68; 0.18; 0.61; -0.04; -0.8; 0.88; -0.44; 0.06}; output={-0.58; -0.56; -0.03; 0.13; -0.49; -0.87; -0.82; -0.12; -0.52}
1365105163907	updated	input={0.4; 0.68; 0.18; 0.61; -0.04; -0.8; 0.88; -0.44; 0.06}; output={-0.58; -0.56; -0.03; 0.13; -0.49; -0.87; -0.82; -0.12; -0.52}
1365105164013	updated	input={0.4; 0.68; 0.18; 0.47; -0.09; -0.8; 0.88; -0.44; 0.06}; output={-0.58; -0.56; -0.03; 0.23; -0.41; -0.8; -0.82; -0.12; -0.52}
1365105164177	updated	input={0.4; 0.68; 0.18; 0.47; -0.09; -0.8; 0.88; -0.44; 0.06}; output={-0.58; -0.56; -0.03; 0.23; -0.41; -0.8; -0.82; -0.12; -0.52}
1365105164283	updated	input={0.4; 0.68; 0.18; 0.47; -0.09; -0.8; 0.88; -0.44; 0.06}; output={-0.58; -0.56; -0.03; 0.23; -0.41; -0.8; -0.82; -0.12; -0.52}
1365105164399	updated	input={0.4; 0.68; 0.18; 0.47; -0.09; -0.8; 0.88; -0.44; 0.06}; output={-0.58; -0.56; -0.03; 0.23; -0.41; -0.8; -0.82; -0.12; -0.52}
1365105164493	updated	input={0.4; 0.68; 0.18; 0.47; -0.09; -0.8; 0.88; -0.44; 0.06}; output={-0.58; -0.56; -0.03; 0.23; -0.41; -0.8; -0.82; -0.12; -0.52}
1365105164702	updated	input={0.4; 0.68; 0.18; 0.47; -0.09; -0.8; 0.88; -0.44; 0.06}; output={-0.58; -0.56; -0.03; 0.23; -0.41; -0.8; -0.82; -0.12; -0.52}
1365105164795	updated	input={0.4; 0.68; 0.18; 0.47; -0.09; -0.8; 0.88; -0.44; 0.06}; output={-0.58; -0.56; -0.03; 0.23; -0.41; -0.8; -0.82; -0.12; -0.52}
1365105164906	updated	input={0.4; 0.68; 0.18; 0.47; -0.09; -0.8; 0.88; -0.44; 0.06}; output={-0.58; -0.56; -0.03; 0.23; -0.41; -0.8; -0.82; -0.12; -0.52}
1365105165004	updated	input={0.4; 0.68; 0.18; 0.47; -0.09; -0.8; 0.88; -0.44; 0.06}; output={-0.58; -0.56; -0.03; 0.23; -0.41; -0.8; -0.82; -0.12; -0.52}
1365105165095	updated	input={0.4; 0.68; 0.18; 0.47; -0.09; -0.8; 0.88; -0.44; 0.06}; output={-0.58; -0.56; -0.03; 0.23; -0.41; -0.8; -0.82; -0.12; -0.52}
1365105165200	updated	input={0.4; 0.68; 0.18; 0.47; -0.09; -0.8; 0.88; -0.44; 0.06}; output={-0.58; -0.56; -0.03; 0.23; -0.41; -0.8; -0.82; -0.12; -0.52}
1365105165294	updated	input={0.4; 0.68; 0.18; 0.47; -0.09; -0.8; 0.88; -0.44; 0.06}; output={-0.58; -0.56; -0.03; 0.23; -0.41; -0.8; -0.82; -0.12; -0.52}
1365105165433	updated	input={0.4; 0.68; 0.18; 0.47; -0.09; -0.8; 0.88; -0.44; 0.06}; output={-0.58; -0.56; -0.03; 0.23; -0.41; -0.8; -0.82; -0.12; -0.52}
1365105165532	updated	input={0.4; 0.68; 0.18; 0.47; -0.09; -0.8; 0.88; -0.44; 0.06}; output={-0.58; -0.56; -0.03; 0.23; -0.41; -0.8; -0.82; -0.12; -0.52}
1365105165740	updated	input={0.4; 0.68; 0.18; 0.47; -0.09; -0.8; 0.88; -0.44; 0.06}; output={-0.58; -0.56; -0.03; 0.23; -0.41; -0.8; -0.82; -0.12; -0.52}
1365105165834	updated	input={0.4; 0.68; 0.18; 0.47; -0.09; -0.8; 0.88; -0.44; 0.06}; output={-0.58; -0.56; -0.03; 0.23; -0.41; -0.8; -0.82; -0.12; -0.52}
1365105166008	updated	input={0.4; 0.68; 0.18; 0.47; -0.09; -0.8; 0.88; -0.44; 0.06}; output={-0.58; -0.56; -0.03; 0.23; -0.41; -0.8; -0.82; -0.12; -0.52}
1365105166111	updated	input={0.4; 0.68; 0.18; 0.47; -0.09; -0.8; 0.88; -0.44; 0.06}; output={-0.58; -0.56; -0.04; 0.23; -0.41; -0.8; -0.82; -0.12; -0.52}
1365105166316	updated	input={0.4; 0.68; 0.18; 0.47; -0.09; -0.8; 0.88; -0.44; 0.06}; output={-0.58; -0.56; -0.04; 0.23; -0.41; -0.8; -0.82; -0.12; -0.52}
1365105166451	updated	input={0.4; 0.68; 0.18; 0.47; -0.09; -0.8; 0.88; -0.44; 0.06}; output={-0.58; -0.56; -0.04; 0.23; -0.41; -0.8; -0.82; -0.12; -0.52}
1365105166593	updated	input={0.4; 0.68; 0.18; 0.47; -0.09; -0.8; 0.88; -0.44; 0.06}; output={-0.58; -0.56; -0.04; 0.23; -0.41; -0.8; -0.82; -0.12; -0.52}
1365105166721	updated	input={0.4; 0.68; 0.18; 0.47; -0.09; -0.8; 0.88; -0.44; 0.06}; output={-0.58; -0.56; -0.04; 0.23; -0.41; -0.8; -0.82; -0.12; -0.52}
1365105166867	updated	input={0.4; 0.68; 0.18; 0.47; -0.09; -0.8; 0.88; -0.44; 0.06}; output={-0.58; -0.56; -0.04; 0.23; -0.41; -0.8; -0.82; -0.12; -0.52}
1365105167020	updated	input={0.4; 0.68; 0.18; 0.47; -0.09; -0.8; 0.88; -0.44; 0.06}; output={-0.58; -0.56; -0.04; 0.23; -0.41; -0.8; -0.82; -0.12; -0.52}
1365105167121	updated	input={0.4; 0.68; 0.18; 0.47; -0.09; -0.8; 0.88; -0.44; 0.06}; output={-0.58; -0.56; -0.04; 0.23; -0.41; -0.8; -0.82; -0.12; -0.52}
1365105167278	updated	input={0.4; 0.68; 0.18; 0.47; -0.09; -0.8; 0.88; -0.44; 0.06}; output={-0.58; -0.56; -0.04; 0.23; -0.41; -0.8; -0.82; -0.12; -0.52}
1365105167393	updated	input={0.4; 0.68; 0.18; 0.47; -0.09; -0.8; 0.88; -0.44; 0.06}; output={-0.58; -0.56; -0.04; 0.23; -0.41; -0.8; -0.82; -0.12; -0.52}
1365105167541	updated	input={0.4; 0.68; 0.18; 0.47; -0.09; -0.8; 0.88; -0.44; 0.06}; output={-0.58; -0.56; -0.03; 0.23; -0.41; -0.8; -0.82; -0.12; -0.52}
1365105167672	updated	input={0.4; 0.68; 0.18; 0.47; -0.09; -0.8; 0.88; -0.44; 0.06}; output={-0.59; -0.56; -0.03; 0.23; -0.41; -0.8; -0.82; -0.12; -0.52}
1365105167818	updated	input={0.4; 0.69; 0.18; 0.47; -0.09; -0.8; 0.88; -0.44; 0.06}; output={-0.59; -0.57; -0.03; 0.23; -0.41; -0.8; -0.82; -0.12; -0.52}
1365105167952	updated	input={0.4; 0.69; 0.18; 0.47; -0.09; -0.8; 0.88; -0.44; 0.06}; output={-0.59; -0.57; -0.03; 0.23; -0.41; -0.8; -0.82; -0.12; -0.52}
1365105168078	updated	input={0.4; 0.7; 0.18; 0.47; -0.09; -0.8; 0.88; -0.44; 0.06}; output={-0.59; -0.57; -0.03; 0.23; -0.41; -0.8; -0.82; -0.12; -0.52}
1365105168208	updated	input={0.4; 0.7; 0.18; 0.47; -0.09; -0.8; 0.88; -0.44; 0.06}; output={-0.6; -0.57; -0.02; 0.23; -0.41; -0.8; -0.82; -0.12; -0.52}
1365105168399	updated	input={0.4; 0.71; 0.18; 0.47; -0.09; -0.8; 0.88; -0.44; 0.06}; output={-0.6; -0.58; -0.02; 0.23; -0.41; -0.8; -0.82; -0.12; -0.52}
1365105168517	updated	input={0.4; 0.71; 0.18; 0.47; -0.09; -0.8; 0.88; -0.44; 0.06}; output={-0.6; -0.58; -0.02; 0.23; -0.41; -0.8; -0.82; -0.12; -0.52}
1365105168677	updated	input={0.4; 0.72; 0.18; 0.47; -0.09; -0.8; 0.88; -0.44; 0.06}; output={-0.6; -0.58; -0.02; 0.23; -0.41; -0.8; -0.82; -0.12; -0.52}
1365105168814	updated	input={0.4; 0.72; 0.18; 0.47; -0.09; -0.8; 0.88; -0.44; 0.06}; output={-0.61; -0.59; -0.01; 0.23; -0.41; -0.8; -0.82; -0.12; -0.52}
1365105168936	updated	input={0.4; 0.72; 0.18; 0.47; -0.09; -0.8; 0.88; -0.44; 0.06}; output={-0.61; -0.59; -0.01; 0.23; -0.41; -0.8; -0.82; -0.12; -0.52}
1365105169088	updated	input={0.4; 0.73; 0.18; 0.47; -0.09; -0.8; 0.88; -0.44; 0.06}; output={-0.61; -0.59; -0.01; 0.23; -0.41; -0.8; -0.82; -0.12; -0.52}
1365105169203	updated	input={0.4; 0.73; 0.18; 0.47; -0.02; -0.55; 0.88; -0.44; 0.06}; output={-0.61; -0.59; -0.01; 0.05; -0.37; -0.62; -0.82; -0.12; -0.52}
1365105169342	updated	input={0.4; 0.74; 0.18; 0.47; -0.02; -0.55; 0.88; -0.44; 0.06}; output={-0.61; -0.6; -0.01; 0.05; -0.37; -0.62; -0.82; -0.12; -0.52}
1365105169474	updated	input={0.4; 0.74; 0.18; 0.47; -0.02; -0.55; 0.88; -0.44; 0.06}; output={-0.62; -0.6; -0; 0.05; -0.37; -0.62; -0.82; -0.12; -0.52}
1365105169605	updated	input={0.4; 0.74; 0.18; 0.47; -0.02; -0.55; 0.88; -0.44; 0.06}; output={-0.62; -0.6; -0; 0.05; -0.37; -0.62; -0.82; -0.12; -0.52}
1365105169746	updated	input={0.4; 0.75; 0.18; 0.47; -0.02; -0.55; 0.88; -0.44; 0.06}; output={-0.62; -0.61; 0; 0.05; -0.37; -0.62; -0.82; -0.12; -0.52}
1365105169893	updated	input={0.4; 0.75; 0.18; 0.47; -0.02; -0.55; 0.88; -0.44; 0.06}; output={-0.62; -0.61; 0; 0.05; -0.37; -0.62; -0.82; -0.12; -0.52}
1365105170011	updated	input={0.4; 0.76; 0.18; 0.47; -0.02; -0.55; 0.88; -0.44; 0.06}; output={-0.63; -0.61; 0; 0.05; -0.37; -0.62; -0.82; -0.12; -0.52}
1365105170160	updated	input={0.4; 0.76; 0.18; 0.47; -0.02; -0.55; 0.88; -0.44; 0.06}; output={-0.63; -0.61; 0.01; 0.05; -0.37; -0.62; -0.82; -0.12; -0.52}
1365105170268	updated	input={0.4; 0.76; 0.18; 0.47; -0.02; -0.55; 0.88; -0.44; 0.06}; output={-0.63; -0.62; 0.01; 0.05; -0.37; -0.62; -0.82; -0.12; -0.52}
1365105170469	updated	input={0.4; 0.77; 0.18; 0.47; -0.02; -0.55; 0.88; -0.44; 0.06}; output={-0.63; -0.62; 0.01; 0.05; -0.37; -0.62; -0.82; -0.12; -0.52}
1365105170624	updated	input={0.4; 0.77; 0.18; 0.47; -0.02; -0.55; 0.88; -0.44; 0.06}; output={-0.64; -0.62; 0.01; 0.05; -0.37; -0.62; -0.82; -0.12; -0.52}
1365105170771	updated	input={0.4; 0.78; 0.18; 0.47; -0.02; -0.55; 0.88; -0.44; 0.06}; output={-0.64; -0.63; 0.02; 0.05; -0.37; -0.62; -0.82; -0.12; -0.52}
1365105171916	updated	input={0.4; 0.78; 0.18; 0.47; -0.02; -0.55; 0.88; -0.44; 0.06}; output={-0.64; -0.63; 0.02; 0.05; -0.37; -0.62; -0.82; -0.12; -0.52}
1365105172029	updated	input={0.4; 0.78; 0.18; 0.47; -0.02; -0.55; 0.88; -0.44; 0.06}; output={-0.64; -0.63; 0.02; 0.05; -0.37; -0.62; -0.82; -0.12; -0.52}
1365105172209	updated	input={0.4; 0.78; 0.18; 0.47; -0.02; -0.55; 0.88; -0.44; 0.06}; output={-0.64; -0.63; 0.02; 0.05; -0.37; -0.62; -0.82; -0.12; -0.52}
1365105172316	updated	input={0.4; 0.78; 0.18; 0.47; -0.02; -0.55; 0.88; -0.44; 0.06}; output={-0.64; -0.63; 0.02; 0.05; -0.37; -0.62; -0.82; -0.12; -0.52}
1365105172510	updated	input={0.4; 0.78; 0.18; 0.47; -0.02; -0.55; 0.88; -0.44; 0.06}; output={-0.64; -0.63; 0.02; 0.05; -0.37; -0.62; -0.82; -0.12; -0.52}
1365105172623	updated	input={0.4; 0.78; 0.18; 0.47; -0.02; -0.55; 0.88; -0.44; 0.06}; output={-0.64; -0.63; 0.02; 0.05; -0.37; -0.62; -0.82; -0.12; -0.52}
1365105172742	updated	input={0.4; 0.78; 0.18; 0.47; -0.02; -0.55; 0.88; -0.44; 0.06}; output={-0.64; -0.63; 0.02; 0.05; -0.37; -0.62; -0.82; -0.12; -0.52}
1365105172852	updated	input={0.4; 0.79; 0.18; 0.47; -0.02; -0.55; 0.88; -0.44; 0.06}; output={-0.64; -0.63; 0.02; 0.05; -0.37; -0.62; -0.82; -0.12; -0.52}
1365105172970	updated	input={0.4; 0.79; 0.18; 0.47; -0.02; -0.55; 0.88; -0.44; 0.06}; output={-0.64; -0.63; 0.02; 0.05; -0.37; -0.62; -0.82; -0.12; -0.52}
1365105173128	updated	input={0.4; 0.79; 0.18; 0.47; -0.02; -0.55; 0.88; -0.44; 0.06}; output={-0.64; -0.63; 0.02; 0.05; -0.37; -0.62; -0.82; -0.12; -0.52}
1365105173251	updated	input={0.4; 0.79; 0.18; 0.47; -0.02; -0.05; 0.88; -0.44; 0.06}; output={-0.64; -0.63; 0.02; -0.29; -0.15; -0.34; -0.82; -0.12; -0.52}
1365105173362	updated	input={0.4; 0.79; 0.18; 0.47; -0.02; -0.05; 0.88; -0.44; 0.06}; output={-0.64; -0.63; 0.02; -0.29; -0.15; -0.34; -0.82; -0.12; -0.52}
1365105173576	updated	input={0.4; 0.79; 0.18; 0.47; -0.02; -0.05; 0.88; -0.44; 0.06}; output={-0.64; -0.63; 0.02; -0.29; -0.15; -0.34; -0.82; -0.12; -0.52}
1365105173693	updated	input={0.4; 0.79; 0.18; 0.47; -0.02; -0.05; 0.88; -0.44; 0.06}; output={-0.64; -0.63; 0.02; -0.29; -0.15; -0.34; -0.82; -0.12; -0.52}
1365105173829	updated	input={0.4; 0.79; 0.18; 0.47; -0.02; -0.05; 0.88; -0.44; 0.06}; output={-0.64; -0.63; 0.02; -0.29; -0.15; -0.34; -0.82; -0.12; -0.52}
1365105174003	updated	input={0.4; 0.79; 0.18; 0.47; -0.02; -0.05; 0.88; -0.44; 0.06}; output={-0.64; -0.63; 0.02; -0.29; -0.15; -0.34; -0.82; -0.12; -0.52}
1365105174115	updated	input={0.4; 0.79; 0.18; 0.47; -0.02; -0.05; 0.88; -0.44; 0.06}; output={-0.64; -0.63; 0.02; -0.29; -0.15; -0.34; -0.82; -0.12; -0.52}
1365105174238	updated	input={0.4; 0.79; 0.18; 0.47; -0.02; -0.05; 0.88; -0.44; 0.06}; output={-0.64; -0.63; 0.02; -0.29; -0.15; -0.34; -0.82; -0.12; -0.52}
1365105174444	updated	input={0.4; 0.79; 0.18; 0.47; -0.02; -0.05; 0.88; -0.44; 0.06}; output={-0.64; -0.63; 0.02; -0.29; -0.15; -0.34; -0.82; -0.12; -0.52}
1365105174644	updated	input={0.4; 0.79; 0.18; 0.47; -0.02; -0.05; 0.88; -0.44; 0.06}; output={-0.64; -0.63; 0.02; -0.29; -0.15; -0.34; -0.82; -0.12; -0.52}
1365105174759	updated	input={0.4; 0.79; 0.18; 0.47; -0.02; -0.05; 0.88; -0.44; 0.06}; output={-0.64; -0.63; 0.02; -0.29; -0.15; -0.34; -0.82; -0.12; -0.52}
1365105174943	updated	input={0.4; 0.79; 0.18; 0.47; -0.02; -0.05; 0.88; -0.44; 0.06}; output={-0.64; -0.63; 0.02; -0.29; -0.15; -0.34; -0.82; -0.12; -0.52}
1365105175064	updated	input={0.4; 0.79; 0.18; 0.47; -0.02; -0.05; 0.88; -0.44; 0.06}; output={-0.64; -0.63; 0.02; -0.29; -0.15; -0.34; -0.82; -0.12; -0.52}
1365105175194	updated	input={0.4; 0.79; 0.18; 0.47; -0.02; -0.05; 0.88; -0.44; 0.06}; output={-0.64; -0.63; 0.02; -0.29; -0.15; -0.34; -0.82; -0.12; -0.52}
1365105175316	updated	input={0.4; 0.79; 0.18; 0.47; -0.02; -0.05; 0.88; -0.44; 0.06}; output={-0.64; -0.63; 0.02; -0.29; -0.15; -0.34; -0.82; -0.12; -0.52}
1365105175480	updated	input={0.4; 0.79; 0.18; 0.47; -0.02; -0.05; 0.88; -0.44; 0.06}; output={-0.64; -0.63; 0.02; -0.29; -0.15; -0.34; -0.82; -0.12; -0.52}
1365105175606	updated	input={0.4; 0.79; 0.18; 0.47; -0.02; -0.19; 0.88; -0.44; 0.06}; output={-0.64; -0.63; 0.02; -0.2; -0.21; -0.42; -0.82; -0.12; -0.52}
1365105175808	updated	input={0.4; 0.79; 0.18; 0.47; -0.02; -0.19; 0.88; -0.44; 0.06}; output={-0.65; -0.63; 0.02; -0.2; -0.21; -0.42; -0.82; -0.12; -0.52}
1365105175920	updated	input={0.4; 0.79; 0.18; 0.47; -0.02; -0.19; 0.88; -0.44; 0.06}; output={-0.65; -0.63; 0.02; -0.2; -0.21; -0.42; -0.82; -0.12; -0.52}
1365105176167	updated	input={0.4; 0.79; 0.18; 0.47; -0.02; -0.19; 0.88; -0.44; 0.06}; output={-0.65; -0.63; 0.02; -0.2; -0.21; -0.42; -0.82; -0.12; -0.52}
1365105176321	updated	input={0.4; 0.79; 0.18; 0.47; -0.02; -0.19; 0.88; -0.44; 0.06}; output={-0.65; -0.63; 0.02; -0.2; -0.21; -0.42; -0.82; -0.12; -0.52}
1365105176436	updated	input={0.4; 0.79; 0.18; 0.47; -0.02; -0.19; 0.88; -0.44; 0.06}; output={-0.65; -0.63; 0.02; -0.2; -0.21; -0.42; -0.82; -0.12; -0.52}
1365105176610	updated	input={0.4; 0.79; 0.18; 0.47; -0.02; -0.19; 0.88; -0.44; 0.06}; output={-0.65; -0.63; 0.02; -0.2; -0.21; -0.42; -0.82; -0.12; -0.52}
1365105176756	updated	input={0.4; 0.79; 0.18; 0.47; -0.02; -0.19; 0.88; -0.44; 0.06}; output={-0.65; -0.63; 0.02; -0.2; -0.21; -0.42; -0.82; -0.12; -0.52}
1365105176900	updated	input={0.4; 0.79; 0.18; 0.47; -0.02; -0.19; 0.88; -0.44; 0.06}; output={-0.65; -0.64; 0.02; -0.2; -0.21; -0.42; -0.82; -0.12; -0.52}
1365105177079	updated	input={0.4; 0.79; 0.18; 0.47; -0.02; -0.19; 0.88; -0.44; 0.06}; output={-0.65; -0.64; 0.02; -0.2; -0.21; -0.42; -0.82; -0.12; -0.52}
1365105177194	updated	input={0.4; 0.79; 0.18; 0.47; -0.02; -0.19; 0.88; -0.44; 0.06}; output={-0.65; -0.64; 0.02; -0.2; -0.21; -0.42; -0.82; -0.12; -0.52}
1365105177321	updated	input={0.4; 0.79; 0.18; 0.47; -0.02; -0.19; 0.88; -0.44; 0.06}; output={-0.65; -0.64; 0.02; -0.2; -0.21; -0.42; -0.82; -0.12; -0.52}
1365105177481	updated	input={0.4; 0.79; 0.18; 0.47; -0.02; -0.19; 0.88; -0.44; 0.06}; output={-0.65; -0.64; 0.02; -0.2; -0.21; -0.42; -0.82; -0.12; -0.52}
1365105177661	updated	input={0.4; 0.79; 0.18; 0.47; -0.02; -0.19; 0.88; -0.44; 0.06}; output={-0.65; -0.64; 0.02; -0.2; -0.21; -0.42; -0.82; -0.12; -0.52}
1365105177792	updated	input={0.4; 0.79; 0.18; 0.47; -0.02; -0.19; 0.88; -0.44; 0.06}; output={-0.65; -0.64; 0.02; -0.2; -0.21; -0.42; -0.82; -0.12; -0.52}
1365105177947	updated	input={0.4; 0.79; 0.18; 0.47; -0.02; -0.19; 0.88; -0.44; 0.06}; output={-0.65; -0.64; 0.02; -0.2; -0.21; -0.42; -0.82; -0.12; -0.52}
1365105178180	updated	input={0.4; 0.8; 0.18; 0.47; -0.02; -0.19; 0.88; -0.44; 0.06}; output={-0.65; -0.64; 0.02; -0.2; -0.21; -0.42; -0.82; -0.12; -0.52}
1365105178372	updated	input={0.4; 0.8; 0.18; 0.47; -0.02; -0.19; 0.88; -0.44; 0.06}; output={-0.65; -0.64; 0.02; -0.2; -0.21; -0.42; -0.82; -0.12; -0.52}
1365105178501	updated	input={0.4; 0.8; 0.18; 0.47; -0.02; -0.19; 0.88; -0.44; 0.06}; output={-0.65; -0.64; 0.02; -0.2; -0.21; -0.42; -0.82; -0.12; -0.52}
1365105178694	updated	input={0.4; 0.8; 0.18; 0.47; -0.02; -0.27; 0.88; -0.44; 0.06}; output={-0.65; -0.64; 0.02; -0.14; -0.24; -0.46; -0.82; -0.12; -0.52}
1365105178901	updated	input={0.4; 0.8; 0.18; 0.47; -0.02; -0.27; 0.88; -0.44; 0.06}; output={-0.65; -0.64; 0.03; -0.14; -0.24; -0.46; -0.82; -0.12; -0.52}
1365105179022	updated	input={0.4; 0.8; 0.18; 0.47; -0.02; -0.27; 0.88; -0.44; 0.06}; output={-0.65; -0.64; 0.03; -0.14; -0.24; -0.46; -0.82; -0.12; -0.52}
1365105179212	updated	input={0.4; 0.8; 0.18; 0.47; -0.02; -0.27; 0.88; -0.44; 0.06}; output={-0.65; -0.64; 0.03; -0.14; -0.24; -0.46; -0.82; -0.12; -0.52}
1365105179405	updated	input={0.4; 0.8; 0.18; 0.47; -0.02; -0.27; 0.88; -0.44; 0.06}; output={-0.65; -0.64; 0.03; -0.14; -0.24; -0.46; -0.82; -0.12; -0.52}
1365105179530	updated	input={0.4; 0.8; 0.18; 0.47; -0.02; -0.27; 0.88; -0.44; 0.06}; output={-0.65; -0.64; 0.03; -0.14; -0.24; -0.46; -0.82; -0.12; -0.52}
1365105179712	updated	input={0.4; 0.8; 0.18; 0.47; -0.02; -0.27; 0.88; -0.44; 0.06}; output={-0.65; -0.64; 0.03; -0.14; -0.24; -0.46; -0.82; -0.12; -0.52}
1365105179846	updated	input={0.4; 0.8; 0.18; 0.47; -0.02; -0.27; 0.88; -0.44; 0.06}; output={-0.65; -0.64; 0.03; -0.14; -0.24; -0.46; -0.82; -0.12; -0.52}
1365105180012	updated	input={0.4; 0.8; 0.18; 0.47; -0.02; -0.34; 0.88; -0.44; 0.06}; output={-0.65; -0.64; 0.03; -0.09; -0.27; -0.5; -0.82; -0.12; -0.52}
1365105180155	updated	input={0.4; 0.8; 0.18; 0.47; -0.02; -0.34; 0.88; -0.44; 0.06}; output={-0.65; -0.64; 0.03; -0.09; -0.27; -0.5; -0.82; -0.12; -0.52}
1365105180309	updated	input={0.4; 0.8; 0.18; 0.47; -0.02; -0.34; 0.88; -0.44; 0.06}; output={-0.65; -0.64; 0.03; -0.09; -0.27; -0.5; -0.82; -0.12; -0.52}
1365105180499	updated	input={0.4; 0.8; 0.18; 0.47; -0.02; -0.34; 0.88; -0.44; 0.06}; output={-0.65; -0.64; 0.03; -0.09; -0.27; -0.5; -0.82; -0.12; -0.52}
1365105180636	updated	input={0.4; 0.8; 0.18; 0.47; -0.02; -0.34; 0.88; -0.44; 0.06}; output={-0.65; -0.64; 0.03; -0.09; -0.27; -0.5; -0.82; -0.12; -0.52}
1365105180773	updated	input={0.4; 0.8; 0.18; 0.47; -0.02; -0.34; 0.88; -0.44; 0.06}; output={-0.65; -0.64; 0.03; -0.09; -0.27; -0.5; -0.82; -0.12; -0.52}
1365105180925	updated	input={0.4; 0.8; 0.18; 0.47; -0.02; -0.34; 0.88; -0.44; 0.06}; output={-0.65; -0.64; 0.03; -0.09; -0.27; -0.5; -0.82; -0.12; -0.52}
1365105181097	updated	input={0.4; 0.8; 0.18; 0.47; -0.02; -0.34; 0.88; -0.44; 0.06}; output={-0.65; -0.64; 0.03; -0.09; -0.27; -0.5; -0.82; -0.12; -0.52}
1365105181188	updated	input={0.4; 0.8; 0.18; 0.47; -0.02; -0.34; 0.88; -0.44; 0.06}; output={-0.65; -0.64; 0.03; -0.09; -0.27; -0.5; -0.82; -0.12; -0.52}
1365105181272	updated	input={0.4; 0.8; 0.18; 0.47; -0.02; -0.34; 0.88; -0.44; 0.06}; output={-0.65; -0.64; 0.03; -0.09; -0.27; -0.5; -0.82; -0.12; -0.52}
1365105181442	updated	input={0.4; 0.8; 0.18; 0.47; -0.02; -0.34; 0.88; -0.44; 0.06}; output={-0.65; -0.64; 0.03; -0.09; -0.27; -0.5; -0.82; -0.12; -0.52}
1365105181541	updated	input={0.4; 0.8; 0.18; 0.47; -0.02; -0.34; 0.88; -0.44; 0.06}; output={-0.65; -0.64; 0.03; -0.09; -0.27; -0.5; -0.82; -0.12; -0.52}
1365105181630	updated	input={0.4; 0.8; 0.18; 0.47; -0.02; -0.34; 0.88; -0.44; 0.06}; output={-0.65; -0.64; 0.03; -0.09; -0.27; -0.5; -0.82; -0.12; -0.52}
1365105181765	updated	input={0.4; 0.8; 0.18; 0.47; -0.02; -0.34; 0.88; -0.44; 0.06}; output={-0.65; -0.64; 0.03; -0.09; -0.27; -0.5; -0.82; -0.12; -0.52}
1365105181845	updated	input={0.4; 0.8; 0.18; 0.47; -0.02; -0.34; 0.88; -0.44; 0.06}; output={-0.65; -0.64; 0.03; -0.09; -0.27; -0.5; -0.82; -0.12; -0.52}
1365105181952	updated	input={0.4; 0.8; 0.18; 0.47; -0.02; -0.34; 0.88; -0.44; 0.06}; output={-0.65; -0.64; 0.03; -0.09; -0.27; -0.5; -0.82; -0.12; -0.52}
1365105182045	updated	input={0.4; 0.8; 0.18; 0.47; -0.02; -0.34; 0.88; -0.44; 0.06}; output={-0.65; -0.64; 0.03; -0.09; -0.27; -0.5; -0.82; -0.12; -0.52}
1365105182145	updated	input={0.4; 0.8; 0.18; 0.47; -0.02; -0.34; 0.88; -0.44; 0.06}; output={-0.65; -0.64; 0.03; -0.09; -0.27; -0.5; -0.82; -0.12; -0.52}
1365105182248	updated	input={0.4; 0.8; 0.18; 0.47; -0.02; -0.34; 0.88; -0.44; 0.06}; output={-0.65; -0.64; 0.03; -0.09; -0.27; -0.5; -0.82; -0.12; -0.52}
1365105182377	updated	input={0.4; 0.8; 0.18; 0.47; -0.02; -0.34; 0.88; -0.44; 0.06}; output={-0.65; -0.64; 0.03; -0.09; -0.27; -0.5; -0.82; -0.12; -0.52}
1365105182483	updated	input={0.4; 0.8; 0.18; 0.47; -0.02; -0.34; 0.88; -0.44; 0.06}; output={-0.65; -0.64; 0.03; -0.09; -0.27; -0.5; -0.82; -0.12; -0.52}
1365105182559	updated	input={0.4; 0.8; 0.18; 0.47; -0.02; -0.34; 0.88; -0.44; 0.06}; output={-0.65; -0.64; 0.03; -0.09; -0.27; -0.5; -0.82; -0.12; -0.52}
1365105182662	updated	input={0.4; 0.8; 0.18; 0.47; -0.02; -0.34; 0.88; -0.44; 0.06}; output={-0.65; -0.64; 0.03; -0.09; -0.27; -0.5; -0.82; -0.12; -0.52}
1365105182785	updated	input={0.4; 0.8; 0.18; 0.47; -0.02; -0.34; 0.88; -0.44; 0.06}; output={-0.65; -0.64; 0.03; -0.09; -0.27; -0.5; -0.82; -0.12; -0.52}
1365105182910	updated	input={0.4; 0.8; 0.18; 0.47; -0.02; -0.34; 0.88; -0.44; 0.06}; output={-0.65; -0.64; 0.03; -0.09; -0.27; -0.5; -0.82; -0.12; -0.52}
1365105182994	updated	input={0.4; 0.8; 0.18; 0.47; -0.02; -0.34; 0.88; -0.44; 0.06}; output={-0.65; -0.64; 0.03; -0.09; -0.27; -0.5; -0.82; -0.12; -0.52}
1365105183083	updated	input={0.4; 0.8; 0.18; 0.47; -0.02; -0.34; 0.88; -0.44; 0.06}; output={-0.65; -0.64; 0.03; -0.09; -0.27; -0.5; -0.82; -0.12; -0.52}
1365105183200	updated	input={0.4; 0.8; 0.18; 0.47; -0.02; -0.59; 0.88; -0.44; 0.06}; output={-0.65; -0.64; 0.03; 0.08; -0.38; -0.64; -0.82; -0.12; -0.52}
1365105183286	updated	input={0.4; 0.8; 0.18; 0.47; -0.02; -0.59; 0.88; -0.44; 0.06}; output={-0.65; -0.64; 0.03; 0.08; -0.38; -0.64; -0.82; -0.12; -0.52}
1365105183450	updated	input={0.4; 0.8; 0.18; 0.47; -0.02; -0.59; 0.88; -0.44; 0.06}; output={-0.65; -0.64; 0.03; 0.08; -0.38; -0.64; -0.82; -0.12; -0.52}
1365105183543	updated	input={0.4; 0.8; 0.18; 0.47; -0.02; -0.59; 0.88; -0.44; 0.06}; output={-0.65; -0.64; 0.03; 0.08; -0.38; -0.64; -0.82; -0.12; -0.52}
1365105183708	updated	input={0.4; 0.8; 0.18; 0.47; -0.02; -0.59; 0.88; -0.44; 0.06}; output={-0.65; -0.64; 0.03; 0.08; -0.38; -0.64; -0.82; -0.12; -0.52}
1365105183791	updated	input={0.4; 0.8; 0.18; 0.47; -0.02; -0.59; 0.88; -0.44; 0.06}; output={-0.65; -0.64; 0.03; 0.08; -0.38; -0.64; -0.82; -0.12; -0.52}
1365105183900	updated	input={0.4; 0.8; 0.18; 0.47; -0.02; -0.59; 0.88; -0.44; 0.06}; output={-0.65; -0.64; 0.03; 0.08; -0.38; -0.64; -0.82; -0.12; -0.52}
1365105184017	updated	input={0.4; 0.8; 0.18; 0.47; -0.02; -0.59; 0.88; -0.44; 0.06}; output={-0.65; -0.64; 0.03; 0.08; -0.38; -0.64; -0.82; -0.12; -0.52}
1365105184107	updated	input={0.4; 0.8; 0.18; 0.47; -0.02; -0.59; 0.88; -0.44; 0.06}; output={-0.65; -0.64; 0.03; 0.08; -0.38; -0.64; -0.82; -0.12; -0.52}
1365105184247	updated	input={0.4; 0.8; 0.18; 0.47; -0.02; -0.59; 0.88; -0.44; 0.06}; output={-0.65; -0.64; 0.03; 0.08; -0.38; -0.64; -0.82; -0.12; -0.52}
1365105184385	updated	input={0.4; 0.8; 0.18; 0.47; -0.02; -0.59; 0.88; -0.44; 0.06}; output={-0.65; -0.64; 0.03; 0.08; -0.38; -0.64; -0.82; -0.12; -0.52}
1365105184499	updated	input={0.4; 0.8; 0.18; 0.47; -0.02; -0.59; 0.88; -0.44; 0.06}; output={-0.65; -0.64; 0.03; 0.08; -0.38; -0.64; -0.82; -0.12; -0.52}
1365105184606	updated	input={0.4; 0.8; 0.18; 0.47; -0.02; -0.59; 0.88; -0.44; 0.06}; output={-0.65; -0.64; 0.03; 0.08; -0.38; -0.64; -0.82; -0.12; -0.52}
1365105184717	updated	input={0.4; 0.8; 0.18; 0.47; -0.02; -0.59; 0.88; -0.44; 0.06}; output={-0.65; -0.64; 0.03; 0.08; -0.38; -0.64; -0.82; -0.12; -0.52}
1365105184818	updated	input={0.4; 0.8; 0.18; 0.47; -0.02; -0.59; 0.88; -0.44; 0.06}; output={-0.65; -0.64; 0.03; 0.08; -0.38; -0.64; -0.82; -0.12; -0.52}
1365105185015	updated	input={0.4; 0.8; 0.18; 0.47; -0.02; -0.59; 0.88; -0.44; 0.06}; output={-0.65; -0.64; 0.03; 0.08; -0.38; -0.64; -0.82; -0.12; -0.52}
1365105185165	updated	input={0.4; 0.8; 0.18; 0.47; -0.02; -0.59; 0.88; -0.44; 0.06}; output={-0.65; -0.64; 0.03; 0.08; -0.38; -0.64; -0.82; -0.12; -0.52}
1365105185259	updated	input={0.4; 0.8; 0.18; 0.47; -0.02; -0.59; 0.88; -0.44; 0.06}; output={-0.65; -0.64; 0.03; 0.08; -0.38; -0.64; -0.82; -0.12; -0.52}
1365105185355	updated	input={0.4; 0.8; 0.18; 0.47; -0.02; -0.59; 0.88; -0.44; 0.06}; output={-0.65; -0.64; 0.03; 0.08; -0.38; -0.64; -0.82; -0.12; -0.52}
1365105185503	updated	input={0.4; 0.8; 0.18; 0.47; -0.02; -0.59; 0.88; -0.44; 0.06}; output={-0.65; -0.64; 0.03; 0.08; -0.38; -0.64; -0.82; -0.12; -0.52}
1365105185696	updated	input={0.4; 0.8; 0.18; 0.47; -0.02; -0.59; 0.88; -0.44; 0.06}; output={-0.65; -0.64; 0.03; 0.08; -0.38; -0.64; -0.82; -0.12; -0.52}
1365105185866	updated	input={0.4; 0.8; 0.18; 0.47; -0.02; -0.59; 0.88; -0.44; 0.06}; output={-0.65; -0.64; 0.03; 0.08; -0.38; -0.64; -0.82; -0.12; -0.52}
1365105185958	updated	input={0.4; 0.8; 0.18; 0.47; -0.02; -0.59; 0.88; -0.44; 0.06}; output={-0.65; -0.64; 0.03; 0.08; -0.38; -0.64; -0.82; -0.12; -0.52}
1365105186053	updated	input={0.4; 0.8; 0.18; 0.47; -0.02; -0.59; 0.88; -0.44; 0.06}; output={-0.65; -0.64; 0.03; 0.08; -0.38; -0.64; -0.82; -0.12; -0.52}
1365105186141	updated	input={0.4; 0.8; 0.18; 0.47; -0.02; -0.59; 0.88; -0.44; 0.06}; output={-0.65; -0.64; 0.03; 0.08; -0.38; -0.64; -0.82; -0.12; -0.52}
1365105186276	updated	input={0.4; 0.8; 0.18; 0.47; -0.02; -0.59; 0.88; -0.44; 0.06}; output={-0.65; -0.64; 0.03; 0.08; -0.38; -0.64; -0.82; -0.12; -0.52}
1365105186377	updated	input={0.4; 0.8; 0.18; 0.47; -0.02; -0.59; 0.88; -0.44; 0.06}; output={-0.65; -0.64; 0.03; 0.08; -0.38; -0.64; -0.82; -0.12; -0.52}
1365105186507	updated	input={0.4; 0.8; 0.18; 0.47; -0.02; -0.59; 0.88; -0.44; 0.06}; output={-0.65; -0.64; 0.03; 0.08; -0.38; -0.64; -0.82; -0.12; -0.52}
1365105186640	updated	input={0.4; 0.8; 0.18; 0.47; -0.02; -0.59; 0.88; -0.44; 0.06}; output={-0.65; -0.64; 0.03; 0.08; -0.38; -0.64; -0.82; -0.12; -0.52}
1365105186768	updated	input={0.4; 0.8; 0.18; 0.47; -0.02; -0.59; 0.88; -0.44; 0.06}; output={-0.65; -0.64; 0.03; 0.08; -0.38; -0.64; -0.82; -0.12; -0.52}
1365105186899	updated	input={0.4; 0.8; 0.18; 0.47; -0.02; -0.59; 0.88; -0.44; 0.06}; output={-0.65; -0.64; 0.03; 0.08; -0.38; -0.64; -0.82; -0.12; -0.52}
1365105187034	updated	input={0.4; 0.8; 0.18; 0.47; -0.02; -0.59; 0.88; -0.44; 0.06}; output={-0.65; -0.64; 0.03; 0.08; -0.38; -0.64; -0.82; -0.12; -0.52}
1365105187144	updated	input={0.4; 0.8; 0.18; 0.47; -0.02; -0.59; 0.88; -0.44; 0.06}; output={-0.65; -0.64; 0.03; 0.08; -0.38; -0.64; -0.82; -0.12; -0.52}
1365105187257	updated	input={0.4; 0.8; 0.18; 0.47; -0.02; -0.59; 0.88; -0.44; 0.06}; output={-0.65; -0.64; 0.03; 0.08; -0.38; -0.64; -0.82; -0.12; -0.52}
1365105187366	updated	input={0.4; 0.8; 0.18; 0.47; -0.02; -0.59; 0.88; -0.44; 0.06}; output={-0.65; -0.64; 0.03; 0.08; -0.38; -0.64; -0.82; -0.12; -0.52}
1365105187508	updated	input={0.4; 0.8; 0.18; 0.47; -0.02; -0.59; 0.88; -0.44; 0.06}; output={-0.65; -0.64; 0.03; 0.08; -0.38; -0.64; -0.82; -0.12; -0.52}
1365105187618	updated	input={0.4; 0.8; 0.18; 0.47; -0.02; -0.59; 0.88; -0.44; 0.06}; output={-0.65; -0.64; 0.03; 0.08; -0.38; -0.64; -0.82; -0.12; -0.52}
1365105187768	updated	input={0.4; 0.8; 0.18; 0.47; -0.02; -0.59; 0.88; -0.44; 0.06}; output={-0.65; -0.64; 0.03; 0.08; -0.38; -0.64; -0.82; -0.12; -0.52}
1365105187895	updated	input={0.4; 0.8; 0.18; 0.47; -0.02; -0.59; 0.88; -0.44; 0.06}; output={-0.65; -0.64; 0.03; 0.08; -0.38; -0.64; -0.82; -0.12; -0.52}
1365105188038	updated	input={0.4; 0.8; 0.18; 0.47; -0.02; -0.59; 0.88; -0.44; 0.06}; output={-0.65; -0.64; 0.03; 0.08; -0.38; -0.64; -0.82; -0.12; -0.52}
1365105188140	updated	input={0.4; 0.8; 0.18; 0.47; -0.02; -0.59; 0.88; -0.44; 0.06}; output={-0.65; -0.64; 0.03; 0.08; -0.38; -0.64; -0.82; -0.12; -0.52}
1365105188322	updated	input={0.4; 0.8; 0.18; 0.47; -0.02; -0.59; 0.88; -0.44; 0.06}; output={-0.65; -0.64; 0.03; 0.08; -0.38; -0.64; -0.82; -0.12; -0.52}
1365105188426	updated	input={0.4; 0.8; 0.18; 0.47; -0.02; -0.59; 0.88; -0.44; 0.06}; output={-0.65; -0.64; 0.03; 0.08; -0.38; -0.64; -0.82; -0.12; -0.52}
1365105188553	updated	input={0.4; 0.8; 0.18; 0.47; -0.02; -0.59; 0.88; -0.44; 0.06}; output={-0.65; -0.64; 0.03; 0.08; -0.38; -0.64; -0.82; -0.12; -0.52}
1365105188701	updated	input={0.4; 0.8; 0.18; 0.47; -0.02; -0.59; 0.88; -0.44; 0.06}; output={-0.65; -0.64; 0.03; 0.08; -0.38; -0.64; -0.82; -0.12; -0.52}
1365105188815	updated	input={0.4; 0.8; 0.18; 0.47; -0.02; -0.59; 0.88; -0.44; 0.06}; output={-0.65; -0.64; 0.03; 0.08; -0.38; -0.64; -0.82; -0.12; -0.52}
1365105188914	updated	input={0.4; 0.8; 0.18; 0.47; -0.02; -0.52; 0.88; -0.44; 0.06}; output={-0.65; -0.64; 0.03; 0.03; -0.35; -0.6; -0.82; -0.12; -0.52}
1365105189101	updated	input={0.4; 0.8; 0.18; 0.47; -0.02; -0.52; 0.88; -0.44; 0.06}; output={-0.65; -0.64; 0.03; 0.03; -0.35; -0.6; -0.82; -0.12; -0.52}
1365105189197	updated	input={0.4; 0.8; 0.18; 0.47; -0.02; -0.52; 0.88; -0.44; 0.06}; output={-0.65; -0.64; 0.03; 0.03; -0.35; -0.6; -0.82; -0.12; -0.52}
1365105189374	updated	input={0.4; 0.8; 0.18; 0.47; -0.02; -0.52; 0.88; -0.44; 0.06}; output={-0.65; -0.64; 0.03; 0.03; -0.35; -0.6; -0.82; -0.12; -0.52}
1365105189466	updated	input={0.4; 0.8; 0.18; 0.47; -0.02; -0.52; 0.88; -0.44; 0.06}; output={-0.65; -0.64; 0.03; 0.03; -0.35; -0.6; -0.82; -0.12; -0.52}
1365105189638	updated	input={0.4; 0.8; 0.18; 0.47; -0.02; -0.52; 0.88; -0.44; 0.06}; output={-0.65; -0.64; 0.03; 0.03; -0.35; -0.6; -0.82; -0.12; -0.52}
1365105189795	updated	input={0.4; 0.8; 0.18; 0.47; -0.02; -0.52; 0.88; -0.44; 0.06}; output={-0.65; -0.64; 0.03; 0.03; -0.35; -0.6; -0.82; -0.12; -0.52}
1365105189912	updated	input={0.4; 0.8; 0.18; 0.47; -0.02; -0.52; 0.88; -0.44; 0.06}; output={-0.65; -0.64; 0.03; 0.03; -0.35; -0.6; -0.82; -0.12; -0.52}
1365105190015	updated	input={0.4; 0.8; 0.18; 0.47; -0.02; -0.52; 0.88; -0.44; 0.06}; output={-0.65; -0.64; 0.03; 0.03; -0.35; -0.6; -0.82; -0.12; -0.52}
1365105190119	updated	input={0.4; 0.8; 0.18; 0.47; -0.02; -0.52; 0.88; -0.44; 0.06}; output={-0.65; -0.64; 0.03; 0.03; -0.35; -0.6; -0.82; -0.12; -0.52}
1365105190231	updated	input={0.4; 0.8; 0.18; 0.47; -0.02; -0.52; 0.88; -0.44; 0.06}; output={-0.65; -0.64; 0.03; 0.03; -0.35; -0.6; -0.82; -0.12; -0.52}
1365105190370	updated	input={0.4; 0.8; 0.18; 0.47; -0.02; -0.52; 0.88; -0.44; 0.06}; output={-0.65; -0.64; 0.03; 0.03; -0.35; -0.6; -0.82; -0.12; -0.52}
1365105190548	updated	input={0.4; 0.8; 0.18; 0.47; -0.02; -0.52; 0.88; -0.44; 0.06}; output={-0.65; -0.64; 0.03; 0.03; -0.35; -0.6; -0.82; -0.12; -0.52}
1365105190732	updated	input={0.4; 0.8; 0.18; 0.47; -0.02; -0.52; 0.88; -0.44; 0.06}; output={-0.65; -0.64; 0.03; 0.03; -0.35; -0.6; -0.82; -0.12; -0.52}
1365105190842	updated	input={0.4; 0.8; 0.18; 0.47; -0.02; -0.52; 0.88; -0.44; 0.06}; output={-0.65; -0.64; 0.03; 0.03; -0.35; -0.6; -0.82; -0.12; -0.52}
1365105190946	updated	input={0.4; 0.8; 0.18; 0.47; -0.02; -0.52; 0.88; -0.44; 0.06}; output={-0.65; -0.64; 0.03; 0.03; -0.35; -0.6; -0.82; -0.12; -0.52}
1365105191049	updated	input={0.4; 0.8; 0.18; 0.47; -0.02; -0.52; 0.88; -0.44; 0.06}; output={-0.65; -0.64; 0.03; 0.03; -0.35; -0.6; -0.82; -0.12; -0.52}
1365105191147	updated	input={0.4; 0.8; 0.18; 0.47; -0.02; -0.52; 0.88; -0.44; 0.06}; output={-0.65; -0.64; 0.03; 0.03; -0.35; -0.6; -0.82; -0.12; -0.52}
1365105191328	updated	input={0.4; 0.8; 0.18; 0.47; -0.02; -0.52; 0.88; -0.44; 0.06}; output={-0.65; -0.64; 0.03; 0.03; -0.35; -0.6; -0.82; -0.12; -0.52}
1365105191433	updated	input={0.4; 0.8; 0.18; 0.47; -0.02; -0.52; 0.88; -0.44; 0.06}; output={-0.65; -0.64; 0.03; 0.03; -0.35; -0.6; -0.82; -0.12; -0.52}
1365105191554	updated	input={0.4; 0.8; 0.18; 0.47; -0.02; -0.52; 0.88; -0.44; 0.06}; output={-0.65; -0.64; 0.03; 0.03; -0.35; -0.6; -0.82; -0.12; -0.52}
1365105191674	updated	input={0.4; 0.8; 0.18; 0.47; -0.02; -0.52; 0.88; -0.44; 0.06}; output={-0.65; -0.64; 0.03; 0.03; -0.35; -0.6; -0.82; -0.12; -0.52}
1365105191794	updated	input={0.4; 0.8; 0.18; 0.47; -0.02; -0.52; 0.88; -0.44; 0.06}; output={-0.65; -0.64; 0.03; 0.03; -0.35; -0.6; -0.82; -0.12; -0.52}
1365105191955	updated	input={0.4; 0.8; 0.18; 0.47; -0.02; -0.52; 0.88; -0.44; 0.06}; output={-0.65; -0.64; 0.03; 0.03; -0.35; -0.6; -0.82; -0.12; -0.52}
1365105192151	updated	input={0.4; 0.8; 0.18; 0.47; -0.02; -0.52; 0.88; -0.44; 0.06}; output={-0.65; -0.64; 0.03; 0.03; -0.35; -0.6; -0.82; -0.12; -0.52}
1365105192319	updated	input={0.4; 0.8; 0.18; 0.47; -0.02; -0.52; 0.88; -0.44; 0.06}; output={-0.65; -0.64; 0.03; 0.03; -0.35; -0.6; -0.82; -0.12; -0.52}
1365105192423	updated	input={0.4; 0.8; 0.18; 0.47; -0.02; -0.52; 0.88; -0.44; 0.06}; output={-0.65; -0.64; 0.03; 0.03; -0.35; -0.6; -0.82; -0.12; -0.52}
1365105192529	updated	input={0.4; 0.8; 0.18; 0.47; -0.02; -0.52; 0.88; -0.44; 0.06}; output={-0.65; -0.64; 0.03; 0.03; -0.35; -0.6; -0.82; -0.12; -0.52}
1365105192649	updated	input={0.4; 0.8; 0.18; 0.47; -0.02; -0.52; 0.88; -0.44; 0.06}; output={-0.65; -0.64; 0.03; 0.03; -0.35; -0.6; -0.82; -0.12; -0.52}
1365105192775	updated	input={0.4; 0.8; 0.18; 0.47; -0.02; -0.52; 0.88; -0.44; 0.06}; output={-0.65; -0.64; 0.03; 0.03; -0.35; -0.6; -0.82; -0.12; -0.52}
1365105192904	updated	input={0.4; 0.8; 0.18; 0.47; -0.02; -0.52; 0.88; -0.44; 0.06}; output={-0.65; -0.64; 0.03; 0.03; -0.35; -0.6; -0.82; -0.12; -0.52}
1365105193028	updated	input={0.4; 0.8; 0.18; 0.47; -0.02; -0.52; 0.88; -0.44; 0.06}; output={-0.65; -0.64; 0.03; 0.03; -0.35; -0.6; -0.82; -0.12; -0.52}
1365105193147	updated	input={0.4; 0.8; 0.18; 0.47; -0.02; -0.52; 0.88; -0.44; 0.06}; output={-0.65; -0.64; 0.03; 0.03; -0.35; -0.6; -0.82; -0.12; -0.52}
1365105193254	updated	input={0.4; 0.8; 0.18; 0.47; -0.02; -0.52; 0.88; -0.44; 0.06}; output={-0.65; -0.64; 0.03; 0.03; -0.35; -0.6; -0.82; -0.12; -0.52}
1365105193375	updated	input={0.4; 0.8; 0.18; 0.47; 0.13; -0.52; 0.88; -0.44; 0.06}; output={-0.65; -0.64; 0.03; 0.01; -0.48; -0.53; -0.82; -0.12; -0.52}
1365105193497	updated	input={0.4; 0.8; 0.18; 0.47; 0.13; -0.52; 0.88; -0.44; 0.06}; output={-0.65; -0.64; 0.03; 0.01; -0.48; -0.53; -0.82; -0.12; -0.52}
1365105194929	updated	input={0.4; 0.8; 0.18; 0.47; 0.13; -0.52; 0.88; -0.44; 0.06}; output={-0.65; -0.64; 0.03; 0.01; -0.48; -0.53; -0.82; -0.12; -0.52}
1365105195054	updated	input={0.4; 0.8; 0.18; 0.47; 0.13; -0.52; 0.88; -0.44; 0.06}; output={-0.65; -0.64; 0.03; 0.01; -0.48; -0.53; -0.82; -0.12; -0.52}
1365105195167	updated	input={0.4; 0.8; 0.18; 0.47; 0.13; -0.52; 0.88; -0.44; 0.06}; output={-0.65; -0.64; 0.03; 0.01; -0.48; -0.53; -0.82; -0.12; -0.52}
1365105195320	updated	input={0.4; 0.8; 0.18; 0.47; 0.13; -0.52; 0.88; -0.44; 0.06}; output={-0.65; -0.64; 0.03; 0.01; -0.48; -0.53; -0.82; -0.12; -0.52}
1365105195448	updated	input={0.4; 0.8; 0.18; 0.47; -0.02; -0.52; 0.88; -0.44; 0.06}; output={-0.65; -0.64; 0.03; 0.03; -0.35; -0.6; -0.82; -0.12; -0.52}
1365105195572	updated	input={0.4; 0.8; 0.18; 0.47; -0.02; -0.52; 0.88; -0.44; 0.06}; output={-0.65; -0.64; 0.03; 0.03; -0.35; -0.6; -0.82; -0.12; -0.52}
1365105195736	updated	input={0.4; 0.8; 0.18; 0.47; -0.02; -0.52; 0.88; -0.44; 0.06}; output={-0.65; -0.64; 0.03; 0.03; -0.35; -0.6; -0.82; -0.12; -0.52}
1365105195901	updated	input={0.4; 0.8; 0.18; 0.47; -0.02; -0.52; 0.88; -0.44; 0.06}; output={-0.65; -0.64; 0.03; 0.03; -0.35; -0.6; -0.82; -0.12; -0.52}
1365105196036	updated	input={0.4; 0.8; 0.18; 0.47; -0.02; -0.52; 0.88; -0.44; 0.06}; output={-0.65; -0.64; 0.03; 0.03; -0.35; -0.6; -0.82; -0.12; -0.52}
1365105196188	updated	input={0.4; 0.8; 0.18; 0.47; -0.02; -0.52; 0.88; -0.44; 0.06}; output={-0.65; -0.64; 0.03; 0.03; -0.35; -0.6; -0.82; -0.12; -0.52}
1365105196326	updated	input={0.4; 0.8; 0.18; 0.47; -0.02; -0.52; 0.88; -0.44; 0.06}; output={-0.65; -0.64; 0.03; 0.03; -0.35; -0.6; -0.82; -0.12; -0.52}
1365105196512	updated	input={0.4; 0.8; 0.18; 0.47; -0.02; -0.52; 0.88; -0.44; 0.06}; output={-0.65; -0.64; 0.03; 0.03; -0.35; -0.6; -0.82; -0.12; -0.52}
1365105196635	updated	input={0.4; 0.8; 0.18; 0.47; -0.02; -0.52; 0.88; -0.44; 0.06}; output={-0.65; -0.64; 0.03; 0.03; -0.35; -0.6; -0.82; -0.12; -0.52}
1365105196818	updated	input={0.4; 0.8; 0.18; 0.47; -0.02; -0.52; 0.88; -0.44; 0.06}; output={-0.65; -0.64; 0.03; 0.03; -0.35; -0.6; -0.82; -0.12; -0.52}
1365105197003	updated	input={0.4; 0.8; 0.18; 0.47; -0.02; -0.52; 0.88; -0.44; 0.06}; output={-0.65; -0.64; 0.03; 0.03; -0.35; -0.6; -0.82; -0.12; -0.52}
1365105197117	updated	input={0.4; 0.8; 0.18; 0.47; -0.02; -0.52; 0.88; -0.44; 0.06}; output={-0.65; -0.64; 0.03; 0.03; -0.35; -0.6; -0.82; -0.12; -0.52}
1365105197243	updated	input={0.4; 0.8; 0.18; 0.47; -0.02; -0.52; 0.88; -0.44; 0.06}; output={-0.65; -0.64; 0.03; 0.03; -0.35; -0.6; -0.82; -0.12; -0.52}
1365105197402	updated	input={0.4; 0.8; 0.18; 0.47; -0.02; -0.52; 0.88; -0.44; 0.06}; output={-0.65; -0.64; 0.03; 0.03; -0.35; -0.6; -0.82; -0.12; -0.52}
1365105197545	updated	input={0.4; 0.8; 0.18; 0.47; -0.02; -0.52; 0.88; -0.44; 0.06}; output={-0.65; -0.64; 0.03; 0.03; -0.35; -0.6; -0.82; -0.12; -0.52}
1365105197668	updated	input={0.4; 0.8; 0.18; 0.47; -0.02; -0.52; 0.88; -0.44; 0.06}; output={-0.65; -0.64; 0.03; 0.03; -0.35; -0.6; -0.82; -0.12; -0.52}
1365105197809	updated	input={0.4; 0.8; 0.18; 0.47; -0.11; -0.52; 0.88; -0.44; 0.06}; output={-0.65; -0.64; 0.03; 0.04; -0.27; -0.65; -0.82; -0.12; -0.52}
1365105197927	updated	input={0.4; 0.8; 0.18; 0.47; -0.11; -0.52; 0.88; -0.44; 0.06}; output={-0.65; -0.64; 0.03; 0.04; -0.27; -0.65; -0.82; -0.12; -0.52}
1365105198076	updated	input={0.4; 0.8; 0.18; 0.47; -0.11; -0.52; 0.88; -0.44; 0.06}; output={-0.65; -0.64; 0.03; 0.04; -0.27; -0.65; -0.82; -0.12; -0.52}
1365105198210	updated	input={0.4; 0.8; 0.18; 0.47; -0.11; -0.52; 0.88; -0.44; 0.06}; output={-0.65; -0.64; 0.03; 0.04; -0.27; -0.65; -0.82; -0.12; -0.52}
1365105198356	updated	input={0.4; 0.8; 0.18; 0.47; -0.11; -0.52; 0.88; -0.44; 0.06}; output={-0.65; -0.64; 0.03; 0.04; -0.27; -0.65; -0.82; -0.12; -0.52}
1365105198477	updated	input={0.4; 0.8; 0.18; 0.47; -0.11; -0.52; 0.88; -0.44; 0.06}; output={-0.65; -0.64; 0.03; 0.04; -0.27; -0.65; -0.82; -0.12; -0.52}
1365105198725	updated	input={0.4; 0.8; 0.18; 0.47; -0.11; -0.52; 0.88; -0.44; 0.06}; output={-0.65; -0.64; 0.03; 0.04; -0.27; -0.65; -0.82; -0.12; -0.52}
1365105200168	updated	input={0.4; 0.8; 0.18; 0.47; -0.11; -0.52; 0.88; -0.44; 0.06}; output={-0.65; -0.64; 0.03; 0.04; -0.27; -0.65; -0.82; -0.12; -0.52}
1365105201867	updated	input={0.4; 0.8; 0.18; 0.6; -0.11; -0.52; 0.88; -0.44; 0.06}; output={-0.65; -0.64; 0.03; -0.05; -0.31; -0.73; -0.82; -0.12; -0.52}
1365105204018	updated	input={0.4; 0.8; 0.18; 0.65; -0.11; -0.52; 0.88; -0.44; 0.06}; output={-0.65; -0.64; 0.03; -0.09; -0.33; -0.77; -0.82; -0.12; -0.52}
1365105207211	updated	input={0.4; 0.8; 0.18; 0.65; -0.11; -0.52; 0.88; -0.44; 0.06}; output={-0.65; -0.64; 0.03; -0.09; -0.33; -0.76; -0.82; -0.12; -0.52}
1365105209023	updated	input={0.4; 0.8; 0.18; 0.65; 0.14; -0.52; 0.88; -0.44; 0.06}; output={-0.65; -0.64; 0.03; -0.11; -0.54; -0.64; -0.82; -0.12; -0.52}
1365105211315	updated	input={0.4; 0.8; 0.18; 0.65; 0.27; -0.52; 0.88; -0.44; 0.06}; output={-0.65; -0.64; 0.03; -0.13; -0.65; -0.57; -0.82; -0.12; -0.52}
1365105214577	updated	input={0.4; 0.8; 0.18; 0.54; 0.27; -0.52; 0.88; -0.44; 0.06}; output={-0.65; -0.64; 0.03; -0.05; -0.61; -0.5; -0.82; -0.12; -0.52}
1365105215928	updated	input={0.4; 0.8; 0.18; 0.63; 0.27; -0.52; 0.88; -0.44; 0.06}; output={-0.65; -0.64; 0.03; -0.12; -0.64; -0.56; -0.82; -0.12; -0.52}
1365105218577	updated	input={0.4; 0.8; 0.18; 0.71; 0.27; -0.52; 0.88; -0.44; 0.06}; output={-0.65; -0.64; 0.03; -0.17; -0.66; -0.61; -0.82; -0.12; -0.52}
1365105218627	solved	Statuesque Name (Individual)
1365105239472	initialized	name="Wide Growth (Team)"; target={-0.21; -0.4; -0.19; -0.23; -0.5; -0.68}
1365105245247	updated	input={0; 0; 0; 0; 0; 0}; output={-0; 0; 0; 0; 0; 0}
1365105250703	updated	input={0.46; 0; 0; 0; 0; 0}; output={-0.46; 0; 0; 0; 0; 0}
1365105252141	updated	input={-0.7; 0; 0; 0; 0; 0}; output={0.7; 0; 0; 0; 0; 0}
1365105254027	updated	input={0.08; 0; 0; 0; 0; 0}; output={-0.08; 0; 0; 0; 0; 0}
1365105257433	updated	input={0.08; 0.89; 0; 0; 0; 0}; output={-0.08; 0.89; 0; 0; 0; 0}
1365105258983	updated	input={0.08; -1; 0; 0; 0; 0}; output={-0.08; -1; 0; 0; 0; 0}
1365105261394	updated	input={0.08; 0.1; 0; 0; 0; 0}; output={-0.08; 0.1; 0; 0; 0; 0}
1365105271748	updated	input={1; 0.1; 0; 0; 0; 0}; output={-1; 0.1; 0; 0; 0; 0}
1365105275546	updated	input={-1; 0.1; 0; 0; 0; 0}; output={1; 0.1; 0; 0; 0; 0}
1365105281374	updated	input={0.56; 0.1; 0; 0; 0; 0}; output={-0.56; 0.1; 0; 0; 0; 0}
1365105284864	updated	input={0.38; 0.1; 0; 0; 0; 0}; output={-0.38; 0.1; 0; 0; 0; 0}
1365105298462	updated	input={0.38; 0.1; 0; 0; 0; 0}; output={-0.38; 0.1; 0; 0; 0; 0}
1365105303805	updated	input={0.22; 0.1; 0; 0; 0; 0}; output={-0.22; 0.1; 0; 0; 0; 0}
1365105313670	updated	input={0.22; 0.1; 0; 0; 0; 0}; output={-0.22; 0.1; 0; 0; 0; 0}
1365105313807	updated	input={0.22; 1; 0; 0; 0; 0}; output={-0.22; 1; 0; 0; 0; 0}
1365105320571	updated	input={0.22; -1; 0; 0; 0; 0}; output={-0.22; -1; 0; 0; 0; 0}
1365105326853	updated	input={0.22; -0.54; 0; 0; 0; 0}; output={-0.22; -0.54; 0; 0; 0; 0}
1365105337645	updated	input={0.22; -0.54; 0.41; 0; 0; 0}; output={-0.22; -0.54; 0.41; 0; 0; 0}
1365105341773	updated	input={0.22; -0.54; -0.15; 0; 0; 0}; output={-0.22; -0.54; -0.15; 0; 0; 0}
1365105341929	updated	input={0.22; -0.54; -0.15; 0; 0; 0}; output={-0.22; -0.54; -0.15; 0; 0; 0}
1365105343922	updated	input={0.22; -0.54; -0.15; 0; 0; 0}; output={-0.22; -0.54; -0.15; 0; 0; 0}
1365105344564	updated	input={0.22; -0.54; -0.15; 0; 0; 0}; output={-0.22; -0.54; -0.15; 0; 0; 0}
1365105347565	updated	input={0.22; -0.54; -0.15; 0.23; 0; 0}; output={-0.22; -0.54; -0.15; 0.23; 0; 0}
1365105352941	updated	input={0.22; -0.54; -0.15; -0.28; 0; 0}; output={-0.22; -0.54; -0.15; -0.28; 0; 0}
1365105361679	updated	input={0.22; -0.54; -0.15; -0.28; -0.07; 0}; output={-0.22; -0.54; -0.15; -0.28; -0.07; 0}
1365105365725	updated	input={0.22; -0.54; -0.15; -0.28; -0.12; 0}; output={-0.22; -0.54; -0.15; -0.28; -0.12; 0}
1365105368361	updated	input={0.22; -0.54; -0.15; -0.28; -0.32; 0}; output={-0.22; -0.54; -0.15; -0.28; -0.32; 0}
1365105371577	updated	input={0.22; -0.54; -0.15; -0.28; -0.45; 0}; output={-0.22; -0.54; -0.15; -0.28; -0.45; 0}
1365105377503	updated	input={0.22; -0.54; -0.15; -0.28; -0.45; 0.11}; output={-0.22; -0.54; -0.15; -0.28; -0.45; 0.11}
1365105381395	updated	input={0.22; -0.54; -0.15; -0.28; -0.45; -0.08}; output={-0.22; -0.54; -0.15; -0.28; -0.45; -0.08}
1365105386608	updated	input={0.22; -0.54; -0.15; -0.28; -0.45; -0.2}; output={-0.22; -0.54; -0.15; -0.28; -0.45; -0.2}
1365105392235	updated	input={0.22; -0.54; -0.15; -0.28; -0.45; -0.28}; output={-0.22; -0.54; -0.15; -0.28; -0.45; -0.28}
1365105394894	updated	input={0.22; -0.54; -0.15; -0.28; -0.45; -0.4}; output={-0.22; -0.54; -0.15; -0.28; -0.45; -0.4}
1365105397762	updated	input={0.22; -0.54; -0.15; -0.28; -0.45; -0.59}; output={-0.22; -0.54; -0.15; -0.28; -0.45; -0.59}
1365105412833	updated	input={0.33; -0.54; -0.15; -0.28; -0.45; -0.59}; output={-0.33; -0.54; -0.15; -0.28; -0.45; -0.59}
1365105415605	updated	input={0.17; -0.54; -0.15; -0.28; -0.45; -0.59}; output={-0.17; -0.54; -0.15; -0.28; -0.45; -0.59}
1365105423069	updated	input={0.17; -0.32; -0.15; -0.28; -0.45; -0.59}; output={-0.17; -0.32; -0.15; -0.28; -0.45; -0.59}
1365105423243	solved	Wide Growth (Team)
1365105435937	initialized	name="Hard Development (Team)"; target={-0.75; -0.61; -0.23}
1365105446098	updated	input={1; 0; 0}; output={1; 0; 0}
1365105449166	updated	input={0.57; 0; 0}; output={0.57; 0; 0}
1365105450091	updated	input={0.14; 0; 0}; output={0.14; 0; 0}
1365105450853	updated	input={-0.29; 0; 0}; output={-0.29; 0; 0}
1365105451764	updated	input={-0.52; 0; 0}; output={-0.52; 0; 0}
1365105452877	updated	input={-0.7; 0; 0}; output={-0.7; 0; 0}
1365105454737	updated	input={-0.65; 0; 0}; output={-0.65; 0; 0}
1365105456407	updated	input={-0.71; 0; 0}; output={-0.71; 0; 0}
1365105460126	updated	input={-0.71; 0; 0}; output={-0.71; 0; 0}
1365105461574	updated	input={-0.71; 0.13; 0}; output={-0.71; -0.13; 0}
1365105462387	updated	input={-0.71; 0.13; 0}; output={-0.71; -0.13; 0}
1365105463608	updated	input={-0.71; 0.13; 0.41}; output={-0.71; -0.13; 0.41}
1365105466649	updated	input={-0.71; 0.13; 0.59}; output={-0.71; -0.13; 0.59}
1365105471468	updated	input={-0.71; 0.13; -0.36}; output={-0.71; -0.13; -0.36}
1365105476137	updated	input={-0.71; 0.13; -0.22}; output={-0.71; -0.13; -0.22}
1365105479292	updated	input={-0.71; 0.37; -0.22}; output={-0.71; -0.37; -0.22}
1365105481940	updated	input={-0.71; 0.46; -0.22}; output={-0.71; -0.46; -0.22}
1365105483971	updated	input={-0.71; 0.57; -0.22}; output={-0.71; -0.57; -0.22}
1365105484018	solved	Hard Development (Team)
1365105489464	initialized	name="Absorbed Copper (Team)"; target={-0.27; -0.84; -0.41; -0.25}
1365105495337	updated	input={1; 0; 0; 0}; output={-0.45; -0.43; -0.67; -0.42}
1365105497291	updated	input={0.99; 0; 0; 0}; output={-0.45; -0.42; -0.66; -0.41}
1365105498030	updated	input={0.88; 0; 0; 0}; output={-0.39; -0.38; -0.59; -0.37}
1365105499304	updated	input={0.69; 0; 0; 0}; output={-0.31; -0.29; -0.46; -0.29}
1365105504369	updated	input={0.69; -0.01; 0; 0}; output={-0.31; -0.31; -0.45; -0.29}
1365105508183	updated	input={0.69; 0.09; 0; 0}; output={-0.31; -0.22; -0.51; -0.29}
1365105509301	updated	input={0.69; -0.32; 0; 0}; output={-0.3; -0.56; -0.29; -0.29}
1365105510721	updated	input={0.69; -0.43; 0; 0}; output={-0.3; -0.66; -0.23; -0.29}
[truncated: 1,227 more rows]
