# Supplementary material for: Data on multi-actor parameter design tasks by engineering students with variable problem size, coupling, and team size
Source: Data Brief. 2018 Aug 31;20:1079–84. doi: 10.1016/j.dib.2018.08.162 (PMC6140357; doi:10.1016/j.dib.2018.08.162)
Supplement: Supplementary file 2 — Supplementary material [file mmc2.zip › data/raw/session2/experiment002.json]

{"name":"experiment002","numberDesigners":3,"trainingModels":[{"name":"Training #1 (Individual)","couplingMatrix":[[-1,0,0],[0,1,0],[0,0,-1]],"targetVector":[1,1,1],"inputIndices":[[0],[1],[2]],"outputIndices":[[0],[1],[2]],"inputLabels":["Diameter","Volume","Flux"],"outputLabels":["Sigma","Gamma","Theta"]},{"name":"Training #2 (Individual)","couplingMatrix":[[-1,0,0,0,0,0],[0,-1,0,0,0,0],[0,0,-1,0,0,0],[0,0,0,-1,0,0],[0,0,0,0,1,0],[0,0,0,0,0,1]],"targetVector":[-0.16686,-0.98598,-0.67897,-0.73416,-0.96599,-0.25857],"inputIndices":[[0,1],[2,3],[4,5]],"outputIndices":[[0,1],[2,3],[4,5]],"inputLabels":["Mass","Stability","Stiffness","Resistance","Temperature","Voltage"],"outputLabels":["Zeta","Pi","Rho","Beta","Kappa","Omega"]},{"name":"Training #3 (Individual)","couplingMatrix":[[-0.75135,-0.6599,0,0,0,0],[-0.6599,0.75135,0,0,0,0],[0,0,-0.46121,-0.88729,0,0],[0,0,-0.88729,0.46121,0,0],[0,0,0,0,-0.56289,-0.82653],[0,0,0,0,-0.82653,0.56289]],"targetVector":[-0.99953,-0.030564,-0.87647,-0.48146,-0.88038,-0.47426],"inputIndices":[[0,1],[2,3],[4,5]],"outputIndices":[[0,1],[2,3],[4,5]],"inputLabels":["Power","Speed","Flexibility","Length","Size","Acceleration"],"outputLabels":["Tau","Delta","Psi","Alpha","Omicron","Mu"]},{"name":"Training #4 (Team)","couplingMatrix":[[1,0,0],[0,-1,0],[0,0,-1]],"targetVector":[-0.63711,-0.21842,-0.73918],"inputIndices":[[0],[1],[2]],"outputIndices":[[2],[0],[1]],"inputLabels":["Torque","Capacity","Insulation"],"outputLabels":["Iota","Epsilon","Sigma"]},{"name":"Training #5 (Team)","couplingMatrix":[[-0.39515,0.30872,-0.86519],[-0.52949,-0.84618,-0.060114],[-0.75067,0.43435,0.49783]],"targetVector":[-0.17382,-0.58867,-0.78947],"inputIndices":[[0],[1],[2]],"outputIndices":[[0],[1],[2]],"inputLabels":["Shielding","Diameter","Volume"],"outputLabels":["Gamma","Theta","Zeta"]}],"experimentModels":[{"name":"Wistful Act (Team)","couplingMatrix":[[-0.66007,-0.75121],[-0.75121,0.66007]],"targetVector":[-0.96761,-0.25246],"inputIndices":[[],[0],[1]],"outputIndices":[[],[0],[1]],"inputLabels":["Size","Acceleration"],"outputLabels":["Pi","Rho"]},{"name":"Absorbed Copper (Team)","couplingMatrix":[[-0.44871,-0.020359,0.22523,-0.86459],[-0.42719,0.84904,0.18494,0.24989],[-0.66513,-0.52791,0.2988,0.43546],[-0.41686,-0.0058357,-0.90873,-0.020246]],"targetVector":[-0.26527,-0.83718,-0.40569,-0.25333],"inputIndices":[[0,1],[2,3],[]],"outputIndices":[[0,1],[2,3],[]],"inputLabels":["Speed","Flexibility","Length","Size"],"outputLabels":["Zeta","Pi","Rho","Beta"]},{"name":"Onerous Effect (Team)","couplingMatrix":[[-1,0,0],[0,1,0],[0,0,1]],"targetVector":[-0.42423,-0.62835,-0.65208],"inputIndices":[[0],[1],[2]],"outputIndices":[[1],[0],[2]],"inputLabels":["Insulation","Shielding","Diameter"],"outputLabels":["Omega","Tau","Delta"]},{"name":"Befitting Plant (Team)","couplingMatrix":[[-0.3972,0.66018,0.63749],[-0.82923,0.039447,-0.55751],[-0.39321,-0.75007,0.53178]],"targetVector":[-0.96842,-0.23052,-0.094993],"inputIndices":[[0,1],[2],[]],"outputIndices":[[0,1],[2],[]],"inputLabels":["Temperature","Voltage","Power"],"outputLabels":["Sigma","Gamma","Theta"]},{"name":"Hard Development (Team)","couplingMatrix":[[1,0,0],[0,-1,0],[0,0,1]],"targetVector":[-0.75343,-0.61457,-0.23376],"inputIndices":[[0],[1],[2]],"outputIndices":[[0],[2],[1]],"inputLabels":["Volume","Flux","Mass"],"outputLabels":["Psi","Alpha","Omicron"]},{"name":"Hallowed Sign (Individual)","couplingMatrix":[[-0.9415,-0.33701,0,0,0,0],[-0.33701,0.9415,0,0,0,0],[0,0,-0.86689,-0.49849,0,0],[0,0,-0.49849,0.86689,0,0],[0,0,0,0,-0.78043,-0.62524],[0,0,0,0,-0.62524,0.78043]],"targetVector":[-0.98222,-0.18772,-0.78796,-0.61573,-0.25739,-0.96631],"inputIndices":[[0,1],[2,3],[4,5]],"outputIndices":[[0,1],[2,3],[4,5]],"inputLabels":["Mass","Stability","Stiffness","Resistance","Temperature","Voltage"],"outputLabels":["Tau","Delta","Psi","Alpha","Omicron","Mu"]},{"name":"Staking System (Team)","couplingMatrix":[[-1,0,0],[0,1,0],[0,0,1]],"targetVector":[-0.24881,-0.68779,-0.68194],"inputIndices":[[0],[1],[2]],"outputIndices":[[1],[2],[0]],"inputLabels":["Insulation","Shielding","Diameter"],"outputLabels":["Delta","Psi","Alpha"]},{"name":"Wide Growth (Team)","couplingMatrix":[[-1,0,0,0,0,0],[0,1,0,0,0,0],[0,0,1,0,0,0],[0,0,0,1,0,0],[0,0,0,0,1,0],[0,0,0,0,0,1]],"targetVector":[-0.21317,-0.39572,-0.18773,-0.22734,-0.49706,-0.68115],"inputIndices":[[0,1],[2,3],[4,5]],"outputIndices":[[2,4],[0,5],[1,3]],"inputLabels":["Volume","Flux","Mass","Stability","Stiffness","Resistance"],"outputLabels":["Omicron","Mu","Iota","Epsilon","Sigma","Gamma"]},{"name":"Thinkable Ink (Individual)","couplingMatrix":[[1,0,0,0,0,0,0,0,0,0,0,0,0,0,0,0,0,0],[0,-1,0,0,0,0,0,0,0,0,0,0,0,0,0,0,0,0],[0,0,1,0,0,0,0,0,0,0,0,0,0,0,0,0,0,0],[0,0,0,-1,0,0,0,0,0,0,0,0,0,0,0,0,0,0],[0,0,0,0,-1,0,0,0,0,0,0,0,0,0,0,0,0,0],[0,0,0,0,0,1,0,0,0,0,0,0,0,0,0,0,0,0],[0,0,0,0,0,0,1,0,0,0,0,0,0,0,0,0,0,0],[0,0,0,0,0,0,0,1,0,0,0,0,0,0,0,0,0,0],[0,0,0,0,0,0,0,0,1,0,0,0,0,0,0,0,0,0],[0,0,0,0,0,0,0,0,0,-1,0,0,0,0,0,0,0,0],[0,0,0,0,0,0,0,0,0,0,1,0,0,0,0,0,0,0],[0,0,0,0,0,0,0,0,0,0,0,-1,0,0,0,0,0,0],[0,0,0,0,0,0,0,0,0,0,0,0,-1,0,0,0,0,0],[0,0,0,0,0,0,0,0,0,0,0,0,0,1,0,0,0,0],[0,0,0,0,0,0,0,0,0,0,0,0,0,0,-1,0,0,0],[0,0,0,0,0,0,0,0,0,0,0,0,0,0,0,-1,0,0],[0,0,0,0,0,0,0,0,0,0,0,0,0,0,0,0,-1,0],[0,0,0,0,0,0,0,0,0,0,0,0,0,0,0,0,0,1]],"targetVector":[-0.34345,-0.43819,-0.31711,-0.45405,-0.32279,-0.52832,-0.19414,-0.47733,-0.31953,-0.27503,-0.48723,-0.56509,-0.52654,-0.34371,-0.37238,-0.49318,-0.36376,-0.30065],"inputIndices":[[0,1,2,3,4,5],[6,7,8,9,10,11],[12,13,14,15,16,17]],"outputIndices":[[0,1,2,3,4,5],[6,7,8,9,10,11],[12,13,14,15,16,17]],"inputLabels":["Stability","Stiffness","Resistance","Temperature","Voltage","Power","Speed","Flexibility","Length","Size","Acceleration","Torque","Capacity","Insulation","Shielding","Diameter","Volume","Flux"],"outputLabels":["Omega","Tau","Delta","Psi","Alpha","Omicron","Mu","Iota","Epsilon","Sigma","Gamma","Theta","Zeta","Pi","Rho","Beta","Kappa","Omega"]},{"name":"Unwritten Experience (Team)","couplingMatrix":[[-0.98632,-0.16487],[-0.16487,0.98632]],"targetVector":[-0.5832,-0.81233],"inputIndices":[[0],[],[1]],"outputIndices":[[0],[],[1]],"inputLabels":["Torque","Capacity"],"outputLabels":["Beta","Kappa"]},{"name":"Towering Test (Team)","couplingMatrix":[[-1,0,0],[0,1,0],[0,0,-1]],"targetVector":[-0.11215,-0.89078,-0.44038],"inputIndices":[[0],[1],[2]],"outputIndices":[[2],[0],[1]],"inputLabels":["Acceleration","Torque","Capacity"],"outputLabels":["Kappa","Omega","Tau"]},{"name":"Statuesque Name (Individual)","couplingMatrix":[[-0.1481,-0.55169,-0.82079,0,0,0,0,0,0],[-0.50893,-0.6691,0.54156,0,0,0,0,0,0],[-0.84797,0.49794,-0.18168,0,0,0,0,0,0],[0,0,0,-0.70926,-0.11118,-0.69612,0,0,0],[0,0,0,-0.29804,-0.84759,0.43904,0,0,0],[0,0,0,-0.63884,0.51887,0.56803,0,0,0],[0,0,0,0,0,0,-0.60468,0.59175,-0.5331],[0,0,0,0,0,0,-0.51505,-0.80107,-0.30499],[0,0,0,0,0,0,-0.60753,0.090155,0.78917]],"targetVector":[-0.74972,-0.65865,-0.064048,-0.10031,-0.711,-0.696,-0.86849,-0.06058,-0.492],"inputIndices":[[0,1,2],[3,4,5],[6,7,8]],"outputIndices":[[0,1,2],[3,4,5],[6,7,8]],"inputLabels":["Power","Speed","Flexibility","Length","Size","Acceleration","Torque","Capacity","Insulation"],"outputLabels":["Iota","Epsilon","Sigma","Gamma","Theta","Zeta","Pi","Rho","Beta"]},{"name":"Chief Government (Individual)","couplingMatrix":[[1,0,0,0,0,0,0,0,0,0,0,0],[0,-1,0,0,0,0,0,0,0,0,0,0],[0,0,1,0,0,0,0,0,0,0,0,0],[0,0,0,-1,0,0,0,0,0,0,0,0],[0,0,0,0,1,0,0,0,0,0,0,0],[0,0,0,0,0,1,0,0,0,0,0,0],[0,0,0,0,0,0,1,0,0,0,0,0],[0,0,0,0,0,0,0,1,0,0,0,0],[0,0,0,0,0,0,0,0,1,0,0,0],[0,0,0,0,0,0,0,0,0,1,0,0],[0,0,0,0,0,0,0,0,0,0,1,0],[0,0,0,0,0,0,0,0,0,0,0,1]],"targetVector":[-0.31322,-0.75135,-0.15434,-0.55995,-0.55299,-0.32514,-0.70712,-0.29743,-0.35335,-0.23315,-0.51791,-0.74334],"inputIndices":[[0,1,2,3],[4,5,6,7],[8,9,10,11]],"outputIndices":[[0,1,2,3],[4,5,6,7],[8,9,10,11]],"inputLabels":["Flexibility","Length","Size","Acceleration","Torque","Capacity","Insulation","Shielding","Diameter","Volume","Flux","Mass"],"outputLabels":["Omicron","Mu","Iota","Epsilon","Sigma","Gamma","Theta","Zeta","Pi","Rho","Beta","Kappa"]},{"name":"Economic Motion (Team)","couplingMatrix":[[-0.70835,0.67024,0.2214],[-0.19118,0.11976,-0.97422],[-0.67947,-0.73242,0.043309]],"targetVector":[-0.73692,-0.61414,-0.28246],"inputIndices":[[0],[1],[2]],"outputIndices":[[0],[1],[2]],"inputLabels":["Temperature","Voltage","Power"],"outputLabels":["Theta","Zeta","Pi"]},{"name":"Noiseless Stone (Team)","couplingMatrix":[[-0.4812,0.41264,-0.662,-0.3999],[-0.3021,-0.80368,0.02787,-0.51191],[-0.62555,-0.23551,-0.13405,0.73161],[-0.53466,0.35827,0.73689,-0.20682]],"targetVector":[-0.67611,-0.026061,-0.029584,-0.73575],"inputIndices":[[0,1],[2],[3]],"outputIndices":[[0,1],[2],[3]],"inputLabels":["Speed","Flexibility","Length","Size"],"outputLabels":["Rho","Beta","Kappa","Omega"]},{"name":"Brainy Damage (Individual)","couplingMatrix":[[-0.41153,-0.02372,0.014334,0.91097,0,0,0,0,0,0,0,0],[-0.60713,-0.73185,0.094161,-0.29481,0,0,0,0,0,0,0,0],[-0.57492,0.63568,0.45028,-0.25025,0,0,0,0,0,0,0,0],[-0.36263,0.24441,-0.88779,-0.14348,0,0,0,0,0,0,0,0],[0,0,0,0,-0.45235,-0.33246,-0.26341,0.78452,0,0,0,0],[0,0,0,0,-0.49142,0.86587,-0.072652,0.059183,0,0,0,0],[0,0,0,0,-0.46891,-0.27612,-0.59821,-0.58824,0,0,0,0],[0,0,0,0,-0.57794,-0.25201,0.75331,-0.1871,0,0,0,0],[0,0,0,0,0,0,0,0,-0.43961,0.88807,0.085237,0.104],[0,0,0,0,0,0,0,0,-0.49141,-0.31344,0.81,-0.06458],[0,0,0,0,0,0,0,0,-0.63408,-0.20101,-0.50623,-0.54888],[0,0,0,0,0,0,0,0,-0.40399,-0.26961,-0.28349,0.82689]],"targetVector":[-0.63143,-0.71227,-0.30396,-0.039769,-0.48437,-0.57682,-0.082316,-0.6526,-0.61676,-0.61852,-0.20397,-0.44208],"inputIndices":[[0,1,2,3],[4,5,6,7],[8,9,10,11]],"outputIndices":[[0,1,2,3],[4,5,6,7],[8,9,10,11]],"inputLabels":["Shielding","Diameter","Volume","Flux","Mass","Stability","Stiffness","Resistance","Temperature","Voltage","Power","Speed"],"outputLabels":["Kappa","Omega","Tau","Delta","Psi","Alpha","Omicron","Mu","Iota","Epsilon","Sigma","Gamma"]},{"name":"Alert Burst (Team)","couplingMatrix":[[1,0,0],[0,-1,0],[0,0,1]],"targetVector":[-0.60609,-0.6985,-0.38046],"inputIndices":[[0],[1],[2]],"outputIndices":[[2],[1],[0]],"inputLabels":["Stability","Stiffness","Resistance"],"outputLabels":["Mu","Iota","Epsilon"]},{"name":"Breezy Rain (Individual)","couplingMatrix":[[-1,0,0,0,0,0,0,0,0],[0,-1,0,0,0,0,0,0,0],[0,0,-1,0,0,0,0,0,0],[0,0,0,1,0,0,0,0,0],[0,0,0,0,1,0,0,0,0],[0,0,0,0,0,-1,0,0,0],[0,0,0,0,0,0,-1,0,0],[0,0,0,0,0,0,0,-1,0],[0,0,0,0,0,0,0,0,1]],"targetVector":[-0.84085,-0.47378,-0.26173,-0.7229,-0.12311,-0.67989,-0.72032,-0.098089,-0.68667],"inputIndices":[[0,1,2],[3,4,5],[6,7,8]],"outputIndices":[[0,1,2],[3,4,5],[6,7,8]],"inputLabels":["Flux","Mass","Stability","Stiffness","Resistance","Temperature","Voltage","Power","Speed"],"outputLabels":["Pi","Rho","Beta","Kappa","Omega","Tau","Delta","Psi","Alpha"]},{"name":"Murky Mass (Team)","couplingMatrix":[[-0.87931,-0.47625],[-0.47625,0.87931]],"targetVector":[-0.79395,-0.60798],"inputIndices":[[0],[1],[]],"outputIndices":[[0],[1],[]],"inputLabels":["Flexibility","Length"],"outputLabels":["Theta","Zeta"]}]}
