# Supplementary material for: Data on multi-actor parameter design tasks by engineering students with variable problem size, coupling, and team size
Source: Data Brief. 2018 Aug 31;20:1079–84. doi: 10.1016/j.dib.2018.08.162 (PMC6140357; doi:10.1016/j.dib.2018.08.162)
Supplement: Supplementary file 2 — Supplementary material [file mmc2.zip › data/raw/session2/session2.log]

1365449401627	initialized	null
1365449516025	initialized	null
1365449516046	opened	experiment002
1365449978664	initialized	name="Training #1 (Individual)"; target={1; 1; 1}
1365449996887	updated	input={0; 0.04; 0}; output={0; 0.04; 0}
1365449998477	updated	input={0.36; 0.04; 0}; output={-0.36; 0.04; 0}
1365450000310	updated	input={0.36; 0.49; 0}; output={-0.36; 0.49; 0}
1365450002265	updated	input={-0.53; 0.49; 0}; output={0.53; 0.49; 0}
1365450002847	updated	input={-0.53; 0.98; 0}; output={0.53; 0.98; 0}
1365450005293	updated	input={0.74; 0.98; 0}; output={-0.74; 0.98; 0}
1365450008504	updated	input={-0.91; 0.98; 0}; output={0.91; 0.98; 0}
1365450012007	updated	input={-0.91; 0.98; 0}; output={0.91; 0.98; 0}
1365450012219	updated	input={-0.91; 0.98; 0}; output={0.91; 0.98; 0}
1365450012322	updated	input={-0.91; 0.98; 0}; output={0.91; 0.98; 0}
1365450012482	updated	input={-0.91; 0.98; 0}; output={0.91; 0.98; 0}
1365450012613	updated	input={-0.91; 0.98; 0}; output={0.91; 0.98; 0}
1365450013148	updated	input={-0.91; 0.98; 0}; output={0.91; 0.98; 0}
1365450013202	updated	input={-0.91; 0.97; 0}; output={0.91; 0.97; 0}
1365450013271	updated	input={-0.91; 0.97; 0}; output={0.91; 0.97; 0}
1365450013281	updated	input={-0.91; 0.97; 0}; output={0.91; 0.97; 0}
1365450013332	updated	input={-0.91; 0.97; 0}; output={0.91; 0.97; 0}
1365450013338	updated	input={-0.91; 0.97; 0}; output={0.91; 0.97; 0}
1365450013423	updated	input={-0.91; 0.97; 0}; output={0.91; 0.97; 0}
1365450013500	updated	input={-0.91; 0.97; 0}; output={0.91; 0.97; 0}
1365450013511	updated	input={-0.91; 0.96; 0}; output={0.91; 0.96; 0}
1365450013557	updated	input={-0.91; 0.96; 0}; output={0.91; 0.96; 0}
1365450013604	updated	input={-0.91; 0.96; 0}; output={0.91; 0.96; 0}
1365450013638	updated	input={-0.91; 0.96; 0}; output={0.91; 0.96; 0}
1365450013644	updated	input={-0.91; 0.96; 0}; output={0.91; 0.96; 0}
1365450013711	updated	input={-0.91; 0.96; 0}; output={0.91; 0.96; 0}
1365450013770	updated	input={-0.91; 0.96; 0}; output={0.91; 0.96; 0}
1365450013778	updated	input={-0.91; 0.96; 0}; output={0.91; 0.96; 0}
1365450013803	updated	input={-0.91; 0.96; 0}; output={0.91; 0.96; 0}
1365450013812	updated	input={-0.91; 0.96; 0}; output={0.91; 0.96; 0}
1365450013863	updated	input={-0.91; 0.95; 0}; output={0.91; 0.95; 0}
1365450013868	updated	input={-0.91; 0.95; 0}; output={0.91; 0.95; 0}
1365450013875	updated	input={-0.91; 0.95; 0}; output={0.91; 0.95; 0}
1365450013930	updated	input={-0.91; 0.95; 0}; output={0.91; 0.95; 0}
1365450013937	updated	input={-0.91; 0.95; 0}; output={0.91; 0.95; 0}
1365450013997	updated	input={-0.91; 0.95; 0}; output={0.91; 0.95; 0}
1365450014002	updated	input={-0.91; 0.95; 0}; output={0.91; 0.95; 0}
1365450014019	updated	input={-0.91; 0.95; 0}; output={0.91; 0.95; 0}
1365450014042	updated	input={-0.91; 0.95; 0}; output={0.91; 0.95; 0}
1365450014121	updated	input={-0.91; 0.95; 0}; output={0.91; 0.95; 0}
1365450014127	updated	input={-0.91; 0.94; 0}; output={0.91; 0.94; 0}
1365450014133	updated	input={-0.91; 0.94; 0}; output={0.91; 0.94; 0}
1365450014203	updated	input={-0.91; 0.94; 0}; output={0.91; 0.94; 0}
1365450014255	updated	input={-0.91; 0.94; 0}; output={0.91; 0.94; 0}
1365450014260	updated	input={-0.91; 0.94; 0}; output={0.91; 0.94; 0}
1365450014265	updated	input={-0.91; 0.94; 0}; output={0.91; 0.94; 0}
1365450014270	updated	input={-0.91; 0.94; 0}; output={0.91; 0.94; 0}
1365450014338	updated	input={-0.91; 0.94; 0}; output={0.91; 0.94; 0}
1365450014400	updated	input={-0.91; 0.94; 0}; output={0.91; 0.94; 0}
1365450014406	updated	input={-0.91; 0.94; 0}; output={0.91; 0.94; 0}
1365450014436	updated	input={-0.91; 0.94; 0}; output={0.91; 0.94; 0}
1365450014541	updated	input={-0.91; 0.93; 0}; output={0.91; 0.93; 0}
1365450014549	updated	input={-0.91; 0.93; 0}; output={0.91; 0.93; 0}
1365450014556	updated	input={-0.91; 0.93; 0}; output={0.91; 0.93; 0}
1365450014563	updated	input={-0.91; 0.93; 0}; output={0.91; 0.93; 0}
1365450014659	updated	input={-0.91; 0.93; 0}; output={0.91; 0.93; 0}
1365450014665	updated	input={-0.91; 0.93; 0}; output={0.91; 0.93; 0}
1365450014671	updated	input={-0.91; 0.93; 0}; output={0.91; 0.93; 0}
1365450014677	updated	input={-0.91; 0.93; 0}; output={0.91; 0.93; 0}
1365450014765	updated	input={-0.91; 0.93; 0}; output={0.91; 0.93; 0}
1365450014771	updated	input={-0.91; 0.92; 0}; output={0.91; 0.92; 0}
1365450014776	updated	input={-0.91; 0.92; 0}; output={0.91; 0.92; 0}
1365450014832	updated	input={-0.91; 0.92; 0}; output={0.91; 0.92; 0}
1365450014864	updated	input={-0.91; 0.92; 0}; output={0.91; 0.92; 0}
1365450014936	updated	input={-0.91; 0.92; 0}; output={0.91; 0.92; 0}
1365450014941	updated	input={-0.91; 0.92; 0}; output={0.91; 0.92; 0}
1365450014946	updated	input={-0.91; 0.92; 0}; output={0.91; 0.92; 0}
1365450014952	updated	input={-0.91; 0.92; 0}; output={0.91; 0.92; 0}
1365450015021	updated	input={-0.91; 0.92; 0}; output={0.91; 0.92; 0}
1365450015095	updated	input={-0.91; 0.92; 0}; output={0.91; 0.92; 0}
1365450015111	updated	input={-0.91; 0.92; 0}; output={0.91; 0.92; 0}
1365450015116	updated	input={-0.91; 0.92; 0}; output={0.91; 0.92; 0}
1365450015237	updated	input={-0.91; 0.91; 0}; output={0.91; 0.91; 0}
1365450015242	updated	input={-0.91; 0.91; 0}; output={0.91; 0.91; 0}
1365450015247	updated	input={-0.91; 0.91; 0}; output={0.91; 0.91; 0}
1365450015252	updated	input={-0.91; 0.91; 0}; output={0.91; 0.91; 0}
1365450015259	updated	input={-0.91; 0.91; 0}; output={0.91; 0.91; 0}
1365450015361	updated	input={-0.91; 0.91; 0}; output={0.91; 0.91; 0}
1365450015471	updated	input={-0.91; 0.9; 0}; output={0.91; 0.9; 0}
1365450015524	updated	input={-0.91; 0.9; 0}; output={0.91; 0.9; 0}
1365450015555	updated	input={-0.91; 0.9; 0}; output={0.91; 0.9; 0}
1365450015579	updated	input={-0.91; 0.9; 0}; output={0.91; 0.9; 0}
1365450015586	updated	input={-0.91; 0.9; 0}; output={0.91; 0.9; 0}
1365450015647	updated	input={-0.91; 0.9; 0}; output={0.91; 0.9; 0}
1365450015656	updated	input={-0.91; 0.9; 0}; output={0.91; 0.9; 0}
1365450015661	updated	input={-0.91; 0.9; 0}; output={0.91; 0.9; 0}
1365450015667	updated	input={-0.91; 0.9; 0}; output={0.91; 0.9; 0}
1365450015673	updated	input={-0.91; 0.9; 0}; output={0.91; 0.9; 0}
1365450015679	updated	input={-0.91; 0.9; 0}; output={0.91; 0.9; 0}
1365450015760	updated	input={-0.91; 0.9; 0}; output={0.91; 0.9; 0}
1365450015765	updated	input={-0.91; 0.9; 0}; output={0.91; 0.9; 0}
1365450015771	updated	input={-0.91; 0.9; 0}; output={0.91; 0.9; 0}
1365450015859	updated	input={-0.91; 0.89; 0}; output={0.91; 0.89; 0}
1365450015889	updated	input={-0.91; 0.89; 0}; output={0.91; 0.89; 0}
1365450016047	updated	input={-0.91; 0.89; 0}; output={0.91; 0.89; 0}
1365450016066	updated	input={-0.91; 0.89; 0}; output={0.91; 0.89; 0}
1365450016124	updated	input={-0.91; 0.88; 0}; output={0.91; 0.88; 0}
1365450016467	updated	input={-0.91; 0.87; 0}; output={0.91; 0.87; 0}
1365450016473	updated	input={-0.91; 0.87; 0}; output={0.91; 0.87; 0}
1365450016491	updated	input={-0.91; 0.87; 0}; output={0.91; 0.87; 0}
1365450016497	updated	input={-0.91; 0.87; 0}; output={0.91; 0.87; 0}
1365450016505	updated	input={-0.91; 0.87; 0}; output={0.91; 0.87; 0}
1365450016554	updated	input={-0.91; 0.87; 0}; output={0.91; 0.87; 0}
1365450016563	updated	input={-0.91; 0.87; 0}; output={0.91; 0.87; 0}
1365450016569	updated	input={-0.91; 0.87; 0}; output={0.91; 0.87; 0}
1365450016578	updated	input={-0.91; 0.87; 0}; output={0.91; 0.87; 0}
1365450016584	updated	input={-0.91; 0.87; 0}; output={0.91; 0.87; 0}
1365450016613	updated	input={-0.91; 0.87; 0}; output={0.91; 0.87; 0}
1365450016619	updated	input={-0.91; 0.87; 0}; output={0.91; 0.87; 0}
1365450016650	updated	input={-0.91; 0.87; 0}; output={0.91; 0.87; 0}
1365450016698	updated	input={-0.91; 0.87; 0}; output={0.91; 0.87; 0}
1365450016708	updated	input={-0.91; 0.87; 0}; output={0.91; 0.87; 0}
1365450016714	updated	input={-0.91; 0.87; 0}; output={0.91; 0.87; 0}
1365450016720	updated	input={-0.91; 0.87; 0}; output={0.91; 0.87; 0}
1365450016769	updated	input={-0.91; 0.86; 0}; output={0.91; 0.86; 0}
1365450016778	updated	input={-0.91; 0.86; 0}; output={0.91; 0.86; 0}
1365450016784	updated	input={-0.91; 0.86; 0}; output={0.91; 0.86; 0}
1365450016789	updated	input={-0.91; 0.86; 0}; output={0.91; 0.86; 0}
1365450016795	updated	input={-0.91; 0.86; 0}; output={0.91; 0.86; 0}
1365450016801	updated	input={-0.91; 0.86; 0}; output={0.91; 0.86; 0}
1365450016807	updated	input={-0.91; 0.86; 0}; output={0.91; 0.86; 0}
1365450016820	updated	input={-0.91; 0.86; 0}; output={0.91; 0.86; 0}
1365450016863	updated	input={-0.91; 0.86; 0}; output={0.91; 0.86; 0}
1365450016910	updated	input={-0.91; 0.86; 0}; output={0.91; 0.86; 0}
1365450016918	updated	input={-0.91; 0.86; 0}; output={0.91; 0.86; 0}
1365450016954	updated	input={-0.91; 0.86; 0}; output={0.91; 0.86; 0}
1365450016962	updated	input={-0.91; 0.86; 0}; output={0.91; 0.86; 0}
1365450017049	updated	input={-0.91; 0.86; 0}; output={0.91; 0.86; 0}
1365450017055	updated	input={-0.91; 0.86; 0}; output={0.91; 0.86; 0}
1365450017079	updated	input={-0.91; 0.86; 0}; output={0.91; 0.86; 0}
1365450017085	updated	input={-0.91; 0.86; 0}; output={0.91; 0.86; 0}
1365450018531	updated	input={-0.91; 0.66; 0}; output={0.91; 0.66; 0}
1365450018947	updated	input={-0.91; 0.46; 0}; output={0.91; 0.46; 0}
1365450019105	updated	input={-0.91; 0.26; 0}; output={0.91; 0.26; 0}
1365450019322	updated	input={-0.91; 0.46; 0}; output={0.91; 0.46; 0}
1365450019475	updated	input={-0.91; 0.66; 0}; output={0.91; 0.66; 0}
1365450019616	updated	input={-0.91; 0.86; 0}; output={0.91; 0.86; 0}
1365450019917	updated	input={-0.91; 0.66; 0}; output={0.91; 0.66; 0}
1365450020089	updated	input={-0.91; 0.46; 0}; output={0.91; 0.46; 0}
1365450020649	updated	input={-0.91; 0.46; 0}; output={0.91; 0.46; 0}
1365450020961	updated	input={-0.91; 0.46; 0}; output={0.91; 0.46; 0}
1365450021116	updated	input={-0.91; 0.46; 0}; output={0.91; 0.46; 0}
1365450021184	updated	input={-0.91; 0.46; 0}; output={0.91; 0.46; 0}
1365450021353	updated	input={-0.9; 0.46; 0}; output={0.9; 0.46; 0}
1365450021426	updated	input={-0.9; 0.46; 0}; output={0.9; 0.46; 0}
1365450021588	updated	input={-0.9; 0.46; 0}; output={0.9; 0.46; 0}
1365450022358	updated	input={-0.9; 0.26; 0}; output={0.9; 0.26; 0}
1365450022530	updated	input={-0.9; 0.06; 0}; output={0.9; 0.06; 0}
1365450022705	updated	input={-0.9; -0.14; 0}; output={0.9; -0.14; 0}
1365450022893	updated	input={-0.9; -0.34; 0}; output={0.9; -0.34; 0}
1365450023003	updated	input={-0.7; -0.34; 0}; output={0.7; -0.34; 0}
1365450023321	updated	input={-0.7; -0.54; 0}; output={0.7; -0.54; 0}
1365450023528	updated	input={-0.5; -0.54; 0}; output={0.5; -0.54; 0}
1365450023599	updated	input={-0.5; -0.34; 0}; output={0.5; -0.34; 0}
1365450023798	updated	input={-0.7; -0.34; 0}; output={0.7; -0.34; 0}
1365450024001	updated	input={-0.9; -0.34; 0}; output={0.9; -0.34; 0}
1365450024073	updated	input={-0.9; -0.14; 0}; output={0.9; -0.14; 0}
1365450024250	updated	input={-0.9; 0.06; 0}; output={0.9; 0.06; 0}
1365450024332	updated	input={-1; 0.06; 0}; output={1; 0.06; 0}
1365450024815	updated	input={-1; 0.06; 0}; output={1; 0.06; 0}
1365450025017	updated	input={-1; 0.06; 0}; output={1; 0.06; 0}
1365450025366	updated	input={-0.8; 0.06; 0}; output={0.8; 0.06; 0}
1365450025544	updated	input={-0.8; 0.06; 0}; output={0.8; 0.06; 0}
1365450025590	updated	input={-0.8; 0.06; 0}; output={0.8; 0.06; 0}
1365450025663	updated	input={-0.6; 0.06; 0}; output={0.6; 0.06; 0}
1365450025669	updated	input={-0.6; 0.05; 0}; output={0.6; 0.05; 0}
1365450025675	updated	input={-0.6; 0.05; 0}; output={0.6; 0.05; 0}
1365450025728	updated	input={-0.6; 0.05; 0}; output={0.6; 0.05; 0}
1365450025734	updated	input={-0.6; 0.05; 0}; output={0.6; 0.05; 0}
1365450025805	updated	input={-0.6; 0.05; 0}; output={0.6; 0.05; 0}
1365450025812	updated	input={-0.6; 0.05; 0}; output={0.6; 0.05; 0}
1365450025818	updated	input={-0.4; 0.05; 0}; output={0.4; 0.05; 0}
1365450025868	updated	input={-0.4; 0.05; 0}; output={0.4; 0.05; 0}
1365450025875	updated	input={-0.4; 0.05; 0}; output={0.4; 0.05; 0}
1365450025938	updated	input={-0.4; 0.05; 0}; output={0.4; 0.05; 0}
1365450025944	updated	input={-0.4; 0.05; 0}; output={0.4; 0.05; 0}
1365450025997	updated	input={-0.4; 0.04; 0}; output={0.4; 0.04; 0}
1365450026003	updated	input={-0.4; 0.04; 0}; output={0.4; 0.04; 0}
1365450026057	updated	input={-0.4; 0.04; 0}; output={0.4; 0.04; 0}
1365450026072	updated	input={-0.4; 0.04; 0}; output={0.4; 0.04; 0}
1365450026124	updated	input={-0.4; 0.04; 0}; output={0.4; 0.04; 0}
1365450026132	updated	input={-0.4; 0.04; 0}; output={0.4; 0.04; 0}
1365450026138	updated	input={-0.2; 0.04; 0}; output={0.2; 0.04; 0}
1365450026242	updated	input={-0.2; 0.04; 0}; output={0.2; 0.04; 0}
1365450026249	updated	input={-0.2; 0.04; 0}; output={0.2; 0.04; 0}
1365450026258	updated	input={-0.2; 0.04; 0}; output={0.2; 0.04; 0}
1365450026268	updated	input={-0.2; 0.04; 0}; output={0.2; 0.04; 0}
1365450026383	updated	input={-0.2; 0.03; 0}; output={0.2; 0.03; 0}
1365450026391	updated	input={-0.2; 0.03; 0}; output={0.2; 0.03; 0}
1365450026402	updated	input={-0.2; 0.03; 0}; output={0.2; 0.03; 0}
1365450026422	updated	input={-0.2; 0.03; 0}; output={0.2; 0.03; 0}
1365450026510	updated	input={-0.4; 0.03; 0}; output={0.4; 0.03; 0}
1365450026645	updated	input={-0.6; 0.03; 0}; output={0.6; 0.03; 0}
1365450026903	updated	input={-0.8; 0.03; 0}; output={0.8; 0.03; 0}
1365450026953	updated	input={-0.8; 0.04; 0}; output={0.8; 0.04; 0}
1365450026959	updated	input={-0.8; 0.04; 0}; output={0.8; 0.04; 0}
1365450027019	updated	input={-0.8; 0.04; 0}; output={0.8; 0.04; 0}
1365450027027	updated	input={-0.8; 0.04; 0}; output={0.8; 0.04; 0}
1365450027093	updated	input={-0.8; 0.04; 0}; output={0.8; 0.04; 0}
1365450027100	updated	input={-1; 0.04; 0}; output={1; 0.04; 0}
1365450027107	updated	input={-1; 0.04; 0}; output={1; 0.04; 0}
1365450027169	updated	input={-1; 0.04; 0}; output={1; 0.04; 0}
1365450027198	updated	input={-1; 0.04; 0}; output={1; 0.04; 0}
1365450027205	updated	input={-1; 0.04; 0}; output={1; 0.04; 0}
1365450027261	updated	input={-1; 0.04; 0}; output={1; 0.04; 0}
1365450027268	updated	input={-1; 0.04; 0}; output={1; 0.04; 0}
1365450027327	updated	input={-1; 0.05; 0}; output={1; 0.05; 0}
1365450027345	updated	input={-1; 0.05; 0}; output={1; 0.05; 0}
1365450027396	updated	input={-1; 0.05; 0}; output={1; 0.05; 0}
1365450027403	updated	input={-1; 0.05; 0}; output={1; 0.05; 0}
1365450027456	updated	input={-1; 0.05; 0}; output={1; 0.05; 0}
1365450027532	updated	input={-1; 0.25; 0}; output={1; 0.25; 0}
1365450027960	updated	input={-1; 0.45; 0}; output={1; 0.45; 0}
1365450032242	updated	input={-1; 0.82; 0}; output={1; 0.82; 0}
1365450033165	updated	input={-1; 0.62; 0}; output={1; 0.62; 0}
1365450033338	updated	input={-1; 0.42; 0}; output={1; 0.42; 0}
1365450033503	updated	input={-1; 0.22; 0}; output={1; 0.22; 0}
1365450033622	updated	input={-1; 0.02; 0}; output={1; 0.02; 0}
1365450033753	updated	input={-1; -0.18; 0}; output={1; -0.18; 0}
1365450034044	updated	input={-1; 0.02; 0}; output={1; 0.02; 0}
1365450034188	updated	input={-1; 0.22; 0}; output={1; 0.22; 0}
1365450034315	updated	input={-1; 0.42; 0}; output={1; 0.42; 0}
1365450034452	updated	input={-1; 0.62; 0}; output={1; 0.62; 0}
1365450034591	updated	input={-1; 0.82; 0}; output={1; 0.82; 0}
1365450034765	updated	input={-1; 1; 0}; output={1; 1; 0}
1365450047798	updated	input={-0.8; 1; 0}; output={0.8; 1; 0}
1365450048441	updated	input={-1; 1; 0}; output={1; 1; 0}
1365450051160	updated	input={-1; 1; 0.06}; output={1; 1; -0.06}
1365450052165	updated	input={-1; 1; 0.1}; output={1; 1; -0.1}
1365450052925	updated	input={-0.86; 1; 0.1}; output={0.86; 1; -0.1}
1365450053274	updated	input={-0.86; 1; 0.22}; output={0.86; 1; -0.22}
1365450054563	updated	input={-0.88; 1; 0.22}; output={0.88; 1; -0.22}
1365450055000	updated	input={-0.88; 1; 0.42}; output={0.88; 1; -0.42}
1365450055998	updated	input={-0.9; 1; 0.42}; output={0.9; 1; -0.42}
1365450056080	updated	input={-0.9; 1; 0.58}; output={0.9; 1; -0.58}
1365450056888	updated	input={-0.9; 1; 0.76}; output={0.9; 1; -0.76}
1365450059252	updated	input={-0.9; 1; -0.38}; output={0.9; 1; 0.38}
1365450060679	updated	input={-0.9; 1; -1}; output={0.9; 1; 1}
1365450060800	solved	Training #1 (Individual)
1365450069747	initialized	name="Training #2 (Individual)"; target={-0.17; -0.99; -0.68; -0.73; -0.97; -0.26}
1365450074784	updated	input={0; 0; -0.2; 0; 0; 0}; output={0; 0; 0.2; 0; 0; 0}
1365450075374	updated	input={0; 0; 0; 0; 0; 0}; output={0; 0; 0; 0; 0; 0}
1365450077630	updated	input={0; 0; 0; 0; 0; 0}; output={0; 0; 0; 0; 0; 0}
1365450078480	updated	input={0; 0; 0; -0.2; 0; 0}; output={0; 0; 0; 0.2; 0; 0}
1365450078780	updated	input={0; 0; 0; 0; 0; 0}; output={0; 0; 0; 0; 0; 0}
1365450079435	updated	input={0; 0; 0; 0.2; 0; 0}; output={0; 0; 0; -0.2; 0; 0}
1365450079622	updated	input={0; 0; 0; 0.4; 0; 0}; output={0; 0; 0; -0.4; 0; 0}
1365450079774	updated	input={0; 0; 0; 0.6; 0; 0}; output={0; 0; 0; -0.6; 0; 0}
1365450079908	updated	input={0; 0; 0; 0.8; 0; 0}; output={0; 0; 0; -0.8; 0; 0}
1365450081609	updated	input={0; 0; 0; 0.8; 0; 0}; output={0; 0; 0; -0.8; 0; 0}
1365450083265	updated	input={0; 0; 0.2; 0.8; 0; 0}; output={0; 0; -0.2; -0.8; 0; 0}
1365450083442	updated	input={0; 0; 0.4; 0.8; 0; 0}; output={0; 0; -0.4; -0.8; 0; 0}
1365450084158	updated	input={0; 0; 0.6; 0.8; 0; 0}; output={0; 0; -0.6; -0.8; 0; 0}
1365450084619	updated	input={0; 0; 0.4; 0.8; 0; 0}; output={0; 0; -0.4; -0.8; 0; 0}
1365450085274	updated	input={0; 0; 0.4; 0.6; 0; 0}; output={0; 0; -0.4; -0.6; 0; 0}
1365450085490	updated	input={-0.16; 0; 0.4; 0.6; 0; 0}; output={0.16; 0; -0.4; -0.6; 0; 0}
1365450085640	updated	input={-0.16; 0; 0.4; 0.8; 0; 0}; output={0.16; 0; -0.4; -0.8; 0; 0}
1365450086464	updated	input={-0.16; 0; 0.6; 0.8; 0; 0}; output={0.16; 0; -0.6; -0.8; 0; 0}
1365450086750	updated	input={0.15; 0; 0.6; 0.8; 0; 0}; output={-0.15; 0; -0.6; -0.8; 0; 0}
1365450087514	updated	input={0.15; 0; 0.6; 0.8; 0.06; 0}; output={-0.15; 0; -0.6; -0.8; 0.06; 0}
1365450088681	updated	input={0.7; 0; 0.6; 0.8; 0.06; 0}; output={-0.7; 0; -0.6; -0.8; 0.06; 0}
1365450088756	updated	input={0.7; 0; 0.6; 0.8; 0.39; 0}; output={-0.7; 0; -0.6; -0.8; 0.39; 0}
1365450089902	updated	input={0.2; 0; 0.6; 0.8; 0.39; 0}; output={-0.2; 0; -0.6; -0.8; 0.39; 0}
1365450089946	updated	input={0.2; 0; 0.6; 0.8; -0.28; 0}; output={-0.2; 0; -0.6; -0.8; -0.28; 0}
1365450091043	updated	input={0.2; 0; 0.6; 0.8; -0.68; 0}; output={-0.2; 0; -0.6; -0.8; -0.68; 0}
1365450092118	updated	input={0.2; 0; 0.6; 0.8; -0.82; 0}; output={-0.2; 0; -0.6; -0.8; -0.82; 0}
1365450093303	updated	input={0.2; 0; 0.6; 0.8; -0.95; 0}; output={-0.2; 0; -0.6; -0.8; -0.95; 0}
1365450095401	updated	input={0.2; -0.34; 0.6; 0.8; -0.95; 0}; output={-0.2; 0.34; -0.6; -0.8; -0.95; 0}
1365450096869	updated	input={0.2; -0.34; 0.6; 0.8; -0.95; 0.3}; output={-0.2; 0.34; -0.6; -0.8; -0.95; 0.3}
1365450097792	updated	input={0.2; -0.34; 0.6; 0.8; -0.95; -0.34}; output={-0.2; 0.34; -0.6; -0.8; -0.95; -0.34}
1365450098713	updated	input={0.2; 0.81; 0.6; 0.8; -0.95; -0.34}; output={-0.2; -0.81; -0.6; -0.8; -0.95; -0.34}
1365450099789	updated	input={0.2; 0.88; 0.6; 0.8; -0.95; -0.34}; output={-0.2; -0.88; -0.6; -0.8; -0.95; -0.34}
1365450099801	solved	Training #2 (Individual)
1365450117465	initialized	name="Training #3 (Individual)"; target={-1; -0.03; -0.88; -0.48; -0.88; -0.47}
1365450119224	updated	input={0; 0; -0.2; 0; 0; 0}; output={0; 0; 0.09; 0.18; 0; 0}
1365450119770	updated	input={0; 0; 0; 0; 0; 0}; output={0; 0; 0; 0; 0; 0}
1365450121757	updated	input={0; 0; 0.2; 0; 0; 0}; output={0; 0; -0.09; -0.18; 0; 0}
1365450122086	updated	input={0; 0; 0.4; 0; 0; 0}; output={0; 0; -0.18; -0.35; 0; 0}
1365450122300	updated	input={0; 0; 0.6; 0; 0; 0}; output={0; 0; -0.28; -0.53; 0; 0}
1365450123422	updated	input={0; 0; 0.6; -0.2; 0; 0}; output={0; 0; -0.1; -0.62; 0; 0}
1365450123803	updated	input={0; 0; 0.6; 0; 0; 0}; output={0; 0; -0.28; -0.53; 0; 0}
1365450124057	updated	input={0; 0; 0.6; 0.2; 0; 0}; output={0; 0; -0.45; -0.44; 0; 0}
1365450124318	updated	input={0; 0; 0.6; 0.4; 0; 0}; output={0; 0; -0.63; -0.35; 0; 0}
1365450124525	updated	input={0; 0; 0.6; 0.6; 0; 0}; output={0; 0; -0.81; -0.26; 0; 0}
1365450126141	updated	input={0; 0; 0.4; 0.6; 0; 0}; output={0; 0; -0.72; -0.08; 0; 0}
1365450126510	updated	input={0; 0; 0.2; 0.6; 0; 0}; output={0; 0; -0.62; 0.1; 0; 0}
1365450126777	updated	input={0; 0; 0.4; 0.6; 0; 0}; output={0; 0; -0.72; -0.08; 0; 0}
1365450126961	updated	input={0; 0; 0.6; 0.6; 0; 0}; output={0; 0; -0.81; -0.26; 0; 0}
1365450127197	updated	input={0; 0; 0.8; 0.6; 0; 0}; output={0; 0; -0.9; -0.43; 0; 0}
1365450149706	updated	input={0; 0; 0.8; 0.6; 0.02; 0}; output={0; 0; -0.9; -0.43; -0.01; -0.02}
1365450150434	updated	input={0; 0; 0.8; 0.6; 0.26; 0}; output={0; 0; -0.9; -0.43; -0.15; -0.21}
1365450151706	updated	input={0; 0; 0.8; 0.6; 0.36; 0}; output={0; 0; -0.9; -0.43; -0.2; -0.3}
1365450152840	updated	input={0; 0; 0.8; 0.6; 0.56; 0}; output={0; 0; -0.9; -0.43; -0.31; -0.46}
1365450156063	updated	input={0; 0; 0.8; 0.6; 0.56; -0.1}; output={0; 0; -0.9; -0.43; -0.23; -0.52}
1365450156305	updated	input={0.43; 0; 0.8; 0.6; 0.56; -0.1}; output={-0.32; -0.28; -0.9; -0.43; -0.23; -0.52}
1365450156975	updated	input={0.43; 0; 0.8; 0.6; 0.56; 0.37}; output={-0.32; -0.28; -0.9; -0.43; -0.62; -0.25}
1365450158101	updated	input={0.22; 0; 0.8; 0.6; 0.56; 0.37}; output={-0.17; -0.15; -0.9; -0.43; -0.62; -0.25}
1365450159013	updated	input={0.22; 0; 0.8; 0.6; 0.56; 0.37}; output={-0.17; -0.15; -0.9; -0.43; -0.62; -0.25}
1365450160407	updated	input={0.16; 0; 0.8; 0.6; 0.56; 0.37}; output={-0.12; -0.11; -0.9; -0.43; -0.62; -0.25}
1365450160630	updated	input={0.16; 0; 0.8; 0.6; 0.34; 0.37}; output={-0.12; -0.11; -0.9; -0.43; -0.5; -0.07}
1365450161683	updated	input={0.16; 0; 0.8; 0.6; 0.61; 0.37}; output={-0.12; -0.11; -0.9; -0.43; -0.65; -0.3}
1365450162973	updated	input={0.16; 0; 0.8; 0.6; 0.82; 0.37}; output={-0.12; -0.11; -0.9; -0.43; -0.77; -0.47}
1365450163164	updated	input={0.16; -0.22; 0.8; 0.6; 0.82; 0.37}; output={0.02; -0.28; -0.9; -0.43; -0.77; -0.47}
1365450164450	updated	input={0.16; 0.61; 0.8; 0.6; 0.82; 0.37}; output={-0.53; 0.35; -0.9; -0.43; -0.77; -0.47}
1365450165291	updated	input={0.16; 0.61; 0.8; 0.6; 0.86; 0.37}; output={-0.53; 0.35; -0.9; -0.43; -0.79; -0.5}
1365450165619	updated	input={0.16; 0.34; 0.8; 0.6; 0.86; 0.37}; output={-0.35; 0.15; -0.9; -0.43; -0.79; -0.5}
1365450167144	updated	input={0.16; 0.18; 0.8; 0.6; 0.86; 0.37}; output={-0.25; 0.03; -0.9; -0.43; -0.79; -0.5}
1365450171476	updated	input={0.16; 0.18; 0.8; 0.6; 0.86; 0.37}; output={-0.25; 0.03; -0.9; -0.43; -0.79; -0.5}
1365450172822	updated	input={0.16; 0.18; 0.8; 0.6; 0.86; 0.32}; output={-0.25; 0.03; -0.9; -0.43; -0.75; -0.53}
1365450172958	updated	input={0.99; 0.18; 0.8; 0.6; 0.86; 0.32}; output={-0.87; -0.52; -0.9; -0.43; -0.75; -0.53}
1365450173727	updated	input={0.99; 0.18; 0.8; 0.6; 0.86; 0.44}; output={-0.87; -0.52; -0.9; -0.43; -0.85; -0.47}
1365450174772	updated	input={1; 0.18; 0.8; 0.6; 0.86; 0.44}; output={-0.87; -0.52; -0.9; -0.43; -0.85; -0.47}
1365450175236	updated	input={1; 0.18; 0.8; 0.6; 0.86; 0.47}; output={-0.87; -0.52; -0.9; -0.43; -0.87; -0.45}
1365450176751	updated	input={-1; 0.18; 0.8; 0.6; 0.86; 0.47}; output={0.63; 0.8; -0.9; -0.43; -0.87; -0.45}
1365450178323	updated	input={-0.1; 0.18; 0.8; 0.6; 0.86; 0.47}; output={-0.05; 0.2; -0.9; -0.43; -0.87; -0.45}
1365450179264	updated	input={0.37; 0.18; 0.8; 0.6; 0.86; 0.47}; output={-0.4; -0.1; -0.9; -0.43; -0.87; -0.45}
1365450182383	updated	input={0.37; -0.46; 0.8; 0.6; 0.86; 0.47}; output={0.03; -0.58; -0.9; -0.43; -0.87; -0.45}
1365450183482	updated	input={0.37; -1; 0.8; 0.6; 0.86; 0.47}; output={0.38; -0.99; -0.9; -0.43; -0.87; -0.45}
1365450185604	updated	input={0.37; 0.72; 0.8; 0.6; 0.86; 0.47}; output={-0.75; 0.3; -0.9; -0.43; -0.87; -0.45}
1365450186669	updated	input={0.37; 0.56; 0.8; 0.6; 0.86; 0.47}; output={-0.65; 0.18; -0.9; -0.43; -0.87; -0.45}
1365450187458	updated	input={0.37; 0.39; 0.8; 0.6; 0.86; 0.47}; output={-0.53; 0.05; -0.9; -0.43; -0.87; -0.45}
1365450189410	updated	input={0.53; 0.39; 0.8; 0.6; 0.86; 0.47}; output={-0.66; -0.06; -0.9; -0.43; -0.87; -0.45}
1365450190474	updated	input={0.58; 0.39; 0.8; 0.6; 0.86; 0.47}; output={-0.7; -0.09; -0.9; -0.43; -0.87; -0.45}
1365450191313	updated	input={0.81; 0.39; 0.8; 0.6; 0.86; 0.47}; output={-0.87; -0.24; -0.9; -0.43; -0.87; -0.45}
1365450192754	updated	input={0.04; 0.39; 0.8; 0.6; 0.86; 0.47}; output={-0.29; 0.27; -0.9; -0.43; -0.87; -0.45}
1365450193432	updated	input={-0.66; 0.39; 0.8; 0.6; 0.86; 0.47}; output={0.24; 0.73; -0.9; -0.43; -0.87; -0.45}
1365450194298	updated	input={-0.92; 0.39; 0.8; 0.6; 0.86; 0.47}; output={0.43; 0.9; -0.9; -0.43; -0.87; -0.45}
1365450194930	updated	input={-0.24; 0.39; 0.8; 0.6; 0.86; 0.47}; output={-0.08; 0.45; -0.9; -0.43; -0.87; -0.45}
1365450195565	updated	input={0.2; 0.39; 0.8; 0.6; 0.86; 0.47}; output={-0.41; 0.16; -0.9; -0.43; -0.87; -0.45}
1365450198537	updated	input={0.2; 0.56; 0.8; 0.6; 0.86; 0.47}; output={-0.52; 0.28; -0.9; -0.43; -0.87; -0.45}
1365450199462	updated	input={0.2; 0.34; 0.8; 0.6; 0.86; 0.47}; output={-0.38; 0.12; -0.9; -0.43; -0.87; -0.45}
1365450200126	updated	input={0.2; 0.2; 0.8; 0.6; 0.86; 0.47}; output={-0.29; 0.02; -0.9; -0.43; -0.87; -0.45}
1365450200806	updated	input={0.2; 0.2; 0.8; 0.6; 0.86; 0.47}; output={-0.29; 0.02; -0.9; -0.43; -0.87; -0.45}
1365450202183	updated	input={0.2; 0.5; 0.8; 0.6; 0.86; 0.47}; output={-0.48; 0.24; -0.9; -0.43; -0.87; -0.45}
1365450202882	updated	input={0.2; 0.63; 0.8; 0.6; 0.86; 0.47}; output={-0.57; 0.34; -0.9; -0.43; -0.87; -0.45}
1365450203619	updated	input={0.2; 0.81; 0.8; 0.6; 0.86; 0.47}; output={-0.69; 0.47; -0.9; -0.43; -0.87; -0.45}
1365450205367	updated	input={-0.03; 0.81; 0.8; 0.6; 0.86; 0.47}; output={-0.51; 0.63; -0.9; -0.43; -0.87; -0.45}
1365450206106	updated	input={0.44; 0.81; 0.8; 0.6; 0.86; 0.47}; output={-0.87; 0.32; -0.9; -0.43; -0.87; -0.45}
1365450206750	updated	input={0.95; 0.81; 0.8; 0.6; 0.86; 0.47}; output={-1.25; -0.02; -0.9; -0.43; -0.87; -0.45}
1365450208313	updated	input={0.9; 0.81; 0.8; 0.6; 0.86; 0.47}; output={-1.21; 0.01; -0.9; -0.43; -0.87; -0.45}
1365450209389	updated	input={0.82; 0.81; 0.8; 0.6; 0.86; 0.47}; output={-1.15; 0.07; -0.9; -0.43; -0.87; -0.45}
1365450210641	updated	input={0.72; 0.81; 0.8; 0.6; 0.86; 0.47}; output={-1.08; 0.13; -0.9; -0.43; -0.87; -0.45}
1365450213788	updated	input={0.72; 0.94; 0.8; 0.6; 0.86; 0.47}; output={-1.16; 0.23; -0.9; -0.43; -0.87; -0.45}
1365450214649	updated	input={0.72; 1; 0.8; 0.6; 0.86; 0.47}; output={-1.2; 0.27; -0.9; -0.43; -0.87; -0.45}
1365450215527	updated	input={0.72; 0.94; 0.8; 0.6; 0.86; 0.47}; output={-1.16; 0.23; -0.9; -0.43; -0.87; -0.45}
1365450216461	updated	input={0.72; 0.85; 0.8; 0.6; 0.86; 0.47}; output={-1.11; 0.17; -0.9; -0.43; -0.87; -0.45}
1365450218953	updated	input={0.72; 0.85; 0.8; 0.6; 0.86; 0.47}; output={-1.11; 0.17; -0.9; -0.43; -0.87; -0.45}
1365450220255	updated	input={0.84; 0.85; 0.8; 0.6; 0.86; 0.47}; output={-1.19; 0.09; -0.9; -0.43; -0.87; -0.45}
1365450221660	updated	input={0.91; 0.85; 0.8; 0.6; 0.86; 0.47}; output={-1.25; 0.04; -0.9; -0.43; -0.87; -0.45}
1365450224449	updated	input={0.94; 0.85; 0.8; 0.6; 0.86; 0.47}; output={-1.27; 0.02; -0.9; -0.43; -0.87; -0.45}
1365450225393	updated	input={1; 0.85; 0.8; 0.6; 0.86; 0.47}; output={-1.31; -0.02; -0.9; -0.43; -0.87; -0.45}
1365450226263	updated	input={0.87; 0.85; 0.8; 0.6; 0.86; 0.47}; output={-1.21; 0.07; -0.9; -0.43; -0.87; -0.45}
1365450227017	updated	input={0.78; 0.85; 0.8; 0.6; 0.86; 0.47}; output={-1.15; 0.13; -0.9; -0.43; -0.87; -0.45}
1365450227994	updated	input={0.85; 0.85; 0.8; 0.6; 0.86; 0.47}; output={-1.21; 0.08; -0.9; -0.43; -0.87; -0.45}
1365450230478	updated	input={0.85; 0.94; 0.8; 0.6; 0.86; 0.47}; output={-1.26; 0.14; -0.9; -0.43; -0.87; -0.45}
1365450231402	updated	input={0.85; 0.79; 0.8; 0.6; 0.86; 0.47}; output={-1.16; 0.03; -0.9; -0.43; -0.87; -0.45}
1365450232047	updated	input={0.85; 0.56; 0.8; 0.6; 0.86; 0.47}; output={-1.01; -0.14; -0.9; -0.43; -0.87; -0.45}
1365450232070	solved	Training #3 (Individual)
1365450240045	initialized	name="Training #4 (Team)"; target={-0.64; -0.22; -0.74}
1365450242986	updated	input={0; 0.2; 0}; output={0; -0.2; 0}
1365450243948	updated	input={0; 0; 0}; output={0; 0; 0}
1365450247114	updated	input={0; -0.2; 0}; output={0; 0.2; 0}
1365450247621	updated	input={0; 0; 0}; output={0; 0; 0}
1365450266083	updated	input={0; 0.2; 0}; output={0; -0.2; 0}
1365450266749	updated	input={0; 0; 0}; output={0; 0; 0}
1365450294907	updated	input={0; -0.2; 0}; output={0; 0.2; 0}
1365450295209	updated	input={0; -0.4; 0}; output={0; 0.4; 0}
1365450295418	updated	input={0; -0.6; 0}; output={0; 0.6; 0}
1365450295598	updated	input={0; -0.6; 0}; output={0; 0.6; 0}
1365450295654	updated	input={0; -0.4; 0}; output={0; 0.4; 0}
1365450295871	updated	input={0; -0.2; 0}; output={0; 0.2; 0}
1365450296090	updated	input={0; 0; 0}; output={0; 0; 0}
1365450296271	updated	input={0; 0.2; 0}; output={0; -0.2; 0}
1365450296486	updated	input={0; 0.4; 0}; output={0; -0.4; 0}
1365450296706	updated	input={0; 0.6; 0}; output={0; -0.6; 0}
1365450296969	updated	input={0; 0.8; 0}; output={0; -0.8; 0}
1365450297079	updated	input={0.23; 0.8; 0}; output={0.23; -0.8; 0}
1365450297270	updated	input={0.23; 0.6; 0}; output={0.23; -0.6; 0}
1365450297483	updated	input={0.23; 0.4; 0}; output={0.23; -0.4; 0}
1365450297689	updated	input={0.23; 0.2; 0}; output={0.23; -0.2; 0}
1365450297815	updated	input={-0.1; 0.2; 0}; output={-0.1; -0.2; 0}
1365450297905	updated	input={-0.1; 0; 0}; output={-0.1; 0; 0}
1365450298209	updated	input={-0.1; -0.2; 0}; output={-0.1; 0.2; 0}
1365450299519	updated	input={0.03; -0.2; 0}; output={0.03; 0.2; 0}
1365450301169	updated	input={0.03; -0.4; 0}; output={0.03; 0.4; 0}
1365450301429	updated	input={0.03; -0.6; 0}; output={0.03; 0.6; 0}
1365450301741	updated	input={0.03; -0.8; 0}; output={0.03; 0.8; 0}
1365450302577	updated	input={0.03; -0.6; 0}; output={0.03; 0.6; 0}
1365450302734	updated	input={0.03; -0.4; 0}; output={0.03; 0.4; 0}
1365450302864	updated	input={0.03; -0.2; 0}; output={0.03; 0.2; 0}
1365450303014	updated	input={0.03; 0; 0}; output={0.03; 0; 0}
1365450303331	updated	input={0.03; 0.2; 0}; output={0.03; -0.2; 0}
1365450312575	updated	input={0.03; 0.2; 0.2}; output={0.03; -0.2; -0.2}
1365450313775	updated	input={0.03; 0.2; 0.4}; output={0.03; -0.2; -0.4}
1365450314539	updated	input={0.03; 0.2; 0.2}; output={0.03; -0.2; -0.2}
1365450315463	updated	input={0.03; 0.2; 0}; output={0.03; -0.2; 0}
1365450316491	updated	input={0.03; 0.2; -0.2}; output={0.03; -0.2; 0.2}
1365450317200	updated	input={0.03; 0.2; -0.4}; output={0.03; -0.2; 0.4}
1365450318027	updated	input={0.03; 0.2; -0.6}; output={0.03; -0.2; 0.6}
1365450320170	updated	input={0.03; 0.2; -0.4}; output={0.03; -0.2; 0.4}
1365450320661	updated	input={0.03; 0.2; -0.2}; output={0.03; -0.2; 0.2}
1365450321265	updated	input={0.03; 0.2; 0}; output={0.03; -0.2; 0}
1365450321959	updated	input={0.03; 0.2; 0.2}; output={0.03; -0.2; -0.2}
1365450322779	updated	input={0.03; 0.2; 0.4}; output={0.03; -0.2; -0.4}
1365450323572	updated	input={0.03; 0.2; 0.6}; output={0.03; -0.2; -0.6}
1365450324439	updated	input={0.03; 0.2; 0.8}; output={0.03; -0.2; -0.8}
1365450329400	updated	input={0.2; 0.2; 0.8}; output={0.2; -0.2; -0.8}
1365450331888	updated	input={-0.73; 0.2; 0.8}; output={-0.73; -0.2; -0.8}
1365450331909	solved	Training #4 (Team)
1365450346936	initialized	name="Training #5 (Team)"; target={-0.17; -0.59; -0.79}
1365450354198	updated	input={0; 0.2; 0}; output={0.06; -0.17; 0.09}
1365450354470	updated	input={0; 0.4; 0}; output={0.12; -0.34; 0.17}
1365450354790	updated	input={0; 0.6; 0}; output={0.19; -0.51; 0.26}
1365450365493	updated	input={0; 0.8; 0}; output={0.25; -0.68; 0.35}
1365450366416	updated	input={0; 1; 0}; output={0.31; -0.85; 0.43}
1365450366989	updated	input={0; 0.8; 0}; output={0.25; -0.68; 0.35}
1365450367252	updated	input={0; 0.6; 0}; output={0.19; -0.51; 0.26}
1365450367541	updated	input={0; 0.4; 0}; output={0.12; -0.34; 0.17}
1365450368515	updated	input={0; 0.2; 0}; output={0.06; -0.17; 0.09}
1365450369422	updated	input={0; 0; 0}; output={0; 0; 0}
1365450370010	updated	input={0; -0.2; 0}; output={-0.06; 0.17; -0.09}
1365450370905	updated	input={0; -0.4; 0}; output={-0.12; 0.34; -0.17}
1365450378822	updated	input={0; -0.4; 0.2}; output={-0.3; 0.33; -0.07}
1365450380105	updated	input={0; -0.4; 0.4}; output={-0.47; 0.31; 0.03}
1365450393874	updated	input={0.12; -0.4; 0.4}; output={-0.52; 0.25; -0.07}
1365450394939	updated	input={0.19; -0.4; 0.4}; output={-0.55; 0.21; -0.12}
1365450395888	updated	input={0.24; -0.4; 0.4}; output={-0.56; 0.19; -0.16}
1365450396796	updated	input={0.32; -0.4; 0.4}; output={-0.6; 0.14; -0.22}
1365450398583	updated	input={0.36; -0.4; 0.4}; output={-0.61; 0.12; -0.25}
1365450399370	updated	input={0.08; -0.4; 0.4}; output={-0.5; 0.27; -0.03}
1365450400132	updated	input={-0.04; -0.4; 0.4}; output={-0.45; 0.34; 0.06}
1365450400848	updated	input={-0.04; -0.4; 0.4}; output={-0.45; 0.34; 0.06}
1365450401990	updated	input={-0.19; -0.4; 0.4}; output={-0.39; 0.42; 0.17}
1365450402700	updated	input={-0.38; -0.4; 0.4}; output={-0.32; 0.51; 0.31}
1365450403769	updated	input={-0.57; -0.4; 0.4}; output={-0.25; 0.62; 0.45}
1365450404661	updated	input={-0.81; -0.4; 0.4}; output={-0.15; 0.74; 0.63}
1365450405523	updated	input={-0.94; -0.4; 0.4}; output={-0.1; 0.81; 0.73}
1365450406372	updated	input={-1; -0.4; 0.4}; output={-0.07; 0.84; 0.78}
1365450410034	updated	input={1; -0.4; 0.4}; output={-0.86; -0.22; -0.73}
1365450413663	updated	input={1; -0.2; 0.4}; output={-0.8; -0.38; -0.64}
1365450414467	updated	input={1; 0; 0.4}; output={-0.74; -0.55; -0.55}
1365450414514	updated	input={1; 0; 0.4}; output={-0.74; -0.55; -0.55}
1365450416009	updated	input={0.62; 0; 0.4}; output={-0.59; -0.35; -0.26}
1365450416802	updated	input={0.4; 0; 0.4}; output={-0.5; -0.24; -0.1}
1365450417532	updated	input={0.22; 0; 0.4}; output={-0.43; -0.14; 0.04}
1365450418181	updated	input={-0.07; 0; 0.4}; output={-0.32; 0.01; 0.25}
1365450418879	updated	input={-0.07; 0; 0.4}; output={-0.32; 0.01; 0.25}
1365450419548	updated	input={-0.2; 0; 0.4}; output={-0.27; 0.08; 0.35}
1365450422292	updated	input={-0.2; 0; 0.2}; output={-0.09; 0.09; 0.25}
1365450423186	updated	input={-0.2; 0; 0.4}; output={-0.27; 0.08; 0.35}
1365450429687	updated	input={-0.2; 0; 0.2}; output={-0.09; 0.09; 0.25}
1365450430522	updated	input={-0.2; 0.2; 0.2}; output={-0.03; -0.08; 0.34}
1365450430930	updated	input={-0.2; 0.4; 0.2}; output={0.03; -0.25; 0.42}
1365450431388	updated	input={-0.2; 0.6; 0.2}; output={0.09; -0.41; 0.51}
1365450432946	updated	input={-0.2; 0.4; 0.2}; output={0.03; -0.25; 0.42}
1365450433200	updated	input={-0.2; 0.2; 0.2}; output={-0.03; -0.08; 0.34}
1365450456271	updated	input={-0.2; 0.4; 0.2}; output={0.03; -0.25; 0.42}
1365450456583	updated	input={-0.2; 0.6; 0.2}; output={0.09; -0.41; 0.51}
1365450456824	updated	input={-0.2; 0.8; 0.2}; output={0.15; -0.58; 0.6}
1365450457094	updated	input={-0.2; 1; 0.2}; output={0.21; -0.75; 0.68}
1365450461662	updated	input={-0.2; 1; 0}; output={0.39; -0.74; 0.58}
1365450462171	updated	input={-0.2; 1; -0.2}; output={0.56; -0.73; 0.48}
1365450463202	updated	input={-0.2; 1; -0.4}; output={0.73; -0.72; 0.38}
1365450465507	updated	input={-0.2; 1; -0.6}; output={0.91; -0.71; 0.28}
1365450466445	updated	input={-0.2; 1; -0.8}; output={1.08; -0.69; 0.18}
1365450467158	updated	input={-0.2; 1; -1}; output={1.25; -0.68; 0.09}
1365450478408	updated	input={-0.4; 1; -1}; output={1.33; -0.58; 0.24}
1365450479432	updated	input={-0.6; 1; -1}; output={1.41; -0.47; 0.39}
1365450479825	updated	input={-0.4; 1; -1}; output={1.33; -0.58; 0.24}
1365450480125	updated	input={-0.2; 1; -1}; output={1.25; -0.68; 0.09}
1365450480373	updated	input={0; 1; -1}; output={1.17; -0.79; -0.06}
1365450480612	updated	input={0.2; 1; -1}; output={1.09; -0.89; -0.22}
1365450481109	updated	input={0.4; 1; -1}; output={1.02; -1; -0.37}
1365450482057	updated	input={0.2; 1; -1}; output={1.09; -0.89; -0.22}
1365450482279	updated	input={0; 1; -1}; output={1.17; -0.79; -0.06}
1365450482516	updated	input={-0.2; 1; -1}; output={1.25; -0.68; 0.09}
1365450482725	updated	input={-0.4; 1; -1}; output={1.33; -0.58; 0.24}
1365450482922	updated	input={-0.6; 1; -1}; output={1.41; -0.47; 0.39}
1365450483126	updated	input={-0.8; 1; -1}; output={1.49; -0.36; 0.54}
1365450483351	updated	input={-1; 1; -1}; output={1.57; -0.26; 0.69}
1365450483898	updated	input={-0.8; 1; -1}; output={1.49; -0.36; 0.54}
1365450484125	updated	input={-0.6; 1; -1}; output={1.41; -0.47; 0.39}
1365450484324	updated	input={-0.4; 1; -1}; output={1.33; -0.58; 0.24}
1365450484577	updated	input={-0.2; 1; -1}; output={1.25; -0.68; 0.09}
1365450484936	updated	input={0; 1; -1}; output={1.17; -0.79; -0.06}
1365450485378	updated	input={0.2; 1; -1}; output={1.09; -0.89; -0.22}
1365450485932	updated	input={0.4; 1; -1}; output={1.02; -1; -0.37}
1365450487743	updated	input={0.6; 1; -1}; output={0.94; -1.1; -0.52}
1365450491252	updated	input={0.8; 1; -1}; output={0.86; -1.21; -0.67}
1365450492267	updated	input={0.8; 1; -1}; output={0.86; -1.21; -0.67}
1365450492423	updated	input={0.8; 1; -1}; output={0.86; -1.21; -0.67}
1365450492554	updated	input={0.8; 1; -1}; output={0.86; -1.21; -0.67}
1365450492692	updated	input={0.8; 1; -1}; output={0.86; -1.21; -0.67}
1365450492831	updated	input={0.8; 1; -1}; output={0.86; -1.21; -0.67}
1365450492966	updated	input={0.8; 0.99; -1}; output={0.86; -1.21; -0.67}
1365450493079	updated	input={0.8; 0.99; -1}; output={0.85; -1.2; -0.67}
1365450493618	updated	input={0.6; 0.99; -1}; output={0.93; -1.1; -0.52}
1365450494270	updated	input={0.6; 0.79; -1}; output={0.87; -0.93; -0.61}
1365450494615	updated	input={0.6; 0.59; -1}; output={0.81; -0.76; -0.69}
1365450498553	updated	input={0.6; 0.59; -1}; output={0.81; -0.76; -0.69}
1365450499038	updated	input={0.6; 0.59; -1}; output={0.81; -0.76; -0.69}
1365450499106	updated	input={0.6; 0.59; -1}; output={0.81; -0.76; -0.69}
1365450499149	updated	input={0.6; 0.59; -1}; output={0.81; -0.76; -0.69}
1365450499158	updated	input={0.6; 0.59; -1}; output={0.81; -0.76; -0.69}
1365450499208	updated	input={0.6; 0.59; -1}; output={0.81; -0.75; -0.7}
1365450499234	updated	input={0.6; 0.59; -1}; output={0.81; -0.75; -0.7}
1365450499275	updated	input={0.6; 0.58; -1}; output={0.81; -0.75; -0.7}
1365450499284	updated	input={0.6; 0.58; -1}; output={0.81; -0.75; -0.7}
1365450499325	updated	input={0.6; 0.58; -1}; output={0.81; -0.75; -0.7}
1365450499368	updated	input={0.6; 0.58; -1}; output={0.81; -0.75; -0.7}
1365450499410	updated	input={0.6; 0.58; -1}; output={0.81; -0.75; -0.7}
1365450499420	updated	input={0.6; 0.58; -1}; output={0.81; -0.75; -0.7}
1365450499462	updated	input={0.6; 0.58; -1}; output={0.81; -0.75; -0.7}
1365450499518	updated	input={0.6; 0.58; -1}; output={0.81; -0.75; -0.7}
1365450499531	updated	input={0.6; 0.58; -1}; output={0.81; -0.75; -0.7}
1365450499578	updated	input={0.6; 0.58; -1}; output={0.81; -0.75; -0.7}
1365450499659	updated	input={0.6; 0.57; -1}; output={0.8; -0.74; -0.7}
1365450499676	updated	input={0.6; 0.57; -1}; output={0.8; -0.74; -0.7}
1365450499716	updated	input={0.6; 0.57; -1}; output={0.8; -0.74; -0.7}
1365450499727	updated	input={0.6; 0.57; -1}; output={0.8; -0.74; -0.7}
1365450499737	updated	input={0.6; 0.57; -1}; output={0.8; -0.74; -0.7}
1365450499814	updated	input={0.6; 0.57; -1}; output={0.8; -0.74; -0.7}
1365450499824	updated	input={0.6; 0.57; -1}; output={0.8; -0.74; -0.7}
1365450499835	updated	input={0.6; 0.57; -1}; output={0.8; -0.74; -0.7}
1365450499912	updated	input={0.6; 0.56; -1}; output={0.8; -0.74; -0.7}
1365450499922	updated	input={0.6; 0.56; -1}; output={0.8; -0.74; -0.7}
1365450499933	updated	input={0.6; 0.56; -1}; output={0.8; -0.74; -0.7}
1365450499982	updated	input={0.6; 0.56; -1}; output={0.8; -0.74; -0.7}
1365450500042	updated	input={0.6; 0.56; -1}; output={0.8; -0.73; -0.71}
1365450500053	updated	input={0.6; 0.56; -1}; output={0.8; -0.73; -0.71}
1365450500064	updated	input={0.6; 0.56; -1}; output={0.8; -0.73; -0.71}
1365450500108	updated	input={0.6; 0.56; -1}; output={0.8; -0.73; -0.71}
1365450500119	updated	input={0.6; 0.56; -1}; output={0.8; -0.73; -0.71}
1365450500168	updated	input={0.6; 0.56; -1}; output={0.8; -0.73; -0.71}
1365450500213	updated	input={0.6; 0.56; -1}; output={0.8; -0.73; -0.71}
1365450500258	updated	input={0.6; 0.55; -1}; output={0.8; -0.73; -0.71}
1365450500268	updated	input={0.6; 0.55; -1}; output={0.8; -0.73; -0.71}
1365450500279	updated	input={0.6; 0.55; -1}; output={0.8; -0.73; -0.71}
1365450500322	updated	input={0.6; 0.55; -1}; output={0.8; -0.73; -0.71}
1365450500371	updated	input={0.6; 0.55; -1}; output={0.8; -0.72; -0.71}
1365450500383	updated	input={0.6; 0.55; -1}; output={0.8; -0.72; -0.71}
1365450500429	updated	input={0.6; 0.55; -1}; output={0.8; -0.72; -0.71}
1365450500439	updated	input={0.6; 0.55; -1}; output={0.8; -0.72; -0.71}
1365450500496	updated	input={0.6; 0.55; -1}; output={0.8; -0.72; -0.71}
1365450500554	updated	input={0.6; 0.55; -1}; output={0.8; -0.72; -0.71}
1365450500563	updated	input={0.6; 0.54; -1}; output={0.8; -0.72; -0.71}
1365450500612	updated	input={0.6; 0.54; -1}; output={0.8; -0.72; -0.71}
1365450500621	updated	input={0.6; 0.54; -1}; output={0.79; -0.72; -0.71}
1365450500663	updated	input={0.6; 0.54; -1}; output={0.79; -0.72; -0.71}
1365450500685	updated	input={0.6; 0.54; -1}; output={0.79; -0.72; -0.71}
1365450500763	updated	input={0.6; 0.54; -1}; output={0.79; -0.71; -0.72}
1365450500770	updated	input={0.6; 0.54; -1}; output={0.79; -0.71; -0.72}
1365450500777	updated	input={0.6; 0.54; -1}; output={0.79; -0.71; -0.72}
1365450500784	updated	input={0.6; 0.54; -1}; output={0.79; -0.71; -0.72}
1365450500830	updated	input={0.6; 0.54; -1}; output={0.79; -0.71; -0.72}
1365450500837	updated	input={0.6; 0.54; -1}; output={0.79; -0.71; -0.72}
1365450500898	updated	input={0.6; 0.53; -1}; output={0.79; -0.71; -0.72}
1365450500907	updated	input={0.6; 0.53; -1}; output={0.79; -0.71; -0.72}
1365450500953	updated	input={0.6; 0.53; -1}; output={0.79; -0.71; -0.72}
1365450501018	updated	input={0.6; 0.53; -1}; output={0.79; -0.71; -0.72}
1365450501026	updated	input={0.6; 0.53; -1}; output={0.79; -0.71; -0.72}
1365450501068	updated	input={0.6; 0.53; -1}; output={0.79; -0.71; -0.72}
1365450501078	updated	input={0.6; 0.53; -1}; output={0.79; -0.71; -0.72}
1365450501158	updated	input={0.6; 0.53; -1}; output={0.79; -0.7; -0.72}
1365450501166	updated	input={0.6; 0.53; -1}; output={0.79; -0.7; -0.72}
1365450501174	updated	input={0.6; 0.53; -1}; output={0.79; -0.7; -0.72}
1365450501222	updated	input={0.6; 0.52; -1}; output={0.79; -0.7; -0.72}
1365450501231	updated	input={0.6; 0.52; -1}; output={0.79; -0.7; -0.72}
1365450501285	updated	input={0.6; 0.52; -1}; output={0.79; -0.7; -0.72}
1365450501293	updated	input={0.6; 0.52; -1}; output={0.79; -0.7; -0.72}
1365450501340	updated	input={0.6; 0.52; -1}; output={0.79; -0.7; -0.72}
1365450501420	updated	input={0.6; 0.52; -1}; output={0.79; -0.7; -0.72}
1365450501427	updated	input={0.6; 0.52; -1}; output={0.79; -0.7; -0.72}
1365450501473	updated	input={0.6; 0.52; -1}; output={0.79; -0.7; -0.73}
1365450501482	updated	input={0.6; 0.52; -1}; output={0.79; -0.7; -0.73}
1365450501533	updated	input={0.6; 0.52; -1}; output={0.79; -0.69; -0.73}
1365450501548	updated	input={0.6; 0.51; -1}; output={0.79; -0.69; -0.73}
1365450501593	updated	input={0.6; 0.51; -1}; output={0.79; -0.69; -0.73}
1365450501600	updated	input={0.6; 0.51; -1}; output={0.79; -0.69; -0.73}
1365450501665	updated	input={0.6; 0.51; -1}; output={0.79; -0.69; -0.73}
1365450501685	updated	input={0.6; 0.51; -1}; output={0.78; -0.69; -0.73}
1365450501729	updated	input={0.6; 0.51; -1}; output={0.78; -0.69; -0.73}
1365450507719	updated	input={0.6; 0.51; -1}; output={0.78; -0.69; -0.73}
1365450508295	updated	input={0.6; 0.51; -1}; output={0.78; -0.69; -0.73}
1365450508722	updated	input={0.6; 0.51; -1}; output={0.78; -0.69; -0.73}
1365450508992	updated	input={0.61; 0.51; -1}; output={0.78; -0.69; -0.73}
1365450509276	updated	input={0.61; 0.51; -1}; output={0.78; -0.69; -0.73}
1365450509538	updated	input={0.61; 0.51; -1}; output={0.78; -0.69; -0.73}
1365450510477	updated	input={0.81; 0.51; -1}; output={0.7; -0.8; -0.88}
1365450521672	updated	input={0.81; 0.51; -1}; output={0.7; -0.8; -0.88}
1365450522043	updated	input={1; 0.51; -1}; output={0.63; -0.9; -1.03}
1365450522540	updated	input={1; 0.51; -1}; output={0.63; -0.9; -1.03}
1365450522998	updated	input={0.8; 0.51; -1}; output={0.7; -0.8; -0.88}
1365450523044	updated	input={0.8; 0.51; -1}; output={0.7; -0.8; -0.88}
1365450523330	updated	input={1; 0.51; -1}; output={0.62; -0.9; -1.03}
1365450523640	updated	input={0.8; 0.51; -1}; output={0.7; -0.8; -0.88}
1365450523831	updated	input={0.6; 0.51; -1}; output={0.78; -0.69; -0.73}
1365450524033	updated	input={0.4; 0.51; -1}; output={0.86; -0.58; -0.58}
1365450524221	updated	input={0.2; 0.51; -1}; output={0.94; -0.48; -0.42}
1365450524409	updated	input={0; 0.51; -1}; output={1.02; -0.37; -0.27}
1365450524592	updated	input={-0.2; 0.51; -1}; output={1.1; -0.27; -0.12}
1365450524765	updated	input={-0.4; 0.51; -1}; output={1.18; -0.16; 0.03}
1365450524963	updated	input={-0.6; 0.51; -1}; output={1.26; -0.05; 0.18}
1365450525169	updated	input={-0.8; 0.51; -1}; output={1.34; 0.05; 0.33}
1365450525355	updated	input={-1; 0.51; -1}; output={1.42; 0.16; 0.48}
1365450525745	updated	input={-0.8; 0.51; -1}; output={1.34; 0.05; 0.33}
1365450525909	updated	input={-0.6; 0.51; -1}; output={1.26; -0.05; 0.18}
1365450526071	updated	input={-0.4; 0.51; -1}; output={1.18; -0.16; 0.03}
1365450526250	updated	input={-0.2; 0.51; -1}; output={1.1; -0.27; -0.12}
1365450526393	updated	input={0; 0.51; -1}; output={1.02; -0.37; -0.27}
1365450526562	updated	input={0.2; 0.51; -1}; output={0.94; -0.48; -0.42}
1365450526722	updated	input={0.4; 0.51; -1}; output={0.86; -0.58; -0.58}
1365450526888	updated	input={0.6; 0.51; -1}; output={0.78; -0.69; -0.73}
1365450527051	updated	input={0.8; 0.51; -1}; output={0.7; -0.8; -0.88}
1365450527219	updated	input={1; 0.51; -1}; output={0.62; -0.9; -1.03}
1365450527720	updated	input={0.8; 0.51; -1}; output={0.7; -0.8; -0.88}
1365450527885	updated	input={0.6; 0.51; -1}; output={0.78; -0.69; -0.73}
1365450528051	updated	input={0.4; 0.51; -1}; output={0.86; -0.58; -0.58}
1365450528214	updated	input={0.2; 0.51; -1}; output={0.94; -0.48; -0.42}
1365450528388	updated	input={0; 0.51; -1}; output={1.02; -0.37; -0.27}
1365450528553	updated	input={-0.2; 0.51; -1}; output={1.1; -0.27; -0.12}
1365450528713	updated	input={-0.4; 0.51; -1}; output={1.18; -0.16; 0.03}
1365450528879	updated	input={-0.6; 0.51; -1}; output={1.26; -0.05; 0.18}
1365450529042	updated	input={-0.8; 0.51; -1}; output={1.34; 0.05; 0.33}
1365450529216	updated	input={-1; 0.51; -1}; output={1.42; 0.16; 0.48}
1365450529418	updated	input={-0.8; 0.51; -1}; output={1.34; 0.05; 0.33}
1365450529614	updated	input={-0.6; 0.51; -1}; output={1.26; -0.05; 0.18}
1365450529744	updated	input={-0.4; 0.51; -1}; output={1.18; -0.16; 0.03}
1365450529913	updated	input={-0.2; 0.51; -1}; output={1.1; -0.27; -0.12}
1365450530102	updated	input={0; 0.51; -1}; output={1.02; -0.37; -0.27}
1365450530268	updated	input={0.2; 0.51; -1}; output={0.94; -0.48; -0.42}
1365450530430	updated	input={0.4; 0.51; -1}; output={0.86; -0.58; -0.58}
1365450530601	updated	input={0.6; 0.51; -1}; output={0.78; -0.69; -0.73}
1365450530768	updated	input={0.8; 0.51; -1}; output={0.7; -0.8; -0.88}
1365450530941	updated	input={1; 0.51; -1}; output={0.62; -0.9; -1.03}
1365450540681	updated	input={1; 0.31; -1}; output={0.56; -0.73; -1.11}
1365450541633	updated	input={1; 0.11; -1}; output={0.5; -0.56; -1.2}
1365450553031	updated	input={1; -0.09; -1}; output={0.44; -0.39; -1.29}
1365450553227	updated	input={0.8; -0.09; -1}; output={0.52; -0.29; -1.14}
1365450553693	updated	input={1; -0.09; -1}; output={0.44; -0.39; -1.29}
1365450555590	updated	input={1; -0.29; -1}; output={0.38; -0.22; -1.37}
1365450555880	updated	input={1; -0.09; -1}; output={0.44; -0.39; -1.29}
1365450556012	updated	input={1; 0.11; -1}; output={0.5; -0.56; -1.2}
1365450557273	updated	input={1; 0.11; -0.8}; output={0.33; -0.57; -1.1}
1365450557551	updated	input={1; 0.11; -0.6}; output={0.16; -0.59; -1}
1365450557721	updated	input={1; 0.11; -0.4}; output={-0.02; -0.6; -0.9}
1365450557915	updated	input={1; 0.11; -0.2}; output={-0.19; -0.61; -0.8}
1365450557931	solved	Training #5 (Team)
1365450592452	initialized	name="Wistful Act (Team)"; target={-0.97; -0.25}
1365450609858	updated	input={-0.2; 0}; output={0.13; 0.15}
1365450610408	updated	input={0; 0}; output={0; 0}
1365450611184	updated	input={-0.2; 0}; output={0.13; 0.15}
1365450611446	updated	input={-0.4; 0}; output={0.26; 0.3}
1365450611872	updated	input={-0.6; 0}; output={0.4; 0.45}
1365450612547	updated	input={-0.4; 0}; output={0.26; 0.3}
1365450612748	updated	input={-0.2; 0}; output={0.13; 0.15}
1365450612969	updated	input={0; 0}; output={0; 0}
1365450613166	updated	input={0.2; 0}; output={-0.13; -0.15}
1365450613435	updated	input={0.4; 0}; output={-0.26; -0.3}
1365450613719	updated	input={0.6; 0}; output={-0.4; -0.45}
1365450614037	updated	input={0.8; 0}; output={-0.53; -0.6}
1365450616117	updated	input={0.6; 0}; output={-0.4; -0.45}
1365450616405	updated	input={0.4; 0}; output={-0.26; -0.3}
1365450617250	updated	input={0.2; 0}; output={-0.13; -0.15}
1365450618780	updated	input={0; 0}; output={0; 0}
1365450626465	updated	input={0; -0.2}; output={0.15; -0.13}
1365450629378	updated	input={-0.2; -0.2}; output={0.28; 0.02}
1365450629879	updated	input={0; -0.2}; output={0.15; -0.13}
1365450630055	updated	input={0.2; -0.2}; output={0.02; -0.28}
1365450630192	updated	input={0.4; -0.2}; output={-0.11; -0.43}
1365450630339	updated	input={0.6; -0.2}; output={-0.25; -0.58}
1365450630477	updated	input={0.8; -0.2}; output={-0.38; -0.73}
1365450630664	updated	input={1; -0.2}; output={-0.51; -0.88}
1365450631140	updated	input={0.8; -0.2}; output={-0.38; -0.73}
1365450631348	updated	input={0.6; -0.2}; output={-0.25; -0.58}
1365450631518	updated	input={0.4; -0.2}; output={-0.11; -0.43}
1365450631709	updated	input={0.2; -0.2}; output={0.02; -0.28}
1365450632776	updated	input={0; -0.2}; output={0.15; -0.13}
1365450635393	updated	input={0; 0}; output={0; 0}
1365450635719	updated	input={0; 0.2}; output={-0.15; 0.13}
1365450636071	updated	input={0; 0.4}; output={-0.3; 0.26}
1365450637431	updated	input={-0.2; 0.4}; output={-0.17; 0.41}
1365450638431	updated	input={0; 0.4}; output={-0.3; 0.26}
1365450638689	updated	input={0.2; 0.4}; output={-0.43; 0.11}
1365450638882	updated	input={0.4; 0.4}; output={-0.56; -0.04}
1365450639123	updated	input={0.6; 0.4}; output={-0.7; -0.19}
1365450639364	updated	input={0.8; 0.4}; output={-0.83; -0.34}
1365450639696	updated	input={1; 0.4}; output={-0.96; -0.49}
1365450641246	updated	input={1; 0.6}; output={-1.11; -0.36}
1365450643743	updated	input={1; 0.8}; output={-1.26; -0.22}
1365450645085	updated	input={0.8; 0.8}; output={-1.13; -0.07}
1365450645402	updated	input={0.6; 0.8}; output={-1; 0.08}
1365450647553	updated	input={0.6; 0.6}; output={-0.85; -0.05}
1365450648471	updated	input={0.8; 0.6}; output={-0.98; -0.2}
1365450648484	solved	Wistful Act (Team)
1365450658001	initialized	name="Absorbed Copper (Team)"; target={-0.27; -0.84; -0.41; -0.25}
1365450661794	updated	input={0; 0; -0.2; 0}; output={-0.05; -0.04; -0.06; 0.18}
1365450662250	updated	input={0; 0; -0.4; 0}; output={-0.09; -0.07; -0.12; 0.36}
1365450663073	updated	input={0; 0; -0.2; 0}; output={-0.05; -0.04; -0.06; 0.18}
1365450663349	updated	input={0; 0; 0; 0}; output={0; 0; 0; 0}
1365450671387	updated	input={0; 0; -0.2; 0}; output={-0.05; -0.04; -0.06; 0.18}
1365450672257	updated	input={0; 0; 0; 0}; output={0; 0; 0; 0}
1365450680174	updated	input={0; 0; -0.2; 0}; output={-0.05; -0.04; -0.06; 0.18}
1365450680514	updated	input={0; 0; -0.4; 0}; output={-0.09; -0.07; -0.12; 0.36}
1365450680850	updated	input={0; 0; -0.6; 0}; output={-0.14; -0.11; -0.18; 0.55}
1365450681278	updated	input={0; 0; -0.8; 0}; output={-0.18; -0.15; -0.24; 0.73}
1365450681743	updated	input={0; 0; -0.6; 0}; output={-0.14; -0.11; -0.18; 0.55}
1365450681948	updated	input={0; 0; -0.4; 0}; output={-0.09; -0.07; -0.12; 0.36}
1365450683200	updated	input={0; 0; -0.6; 0}; output={-0.14; -0.11; -0.18; 0.55}
1365450683494	updated	input={0; 0; -0.8; 0}; output={-0.18; -0.15; -0.24; 0.73}
1365450683826	updated	input={0; 0; -1; 0}; output={-0.23; -0.18; -0.3; 0.91}
1365450686968	updated	input={0; 0; -1; -0.2}; output={-0.05; -0.23; -0.39; 0.91}
1365450687249	updated	input={0; 0; -1; -0.4}; output={0.12; -0.28; -0.47; 0.92}
1365450687602	updated	input={0; 0; -1; -0.6}; output={0.29; -0.33; -0.56; 0.92}
1365450687982	updated	input={0; 0; -1; -0.4}; output={0.12; -0.28; -0.47; 0.92}
1365450688149	updated	input={0; 0; -1; -0.2}; output={-0.05; -0.23; -0.39; 0.91}
1365450688318	updated	input={0; 0; -1; 0}; output={-0.23; -0.18; -0.3; 0.91}
1365450688517	updated	input={0; 0; -1; 0.2}; output={-0.4; -0.13; -0.21; 0.9}
1365450688681	updated	input={0; 0; -1; 0.4}; output={-0.57; -0.08; -0.12; 0.9}
1365450688902	updated	input={0; 0; -1; 0.6}; output={-0.74; -0.04; -0.04; 0.9}
1365450689794	updated	input={0; 0; -1; 0.4}; output={-0.57; -0.08; -0.12; 0.9}
1365450689990	updated	input={0; 0; -1; 0.2}; output={-0.4; -0.13; -0.21; 0.9}
1365450690284	updated	input={0; 0; -1; 0}; output={-0.23; -0.18; -0.3; 0.91}
1365450690651	updated	input={0; 0; -1; -0.2}; output={-0.05; -0.23; -0.39; 0.91}
1365450696652	updated	input={0; 0; -0.8; -0.2}; output={-0.01; -0.2; -0.33; 0.73}
1365450697228	updated	input={0; 0; -1; -0.2}; output={-0.05; -0.23; -0.39; 0.91}
1365450701133	updated	input={0; 0; -0.8; -0.2}; output={-0.01; -0.2; -0.33; 0.73}
1365450701338	updated	input={0; 0; -0.6; -0.2}; output={0.04; -0.16; -0.27; 0.55}
1365450701505	updated	input={0; 0; -0.4; -0.2}; output={0.08; -0.12; -0.21; 0.37}
1365450701643	updated	input={0; 0; -0.2; -0.2}; output={0.13; -0.09; -0.15; 0.19}
1365450701835	updated	input={0; 0; 0; -0.2}; output={0.17; -0.05; -0.09; 0}
1365450702007	updated	input={0; 0; 0.2; -0.2}; output={0.22; -0.01; -0.03; -0.18}
1365450702193	updated	input={0; 0; 0.4; -0.2}; output={0.26; 0.02; 0.03; -0.36}
1365450702344	updated	input={0; 0; 0.6; -0.2}; output={0.31; 0.06; 0.09; -0.54}
1365450702528	updated	input={0; 0; 0.8; -0.2}; output={0.35; 0.1; 0.15; -0.72}
1365450702765	updated	input={0; 0; 1; -0.2}; output={0.4; 0.13; 0.21; -0.9}
1365450702948	updated	input={0; 0; 0.8; -0.2}; output={0.35; 0.1; 0.15; -0.72}
1365450703101	updated	input={0; 0; 0.6; -0.2}; output={0.31; 0.06; 0.09; -0.54}
1365450703274	updated	input={0; 0; 0.4; -0.2}; output={0.26; 0.02; 0.03; -0.36}
1365450703445	updated	input={0; 0; 0.2; -0.2}; output={0.22; -0.01; -0.03; -0.18}
1365450703626	updated	input={0; 0; 0; -0.2}; output={0.17; -0.05; -0.09; 0}
1365450703808	updated	input={0; 0; -0.2; -0.2}; output={0.13; -0.09; -0.15; 0.19}
1365450703973	updated	input={0; 0; -0.4; -0.2}; output={0.08; -0.12; -0.21; 0.37}
1365450704131	updated	input={0; 0; -0.6; -0.2}; output={0.04; -0.16; -0.27; 0.55}
1365450704513	updated	input={0; 0; -0.8; -0.2}; output={-0.01; -0.2; -0.33; 0.73}
1365450723572	updated	input={0; 0; -0.8; -0.4}; output={0.17; -0.25; -0.41; 0.74}
1365450724560	updated	input={0; 0; -0.8; -0.2}; output={-0.01; -0.2; -0.33; 0.73}
1365450729940	updated	input={0; 0; -1; -0.2}; output={-0.05; -0.23; -0.39; 0.91}
1365450732873	updated	input={0; 0; -1; -0.4}; output={0.12; -0.28; -0.47; 0.92}
1365450733244	updated	input={0; 0; -1; -0.6}; output={0.29; -0.33; -0.56; 0.92}
1365450737206	updated	input={0; 0; -1; -0.8}; output={0.47; -0.38; -0.65; 0.92}
1365450737771	updated	input={0; 0; -1; -1}; output={0.64; -0.43; -0.73; 0.93}
1365450739391	updated	input={0; 0; -1; -0.8}; output={0.47; -0.38; -0.65; 0.92}
1365450740052	updated	input={0; 0; -1; -0.6}; output={0.29; -0.33; -0.56; 0.92}
1365450740595	updated	input={0; 0; -1; -0.8}; output={0.47; -0.38; -0.65; 0.92}
1365450755943	updated	input={0.2; 0; -1; -0.8}; output={0.38; -0.47; -0.78; 0.84}
1365450756813	updated	input={0.4; 0; -1; -0.8}; output={0.29; -0.56; -0.91; 0.76}
1365450758708	updated	input={0.6; 0; -1; -0.8}; output={0.2; -0.64; -1.05; 0.67}
1365450759171	updated	input={0.8; 0; -1; -0.8}; output={0.11; -0.73; -1.18; 0.59}
1365450759547	updated	input={1; 0; -1; -0.8}; output={0.02; -0.81; -1.31; 0.51}
1365450762482	updated	input={0.8; 0; -1; -0.8}; output={0.11; -0.73; -1.18; 0.59}
1365450762736	updated	input={0.6; 0; -1; -0.8}; output={0.2; -0.64; -1.05; 0.67}
1365450763058	updated	input={0.8; 0; -1; -0.8}; output={0.11; -0.73; -1.18; 0.59}
1365450763273	updated	input={1; 0; -1; -0.8}; output={0.02; -0.81; -1.31; 0.51}
1365450776625	updated	input={0.8; 0; -1; -0.8}; output={0.11; -0.73; -1.18; 0.59}
1365450777051	updated	input={0.6; 0; -1; -0.8}; output={0.2; -0.64; -1.05; 0.67}
1365450777647	updated	input={0.8; 0; -1; -0.8}; output={0.11; -0.73; -1.18; 0.59}
1365450777923	updated	input={1; 0; -1; -0.8}; output={0.02; -0.81; -1.31; 0.51}
1365450779367	updated	input={0.8; 0; -1; -0.8}; output={0.11; -0.73; -1.18; 0.59}
1365450779841	updated	input={0.6; 0; -1; -0.8}; output={0.2; -0.64; -1.05; 0.67}
1365450780089	updated	input={0.4; 0; -1; -0.8}; output={0.29; -0.56; -0.91; 0.76}
1365450780457	updated	input={0.2; 0; -1; -0.8}; output={0.38; -0.47; -0.78; 0.84}
1365450780840	updated	input={0; 0; -1; -0.8}; output={0.47; -0.38; -0.65; 0.92}
1365450781229	updated	input={-0.2; 0; -1; -0.8}; output={0.56; -0.3; -0.51; 1.01}
1365450781562	updated	input={-0.2; 0; -1; -0.8}; output={0.56; -0.3; -0.51; 1.01}
1365450781616	updated	input={0; 0; -1; -0.8}; output={0.47; -0.38; -0.65; 0.92}
1365450782555	updated	input={0; 0; -1; -0.8}; output={0.47; -0.38; -0.65; 0.92}
1365450782953	updated	input={0; 0; -1; -0.8}; output={0.47; -0.39; -0.65; 0.92}
1365450783958	updated	input={0; 0; -1; -0.6}; output={0.29; -0.34; -0.56; 0.92}
1365450784267	updated	input={0; 0; -1; -0.4}; output={0.12; -0.29; -0.47; 0.92}
1365450784899	updated	input={0; 0; -1; -0.6}; output={0.29; -0.34; -0.56; 0.92}
1365450785401	updated	input={0; 0; -1; -0.4}; output={0.12; -0.29; -0.47; 0.92}
1365450785800	updated	input={0; 0; -1; -0.2}; output={-0.05; -0.24; -0.39; 0.91}
1365450786243	updated	input={0; 0; -1; -0}; output={-0.22; -0.19; -0.3; 0.91}
1365450786765	updated	input={0; 0; -1; 0.2}; output={-0.4; -0.14; -0.21; 0.9}
1365450790388	updated	input={0; 0; -1; -0}; output={-0.22; -0.19; -0.3; 0.91}
1365450790718	updated	input={0; 0; -1; -0.2}; output={-0.05; -0.24; -0.39; 0.91}
1365450791471	updated	input={0; 0; -1; -0.4}; output={0.12; -0.29; -0.47; 0.92}
1365450792698	updated	input={0; 0; -1; -0.6}; output={0.29; -0.34; -0.56; 0.92}
1365450811949	updated	input={0; 0.2; -1; -0.6}; output={0.29; -0.17; -0.67; 0.92}
1365450812737	updated	input={0; 0.4; -1; -0.6}; output={0.29; 0; -0.77; 0.92}
1365450813435	updated	input={0; 0.2; -1; -0.6}; output={0.29; -0.17; -0.67; 0.92}
1365450813836	updated	input={0; 0; -1; -0.6}; output={0.29; -0.34; -0.56; 0.92}
1365450814190	updated	input={0; -0.2; -1; -0.6}; output={0.3; -0.5; -0.45; 0.92}
1365450814884	updated	input={0; -0.4; -1; -0.6}; output={0.3; -0.67; -0.35; 0.92}
1365450815093	updated	input={0; -0.6; -1; -0.6}; output={0.31; -0.84; -0.24; 0.92}
1365450815478	updated	input={0; -0.4; -1; -0.6}; output={0.3; -0.67; -0.35; 0.92}
1365450815713	updated	input={0; -0.2; -1; -0.6}; output={0.3; -0.5; -0.45; 0.92}
1365450815898	updated	input={0; 0; -1; -0.6}; output={0.29; -0.34; -0.56; 0.92}
1365450816053	updated	input={0; 0.2; -1; -0.6}; output={0.29; -0.17; -0.67; 0.92}
1365450816227	updated	input={0; 0.4; -1; -0.6}; output={0.29; 0; -0.77; 0.92}
1365450816375	updated	input={0; 0.6; -1; -0.6}; output={0.28; 0.17; -0.88; 0.92}
1365450816781	updated	input={0; 0.4; -1; -0.6}; output={0.29; 0; -0.77; 0.92}
1365450816951	updated	input={0; 0.2; -1; -0.6}; output={0.29; -0.17; -0.67; 0.92}
1365450817124	updated	input={0; 0; -1; -0.6}; output={0.29; -0.34; -0.56; 0.92}
1365450817721	updated	input={0; 0.2; -1; -0.6}; output={0.29; -0.17; -0.67; 0.92}
1365450822963	updated	input={0; 0.4; -1; -0.6}; output={0.29; 0; -0.77; 0.92}
1365450824356	updated	input={0; 0.2; -1; -0.6}; output={0.29; -0.17; -0.67; 0.92}
1365450824831	updated	input={0; 0; -1; -0.6}; output={0.29; -0.34; -0.56; 0.92}
1365450827867	updated	input={0; -0.2; -1; -0.6}; output={0.3; -0.5; -0.45; 0.92}
1365450836742	updated	input={0.06; -0.2; -1; -0.6}; output={0.27; -0.53; -0.5; 0.9}
1365450837552	updated	input={0.08; -0.2; -1; -0.6}; output={0.26; -0.54; -0.51; 0.89}
1365450838526	updated	input={0.18; -0.2; -1; -0.6}; output={0.22; -0.58; -0.57; 0.85}
1365450844839	updated	input={0.11; -0.2; -1; -0.6}; output={0.25; -0.55; -0.53; 0.87}
1365450867467	updated	input={0.11; -0.2; -1; -0.6}; output={0.25; -0.55; -0.53; 0.87}
1365450869179	updated	input={0.31; -0.2; -1; -0.6}; output={0.16; -0.64; -0.66; 0.79}
1365450869749	updated	input={0.51; -0.2; -1; -0.6}; output={0.07; -0.72; -0.8; 0.71}
1365450870320	updated	input={0.31; -0.2; -1; -0.6}; output={0.16; -0.64; -0.66; 0.79}
1365450872072	updated	input={0.11; -0.2; -1; -0.6}; output={0.25; -0.55; -0.53; 0.87}
1365450872505	updated	input={-0.09; -0.2; -1; -0.6}; output={0.34; -0.47; -0.4; 0.96}
1365450872998	updated	input={-0.29; -0.2; -1; -0.6}; output={0.43; -0.38; -0.26; 1.04}
1365450873374	updated	input={-0.09; -0.2; -1; -0.6}; output={0.34; -0.47; -0.4; 0.96}
1365450873679	updated	input={0.11; -0.2; -1; -0.6}; output={0.25; -0.55; -0.53; 0.87}
1365450873987	updated	input={0.31; -0.2; -1; -0.6}; output={0.16; -0.64; -0.66; 0.79}
1365450874503	updated	input={0.11; -0.2; -1; -0.6}; output={0.25; -0.55; -0.53; 0.87}
1365450874754	updated	input={-0.09; -0.2; -1; -0.6}; output={0.34; -0.47; -0.4; 0.96}
1365450875098	updated	input={0.11; -0.2; -1; -0.6}; output={0.25; -0.55; -0.53; 0.87}
1365450875375	updated	input={0.31; -0.2; -1; -0.6}; output={0.16; -0.64; -0.66; 0.79}
1365450875885	updated	input={0.11; -0.2; -1; -0.6}; output={0.25; -0.55; -0.53; 0.87}
1365450876114	updated	input={-0.09; -0.2; -1; -0.6}; output={0.34; -0.47; -0.4; 0.96}
1365450876318	updated	input={-0.29; -0.2; -1; -0.6}; output={0.43; -0.38; -0.26; 1.04}
1365450876592	updated	input={-0.09; -0.2; -1; -0.6}; output={0.34; -0.47; -0.4; 0.96}
1365450876814	updated	input={0.11; -0.2; -1; -0.6}; output={0.25; -0.55; -0.53; 0.87}
1365450877173	updated	input={0.31; -0.2; -1; -0.6}; output={0.16; -0.64; -0.66; 0.79}
1365450877465	updated	input={0.11; -0.2; -1; -0.6}; output={0.25; -0.55; -0.53; 0.87}
1365450877641	updated	input={-0.09; -0.2; -1; -0.6}; output={0.34; -0.47; -0.4; 0.96}
1365450878042	updated	input={0.11; -0.2; -1; -0.6}; output={0.25; -0.55; -0.53; 0.87}
1365450884809	updated	input={0.11; 0; -1; -0.6}; output={0.24; -0.38; -0.64; 0.87}
1365450885319	updated	input={0.11; 0.2; -1; -0.6}; output={0.24; -0.21; -0.74; 0.87}
1365450885644	updated	input={0.11; 0.4; -1; -0.6}; output={0.24; -0.04; -0.85; 0.87}
1365450886110	updated	input={0.11; 0.2; -1; -0.6}; output={0.24; -0.21; -0.74; 0.87}
1365450886436	updated	input={0.11; 0; -1; -0.6}; output={0.24; -0.38; -0.64; 0.87}
1365450889870	updated	input={0.11; 0.2; -1; -0.6}; output={0.24; -0.21; -0.74; 0.87}
1365450890233	updated	input={0.11; 0; -1; -0.6}; output={0.24; -0.38; -0.64; 0.87}
1365450893704	updated	input={0.11; 0; -0.8; -0.6}; output={0.29; -0.35; -0.58; 0.69}
1365450894052	updated	input={0.11; 0; -0.6; -0.6}; output={0.33; -0.31; -0.52; 0.51}
1365450894463	updated	input={0.11; 0; -0.4; -0.6}; output={0.38; -0.27; -0.46; 0.33}
1365450895126	updated	input={0.11; 0; -0.2; -0.6}; output={0.42; -0.24; -0.4; 0.15}
1365450896204	updated	input={0.11; 0; 0; -0.6}; output={0.47; -0.2; -0.34; -0.04}
1365450897832	updated	input={0.11; 0; 0; -0.8}; output={0.64; -0.25; -0.42; -0.03}
1365450898257	updated	input={0.11; 0; 0; -0.6}; output={0.47; -0.2; -0.34; -0.04}
1365450898436	updated	input={0.11; 0; 0; -0.4}; output={0.3; -0.15; -0.25; -0.04}
1365450898596	updated	input={0.11; 0; 0; -0.2}; output={0.12; -0.1; -0.16; -0.04}
1365450898965	updated	input={0.11; 0; 0; -0.4}; output={0.3; -0.15; -0.25; -0.04}
1365450908755	updated	input={0.11; 0.2; 0; -0.4}; output={0.29; 0.02; -0.36; -0.04}
1365450909280	updated	input={0.11; 0; 0; -0.4}; output={0.3; -0.15; -0.25; -0.04}
1365450912431	updated	input={0.31; 0; 0; -0.4}; output={0.21; -0.23; -0.38; -0.12}
1365450913161	updated	input={0.51; 0; 0; -0.4}; output={0.12; -0.32; -0.52; -0.21}
1365450914244	updated	input={0.71; 0; 0; -0.4}; output={0.03; -0.41; -0.65; -0.29}
1365450914784	updated	input={0.91; 0; 0; -0.4}; output={-0.06; -0.49; -0.78; -0.37}
1365450915032	updated	input={0.91; 0; 0; -0.4}; output={-0.06; -0.49; -0.78; -0.37}
1365450915345	updated	input={0.91; 0; 0; -0.4}; output={-0.06; -0.49; -0.78; -0.37}
1365450916898	updated	input={0.71; 0; 0; -0.4}; output={0.03; -0.41; -0.65; -0.29}
1365450919020	updated	input={0.71; 0; 0.2; -0.4}; output={0.07; -0.37; -0.59; -0.47}
1365450919952	updated	input={0.71; 0; 0; -0.4}; output={0.03; -0.41; -0.65; -0.29}
1365450921345	updated	input={0.71; 0; 0; -0.2}; output={-0.14; -0.36; -0.56; -0.29}
1365450921854	updated	input={0.71; 0; 0; -0}; output={-0.32; -0.31; -0.48; -0.3}
1365450926961	updated	input={0.91; 0; 0; -0}; output={-0.41; -0.39; -0.61; -0.38}
1365450927574	updated	input={0.71; 0; 0; -0}; output={-0.32; -0.31; -0.48; -0.3}
1365450932806	updated	input={0.71; 0.2; 0; -0}; output={-0.32; -0.14; -0.58; -0.3}
1365450933339	updated	input={0.71; 0; 0; -0}; output={-0.32; -0.31; -0.48; -0.3}
1365450933633	updated	input={0.71; -0.2; 0; -0}; output={-0.31; -0.48; -0.37; -0.3}
1365450934319	updated	input={0.71; -0.4; 0; -0}; output={-0.31; -0.65; -0.27; -0.3}
1365450935650	updated	input={0.71; -0.6; 0; -0}; output={-0.31; -0.82; -0.16; -0.29}
1365450937427	updated	input={0.71; -0.6; 0.2; -0}; output={-0.26; -0.78; -0.1; -0.48}
1365450937903	updated	input={0.71; -0.6; 0; -0}; output={-0.31; -0.82; -0.16; -0.29}
1365450938239	updated	input={0.71; -0.6; -0.2; -0}; output={-0.35; -0.85; -0.22; -0.11}
1365450945249	updated	input={0.71; -0.4; -0.2; -0}; output={-0.35; -0.68; -0.32; -0.11}
1365450945774	updated	input={0.71; -0.6; -0.2; -0}; output={-0.35; -0.85; -0.22; -0.11}
1365450946123	updated	input={0.71; -0.8; -0.2; -0}; output={-0.35; -1.02; -0.11; -0.11}
1365450946771	updated	input={0.71; -0.6; -0.2; -0}; output={-0.35; -0.85; -0.22; -0.11}
1365450953372	updated	input={0.77; -0.6; -0.2; -0}; output={-0.38; -0.88; -0.26; -0.14}
1365450954804	updated	input={0.7; -0.6; -0.2; -0}; output={-0.34; -0.84; -0.21; -0.1}
1365450955550	updated	input={0.63; -0.6; -0.2; -0}; output={-0.31; -0.82; -0.16; -0.08}
1365450956428	updated	input={0.54; -0.6; -0.2; -0}; output={-0.27; -0.78; -0.11; -0.04}
1365450957600	updated	input={0.58; -0.6; -0.2; -0}; output={-0.29; -0.8; -0.13; -0.06}
1365450958204	updated	input={0.64; -0.6; -0.2; -0}; output={-0.32; -0.82; -0.17; -0.08}
1365450959160	updated	input={0.64; -0.6; -0.2; -0}; output={-0.32; -0.82; -0.17; -0.08}
1365450959415	updated	input={0.64; -0.6; -0.2; -0}; output={-0.32; -0.82; -0.17; -0.08}
1365450959670	updated	input={0.64; -0.6; -0.2; -0}; output={-0.32; -0.82; -0.17; -0.08}
1365450959913	updated	input={0.64; -0.6; -0.2; -0}; output={-0.32; -0.82; -0.17; -0.08}
1365450960110	updated	input={0.64; -0.6; -0.2; -0}; output={-0.32; -0.82; -0.17; -0.08}
1365450960279	updated	input={0.64; -0.6; -0.2; -0}; output={-0.32; -0.82; -0.17; -0.08}
1365450960436	updated	input={0.65; -0.6; -0.2; -0}; output={-0.32; -0.82; -0.17; -0.08}
1365450960589	updated	input={0.65; -0.6; -0.2; -0}; output={-0.32; -0.82; -0.17; -0.08}
1365450960742	updated	input={0.65; -0.6; -0.2; -0}; output={-0.32; -0.82; -0.18; -0.08}
1365450960900	updated	input={0.65; -0.6; -0.2; -0}; output={-0.32; -0.82; -0.18; -0.09}
1365450961050	updated	input={0.65; -0.6; -0.2; -0}; output={-0.32; -0.82; -0.18; -0.09}
1365450961209	updated	input={0.65; -0.6; -0.2; -0}; output={-0.32; -0.83; -0.18; -0.09}
1365450961335	updated	input={0.65; -0.6; -0.2; -0}; output={-0.32; -0.83; -0.18; -0.09}
1365450961474	updated	input={0.65; -0.6; -0.2; -0}; output={-0.32; -0.83; -0.18; -0.09}
1365450961624	updated	input={0.65; -0.6; -0.2; -0}; output={-0.32; -0.83; -0.18; -0.09}
1365450961744	updated	input={0.66; -0.6; -0.2; -0}; output={-0.32; -0.83; -0.18; -0.09}
1365450961887	updated	input={0.66; -0.6; -0.2; -0}; output={-0.32; -0.83; -0.18; -0.09}
1365450963146	updated	input={0.86; -0.6; -0.2; -0}; output={-0.41; -0.91; -0.31; -0.17}
1365450971008	updated	input={0.86; -0.6; -0.2; -0}; output={-0.41; -0.91; -0.31; -0.17}
1365450971468	updated	input={0.86; -0.6; -0.2; -0}; output={-0.41; -0.91; -0.31; -0.17}
1365450972708	updated	input={0.86; -0.6; -0.2; -0}; output={-0.41; -0.91; -0.31; -0.17}
1365450972893	updated	input={0.86; -0.6; -0.2; -0}; output={-0.41; -0.91; -0.31; -0.18}
1365450973111	updated	input={0.86; -0.6; -0.2; -0}; output={-0.41; -0.91; -0.31; -0.18}
1365450973298	updated	input={0.86; -0.6; -0.19; -0}; output={-0.41; -0.91; -0.31; -0.18}
1365450973476	updated	input={0.86; -0.6; -0.19; -0}; output={-0.41; -0.91; -0.31; -0.18}
1365450973662	updated	input={0.86; -0.6; -0.19; -0}; output={-0.41; -0.91; -0.31; -0.18}
1365450973986	updated	input={0.86; -0.6; -0.19; -0}; output={-0.41; -0.91; -0.31; -0.18}
1365450974145	updated	input={0.86; -0.6; -0.19; -0}; output={-0.41; -0.91; -0.31; -0.18}
1365450974297	updated	input={0.86; -0.6; -0.2; -0}; output={-0.41; -0.91; -0.31; -0.18}
1365450974442	updated	input={0.86; -0.6; -0.2; -0}; output={-0.41; -0.91; -0.31; -0.18}
1365450974573	updated	input={0.86; -0.6; -0.2; -0}; output={-0.41; -0.91; -0.31; -0.17}
1365450974706	updated	input={0.86; -0.6; -0.2; -0}; output={-0.41; -0.91; -0.31; -0.17}
1365450974842	updated	input={0.86; -0.6; -0.2; -0}; output={-0.41; -0.91; -0.31; -0.17}
1365450974972	updated	input={0.86; -0.6; -0.2; -0}; output={-0.41; -0.91; -0.31; -0.17}
1365450975123	updated	input={0.86; -0.6; -0.2; -0}; output={-0.41; -0.91; -0.31; -0.17}
1365450975238	updated	input={0.86; -0.6; -0.2; -0}; output={-0.41; -0.91; -0.31; -0.17}
1365450975369	updated	input={0.86; -0.6; -0.2; -0}; output={-0.42; -0.91; -0.31; -0.17}
1365450975525	updated	input={0.86; -0.6; -0.2; -0}; output={-0.42; -0.91; -0.31; -0.17}
1365450975631	updated	input={0.86; -0.6; -0.2; -0}; output={-0.42; -0.91; -0.32; -0.17}
1365450975767	updated	input={0.86; -0.6; -0.21; -0}; output={-0.42; -0.91; -0.32; -0.17}
1365450975915	updated	input={0.86; -0.6; -0.21; -0}; output={-0.42; -0.91; -0.32; -0.17}
1365450976028	updated	input={0.86; -0.6; -0.21; -0}; output={-0.42; -0.91; -0.32; -0.16}
1365450976177	updated	input={0.86; -0.6; -0.21; -0}; output={-0.42; -0.91; -0.32; -0.16}
1365450976290	updated	input={0.86; -0.6; -0.21; -0}; output={-0.42; -0.91; -0.32; -0.16}
1365450976458	updated	input={0.86; -0.6; -0.21; -0}; output={-0.42; -0.91; -0.32; -0.16}
1365450976632	updated	input={0.86; -0.6; -0.21; -0}; output={-0.42; -0.92; -0.32; -0.16}
1365450976771	updated	input={0.86; -0.6; -0.21; -0}; output={-0.42; -0.92; -0.32; -0.16}
1365450976918	updated	input={0.86; -0.6; -0.21; -0}; output={-0.42; -0.92; -0.32; -0.16}
1365450977082	updated	input={0.86; -0.6; -0.22; -0}; output={-0.42; -0.92; -0.32; -0.16}
1365450977233	updated	input={0.86; -0.6; -0.22; -0}; output={-0.42; -0.92; -0.32; -0.16}
1365450978511	updated	input={0.86; -0.6; -0.22; -0}; output={-0.42; -0.92; -0.32; -0.16}
1365450978656	updated	input={0.86; -0.6; -0.22; -0}; output={-0.42; -0.92; -0.32; -0.16}
1365450978787	updated	input={0.86; -0.6; -0.22; -0.01}; output={-0.42; -0.92; -0.32; -0.16}
1365450978940	updated	input={0.86; -0.6; -0.22; -0.01}; output={-0.41; -0.92; -0.32; -0.16}
1365450979075	updated	input={0.86; -0.6; -0.22; -0.01}; output={-0.41; -0.92; -0.32; -0.16}
1365450979216	updated	input={0.86; -0.6; -0.22; -0.01}; output={-0.41; -0.92; -0.32; -0.16}
1365450979353	updated	input={0.86; -0.6; -0.22; -0.01}; output={-0.41; -0.92; -0.32; -0.16}
1365450979498	updated	input={0.86; -0.6; -0.22; -0.01}; output={-0.41; -0.92; -0.32; -0.16}
1365450979634	updated	input={0.86; -0.6; -0.22; -0.01}; output={-0.41; -0.92; -0.32; -0.16}
1365450979774	updated	input={0.86; -0.6; -0.22; -0.01}; output={-0.41; -0.92; -0.32; -0.16}
1365450979932	updated	input={0.86; -0.6; -0.22; -0.01}; output={-0.41; -0.92; -0.32; -0.16}
1365450980055	updated	input={0.86; -0.6; -0.22; -0.02}; output={-0.41; -0.92; -0.32; -0.16}
1365450980199	updated	input={0.86; -0.6; -0.22; -0.02}; output={-0.41; -0.92; -0.32; -0.16}
1365450980342	updated	input={0.86; -0.6; -0.22; -0.02}; output={-0.41; -0.92; -0.32; -0.16}
1365450980479	updated	input={0.86; -0.6; -0.22; -0.02}; output={-0.4; -0.92; -0.32; -0.16}
1365450980617	updated	input={0.86; -0.6; -0.22; -0.02}; output={-0.4; -0.92; -0.33; -0.16}
1365450980831	updated	input={0.86; -0.6; -0.22; -0.02}; output={-0.4; -0.92; -0.33; -0.16}
1365450981008	updated	input={0.86; -0.6; -0.22; -0.02}; output={-0.4; -0.92; -0.33; -0.16}
1365450981234	updated	input={0.86; -0.6; -0.22; -0.02}; output={-0.4; -0.92; -0.33; -0.16}
1365450981925	updated	input={0.86; -0.6; -0.22; -0.02}; output={-0.4; -0.92; -0.33; -0.16}
1365450982079	updated	input={0.86; -0.6; -0.22; -0.02}; output={-0.4; -0.92; -0.33; -0.16}
1365450982248	updated	input={0.86; -0.6; -0.22; -0.02}; output={-0.4; -0.92; -0.33; -0.16}
1365450982433	updated	input={0.86; -0.6; -0.22; -0.03}; output={-0.4; -0.92; -0.33; -0.16}
1365450982603	updated	input={0.86; -0.6; -0.22; -0.03}; output={-0.4; -0.92; -0.33; -0.16}
1365450982759	updated	input={0.86; -0.6; -0.22; -0.03}; output={-0.4; -0.92; -0.33; -0.16}
1365450982907	updated	input={0.86; -0.6; -0.22; -0.03}; output={-0.4; -0.92; -0.33; -0.16}
1365450983043	updated	input={0.86; -0.6; -0.22; -0.03}; output={-0.39; -0.92; -0.33; -0.16}
1365450983176	updated	input={0.86; -0.6; -0.22; -0.03}; output={-0.39; -0.92; -0.33; -0.16}
1365450983312	updated	input={0.86; -0.6; -0.22; -0.03}; output={-0.39; -0.92; -0.33; -0.16}
1365450983451	updated	input={0.86; -0.6; -0.22; -0.03}; output={-0.39; -0.92; -0.33; -0.16}
1365450983595	updated	input={0.86; -0.6; -0.22; -0.03}; output={-0.39; -0.92; -0.33; -0.16}
1365450983724	updated	input={0.86; -0.6; -0.22; -0.04}; output={-0.39; -0.92; -0.33; -0.16}
1365450983862	updated	input={0.86; -0.6; -0.22; -0.04}; output={-0.39; -0.92; -0.33; -0.16}
1365450984011	updated	input={0.86; -0.6; -0.22; -0.04}; output={-0.39; -0.92; -0.33; -0.16}
1365450984128	updated	input={0.86; -0.6; -0.22; -0.04}; output={-0.39; -0.92; -0.33; -0.16}
1365450984267	updated	input={0.86; -0.6; -0.22; -0.04}; output={-0.39; -0.92; -0.33; -0.16}
1365450984388	updated	input={0.86; -0.6; -0.22; -0.04}; output={-0.39; -0.93; -0.33; -0.16}
1365450984524	updated	input={0.86; -0.6; -0.22; -0.04}; output={-0.39; -0.93; -0.33; -0.16}
1365450984706	updated	input={0.86; -0.6; -0.22; -0.04}; output={-0.38; -0.93; -0.34; -0.16}
1365450984791	updated	input={0.86; -0.6; -0.22; -0.04}; output={-0.38; -0.93; -0.34; -0.16}
1365450984929	updated	input={0.86; -0.6; -0.22; -0.04}; output={-0.38; -0.93; -0.34; -0.16}
1365450985124	updated	input={0.86; -0.6; -0.22; -0.04}; output={-0.38; -0.93; -0.34; -0.16}
1365450985194	updated	input={0.86; -0.6; -0.22; -0.05}; output={-0.38; -0.93; -0.34; -0.16}
1365450985334	updated	input={0.86; -0.6; -0.22; -0.05}; output={-0.38; -0.93; -0.34; -0.16}
1365450985451	updated	input={0.86; -0.6; -0.22; -0.05}; output={-0.38; -0.93; -0.34; -0.16}
1365450985647	updated	input={0.86; -0.6; -0.22; -0.05}; output={-0.38; -0.93; -0.34; -0.16}
1365450985714	updated	input={0.86; -0.6; -0.22; -0.05}; output={-0.38; -0.93; -0.34; -0.16}
1365450985831	updated	input={0.86; -0.6; -0.22; -0.05}; output={-0.38; -0.93; -0.34; -0.16}
1365450986780	updated	input={0.86; -0.6; -0.22; -0.25}; output={-0.2; -0.98; -0.43; -0.15}
1365450990002	updated	input={0.86; -0.6; -0.22; -0.25}; output={-0.2; -0.98; -0.43; -0.15}
1365450990173	updated	input={0.86; -0.6; -0.22; -0.25}; output={-0.21; -0.98; -0.43; -0.15}
1365450990322	updated	input={0.86; -0.6; -0.22; -0.25}; output={-0.21; -0.98; -0.43; -0.15}
1365450990455	updated	input={0.86; -0.6; -0.22; -0.25}; output={-0.21; -0.98; -0.42; -0.15}
1365450990596	updated	input={0.86; -0.6; -0.22; -0.25}; output={-0.21; -0.98; -0.42; -0.15}
1365450991132	updated	input={0.86; -0.6; -0.22; -0.24}; output={-0.21; -0.98; -0.42; -0.15}
1365450991235	updated	input={0.86; -0.6; -0.22; -0.24}; output={-0.21; -0.98; -0.42; -0.15}
1365450991245	updated	input={0.86; -0.6; -0.22; -0.24}; output={-0.21; -0.98; -0.42; -0.15}
1365450991256	updated	input={0.86; -0.6; -0.22; -0.24}; output={-0.21; -0.98; -0.42; -0.15}
1365450991338	updated	input={0.86; -0.6; -0.22; -0.24}; output={-0.21; -0.97; -0.42; -0.15}
1365450991354	updated	input={0.86; -0.6; -0.22; -0.24}; output={-0.21; -0.97; -0.42; -0.15}
1365450991366	updated	input={0.86; -0.6; -0.22; -0.24}; output={-0.21; -0.97; -0.42; -0.15}
1365450991442	updated	input={0.86; -0.6; -0.22; -0.24}; output={-0.22; -0.97; -0.42; -0.15}
1365450991454	updated	input={0.86; -0.6; -0.22; -0.24}; output={-0.22; -0.97; -0.42; -0.15}
1365450991486	updated	input={0.86; -0.6; -0.22; -0.24}; output={-0.22; -0.97; -0.42; -0.15}
1365450991556	updated	input={0.86; -0.6; -0.22; -0.23}; output={-0.22; -0.97; -0.42; -0.15}
1365450991566	updated	input={0.86; -0.6; -0.22; -0.23}; output={-0.22; -0.97; -0.42; -0.15}
1365450991578	updated	input={0.86; -0.6; -0.22; -0.23}; output={-0.22; -0.97; -0.42; -0.15}
1365450991671	updated	input={0.86; -0.6; -0.22; -0.23}; output={-0.22; -0.97; -0.42; -0.15}
1365450991680	updated	input={0.86; -0.6; -0.22; -0.23}; output={-0.22; -0.97; -0.42; -0.15}
1365450991691	updated	input={0.86; -0.6; -0.22; -0.23}; output={-0.22; -0.97; -0.42; -0.15}
1365450991701	updated	input={0.86; -0.6; -0.22; -0.23}; output={-0.22; -0.97; -0.42; -0.15}
1365450991792	updated	input={0.86; -0.6; -0.22; -0.22}; output={-0.23; -0.97; -0.42; -0.15}
1365450991801	updated	input={0.86; -0.6; -0.22; -0.22}; output={-0.23; -0.97; -0.42; -0.15}
1365450991811	updated	input={0.86; -0.6; -0.22; -0.22}; output={-0.23; -0.97; -0.42; -0.15}
1365450991821	updated	input={0.86; -0.6; -0.22; -0.22}; output={-0.23; -0.97; -0.42; -0.15}
1365450991899	updated	input={0.86; -0.6; -0.22; -0.22}; output={-0.23; -0.97; -0.41; -0.15}
1365450991909	updated	input={0.86; -0.6; -0.22; -0.22}; output={-0.23; -0.97; -0.41; -0.15}
1365450991918	updated	input={0.86; -0.6; -0.22; -0.22}; output={-0.23; -0.97; -0.41; -0.15}
1365450991990	updated	input={0.86; -0.6; -0.22; -0.22}; output={-0.23; -0.97; -0.41; -0.15}
1365450992001	updated	input={0.86; -0.6; -0.22; -0.22}; output={-0.23; -0.97; -0.41; -0.15}
1365450992013	updated	input={0.86; -0.6; -0.22; -0.22}; output={-0.23; -0.97; -0.41; -0.15}
1365450992097	updated	input={0.86; -0.6; -0.22; -0.22}; output={-0.23; -0.97; -0.41; -0.15}
1365450992106	updated	input={0.86; -0.6; -0.22; -0.22}; output={-0.23; -0.97; -0.41; -0.15}
1365450992117	updated	input={0.86; -0.6; -0.22; -0.22}; output={-0.23; -0.97; -0.41; -0.15}
1365450992203	updated	input={0.86; -0.6; -0.22; -0.21}; output={-0.24; -0.97; -0.41; -0.15}
1365450992215	updated	input={0.86; -0.6; -0.22; -0.21}; output={-0.24; -0.97; -0.41; -0.15}
1365450992224	updated	input={0.86; -0.6; -0.22; -0.21}; output={-0.24; -0.97; -0.41; -0.15}
1365450992302	updated	input={0.86; -0.6; -0.22; -0.21}; output={-0.24; -0.97; -0.41; -0.15}
1365450992315	updated	input={0.86; -0.6; -0.22; -0.21}; output={-0.24; -0.97; -0.41; -0.15}
1365450992325	updated	input={0.86; -0.6; -0.22; -0.21}; output={-0.24; -0.97; -0.41; -0.15}
1365450992412	updated	input={0.86; -0.6; -0.22; -0.21}; output={-0.24; -0.97; -0.41; -0.15}
1365450992422	updated	input={0.86; -0.6; -0.22; -0.21}; output={-0.24; -0.97; -0.41; -0.15}
1365450992431	updated	input={0.86; -0.6; -0.22; -0.21}; output={-0.24; -0.97; -0.41; -0.15}
1365450992444	updated	input={0.86; -0.6; -0.22; -0.2}; output={-0.24; -0.97; -0.41; -0.15}
1365450992541	updated	input={0.86; -0.6; -0.22; -0.2}; output={-0.25; -0.97; -0.41; -0.15}
1365450992550	updated	input={0.86; -0.6; -0.22; -0.2}; output={-0.25; -0.97; -0.41; -0.15}
1365450992560	updated	input={0.86; -0.6; -0.22; -0.2}; output={-0.25; -0.97; -0.41; -0.15}
1365450992572	updated	input={0.86; -0.6; -0.22; -0.2}; output={-0.25; -0.97; -0.41; -0.15}
1365450992653	updated	input={0.86; -0.6; -0.22; -0.2}; output={-0.25; -0.96; -0.4; -0.15}
1365450992708	updated	input={0.86; -0.6; -0.22; -0.2}; output={-0.25; -0.96; -0.4; -0.15}
1365450992719	updated	input={0.86; -0.6; -0.22; -0.2}; output={-0.25; -0.96; -0.4; -0.15}
1365450992822	updated	input={0.86; -0.6; -0.22; -0.19}; output={-0.25; -0.96; -0.4; -0.15}
1365450992833	updated	input={0.86; -0.6; -0.22; -0.19}; output={-0.25; -0.96; -0.4; -0.15}
1365450992843	updated	input={0.86; -0.6; -0.22; -0.19}; output={-0.25; -0.96; -0.4; -0.15}
1365450992853	updated	input={0.86; -0.6; -0.22; -0.19}; output={-0.25; -0.96; -0.4; -0.15}
1365450992887	updated	input={0.86; -0.6; -0.22; -0.19}; output={-0.25; -0.96; -0.4; -0.15}
1365450993000	updated	input={0.86; -0.6; -0.22; -0.19}; output={-0.26; -0.96; -0.4; -0.15}
1365450993010	updated	input={0.86; -0.6; -0.22; -0.19}; output={-0.26; -0.96; -0.4; -0.15}
1365450993020	updated	input={0.86; -0.6; -0.22; -0.19}; output={-0.26; -0.96; -0.4; -0.15}
1365450993031	updated	input={0.86; -0.6; -0.22; -0.19}; output={-0.26; -0.96; -0.4; -0.15}
1365450993044	updated	input={0.86; -0.6; -0.22; -0.19}; output={-0.26; -0.96; -0.4; -0.15}
1365450993153	updated	input={0.86; -0.6; -0.22; -0.18}; output={-0.26; -0.96; -0.4; -0.15}
1365450993163	updated	input={0.86; -0.6; -0.22; -0.18}; output={-0.26; -0.96; -0.4; -0.15}
1365450993174	updated	input={0.86; -0.6; -0.22; -0.18}; output={-0.26; -0.96; -0.4; -0.15}
1365450993197	updated	input={0.86; -0.6; -0.22; -0.18}; output={-0.26; -0.96; -0.4; -0.15}
1365450993213	updated	input={0.86; -0.6; -0.22; -0.18}; output={-0.26; -0.96; -0.4; -0.15}
1365450993304	updated	input={0.86; -0.6; -0.22; -0.18}; output={-0.26; -0.96; -0.4; -0.15}
1365450993328	updated	input={0.86; -0.6; -0.22; -0.18}; output={-0.27; -0.96; -0.4; -0.15}
1365450993340	updated	input={0.86; -0.6; -0.22; -0.18}; output={-0.27; -0.96; -0.39; -0.15}
1365450993351	updated	input={0.86; -0.6; -0.22; -0.18}; output={-0.27; -0.96; -0.39; -0.15}
1365450993435	updated	input={0.86; -0.6; -0.22; -0.18}; output={-0.27; -0.96; -0.39; -0.15}
1365450993458	updated	input={0.86; -0.6; -0.22; -0.17}; output={-0.27; -0.96; -0.39; -0.15}
1365450993476	updated	input={0.86; -0.6; -0.22; -0.17}; output={-0.27; -0.96; -0.39; -0.15}
1365450993485	updated	input={0.86; -0.6; -0.22; -0.17}; output={-0.27; -0.96; -0.39; -0.15}
1365450993568	updated	input={0.86; -0.6; -0.22; -0.17}; output={-0.27; -0.96; -0.39; -0.15}
1365450993578	updated	input={0.86; -0.6; -0.22; -0.17}; output={-0.27; -0.96; -0.39; -0.15}
1365450993616	updated	input={0.86; -0.6; -0.22; -0.17}; output={-0.27; -0.96; -0.39; -0.15}
1365450993626	updated	input={0.86; -0.6; -0.22; -0.17}; output={-0.27; -0.96; -0.39; -0.15}
1365450993636	updated	input={0.86; -0.6; -0.22; -0.17}; output={-0.27; -0.96; -0.39; -0.15}
1365450993722	updated	input={0.86; -0.6; -0.22; -0.17}; output={-0.28; -0.96; -0.39; -0.15}
1365450993737	updated	input={0.86; -0.6; -0.22; -0.17}; output={-0.28; -0.96; -0.39; -0.15}
1365450993749	updated	input={0.86; -0.6; -0.22; -0.17}; output={-0.28; -0.96; -0.39; -0.15}
1365450993764	updated	input={0.86; -0.6; -0.22; -0.16}; output={-0.28; -0.96; -0.39; -0.15}
1365450993853	updated	input={0.86; -0.6; -0.22; -0.16}; output={-0.28; -0.96; -0.39; -0.15}
1365450993862	updated	input={0.86; -0.6; -0.22; -0.16}; output={-0.28; -0.96; -0.39; -0.15}
1365450993872	updated	input={0.86; -0.6; -0.22; -0.16}; output={-0.28; -0.96; -0.39; -0.15}
1365450993883	updated	input={0.86; -0.6; -0.22; -0.16}; output={-0.28; -0.96; -0.39; -0.15}
1365450993894	updated	input={0.86; -0.6; -0.22; -0.16}; output={-0.28; -0.96; -0.39; -0.15}
1365450993981	updated	input={0.86; -0.6; -0.22; -0.16}; output={-0.28; -0.95; -0.39; -0.15}
1365450993991	updated	input={0.86; -0.6; -0.22; -0.16}; output={-0.28; -0.95; -0.39; -0.15}
1365450994000	updated	input={0.86; -0.6; -0.22; -0.16}; output={-0.28; -0.95; -0.39; -0.15}
1365450994011	updated	input={0.86; -0.6; -0.22; -0.16}; output={-0.28; -0.95; -0.39; -0.15}
1365450994121	updated	input={0.86; -0.6; -0.22; -0.15}; output={-0.29; -0.95; -0.38; -0.15}
1365450994131	updated	input={0.86; -0.6; -0.22; -0.15}; output={-0.29; -0.95; -0.38; -0.15}
1365450994141	updated	input={0.86; -0.6; -0.22; -0.15}; output={-0.29; -0.95; -0.38; -0.15}
1365450994151	updated	input={0.86; -0.6; -0.22; -0.15}; output={-0.29; -0.95; -0.38; -0.15}
1365450994246	updated	input={0.86; -0.6; -0.22; -0.15}; output={-0.29; -0.95; -0.38; -0.15}
1365450994261	updated	input={0.86; -0.6; -0.22; -0.15}; output={-0.29; -0.95; -0.38; -0.15}
1365450994272	updated	input={0.86; -0.6; -0.22; -0.15}; output={-0.29; -0.95; -0.38; -0.15}
1365450994282	updated	input={0.86; -0.6; -0.22; -0.15}; output={-0.29; -0.95; -0.38; -0.15}
1365450994393	updated	input={0.86; -0.6; -0.22; -0.15}; output={-0.29; -0.95; -0.38; -0.15}
1365450994404	updated	input={0.86; -0.6; -0.22; -0.15}; output={-0.29; -0.95; -0.38; -0.15}
1365450994414	updated	input={0.86; -0.6; -0.22; -0.14}; output={-0.3; -0.95; -0.38; -0.15}
1365450994425	updated	input={0.86; -0.6; -0.22; -0.14}; output={-0.3; -0.95; -0.38; -0.15}
1365450994516	updated	input={0.86; -0.6; -0.22; -0.14}; output={-0.3; -0.95; -0.38; -0.15}
1365450994527	updated	input={0.86; -0.6; -0.22; -0.14}; output={-0.3; -0.95; -0.38; -0.15}
1365450994539	updated	input={0.86; -0.6; -0.22; -0.14}; output={-0.3; -0.95; -0.38; -0.15}
1365450994549	updated	input={0.86; -0.6; -0.22; -0.14}; output={-0.3; -0.95; -0.38; -0.15}
1365450994650	updated	input={0.86; -0.6; -0.22; -0.14}; output={-0.3; -0.95; -0.38; -0.15}
1365450994664	updated	input={0.86; -0.6; -0.22; -0.14}; output={-0.3; -0.95; -0.38; -0.15}
1365450994674	updated	input={0.86; -0.6; -0.22; -0.14}; output={-0.3; -0.95; -0.38; -0.15}
1365450994683	updated	input={0.86; -0.6; -0.22; -0.14}; output={-0.3; -0.95; -0.38; -0.15}
1365450994807	updated	input={0.86; -0.6; -0.22; -0.14}; output={-0.3; -0.95; -0.38; -0.15}
1365450994843	updated	input={0.86; -0.6; -0.22; -0.13}; output={-0.31; -0.95; -0.37; -0.15}
1365450994858	updated	input={0.86; -0.6; -0.22; -0.13}; output={-0.31; -0.95; -0.37; -0.15}
1365450995006	updated	input={0.86; -0.6; -0.22; -0.13}; output={-0.31; -0.95; -0.37; -0.15}
1365450995044	solved	Absorbed Copper (Team)
1365451009467	initialized	name="Onerous Effect (Team)"; target={-0.42; -0.63; -0.65}
1365451043726	updated	input={0.2; 0; 0}; output={-0.2; 0; 0}
1365451044287	updated	input={0.4; 0; 0}; output={-0.4; 0; 0}
1365451044662	updated	input={0.6; 0; 0}; output={-0.6; 0; 0}
1365451045080	updated	input={0.8; 0; 0}; output={-0.8; 0; 0}
1365451045578	updated	input={1; 0; 0}; output={-1; 0; 0}
1365451045925	updated	input={0.8; 0; 0}; output={-0.8; 0; 0}
1365451046161	updated	input={0.6; 0; 0}; output={-0.6; 0; 0}
1365451046338	updated	input={0.4; 0; 0}; output={-0.4; 0; 0}
1365451046514	updated	input={0.2; 0; 0}; output={-0.2; 0; 0}
1365451046684	updated	input={0; 0; 0}; output={0; 0; 0}
1365451046860	updated	input={-0.2; 0; 0}; output={0.2; 0; 0}
1365451047045	updated	input={-0.4; 0; 0}; output={0.4; 0; 0}
1365451047245	updated	input={-0.6; 0; 0}; output={0.6; 0; 0}
1365451047404	updated	input={-0.8; 0; 0}; output={0.8; 0; 0}
1365451047570	updated	input={-1; 0; 0}; output={1; 0; 0}
1365451047803	updated	input={-0.8; 0; 0}; output={0.8; 0; 0}
1365451048005	updated	input={-0.6; 0; 0}; output={0.6; 0; 0}
1365451048182	updated	input={-0.4; 0; 0}; output={0.4; 0; 0}
1365451048339	updated	input={-0.2; 0; 0}; output={0.2; 0; 0}
1365451048516	updated	input={0; 0; 0}; output={0; 0; 0}
1365451048720	updated	input={0.2; 0; 0}; output={-0.2; 0; 0}
1365451048996	updated	input={0; 0; 0}; output={0; 0; 0}
1365451050949	updated	input={0; 0.2; 0}; output={0; 0.2; 0}
1365451051214	updated	input={0; 0.4; 0}; output={0; 0.4; 0}
1365451051550	updated	input={0; 0.6; 0}; output={0; 0.6; 0}
1365451051869	updated	input={0; 0.8; 0}; output={0; 0.8; 0}
1365451052083	updated	input={0; 0.6; 0}; output={0; 0.6; 0}
1365451052338	updated	input={0; 0.4; 0}; output={0; 0.4; 0}
1365451052631	updated	input={0; 0.2; 0}; output={0; 0.2; 0}
1365451052889	updated	input={0; 0; 0}; output={0; 0; 0}
1365451053141	updated	input={0; -0.2; 0}; output={0; -0.2; 0}
1365451053467	updated	input={0; -0.4; 0}; output={0; -0.4; 0}
1365451053739	updated	input={0; -0.6; 0}; output={0; -0.6; 0}
1365451054216	updated	input={0; -0.4; 0}; output={0; -0.4; 0}
1365451054499	updated	input={0; -0.2; 0}; output={0; -0.2; 0}
1365451054820	updated	input={0; 0; 0}; output={0; 0; 0}
1365451055035	updated	input={0; 0.2; 0}; output={0; 0.2; 0}
1365451055325	updated	input={0; 0.4; 0}; output={0; 0.4; 0}
1365451058785	updated	input={0; 0.2; 0}; output={0; 0.2; 0}
1365451059107	updated	input={0; 0; 0}; output={0; 0; 0}
1365451059570	updated	input={0; -0.2; 0}; output={0; -0.2; 0}
1365451059988	updated	input={0; -0.4; 0}; output={0; -0.4; 0}
1365451060429	updated	input={0; -0.6; 0}; output={0; -0.6; 0}
1365451064687	updated	input={0; -0.6; 0}; output={0; -0.6; 0}
1365451065923	updated	input={0.2; -0.6; 0}; output={-0.2; -0.6; 0}
1365451066271	updated	input={0.4; -0.6; 0}; output={-0.4; -0.6; 0}
1365451067278	updated	input={0.6; -0.6; 0}; output={-0.6; -0.6; 0}
1365451068077	updated	input={0.8; -0.6; 0}; output={-0.8; -0.6; 0}
1365451068684	updated	input={0.6; -0.6; 0}; output={-0.6; -0.6; 0}
1365451069180	updated	input={0.4; -0.6; 0}; output={-0.4; -0.6; 0}
1365451069459	updated	input={0.2; -0.6; 0}; output={-0.2; -0.6; 0}
1365451069788	updated	input={0; -0.6; 0}; output={0; -0.6; 0}
1365451070269	updated	input={0; -0.6; -0.2}; output={0; -0.6; -0.2}
1365451070608	updated	input={0; -0.6; -0.4}; output={0; -0.6; -0.4}
1365451070850	updated	input={0; -0.6; -0.6}; output={0; -0.6; -0.6}
1365451075214	updated	input={0.2; -0.6; -0.6}; output={-0.2; -0.6; -0.6}
1365451076515	updated	input={0.4; -0.6; -0.6}; output={-0.4; -0.6; -0.6}
1365451076547	solved	Onerous Effect (Team)
1365451083451	initialized	name="Befitting Plant (Team)"; target={-0.97; -0.23; -0.09}
1365451112941	updated	input={0; 0; 0.2}; output={0.13; -0.11; 0.11}
1365451114068	updated	input={0; 0; 0.4}; output={0.25; -0.22; 0.21}
1365451114685	updated	input={0; 0; 0.6}; output={0.38; -0.33; 0.32}
1365451115356	updated	input={0; 0; 0.8}; output={0.51; -0.45; 0.43}
1365451115933	updated	input={0; 0; 1}; output={0.64; -0.56; 0.53}
1365451119380	updated	input={0; 0; 0.8}; output={0.51; -0.45; 0.43}
1365451119918	updated	input={0; 0; 0.6}; output={0.38; -0.33; 0.32}
1365451119960	updated	input={0; 0; 0.4}; output={0.25; -0.22; 0.21}
1365451119986	updated	input={0; 0; 0.2}; output={0.13; -0.11; 0.11}
1365451120022	updated	input={0; 0; 0}; output={0; 0; 0}
1365451120056	updated	input={0; 0; -0.2}; output={-0.13; 0.11; -0.11}
1365451120093	updated	input={0; 0; -0.4}; output={-0.25; 0.22; -0.21}
1365451120121	updated	input={0; 0; -0.6}; output={-0.38; 0.33; -0.32}
1365451120152	updated	input={0; 0; -0.8}; output={-0.51; 0.45; -0.43}
1365451120198	updated	input={0; 0; -1}; output={-0.64; 0.56; -0.53}
1365451121636	updated	input={0; 0; -0.8}; output={-0.51; 0.45; -0.43}
1365451122189	updated	input={0; 0; -0.6}; output={-0.38; 0.33; -0.32}
1365451122238	updated	input={0; 0; -0.4}; output={-0.25; 0.22; -0.21}
1365451122278	updated	input={0; 0; -0.2}; output={-0.13; 0.11; -0.11}
1365451122312	updated	input={0; 0; 0}; output={0; 0; 0}
1365451122343	updated	input={0; 0; 0.4}; output={0.25; -0.22; 0.21}
1365451122351	updated	input={0; 0; 0.4}; output={0.25; -0.22; 0.21}
1365451122386	updated	input={0; 0; 0.6}; output={0.38; -0.33; 0.32}
1365451122417	updated	input={0; 0; 0.8}; output={0.51; -0.45; 0.43}
1365451122470	updated	input={0; 0; 1}; output={0.64; -0.56; 0.53}
1365451123189	updated	input={0; 0; 0.8}; output={0.51; -0.45; 0.43}
1365451123736	updated	input={0; 0; 0.6}; output={0.38; -0.33; 0.32}
1365451123765	updated	input={0; 0; 0.4}; output={0.25; -0.22; 0.21}
1365451123794	updated	input={0; 0; 0.2}; output={0.13; -0.11; 0.11}
1365451123978	updated	input={0; 0; -0.4}; output={-0.25; 0.22; -0.21}
1365451123992	updated	input={0; 0; -0.4}; output={-0.25; 0.22; -0.21}
1365451124030	updated	input={0; 0; -1}; output={-0.64; 0.56; -0.53}
1365451124061	updated	input={0; 0; -1}; output={-0.64; 0.56; -0.53}
1365451124070	updated	input={0; 0; -1}; output={-0.64; 0.56; -0.53}
1365451124080	updated	input={0; 0; -1}; output={-0.64; 0.56; -0.53}
1365451124610	updated	input={0; 0; -0.8}; output={-0.51; 0.45; -0.43}
1365451125139	updated	input={0; 0; -0.6}; output={-0.38; 0.33; -0.32}
1365451125222	updated	input={0; 0; -0.4}; output={-0.25; 0.22; -0.21}
1365451125251	updated	input={0; 0; 0}; output={0; 0; 0}
1365451125262	updated	input={0; 0; 0}; output={0; 0; 0}
1365451125295	updated	input={0; 0; 0.2}; output={0.13; -0.11; 0.11}
1365451125329	updated	input={0; 0; 0.4}; output={0.25; -0.22; 0.21}
1365451125412	updated	input={0; 0; 0.6}; output={0.38; -0.33; 0.32}
1365451125622	updated	input={0; 0; 0.4}; output={0.25; -0.22; 0.21}
1365451126068	updated	input={0; 0; 0.2}; output={0.13; -0.11; 0.11}
1365451133913	updated	input={0; 0; 0.4}; output={0.25; -0.22; 0.21}
1365451134692	updated	input={0; 0; 0.6}; output={0.38; -0.33; 0.32}
1365451135585	updated	input={0; 0; 0.4}; output={0.25; -0.22; 0.21}
1365451135863	updated	input={0; 0; 0.2}; output={0.13; -0.11; 0.11}
1365451136183	updated	input={0; 0; 0}; output={0; 0; 0}
1365451136641	updated	input={0; 0; -0.2}; output={-0.13; 0.11; -0.11}
1365451137305	updated	input={0; 0; -0.4}; output={-0.25; 0.22; -0.21}
1365451137936	updated	input={0; 0; -0.6}; output={-0.38; 0.33; -0.32}
1365451140378	updated	input={0; 0; -0.8}; output={-0.51; 0.45; -0.43}
1365451147201	updated	input={0.04; 0; -0.8}; output={-0.53; 0.41; -0.44}
1365451148839	updated	input={0.06; 0; -0.8}; output={-0.54; 0.39; -0.45}
1365451149731	updated	input={0.1; 0; -0.8}; output={-0.55; 0.37; -0.46}
1365451151679	updated	input={0.11; 0; -0.8}; output={-0.56; 0.35; -0.47}
1365451153679	updated	input={0.31; 0; -0.8}; output={-0.63; 0.19; -0.55}
1365451154429	updated	input={0.51; 0; -0.8}; output={-0.71; 0.02; -0.63}
1365451154709	updated	input={0.71; 0; -0.8}; output={-0.79; -0.15; -0.71}
1365451155024	updated	input={0.91; 0; -0.8}; output={-0.87; -0.31; -0.78}
1365451155788	updated	input={0.71; 0; -0.8}; output={-0.79; -0.15; -0.71}
1365451156278	updated	input={0.91; 0; -0.8}; output={-0.87; -0.31; -0.78}
1365451156720	updated	input={0.71; 0; -0.8}; output={-0.79; -0.15; -0.71}
1365451159538	updated	input={0.91; 0; -0.8}; output={-0.87; -0.31; -0.78}
1365451161348	updated	input={0.71; 0; -0.8}; output={-0.79; -0.15; -0.71}
1365451163080	updated	input={0.51; 0; -0.8}; output={-0.71; 0.02; -0.63}
1365451163457	updated	input={0.31; 0; -0.8}; output={-0.63; 0.19; -0.55}
1365451163748	updated	input={0.11; 0; -0.8}; output={-0.56; 0.35; -0.47}
1365451164072	updated	input={-0.09; 0; -0.8}; output={-0.48; 0.52; -0.39}
1365451164426	updated	input={-0.29; 0; -0.8}; output={-0.4; 0.68; -0.31}
1365451166172	updated	input={-0.49; 0; -0.8}; output={-0.32; 0.85; -0.23}
1365451168149	updated	input={-0.69; 0; -0.8}; output={-0.24; 1.01; -0.16}
1365451170445	updated	input={-0.49; 0; -0.8}; output={-0.32; 0.85; -0.23}
1365451170671	updated	input={-0.29; 0; -0.8}; output={-0.4; 0.68; -0.31}
1365451170854	updated	input={-0.09; 0; -0.8}; output={-0.48; 0.52; -0.39}
1365451171021	updated	input={0.11; 0; -0.8}; output={-0.56; 0.35; -0.47}
1365451171182	updated	input={0.31; 0; -0.8}; output={-0.63; 0.19; -0.55}
1365451171345	updated	input={0.51; 0; -0.8}; output={-0.71; 0.02; -0.63}
1365451171513	updated	input={0.71; 0; -0.8}; output={-0.79; -0.15; -0.71}
1365451171663	updated	input={0.91; 0; -0.8}; output={-0.87; -0.31; -0.78}
1365451171908	updated	input={0.71; 0; -0.8}; output={-0.79; -0.15; -0.71}
1365451172089	updated	input={0.51; 0; -0.8}; output={-0.71; 0.02; -0.63}
1365451172270	updated	input={0.31; 0; -0.8}; output={-0.63; 0.19; -0.55}
1365451172425	updated	input={0.11; 0; -0.8}; output={-0.56; 0.35; -0.47}
1365451172597	updated	input={-0.09; 0; -0.8}; output={-0.48; 0.52; -0.39}
1365451172743	updated	input={-0.29; 0; -0.8}; output={-0.4; 0.68; -0.31}
1365451172916	updated	input={-0.49; 0; -0.8}; output={-0.32; 0.85; -0.23}
1365451173049	updated	input={-0.69; 0; -0.8}; output={-0.24; 1.01; -0.16}
1365451173208	updated	input={-0.89; 0; -0.8}; output={-0.16; 1.18; -0.08}
1365451173505	updated	input={-0.69; 0; -0.8}; output={-0.24; 1.01; -0.16}
1365451173746	updated	input={-0.49; 0; -0.8}; output={-0.32; 0.85; -0.23}
1365451173917	updated	input={-0.29; 0; -0.8}; output={-0.4; 0.68; -0.31}
1365451174091	updated	input={-0.09; 0; -0.8}; output={-0.48; 0.52; -0.39}
1365451174301	updated	input={0.11; 0; -0.8}; output={-0.56; 0.35; -0.47}
1365451174479	updated	input={0.31; 0; -0.8}; output={-0.63; 0.19; -0.55}
1365451174678	updated	input={0.51; 0; -0.8}; output={-0.71; 0.02; -0.63}
1365451174973	updated	input={0.31; 0; -0.8}; output={-0.63; 0.19; -0.55}
1365451175187	updated	input={0.11; 0; -0.8}; output={-0.56; 0.35; -0.47}
1365451175368	updated	input={-0.09; 0; -0.8}; output={-0.48; 0.52; -0.39}
1365451175560	updated	input={-0.29; 0; -0.8}; output={-0.4; 0.68; -0.31}
1365451175748	updated	input={-0.49; 0; -0.8}; output={-0.32; 0.85; -0.23}
1365451175945	updated	input={-0.69; 0; -0.8}; output={-0.24; 1.01; -0.16}
1365451176259	updated	input={-0.49; 0; -0.8}; output={-0.32; 0.85; -0.23}
1365451176477	updated	input={-0.29; 0; -0.8}; output={-0.4; 0.68; -0.31}
1365451176670	updated	input={-0.09; 0; -0.8}; output={-0.48; 0.52; -0.39}
1365451176835	updated	input={0.11; 0; -0.8}; output={-0.56; 0.35; -0.47}
1365451177001	updated	input={0.31; 0; -0.8}; output={-0.63; 0.19; -0.55}
1365451177165	updated	input={0.51; 0; -0.8}; output={-0.71; 0.02; -0.63}
1365451177341	updated	input={0.71; 0; -0.8}; output={-0.79; -0.15; -0.71}
1365451177531	updated	input={0.91; 0; -0.8}; output={-0.87; -0.31; -0.78}
1365451179346	updated	input={0.71; 0; -0.8}; output={-0.79; -0.15; -0.71}
1365451179497	updated	input={0.51; 0; -0.8}; output={-0.71; 0.02; -0.63}
1365451179639	updated	input={0.31; 0; -0.8}; output={-0.63; 0.19; -0.55}
1365451179800	updated	input={0.11; 0; -0.8}; output={-0.56; 0.35; -0.47}
1365451179942	updated	input={-0.09; 0; -0.8}; output={-0.48; 0.52; -0.39}
1365451180089	updated	input={-0.29; 0; -0.8}; output={-0.4; 0.68; -0.31}
1365451180247	updated	input={-0.49; 0; -0.8}; output={-0.32; 0.85; -0.23}
1365451180391	updated	input={-0.69; 0; -0.8}; output={-0.24; 1.01; -0.16}
1365451180546	updated	input={-0.89; 0; -0.8}; output={-0.16; 1.18; -0.08}
1365451180684	updated	input={-1; 0; -0.8}; output={-0.11; 1.28; -0.03}
1365451181853	updated	input={-0.8; 0; -0.8}; output={-0.19; 1.11; -0.11}
1365451182047	updated	input={-0.6; 0; -0.8}; output={-0.27; 0.94; -0.19}
1365451182490	updated	input={-0.8; 0; -0.8}; output={-0.19; 1.11; -0.11}
1365451182703	updated	input={-1; 0; -0.8}; output={-0.11; 1.28; -0.03}
1365451187938	updated	input={-1; 0.2; -0.8}; output={0.02; 1.28; -0.18}
1365451188417	updated	input={-1; 0.4; -0.8}; output={0.15; 1.29; -0.33}
1365451188820	updated	input={-1; 0.6; -0.8}; output={0.28; 1.3; -0.48}
1365451191284	updated	input={-1; 0.4; -0.8}; output={0.15; 1.29; -0.33}
1365451191589	updated	input={-1; 0.2; -0.8}; output={0.02; 1.28; -0.18}
1365451191905	updated	input={-1; 0; -0.8}; output={-0.11; 1.28; -0.03}
1365451192216	updated	input={-1; -0.2; -0.8}; output={-0.24; 1.27; 0.12}
1365451192521	updated	input={-1; -0.4; -0.8}; output={-0.38; 1.26; 0.27}
1365451192859	updated	input={-1; -0.6; -0.8}; output={-0.51; 1.25; 0.42}
1365451194225	updated	input={-1; -0.4; -0.8}; output={-0.38; 1.26; 0.27}
1365451194432	updated	input={-1; -0.2; -0.8}; output={-0.24; 1.27; 0.12}
1365451194678	updated	input={-1; 0; -0.8}; output={-0.11; 1.28; -0.03}
1365451194951	updated	input={-1; 0.2; -0.8}; output={0.02; 1.28; -0.18}
1365451195313	updated	input={-1; 0.4; -0.8}; output={0.15; 1.29; -0.33}
1365451197221	updated	input={-1; 0.6; -0.8}; output={0.28; 1.3; -0.48}
1365451197679	updated	input={-1; 0.4; -0.8}; output={0.15; 1.29; -0.33}
1365451197919	updated	input={-1; 0.2; -0.8}; output={0.02; 1.28; -0.18}
1365451198103	updated	input={-1; 0; -0.8}; output={-0.11; 1.28; -0.03}
1365451198278	updated	input={-1; -0.2; -0.8}; output={-0.24; 1.27; 0.12}
1365451198451	updated	input={-1; -0.4; -0.8}; output={-0.38; 1.26; 0.27}
1365451198646	updated	input={-1; -0.6; -0.8}; output={-0.51; 1.25; 0.42}
1365451198807	updated	input={-1; -0.8; -0.8}; output={-0.64; 1.24; 0.57}
1365451198986	updated	input={-1; -1; -0.8}; output={-0.77; 1.24; 0.72}
1365451199550	updated	input={-1; -0.8; -0.8}; output={-0.64; 1.24; 0.57}
1365451199760	updated	input={-1; -0.6; -0.8}; output={-0.51; 1.25; 0.42}
1365451199937	updated	input={-1; -0.4; -0.8}; output={-0.38; 1.26; 0.27}
1365451200132	updated	input={-1; -0.2; -0.8}; output={-0.24; 1.27; 0.12}
1365451200320	updated	input={-1; 0; -0.8}; output={-0.11; 1.28; -0.03}
1365451200527	updated	input={-1; 0.2; -0.8}; output={0.02; 1.28; -0.18}
1365451200719	updated	input={-1; 0.4; -0.8}; output={0.15; 1.29; -0.33}
1365451200933	updated	input={-1; 0.6; -0.8}; output={0.28; 1.3; -0.48}
1365451201144	updated	input={-1; 0.8; -0.8}; output={0.42; 1.31; -0.63}
1365451201490	updated	input={-1; 1; -0.8}; output={0.55; 1.31; -0.78}
1365451201824	updated	input={-1; 0.8; -0.8}; output={0.42; 1.31; -0.63}
1365451202035	updated	input={-1; 0.6; -0.8}; output={0.28; 1.3; -0.48}
1365451202216	updated	input={-1; 0.4; -0.8}; output={0.15; 1.29; -0.33}
1365451202861	updated	input={-1; 0.6; -0.8}; output={0.28; 1.3; -0.48}
1365451203140	updated	input={-1; 0.8; -0.8}; output={0.42; 1.31; -0.63}
1365451203456	updated	input={-1; 1; -0.8}; output={0.55; 1.31; -0.78}
1365451205771	updated	input={-1; 1; -0.6}; output={0.67; 1.2; -0.68}
1365451206074	updated	input={-1; 1; -0.4}; output={0.8; 1.09; -0.57}
1365451206432	updated	input={-1; 1; -0.2}; output={0.93; 0.98; -0.46}
1365451206768	updated	input={-1; 1; 0}; output={1.06; 0.87; -0.36}
1365451207432	updated	input={-1; 1; 0.2}; output={1.18; 0.76; -0.25}
1365451210776	updated	input={-0.89; 1; 0.2}; output={1.14; 0.66; -0.3}
1365451212885	updated	input={-0.89; 0.8; 0.2}; output={1.01; 0.65; -0.14}
1365451213524	updated	input={-0.89; 0.4; 0.2}; output={0.74; 0.64; 0.16}
1365451214951	updated	input={-0.89; 0.6; 0.2}; output={0.87; 0.65; 0.01}
1365451215439	updated	input={-0.89; 0.4; 0.2}; output={0.74; 0.64; 0.16}
1365451215674	updated	input={-0.89; 0.2; 0.2}; output={0.61; 0.63; 0.31}
1365451216103	updated	input={-0.89; -0; 0.2}; output={0.48; 0.62; 0.46}
1365451216148	updated	input={-0.89; -0.2; 0.2}; output={0.35; 0.62; 0.61}
1365451216198	updated	input={-0.89; -0.4; 0.2}; output={0.21; 0.61; 0.76}
1365451216357	updated	input={-0.89; -0.6; 0.2}; output={0.08; 0.6; 0.91}
1365451216835	updated	input={-0.89; -0.8; 0.2}; output={-0.05; 0.59; 1.06}
1365451217251	updated	input={-0.89; -1; 0.2}; output={-0.18; 0.58; 1.2}
1365451221633	updated	input={-0.89; -1; 0.2}; output={-0.18; 0.58; 1.2}
1365451222605	updated	input={-0.69; -1; 0.2}; output={-0.26; 0.42; 1.13}
1365451222880	updated	input={-0.49; -1; 0.2}; output={-0.34; 0.25; 1.05}
1365451223051	updated	input={-0.29; -1; 0.2}; output={-0.42; 0.09; 0.97}
1365451223242	updated	input={-0.09; -1; 0.2}; output={-0.5; -0.08; 0.89}
1365451223360	updated	input={0.11; -1; 0.2}; output={-0.58; -0.25; 0.81}
1365451223505	updated	input={0.31; -1; 0.2}; output={-0.66; -0.41; 0.73}
1365451223856	updated	input={0.11; -1; 0.2}; output={-0.58; -0.25; 0.81}
1365451226419	updated	input={0.11; -0.69; 0.2}; output={-0.37; -0.23; 0.58}
1365451227255	updated	input={0.11; -0.38; 0.2}; output={-0.17; -0.22; 0.35}
1365451229116	updated	input={0.11; -0.35; 0.2}; output={-0.15; -0.22; 0.33}
1365451230467	updated	input={0.11; -0.35; 0}; output={-0.28; -0.11; 0.22}
1365451230932	updated	input={0.11; -0.35; -0.2}; output={-0.41; 0; 0.11}
1365451231384	updated	input={0.11; -0.35; -0.4}; output={-0.53; 0.11; 0.01}
1365451238804	updated	input={0.31; -0.35; -0.4}; output={-0.61; -0.05; -0.07}
1365451239651	updated	input={0.51; -0.35; -0.4}; output={-0.69; -0.22; -0.15}
1365451240801	updated	input={0.31; -0.35; -0.4}; output={-0.61; -0.05; -0.07}
1365451241048	updated	input={0.11; -0.35; -0.4}; output={-0.53; 0.11; 0.01}
1365451241500	updated	input={0.31; -0.35; -0.4}; output={-0.61; -0.05; -0.07}
1365451241858	updated	input={0.51; -0.35; -0.4}; output={-0.69; -0.22; -0.15}
1365451245488	updated	input={0.51; -0.29; -0.4}; output={-0.65; -0.21; -0.2}
1365451246384	updated	input={0.51; -0.32; -0.4}; output={-0.67; -0.22; -0.18}
1365451247002	updated	input={0.51; -0.41; -0.4}; output={-0.73; -0.22; -0.11}
1365451249396	updated	input={0.51; -0.61; -0.4}; output={-0.86; -0.23; 0.04}
1365451250961	updated	input={0.51; -0.41; -0.4}; output={-0.73; -0.22; -0.11}
1365451253026	updated	input={0.51; -0.61; -0.4}; output={-0.86; -0.23; 0.04}
1365451253424	updated	input={0.51; -0.61; -0.4}; output={-0.86; -0.23; 0.04}
1365451253769	updated	input={0.51; -0.61; -0.4}; output={-0.86; -0.23; 0.04}
1365451253965	updated	input={0.51; -0.61; -0.4}; output={-0.86; -0.23; 0.04}
1365451254236	updated	input={0.51; -0.61; -0.4}; output={-0.87; -0.23; 0.04}
1365451254468	updated	input={0.51; -0.61; -0.4}; output={-0.87; -0.22; 0.04}
1365451254607	updated	input={0.51; -0.61; -0.41}; output={-0.87; -0.22; 0.04}
1365451254803	updated	input={0.51; -0.61; -0.41}; output={-0.87; -0.22; 0.04}
1365451255339	updated	input={0.51; -0.61; -0.41}; output={-0.87; -0.22; 0.04}
1365451255400	updated	input={0.51; -0.61; -0.41}; output={-0.87; -0.22; 0.04}
1365451255409	updated	input={0.51; -0.61; -0.41}; output={-0.87; -0.22; 0.04}
1365451255460	updated	input={0.51; -0.61; -0.41}; output={-0.87; -0.22; 0.04}
1365451255470	updated	input={0.51; -0.61; -0.41}; output={-0.87; -0.22; 0.04}
1365451255548	updated	input={0.51; -0.61; -0.41}; output={-0.87; -0.22; 0.04}
1365451255570	updated	input={0.51; -0.61; -0.42}; output={-0.87; -0.22; 0.04}
1365451255657	updated	input={0.51; -0.61; -0.42}; output={-0.87; -0.22; 0.03}
1365451255667	updated	input={0.51; -0.61; -0.42}; output={-0.87; -0.22; 0.03}
1365451255677	updated	input={0.51; -0.61; -0.42}; output={-0.87; -0.22; 0.03}
1365451255730	updated	input={0.51; -0.61; -0.42}; output={-0.87; -0.22; 0.03}
1365451255739	updated	input={0.51; -0.61; -0.42}; output={-0.88; -0.22; 0.03}
1365451255826	updated	input={0.51; -0.61; -0.42}; output={-0.88; -0.21; 0.03}
1365451255835	updated	input={0.51; -0.61; -0.42}; output={-0.88; -0.21; 0.03}
1365451255843	updated	input={0.51; -0.61; -0.42}; output={-0.88; -0.21; 0.03}
1365451255853	updated	input={0.51; -0.61; -0.42}; output={-0.88; -0.21; 0.03}
1365451255933	updated	input={0.51; -0.61; -0.43}; output={-0.88; -0.21; 0.03}
1365451255942	updated	input={0.51; -0.61; -0.43}; output={-0.88; -0.21; 0.03}
1365451255951	updated	input={0.51; -0.61; -0.43}; output={-0.88; -0.21; 0.03}
1365451256003	updated	input={0.51; -0.61; -0.43}; output={-0.88; -0.21; 0.03}
1365451256012	updated	input={0.51; -0.61; -0.43}; output={-0.88; -0.21; 0.03}
1365451256071	updated	input={0.51; -0.61; -0.43}; output={-0.88; -0.21; 0.03}
1365451256080	updated	input={0.51; -0.61; -0.43}; output={-0.88; -0.21; 0.03}
1365451256136	updated	input={0.51; -0.61; -0.43}; output={-0.88; -0.21; 0.03}
1365451256145	updated	input={0.51; -0.61; -0.43}; output={-0.88; -0.21; 0.03}
1365451256203	updated	input={0.51; -0.61; -0.43}; output={-0.88; -0.21; 0.03}
1365451256215	updated	input={0.51; -0.61; -0.44}; output={-0.88; -0.21; 0.02}
1365451256270	updated	input={0.51; -0.61; -0.44}; output={-0.89; -0.21; 0.02}
1365451256279	updated	input={0.51; -0.61; -0.44}; output={-0.89; -0.21; 0.02}
1365451256342	updated	input={0.51; -0.61; -0.44}; output={-0.89; -0.21; 0.02}
1365451256352	updated	input={0.51; -0.61; -0.44}; output={-0.89; -0.21; 0.02}
1365451256418	updated	input={0.51; -0.61; -0.44}; output={-0.89; -0.2; 0.02}
1365451256426	updated	input={0.51; -0.61; -0.44}; output={-0.89; -0.2; 0.02}
1365451256435	updated	input={0.51; -0.61; -0.44}; output={-0.89; -0.2; 0.02}
1365451256493	updated	input={0.51; -0.61; -0.44}; output={-0.89; -0.2; 0.02}
1365451256503	updated	input={0.51; -0.61; -0.44}; output={-0.89; -0.2; 0.02}
1365451256580	updated	input={0.51; -0.61; -0.45}; output={-0.89; -0.2; 0.02}
1365451256589	updated	input={0.51; -0.61; -0.45}; output={-0.89; -0.2; 0.02}
1365451256598	updated	input={0.51; -0.61; -0.45}; output={-0.89; -0.2; 0.02}
1365451256677	updated	input={0.51; -0.61; -0.45}; output={-0.89; -0.2; 0.02}
1365451256691	updated	input={0.51; -0.61; -0.45}; output={-0.89; -0.2; 0.02}
1365451256744	updated	input={0.51; -0.61; -0.45}; output={-0.9; -0.2; 0.02}
1365451256753	updated	input={0.51; -0.61; -0.45}; output={-0.9; -0.2; 0.02}
1365451256762	updated	input={0.51; -0.61; -0.45}; output={-0.9; -0.2; 0.02}
1365451256831	updated	input={0.51; -0.61; -0.45}; output={-0.9; -0.2; 0.02}
1365451256842	updated	input={0.51; -0.61; -0.45}; output={-0.9; -0.2; 0.02}
1365451256900	updated	input={0.51; -0.61; -0.46}; output={-0.9; -0.2; 0.01}
1365451256914	solved	Befitting Plant (Team)
1365451264992	initialized	name="Hard Development (Team)"; target={-0.75; -0.61; -0.23}
1365451276143	updated	input={0.2; 0; 0}; output={0.2; 0; 0}
1365451277317	updated	input={0; 0; 0}; output={0; 0; 0}
1365451277551	updated	input={-0.2; 0; 0}; output={-0.2; 0; 0}
1365451277786	updated	input={-0.4; 0; 0}; output={-0.4; 0; 0}
1365451278062	updated	input={-0.6; 0; 0}; output={-0.6; 0; 0}
1365451278409	updated	input={-0.8; 0; 0}; output={-0.8; 0; 0}
1365451280994	updated	input={-0.8; -0.2; 0}; output={-0.8; 0.2; 0}
1365451281284	updated	input={-0.8; 0; 0}; output={-0.8; 0; 0}
1365451282204	updated	input={-0.8; 0.2; 0}; output={-0.8; -0.2; 0}
1365451283144	updated	input={-0.8; 0.4; 0}; output={-0.8; -0.4; 0}
1365451283578	updated	input={-0.8; 0.6; 0}; output={-0.8; -0.6; 0}
1365451283991	updated	input={-0.8; 0.8; 0}; output={-0.8; -0.8; 0}
1365451284774	updated	input={-0.8; 0.6; 0}; output={-0.8; -0.6; 0}
1365451286505	updated	input={-0.8; 0.6; -0.2}; output={-0.8; -0.6; -0.2}
1365451286515	solved	Hard Development (Team)
1365451293158	initialized	name="Hallowed Sign (Individual)"; target={-0.98; -0.19; -0.79; -0.62; -0.26; -0.97}
1365451319585	updated	input={0; 0; 0; 0; 0; 0}; output={0; 0; 0; 0; -0; -0}
1365451324054	comment	input={0; 0; -0.2; 0; 0; 0}; output={0; 0; 0.17; 0.1; -0; -0}
1365451324570	comment	input={0; 0; -0.4; 0; 0; 0}; output={0; 0; 0.35; 0.2; -0; -0}
1365451326955	comment	input={0; 0; -0.2; 0; 0; 0}; output={0; 0; 0.17; 0.1; -0; -0}
1365451327304	comment	input={0; 0; 0; 0; 0; 0}; output={0; 0; 0; 0; -0; -0}
1365451327742	comment	input={0; 0; 0.2; 0; 0; 0}; output={0; 0; -0.17; -0.1; -0; -0}
1365451328127	comment	input={0; 0; 0.4; 0; 0; 0}; output={0; 0; -0.35; -0.2; -0; -0}
1365451328509	comment	input={0; 0; 0.6; 0; 0; 0}; output={0; 0; -0.52; -0.3; -0; -0}
1365451328915	comment	input={0; 0; 0.8; 0; 0; 0}; output={0; 0; -0.69; -0.4; -0; -0}
1365451329426	comment	input={0; 0; 1; 0; 0; 0}; output={0; 0; -0.87; -0.5; -0; -0}
1365451335579	comment	input={0; 0; 0.8; 0; 0; 0}; output={0; 0; -0.69; -0.4; -0; -0}
1365451335749	comment	input={0; 0; 0.6; 0; 0; 0}; output={0; 0; -0.52; -0.3; -0; -0}
1365451335851	comment	input={0; 0; 0.4; 0; 0; 0}; output={0; 0; -0.35; -0.2; -0; -0}
1365451336007	comment	input={0; 0; 0.2; 0; 0; 0}; output={0; 0; -0.17; -0.1; -0; -0}
1365451336168	comment	input={0; 0; 0; 0; 0; 0}; output={0; 0; 0; 0; -0; -0}
1365451337994	comment	input={0; 0; 0; 0.2; 0; 0}; output={0; 0; -0.1; 0.17; -0; -0}
1365451338395	comment	input={0; 0; 0; 0.4; 0; 0}; output={0; 0; -0.2; 0.35; -0; -0}
1365451338784	comment	input={0; 0; 0; 0.6; 0; 0}; output={0; 0; -0.3; 0.52; -0; -0}
1365451339144	comment	input={0; 0; 0; 0.8; 0; 0}; output={0; 0; -0.4; 0.69; -0; -0}
1365451340303	comment	input={0; 0; 0; 0.6; 0; 0}; output={0; 0; -0.3; 0.52; -0; -0}
1365451343271	comment	input={0; 0; 0; 0.4; 0; 0}; output={0; 0; -0.2; 0.35; -0; -0}
1365451343641	comment	input={0; 0; 0; 0.2; 0; 0}; output={0; 0; -0.1; 0.17; -0; -0}
1365451343981	comment	input={0; 0; 0; 0; 0; 0}; output={0; 0; 0; 0; -0; -0}
1365451349206	updated	input={0.2; 0; 0; 0; 0; 0}; output={-0.19; -0.07; 0; 0; -0; -0}
1365451350010	updated	input={0.4; 0; 0; 0; 0; 0}; output={-0.38; -0.13; 0; 0; -0; -0}
1365451350580	updated	input={0.6; 0; 0; 0; 0; 0}; output={-0.56; -0.2; 0; 0; -0; -0}
1365451351563	updated	input={0.4; 0; 0; 0; 0; 0}; output={-0.38; -0.13; 0; 0; -0; -0}
1365451353653	updated	input={0.4; 0.01; 0; 0; 0; 0}; output={-0.38; -0.13; 0; 0; -0; -0}
1365451354488	updated	input={0.4; 0.21; 0; 0; 0; 0}; output={-0.45; 0.06; 0; 0; -0; -0}
1365451354959	updated	input={0.4; 0.01; 0; 0; 0; 0}; output={-0.38; -0.13; 0; 0; -0; -0}
1365451356329	updated	input={0.4; 0.01; -0.2; 0; 0; 0}; output={-0.38; -0.13; 0.17; 0.1; -0; -0}
1365451356683	updated	input={0.4; -0.27; -0.2; 0; 0; 0}; output={-0.29; -0.39; 0.17; 0.1; -0; -0}
1365451356904	updated	input={0.4; -0.27; 0; 0; 0; 0}; output={-0.29; -0.39; 0; 0; -0; -0}
1365451357067	updated	input={0.4; -0.27; 0.2; 0; 0; 0}; output={-0.29; -0.39; -0.17; -0.1; -0; -0}
1365451357216	updated	input={0.4; -0.27; 0.4; 0; 0; 0}; output={-0.29; -0.39; -0.35; -0.2; -0; -0}
1365451357373	updated	input={0.4; -0.27; 0.6; 0; 0; 0}; output={-0.29; -0.39; -0.52; -0.3; -0; -0}
1365451357553	updated	input={0.4; -0.27; 0.8; 0; 0; 0}; output={-0.29; -0.39; -0.69; -0.4; -0; -0}
1365451357828	updated	input={0.4; -0.27; 1; 0; 0; 0}; output={-0.29; -0.39; -0.87; -0.5; -0; -0}
1365451357861	updated	input={0.4; 0.02; 1; 0; 0; 0}; output={-0.39; -0.11; -0.87; -0.5; -0; -0}
1365451357901	updated	input={0.4; 0.02; 1; 0; 0.2; 0}; output={-0.39; -0.11; -0.87; -0.5; -0.16; -0.13}
1365451358650	updated	input={0.4; 0.02; 1; 0; 0.4; 0}; output={-0.39; -0.11; -0.87; -0.5; -0.31; -0.25}
1365451358948	updated	input={0.4; 0.02; 1; 0; 0.4; 0}; output={-0.39; -0.11; -0.87; -0.5; -0.31; -0.25}
1365451359499	updated	input={0.18; 0.02; 1; 0; 0.4; 0}; output={-0.18; -0.04; -0.87; -0.5; -0.31; -0.25}
1365451360064	updated	input={0.18; 0.02; 1; -0.2; 0.4; 0}; output={-0.18; -0.04; -0.77; -0.67; -0.31; -0.25}
1365451360390	updated	input={0.55; 0.02; 1; -0.2; 0.4; 0}; output={-0.53; -0.16; -0.77; -0.67; -0.31; -0.25}
1365451361364	updated	input={0.55; 0.02; 1; -0.2; 0.4; 0}; output={-0.53; -0.16; -0.77; -0.67; -0.31; -0.25}
1365451361420	updated	input={0.55; 0.02; 1; -0.2; 0.4; 0.2}; output={-0.53; -0.16; -0.77; -0.67; -0.44; -0.09}
1365451362040	updated	input={0.55; 0.02; 1; -0.2; 0.4; 0}; output={-0.53; -0.16; -0.77; -0.67; -0.31; -0.25}
1365451362344	updated	input={0.55; 0.02; 1; -0.2; 0.4; -0.2}; output={-0.53; -0.16; -0.77; -0.67; -0.19; -0.41}
1365451362514	updated	input={0.55; 0.02; 1; -0.2; 0.4; -0.4}; output={-0.53; -0.16; -0.77; -0.67; -0.06; -0.56}
1365451362818	updated	input={0.55; 0.22; 1; -0.2; 0.4; -0.4}; output={-0.59; 0.03; -0.77; -0.67; -0.06; -0.56}
1365451363014	updated	input={0.55; 0.22; 1; -0.2; 0.4; -0.6}; output={-0.59; 0.03; -0.77; -0.67; 0.06; -0.72}
1365451363388	updated	input={0.55; 0.42; 1; -0.2; 0.4; -0.6}; output={-0.66; 0.21; -0.77; -0.67; 0.06; -0.72}
1365451363700	updated	input={0.55; 0.62; 1; -0.2; 0.4; -0.6}; output={-0.73; 0.4; -0.77; -0.67; 0.06; -0.72}
1365451364120	updated	input={0.55; 0.42; 1; -0.2; 0.4; -0.6}; output={-0.66; 0.21; -0.77; -0.67; 0.06; -0.72}
1365451364367	updated	input={0.55; 0.42; 1; -0.2; 0.4; -0.6}; output={-0.66; 0.21; -0.77; -0.67; 0.06; -0.72}
1365451364497	updated	input={0.55; 0.62; 1; -0.2; 0.4; -0.6}; output={-0.73; 0.4; -0.77; -0.67; 0.06; -0.72}
1365451365074	updated	input={0.55; 0.62; 1; -0.2; 0.4; -0.6}; output={-0.73; 0.4; -0.77; -0.67; 0.06; -0.72}
1365451365183	updated	input={0.55; 0.62; 1; -0.2; 0.6; -0.6}; output={-0.73; 0.4; -0.77; -0.67; -0.09; -0.84}
1365451365557	updated	input={0.55; 0.62; 1; -0.2; 0.8; -0.6}; output={-0.73; 0.4; -0.77; -0.67; -0.25; -0.97}
1365451366607	updated	input={0.9; 0.62; 1; -0.2; 0.8; -0.6}; output={-1.06; 0.29; -0.77; -0.67; -0.25; -0.97}
1365451367935	updated	input={0.9; 0.62; 1; -0.2; 0.8; -0.6}; output={-1.06; 0.29; -0.77; -0.67; -0.25; -0.97}
1365451369399	updated	input={0.87; 0.62; 1; -0.2; 0.8; -0.6}; output={-1.03; 0.3; -0.77; -0.67; -0.25; -0.97}
1365451371587	updated	input={0.87; 0.82; 1; -0.2; 0.8; -0.6}; output={-1.09; 0.48; -0.77; -0.67; -0.25; -0.97}
1365451372043	updated	input={0.87; 0.62; 1; -0.2; 0.8; -0.6}; output={-1.03; 0.3; -0.77; -0.67; -0.25; -0.97}
1365451372318	updated	input={0.87; 0.42; 1; -0.2; 0.8; -0.6}; output={-0.96; 0.11; -0.77; -0.67; -0.25; -0.97}
1365451372622	updated	input={0.87; 0.22; 1; -0.2; 0.8; -0.6}; output={-0.89; -0.08; -0.77; -0.67; -0.25; -0.97}
1365451372646	solved	Hallowed Sign (Individual)
1365451380107	initialized	name="Staking System (Team)"; target={-0.25; -0.69; -0.68}
1365451389058	updated	input={0; 0; 0}; output={0; 0; 0}
1365451392385	updated	input={0; 0; 0.2}; output={0; 0; 0.2}
1365451393254	updated	input={0; 0; 0.4}; output={0; 0; 0.4}
1365451394261	updated	input={0; 0; 0.2}; output={0; 0; 0.2}
1365451396350	updated	input={0; 0; 0.4}; output={0; 0; 0.4}
1365451397475	updated	input={0; 0; 0.2}; output={0; 0; 0.2}
1365451398218	updated	input={0; 0; 0}; output={0; 0; 0}
1365451398895	updated	input={0; 0; 0.2}; output={0; 0; 0.2}
1365451401338	updated	input={0; 0; 0.4}; output={0; 0; 0.4}
1365451402545	updated	input={0; 0; 0.2}; output={0; 0; 0.2}
1365451402828	updated	input={0; 0; 0}; output={0; 0; 0}
1365451404004	updated	input={0; 0; -0.2}; output={0; 0; -0.2}
1365451405157	updated	input={0; 0; -0.4}; output={0; 0; -0.4}
1365451406564	updated	input={0; 0; -0.6}; output={0; 0; -0.6}
1365451412129	updated	input={0; 0.2; -0.6}; output={0; 0.2; -0.6}
1365451412497	updated	input={0; 0.4; -0.6}; output={0; 0.4; -0.6}
1365451412865	updated	input={0; 0.6; -0.6}; output={0; 0.6; -0.6}
1365451413897	updated	input={0; 0.8; -0.6}; output={0; 0.8; -0.6}
1365451414519	updated	input={0; 1; -0.6}; output={0; 1; -0.6}
1365451414898	updated	input={0; 0.8; -0.6}; output={0; 0.8; -0.6}
1365451415103	updated	input={0; 0.6; -0.6}; output={0; 0.6; -0.6}
1365451415315	updated	input={0; 0.4; -0.6}; output={0; 0.4; -0.6}
1365451415611	updated	input={0; 0.2; -0.6}; output={0; 0.2; -0.6}
1365451415918	updated	input={0; 0; -0.6}; output={0; 0; -0.6}
1365451416219	updated	input={0; -0.2; -0.6}; output={0; -0.2; -0.6}
1365451416615	updated	input={0; -0.4; -0.6}; output={0; -0.4; -0.6}
1365451417110	updated	input={0; -0.6; -0.6}; output={0; -0.6; -0.6}
1365451420331	updated	input={0; -0.6; -0.6}; output={0; -0.6; -0.6}
1365451421324	updated	input={0.2; -0.6; -0.6}; output={-0.2; -0.6; -0.6}
1365451421339	solved	Staking System (Team)
1365451431752	initialized	name="Wide Growth (Team)"; target={-0.21; -0.4; -0.19; -0.23; -0.5; -0.68}
1365451438621	updated	input={0; 0; 0; 0; 0; 0}; output={0; 0; 0; 0; 0; 0}
1365451440700	updated	input={0; 0; 0; 0; 0.2; 0}; output={0; 0; 0; 0; 0.2; 0}
1365451441429	updated	input={0; 0; 0; 0; 0; 0}; output={0; 0; 0; 0; 0; 0}
1365451441773	updated	input={0; 0; 0; 0; -0.2; 0}; output={0; 0; 0; 0; -0.2; 0}
1365451442259	updated	input={0; 0; 0; 0; -0.4; 0}; output={0; 0; 0; 0; -0.4; 0}
1365451442528	updated	input={0; 0; 0; 0; -0.2; 0}; output={0; 0; 0; 0; -0.2; 0}
1365451442719	updated	input={0; 0; 0; 0; 0; 0}; output={0; 0; 0; 0; 0; 0}
1365451442968	updated	input={0; 0; 0; 0; 0.2; 0}; output={0; 0; 0; 0; 0.2; 0}
1365451444503	updated	input={0; 0; 0; 0; 0; 0}; output={0; 0; 0; 0; 0; 0}
1365451446610	updated	input={0; 0; 0; 0; -0.2; 0}; output={0; 0; 0; 0; -0.2; 0}
1365451448026	updated	input={0; 0; 0; 0; -0.4; 0}; output={0; 0; 0; 0; -0.4; 0}
1365451451229	updated	input={0; 0; 0; 0; -0.4; 0}; output={0; 0; 0; 0; -0.4; 0}
1365451451899	updated	input={0; 0; 0; 0; -0.4; 0.2}; output={0; 0; 0; 0; -0.4; 0.2}
1365451453845	updated	input={0; 0; 0; 0; -0.4; 0.4}; output={0; 0; 0; 0; -0.4; 0.4}
1365451454493	updated	input={0; 0; 0; 0; -0.4; 0.2}; output={0; 0; 0; 0; -0.4; 0.2}
1365451455178	updated	input={0; 0; 0; 0; -0.4; 0}; output={0; 0; 0; 0; -0.4; 0}
1365451455759	updated	input={0; 0; 0; 0; -0.4; -0.2}; output={0; 0; 0; 0; -0.4; -0.2}
1365451457328	updated	input={0; 0; 0; 0; -0.4; -0.4}; output={0; 0; 0; 0; -0.4; -0.4}
1365451458396	updated	input={0; 0; 0; 0; -0.4; -0.6}; output={0; 0; 0; 0; -0.4; -0.6}
1365451461029	updated	input={0; 0; 0.2; 0; -0.4; -0.6}; output={0; 0; 0.2; 0; -0.4; -0.6}
1365451461501	updated	input={0; 0; 0.4; 0; -0.4; -0.6}; output={0; 0; 0.4; 0; -0.4; -0.6}
1365451461919	updated	input={0; 0; 0.6; 0; -0.4; -0.6}; output={0; 0; 0.6; 0; -0.4; -0.6}
1365451463559	updated	input={0; 0; 0.8; 0; -0.4; -0.6}; output={0; 0; 0.8; 0; -0.4; -0.6}
1365451464886	updated	input={0; 0; 0.6; 0; -0.4; -0.6}; output={0; 0; 0.6; 0; -0.4; -0.6}
1365451465199	updated	input={0; 0; 0.4; 0; -0.4; -0.6}; output={0; 0; 0.4; 0; -0.4; -0.6}
1365451465529	updated	input={0; 0; 0.2; 0; -0.4; -0.6}; output={0; 0; 0.2; 0; -0.4; -0.6}
1365451465882	updated	input={0; 0; 0; 0; -0.4; -0.6}; output={0; 0; 0; 0; -0.4; -0.6}
1365451466258	updated	input={0; 0; -0.2; 0; -0.4; -0.6}; output={0; 0; -0.2; 0; -0.4; -0.6}
1365451466672	updated	input={0; 0; -0.4; 0; -0.4; -0.6}; output={0; 0; -0.4; 0; -0.4; -0.6}
1365451467031	updated	input={0; 0; -0.2; 0; -0.4; -0.6}; output={0; 0; -0.2; 0; -0.4; -0.6}
1365451469064	updated	input={0; 0; -0.2; 0.2; -0.4; -0.6}; output={0; 0; -0.2; 0.2; -0.4; -0.6}
1365451469454	updated	input={0; 0; -0.2; 0.4; -0.4; -0.6}; output={0; 0; -0.2; 0.4; -0.4; -0.6}
1365451469901	updated	input={0; 0; -0.2; 0.6; -0.4; -0.6}; output={0; 0; -0.2; 0.6; -0.4; -0.6}
1365451471161	updated	input={0; 0; -0.2; 0.4; -0.4; -0.6}; output={0; 0; -0.2; 0.4; -0.4; -0.6}
1365451471395	updated	input={0; 0; -0.2; 0.2; -0.4; -0.6}; output={0; 0; -0.2; 0.2; -0.4; -0.6}
1365451471660	updated	input={0; 0; -0.2; 0; -0.4; -0.6}; output={0; 0; -0.2; 0; -0.4; -0.6}
1365451471926	updated	input={0; 0; -0.2; -0.2; -0.4; -0.6}; output={0; 0; -0.2; -0.2; -0.4; -0.6}
1365451474186	updated	input={0.2; 0; -0.2; -0.2; -0.4; -0.6}; output={-0.2; 0; -0.2; -0.2; -0.4; -0.6}
1365451474620	updated	input={0.4; 0; -0.2; -0.2; -0.4; -0.6}; output={-0.4; 0; -0.2; -0.2; -0.4; -0.6}
1365451476175	updated	input={0.2; 0; -0.2; -0.2; -0.4; -0.6}; output={-0.2; 0; -0.2; -0.2; -0.4; -0.6}
1365451480436	updated	input={0.2; 0.2; -0.2; -0.2; -0.4; -0.6}; output={-0.2; 0.2; -0.2; -0.2; -0.4; -0.6}
1365451480733	updated	input={0.2; 0.4; -0.2; -0.2; -0.4; -0.6}; output={-0.2; 0.4; -0.2; -0.2; -0.4; -0.6}
1365451481419	updated	input={0.2; 0.2; -0.2; -0.2; -0.4; -0.6}; output={-0.2; 0.2; -0.2; -0.2; -0.4; -0.6}
1365451481618	updated	input={0.2; 0; -0.2; -0.2; -0.4; -0.6}; output={-0.2; 0; -0.2; -0.2; -0.4; -0.6}
1365451481790	updated	input={0.2; -0.2; -0.2; -0.2; -0.4; -0.6}; output={-0.2; -0.2; -0.2; -0.2; -0.4; -0.6}
1365451482135	updated	input={0.2; -0.4; -0.2; -0.2; -0.4; -0.6}; output={-0.2; -0.4; -0.2; -0.2; -0.4; -0.6}
1365451482162	solved	Wide Growth (Team)
1365451487662	initialized	name="Thinkable Ink (Individual)"; target={-0.34; -0.44; -0.32; -0.45; -0.32; -0.53; -0.19; -0.48; -0.32; -0.28; -0.49; -0.57; -0.53; -0.34; -0.37; -0.49; -0.36; -0.3}
1365451497646	updated	input={0; 0; 0; 0; 0; 0; 0.2; 0; 0; 0; 0; 0; 0; 0; 0; 0; 0; 0}; output={0; 0; 0; 0; 0; 0; 0.2; 0; 0; 0; 0; 0; 0; 0; 0; 0; 0; 0}
1365451497966	updated	input={0; 0; 0; 0; 0; 0; 0.4; 0; 0; 0; 0; 0; 0; 0; 0; 0; 0; 0}; output={0; 0; 0; 0; 0; 0; 0.4; 0; 0; 0; 0; 0; 0; 0; 0; 0; 0; 0}
1365451498202	updated	input={0; 0; 0; 0; 0; 0; 0.2; 0; 0; 0; 0; 0; 0; 0; 0; 0; 0; 0}; output={0; 0; 0; 0; 0; 0; 0.2; 0; 0; 0; 0; 0; 0; 0; 0; 0; 0; 0}
1365451498351	updated	input={0; 0; 0; 0; 0; 0; 0; 0; 0; 0; 0; 0; 0; 0; 0; 0; 0; 0}; output={0; 0; 0; 0; 0; 0; 0; 0; 0; 0; 0; 0; 0; 0; 0; 0; 0; 0}
1365451498492	updated	input={0; 0; 0; 0; 0; 0; -0.2; 0; 0; 0; 0; 0; 0; 0; 0; 0; 0; 0}; output={0; 0; 0; 0; 0; 0; -0.2; 0; 0; 0; 0; 0; 0; 0; 0; 0; 0; 0}
1365451498955	updated	input={0; 0; 0; 0; 0; 0; -0.2; 0.2; 0; 0; 0; 0; 0; 0; 0; 0; 0; 0}; output={0; 0; 0; 0; 0; 0; -0.2; 0.2; 0; 0; 0; 0; 0; 0; 0; 0; 0; 0}
1365451499011	updated	input={0; 0; 0; 0; 0; 0; -0.2; 0.2; 0; 0; 0; 0; 0; 0; 0; 0; 0; 0}; output={0; 0; 0; 0; 0; 0; -0.2; 0.2; 0; 0; 0; 0; -0; 0; 0; 0; 0; 0}
1365451499057	updated	input={0; 0; 0; 0; 0; 0; -0.2; 0.2; 0; 0; 0; 0; 0; 0; 0; 0; 0; 0}; output={0; 0; 0; 0; 0; 0; -0.2; 0.2; 0; 0; 0; 0; -0; 0; 0; 0; 0; 0}
1365451499363	updated	input={0; 0; 0; 0; 0; 0; -0.2; 0; 0; 0; 0; 0; 0; 0; 0; 0; 0; 0}; output={0; 0; 0; 0; 0; 0; -0.2; 0; 0; 0; 0; 0; -0; 0; 0; 0; 0; 0}
1365451499524	updated	input={0; 0; 0; 0; 0; 0; -0.2; -0.2; 0; 0; 0; 0; 0; 0; 0; 0; 0; 0}; output={0; 0; 0; 0; 0; 0; -0.2; -0.2; 0; 0; 0; 0; -0; 0; 0; 0; 0; 0}
1365451499666	updated	input={0; 0; 0; 0; 0; 0; -0.2; -0.4; 0; 0; 0; 0; 0; 0; 0; 0; 0; 0}; output={0; 0; 0; 0; 0; 0; -0.2; -0.4; 0; 0; 0; 0; -0; 0; 0; 0; 0; 0}
1365451499718	updated	input={0; 0; 0; 0; 0; 0; -0.2; -0.4; 0; 0; 0; 0; 0.2; 0; 0; 0; 0; 0}; output={0; 0; 0; 0; 0; 0; -0.2; -0.4; 0; 0; 0; 0; -0.2; 0; 0; 0; 0; 0}
1365451499799	updated	input={0; 0; 0; 0; 0; 0; -0.2; -0.6; 0; 0; 0; 0; 0.2; 0; 0; 0; 0; 0}; output={0; 0; 0; 0; 0; 0; -0.2; -0.6; 0; 0; 0; 0; -0.2; 0; 0; 0; 0; 0}
1365451500074	updated	input={0; 0; 0; 0; 0; 0; -0.2; -0.4; 0; 0; 0; 0; 0.2; 0; 0; 0; 0; 0}; output={0; 0; 0; 0; 0; 0; -0.2; -0.4; 0; 0; 0; 0; -0.2; 0; 0; 0; 0; 0}
1365451500165	updated	input={0.2; 0; 0; 0; 0; 0; -0.2; -0.4; 0; 0; 0; 0; 0.2; 0; 0; 0; 0; 0}; output={0.2; 0; 0; 0; 0; 0; -0.2; -0.4; 0; 0; 0; 0; -0.2; 0; 0; 0; 0; 0}
1365451500265	updated	input={0.2; 0; 0; 0; 0; 0; -0.2; -0.4; 0; 0; 0; 0; 0.4; 0; 0; 0; 0; 0}; output={0.2; 0; 0; 0; 0; 0; -0.2; -0.4; 0; 0; 0; 0; -0.4; 0; 0; 0; 0; 0}
1365451500649	updated	input={0.2; 0; 0; 0; 0; 0; -0.2; -0.4; 0; 0; 0; 0; 0.6; 0; 0; 0; 0; 0}; output={0.2; 0; 0; 0; 0; 0; -0.2; -0.4; 0; 0; 0; 0; -0.6; 0; 0; 0; 0; 0}
1365451500754	updated	input={0; 0; 0; 0; 0; 0; -0.2; -0.4; 0; 0; 0; 0; 0.6; 0; 0; 0; 0; 0}; output={0; 0; 0; 0; 0; 0; -0.2; -0.4; 0; 0; 0; 0; -0.6; 0; 0; 0; 0; 0}
1365451500941	updated	input={0; 0; 0; 0; 0; 0; -0.2; -0.4; -0.2; 0; 0; 0; 0.6; 0; 0; 0; 0; 0}; output={0; 0; 0; 0; 0; 0; -0.2; -0.4; -0.2; 0; 0; 0; -0.6; 0; 0; 0; 0; 0}
1365451501081	updated	input={-0.2; 0; 0; 0; 0; 0; -0.2; -0.4; -0.2; 0; 0; 0; 0.6; 0; 0; 0; 0; 0}; output={-0.2; 0; 0; 0; 0; 0; -0.2; -0.4; -0.2; 0; 0; 0; -0.6; 0; 0; 0; 0; 0}
1365451501261	updated	input={-0.2; 0; 0; 0; 0; 0; -0.2; -0.4; -0.4; 0; 0; 0; 0.6; 0; 0; 0; 0; 0}; output={-0.2; 0; 0; 0; 0; 0; -0.2; -0.4; -0.4; 0; 0; 0; -0.6; 0; 0; 0; 0; 0}
1365451501337	updated	input={-0.4; 0; 0; 0; 0; 0; -0.2; -0.4; -0.4; 0; 0; 0; 0.6; 0; 0; 0; 0; 0}; output={-0.4; 0; 0; 0; 0; 0; -0.2; -0.4; -0.4; 0; 0; 0; -0.6; 0; 0; 0; 0; 0}
1365451501934	updated	input={-0.4; 0; 0; 0; 0; 0; -0.2; -0.4; -0.4; 0.2; 0; 0; 0.6; 0; 0; 0; 0; 0}; output={-0.4; 0; 0; 0; 0; 0; -0.2; -0.4; -0.4; -0.2; 0; 0; -0.6; 0; 0; 0; 0; 0}
1365451502088	updated	input={-0.4; 0; 0; 0; 0; 0; -0.2; -0.4; -0.4; 0.2; 0; 0; 0.6; 0; 0; 0; 0; 0}; output={-0.4; 0; 0; 0; 0; 0; -0.2; -0.4; -0.4; -0.2; 0; 0; -0.6; 0; 0; 0; 0; 0}
1365451502172	updated	input={-0.4; 0; 0; 0; 0; 0; -0.2; -0.4; -0.4; 0; 0; 0; 0.6; 0; 0; 0; 0; 0}; output={-0.4; 0; 0; 0; 0; 0; -0.2; -0.4; -0.4; 0; 0; 0; -0.6; 0; 0; 0; 0; 0}
1365451502237	updated	input={-0.4; 0; 0; 0; 0; 0; -0.2; -0.4; -0.4; 0; 0; 0; 0.6; 0.2; 0; 0; 0; 0}; output={-0.4; 0; 0; 0; 0; 0; -0.2; -0.4; -0.4; 0; 0; 0; -0.6; 0.2; 0; 0; 0; 0}
1365451502450	updated	input={-0.4; 0; 0; 0; 0; 0; -0.2; -0.4; -0.4; 0.2; 0; 0; 0.6; 0.2; 0; 0; 0; 0}; output={-0.4; 0; 0; 0; 0; 0; -0.2; -0.4; -0.4; -0.2; 0; 0; -0.6; 0.2; 0; 0; 0; 0}
1365451502614	updated	input={-0.4; 0; 0; 0; 0; 0; -0.2; -0.4; -0.4; 0.2; 0; 0; 0.6; 0; 0; 0; 0; 0}; output={-0.4; 0; 0; 0; 0; 0; -0.2; -0.4; -0.4; -0.2; 0; 0; -0.6; 0; 0; 0; 0; 0}
1365451502775	updated	input={-0.4; 0; 0; 0; 0; 0; -0.2; -0.4; -0.4; 0.2; 0; 0; 0.6; -0.2; 0; 0; 0; 0}; output={-0.4; 0; 0; 0; 0; 0; -0.2; -0.4; -0.4; -0.2; 0; 0; -0.6; -0.2; 0; 0; 0; 0}
1365451502958	updated	input={-0.4; 0; 0; 0; 0; 0; -0.2; -0.4; -0.4; 0.2; 0; 0; 0.6; -0.4; 0; 0; 0; 0}; output={-0.4; 0; 0; 0; 0; 0; -0.2; -0.4; -0.4; -0.2; 0; 0; -0.6; -0.4; 0; 0; 0; 0}
1365451503178	updated	input={-0.4; 0; 0; 0; 0; 0; -0.2; -0.4; -0.4; 0.2; 0; 0; 0.6; -0.4; 0; 0; 0; 0}; output={-0.4; 0; 0; 0; 0; 0; -0.2; -0.4; -0.4; -0.2; 0; 0; -0.6; -0.4; 0; 0; 0; 0}
1365451503235	updated	input={-0.4; 0; 0; 0; 0; 0; -0.2; -0.4; -0.4; 0.4; 0; 0; 0.6; -0.4; 0; 0; 0; 0}; output={-0.4; 0; 0; 0; 0; 0; -0.2; -0.4; -0.4; -0.4; 0; 0; -0.6; -0.4; 0; 0; 0; 0}
1365451503661	updated	input={-0.4; 0; 0; 0; 0; 0; -0.2; -0.4; -0.4; 0.2; 0; 0; 0.6; -0.4; 0; 0; 0; 0}; output={-0.4; 0; 0; 0; 0; 0; -0.2; -0.4; -0.4; -0.2; 0; 0; -0.6; -0.4; 0; 0; 0; 0}
1365451504132	updated	input={-0.4; 0.2; 0; 0; 0; 0; -0.2; -0.4; -0.4; 0.2; 0; 0; 0.6; -0.4; 0; 0; 0; 0}; output={-0.4; -0.2; 0; 0; 0; 0; -0.2; -0.4; -0.4; -0.2; 0; 0; -0.6; -0.4; 0; 0; 0; 0}
1365451504440	updated	input={-0.4; 0.2; 0; 0; 0; 0; -0.2; -0.4; -0.4; 0.2; 0; 0; 0.6; -0.4; 0; 0; 0; 0}; output={-0.4; -0.2; 0; 0; 0; 0; -0.2; -0.4; -0.4; -0.2; 0; 0; -0.6; -0.4; -0; 0; 0; 0}
1365451504520	updated	input={-0.4; 0.2; 0; 0; 0; 0; -0.2; -0.4; -0.4; 0.2; 0; 0; 0.6; -0.4; 0.2; 0; 0; 0}; output={-0.4; -0.2; 0; 0; 0; 0; -0.2; -0.4; -0.4; -0.2; 0; 0; -0.6; -0.4; -0.2; 0; 0; 0}
1365451504590	updated	input={-0.4; 0.4; 0; 0; 0; 0; -0.2; -0.4; -0.4; 0.2; 0; 0; 0.6; -0.4; 0.2; 0; 0; 0}; output={-0.4; -0.4; 0; 0; 0; 0; -0.2; -0.4; -0.4; -0.2; 0; 0; -0.6; -0.4; -0.2; 0; 0; 0}
1365451504749	updated	input={-0.4; 0.4; 0; 0; 0; 0; -0.2; -0.4; -0.4; 0.2; 0; 0; 0.6; -0.4; 0.4; 0; 0; 0}; output={-0.4; -0.4; 0; 0; 0; 0; -0.2; -0.4; -0.4; -0.2; 0; 0; -0.6; -0.4; -0.4; 0; 0; 0}
1365451504818	updated	input={-0.4; 0.4; 0; 0; 0; 0; -0.2; -0.4; -0.4; 0.2; -0.2; 0; 0.6; -0.4; 0.4; 0; 0; 0}; output={-0.4; -0.4; 0; 0; 0; 0; -0.2; -0.4; -0.4; -0.2; -0.2; 0; -0.6; -0.4; -0.4; 0; 0; 0}
1365451505156	updated	input={-0.4; 0.4; 0; 0; 0; 0; -0.2; -0.4; -0.4; 0.2; -0.4; 0; 0.6; -0.4; 0.4; 0; 0; 0}; output={-0.4; -0.4; 0; 0; 0; 0; -0.2; -0.4; -0.4; -0.2; -0.4; 0; -0.6; -0.4; -0.4; 0; 0; 0}
1365451505323	updated	input={-0.4; 0.4; 0; 0; 0; 0; -0.2; -0.4; -0.4; 0.2; -0.6; 0; 0.6; -0.4; 0.4; 0; 0; 0}; output={-0.4; -0.4; 0; 0; 0; 0; -0.2; -0.4; -0.4; -0.2; -0.6; 0; -0.6; -0.4; -0.4; 0; 0; 0}
1365451505658	updated	input={-0.4; 0.4; 0; 0; 0; 0; -0.2; -0.4; -0.4; 0.2; -0.4; 0; 0.6; -0.4; 0.4; 0; 0; 0}; output={-0.4; -0.4; 0; 0; 0; 0; -0.2; -0.4; -0.4; -0.2; -0.4; 0; -0.6; -0.4; -0.4; 0; 0; 0}
1365451506031	updated	input={-0.4; 0.4; 0; 0; 0; 0; -0.2; -0.4; -0.4; 0.2; -0.4; -0.2; 0.6; -0.4; 0.4; 0; 0; 0}; output={-0.4; -0.4; 0; 0; 0; 0; -0.2; -0.4; -0.4; -0.2; -0.4; 0.2; -0.6; -0.4; -0.4; 0; 0; 0}
1365451506187	updated	input={-0.4; 0.4; 0; 0; 0; 0; -0.2; -0.4; -0.4; 0.2; -0.4; -0.2; 0.6; -0.4; 0.4; 0; 0; 0}; output={-0.4; -0.4; 0; 0; 0; 0; -0.2; -0.4; -0.4; -0.2; -0.4; 0.2; -0.6; -0.4; -0.4; -0; 0; 0}
1365451506276	updated	input={-0.4; 0.4; 0; 0; 0; 0; -0.2; -0.4; -0.4; 0.2; -0.4; -0.2; 0.6; -0.4; 0.4; -0.2; 0; 0}; output={-0.4; -0.4; 0; 0; 0; 0; -0.2; -0.4; -0.4; -0.2; -0.4; 0.2; -0.6; -0.4; -0.4; 0.2; 0; 0}
1365451506484	updated	input={-0.4; 0.4; 0; 0; 0; 0; -0.2; -0.4; -0.4; 0.2; -0.4; 0; 0.6; -0.4; 0.4; -0.2; 0; 0}; output={-0.4; -0.4; 0; 0; 0; 0; -0.2; -0.4; -0.4; -0.2; -0.4; 0; -0.6; -0.4; -0.4; 0.2; 0; 0}
1365451506557	updated	input={-0.4; 0.4; 0; 0; 0; 0; -0.2; -0.4; -0.4; 0.2; -0.4; 0; 0.6; -0.4; 0.4; -0.4; 0; 0}; output={-0.4; -0.4; 0; 0; 0; 0; -0.2; -0.4; -0.4; -0.2; -0.4; 0; -0.6; -0.4; -0.4; 0.4; 0; 0}
1365451506644	updated	input={-0.4; 0.4; 0; 0; 0; 0; -0.2; -0.4; -0.4; 0.2; -0.4; 0.2; 0.6; -0.4; 0.4; -0.4; 0; 0}; output={-0.4; -0.4; 0; 0; 0; 0; -0.2; -0.4; -0.4; -0.2; -0.4; -0.2; -0.6; -0.4; -0.4; 0.4; 0; 0}
1365451506773	updated	input={-0.4; 0.4; 0; 0; 0; 0; -0.2; -0.4; -0.4; 0.2; -0.4; 0.2; 0.6; -0.4; 0.4; -0.2; 0; 0}; output={-0.4; -0.4; 0; 0; 0; 0; -0.2; -0.4; -0.4; -0.2; -0.4; -0.2; -0.6; -0.4; -0.4; 0.2; 0; 0}
1365451506788	updated	input={-0.4; 0.4; 0; 0; 0; 0; -0.2; -0.4; -0.4; 0.2; -0.4; 0.4; 0.6; -0.4; 0.4; -0.2; 0; 0}; output={-0.4; -0.4; 0; 0; 0; 0; -0.2; -0.4; -0.4; -0.2; -0.4; -0.4; -0.6; -0.4; -0.4; 0.2; 0; 0}
1365451506870	updated	input={-0.4; 0.4; 0; 0; 0; 0; -0.2; -0.4; -0.4; 0.2; -0.4; 0.4; 0.6; -0.4; 0.4; 0; 0; 0}; output={-0.4; -0.4; 0; 0; 0; 0; -0.2; -0.4; -0.4; -0.2; -0.4; -0.4; -0.6; -0.4; -0.4; -0; 0; 0}
1365451506960	updated	input={-0.4; 0.4; 0; 0; 0; 0; -0.2; -0.4; -0.4; 0.2; -0.4; 0.6; 0.6; -0.4; 0.4; 0; 0; 0}; output={-0.4; -0.4; 0; 0; 0; 0; -0.2; -0.4; -0.4; -0.2; -0.4; -0.6; -0.6; -0.4; -0.4; -0; 0; 0}
1365451506974	updated	input={-0.4; 0.4; 0; 0; 0; 0; -0.2; -0.4; -0.4; 0.2; -0.4; 0.6; 0.6; -0.4; 0.4; 0.2; 0; 0}; output={-0.4; -0.4; 0; 0; 0; 0; -0.2; -0.4; -0.4; -0.2; -0.4; -0.6; -0.6; -0.4; -0.4; -0.2; 0; 0}
1365451507057	updated	input={-0.4; 0.4; 0; 0; 0; 0; -0.2; -0.4; -0.4; 0.2; -0.4; 0.6; 0.6; -0.4; 0.4; 0.4; 0; 0}; output={-0.4; -0.4; 0; 0; 0; 0; -0.2; -0.4; -0.4; -0.2; -0.4; -0.6; -0.6; -0.4; -0.4; -0.4; 0; 0}
1365451507193	updated	input={-0.4; 0.4; 0; 0; 0; 0; -0.2; -0.4; -0.4; 0.2; -0.4; 0.6; 0.6; -0.4; 0.4; 0.6; 0; 0}; output={-0.4; -0.4; 0; 0; 0; 0; -0.2; -0.4; -0.4; -0.2; -0.4; -0.6; -0.6; -0.4; -0.4; -0.6; 0; 0}
1365451507280	updated	input={-0.4; 0.4; 0.2; 0; 0; 0; -0.2; -0.4; -0.4; 0.2; -0.4; 0.6; 0.6; -0.4; 0.4; 0.6; 0; 0}; output={-0.4; -0.4; 0.2; 0; 0; 0; -0.2; -0.4; -0.4; -0.2; -0.4; -0.6; -0.6; -0.4; -0.4; -0.6; 0; 0}
1365451507587	updated	input={-0.4; 0.4; 0.2; 0; 0; 0; -0.2; -0.4; -0.4; 0.2; -0.4; 0.6; 0.6; -0.4; 0.4; 0.4; 0; 0}; output={-0.4; -0.4; 0.2; 0; 0; 0; -0.2; -0.4; -0.4; -0.2; -0.4; -0.6; -0.6; -0.4; -0.4; -0.4; 0; 0}
1365451507689	updated	input={-0.4; 0.4; 0; 0; 0; 0; -0.2; -0.4; -0.4; 0.2; -0.4; 0.6; 0.6; -0.4; 0.4; 0.4; 0; 0}; output={-0.4; -0.4; 0; 0; 0; 0; -0.2; -0.4; -0.4; -0.2; -0.4; -0.6; -0.6; -0.4; -0.4; -0.4; 0; 0}
1365451507927	updated	input={-0.4; 0.4; -0.2; 0; 0; 0; -0.2; -0.4; -0.4; 0.2; -0.4; 0.6; 0.6; -0.4; 0.4; 0.4; 0; 0}; output={-0.4; -0.4; -0.2; 0; 0; 0; -0.2; -0.4; -0.4; -0.2; -0.4; -0.6; -0.6; -0.4; -0.4; -0.4; 0; 0}
1365451508221	updated	input={-0.4; 0.4; -0.4; 0; 0; 0; -0.2; -0.4; -0.4; 0.2; -0.4; 0.6; 0.6; -0.4; 0.4; 0.4; 0; 0}; output={-0.4; -0.4; -0.4; 0; 0; 0; -0.2; -0.4; -0.4; -0.2; -0.4; -0.6; -0.6; -0.4; -0.4; -0.4; 0; 0}
1365451509111	updated	input={-0.4; 0.4; -0.4; 0; 0; 0; -0.2; -0.4; -0.4; 0.2; -0.4; 0.6; 0.6; -0.4; 0.4; 0.4; 0; 0}; output={-0.4; -0.4; -0.4; 0; 0; 0; -0.2; -0.4; -0.4; -0.2; -0.4; -0.6; -0.6; -0.4; -0.4; -0.4; -0; 0}
1365451509237	updated	input={-0.4; 0.4; -0.4; 0; 0; 0; -0.2; -0.4; -0.4; 0.2; -0.4; 0.6; 0.6; -0.4; 0.4; 0.4; 0.2; 0}; output={-0.4; -0.4; -0.4; 0; 0; 0; -0.2; -0.4; -0.4; -0.2; -0.4; -0.6; -0.6; -0.4; -0.4; -0.4; -0.2; 0}
1365451509556	updated	input={-0.4; 0.4; -0.4; 0; 0; 0; -0.2; -0.4; -0.4; 0.2; -0.4; 0.6; 0.6; -0.4; 0.4; 0.4; 0.4; 0}; output={-0.4; -0.4; -0.4; 0; 0; 0; -0.2; -0.4; -0.4; -0.2; -0.4; -0.6; -0.6; -0.4; -0.4; -0.4; -0.4; 0}
1365451510500	updated	input={-0.4; 0.4; -0.4; 0; 0; 0; -0.2; -0.4; -0.4; 0.2; -0.4; 0.6; 0.6; -0.4; 0.4; 0.4; 0.4; 0}; output={-0.4; -0.4; -0.4; 0; 0; 0; -0.2; -0.4; -0.4; -0.2; -0.4; -0.6; -0.6; -0.4; -0.4; -0.4; -0.4; 0}
1365451510613	updated	input={-0.4; 0.4; -0.4; 0; 0; 0; -0.2; -0.4; -0.4; 0.2; -0.4; 0.6; 0.6; -0.4; 0.4; 0.4; 0.4; -0.2}; output={-0.4; -0.4; -0.4; 0; 0; 0; -0.2; -0.4; -0.4; -0.2; -0.4; -0.6; -0.6; -0.4; -0.4; -0.4; -0.4; -0.2}
1365451512000	updated	input={-0.4; 0.4; -0.4; 0.2; 0; 0; -0.2; -0.4; -0.4; 0.2; -0.4; 0.6; 0.6; -0.4; 0.4; 0.4; 0.4; -0.2}; output={-0.4; -0.4; -0.4; -0.2; 0; 0; -0.2; -0.4; -0.4; -0.2; -0.4; -0.6; -0.6; -0.4; -0.4; -0.4; -0.4; -0.2}
1365451512488	updated	input={-0.4; 0.4; -0.4; 0; 0; 0; -0.2; -0.4; -0.4; 0.2; -0.4; 0.6; 0.6; -0.4; 0.4; 0.4; 0.4; -0.2}; output={-0.4; -0.4; -0.4; 0; 0; 0; -0.2; -0.4; -0.4; -0.2; -0.4; -0.6; -0.6; -0.4; -0.4; -0.4; -0.4; -0.2}
1365451512742	updated	input={-0.4; 0.4; -0.4; 0.2; 0; 0; -0.2; -0.4; -0.4; 0.2; -0.4; 0.6; 0.6; -0.4; 0.4; 0.4; 0.4; -0.2}; output={-0.4; -0.4; -0.4; -0.2; 0; 0; -0.2; -0.4; -0.4; -0.2; -0.4; -0.6; -0.6; -0.4; -0.4; -0.4; -0.4; -0.2}
1365451512944	updated	input={-0.4; 0.4; -0.4; 0.4; 0; 0; -0.2; -0.4; -0.4; 0.2; -0.4; 0.6; 0.6; -0.4; 0.4; 0.4; 0.4; -0.2}; output={-0.4; -0.4; -0.4; -0.4; 0; 0; -0.2; -0.4; -0.4; -0.2; -0.4; -0.6; -0.6; -0.4; -0.4; -0.4; -0.4; -0.2}
1365451515651	updated	input={-0.4; 0.4; -0.4; 0.4; 0.2; 0; -0.2; -0.4; -0.4; 0.2; -0.4; 0.6; 0.6; -0.4; 0.4; 0.4; 0.4; -0.2}; output={-0.4; -0.4; -0.4; -0.4; -0.2; 0; -0.2; -0.4; -0.4; -0.2; -0.4; -0.6; -0.6; -0.4; -0.4; -0.4; -0.4; -0.2}
1365451515977	updated	input={-0.4; 0.4; -0.4; 0.4; 0.4; 0; -0.2; -0.4; -0.4; 0.2; -0.4; 0.6; 0.6; -0.4; 0.4; 0.4; 0.4; -0.2}; output={-0.4; -0.4; -0.4; -0.4; -0.4; 0; -0.2; -0.4; -0.4; -0.2; -0.4; -0.6; -0.6; -0.4; -0.4; -0.4; -0.4; -0.2}
1365451518510	updated	input={-0.4; 0.4; -0.4; 0.4; 0.4; 0.2; -0.2; -0.4; -0.4; 0.2; -0.4; 0.6; 0.6; -0.4; 0.4; 0.4; 0.4; -0.2}; output={-0.4; -0.4; -0.4; -0.4; -0.4; 0.2; -0.2; -0.4; -0.4; -0.2; -0.4; -0.6; -0.6; -0.4; -0.4; -0.4; -0.4; -0.2}
1365451519021	updated	input={-0.4; 0.4; -0.4; 0.4; 0.4; 0; -0.2; -0.4; -0.4; 0.2; -0.4; 0.6; 0.6; -0.4; 0.4; 0.4; 0.4; -0.2}; output={-0.4; -0.4; -0.4; -0.4; -0.4; 0; -0.2; -0.4; -0.4; -0.2; -0.4; -0.6; -0.6; -0.4; -0.4; -0.4; -0.4; -0.2}
1365451519274	updated	input={-0.4; 0.4; -0.4; 0.4; 0.4; -0.2; -0.2; -0.4; -0.4; 0.2; -0.4; 0.6; 0.6; -0.4; 0.4; 0.4; 0.4; -0.2}; output={-0.4; -0.4; -0.4; -0.4; -0.4; -0.2; -0.2; -0.4; -0.4; -0.2; -0.4; -0.6; -0.6; -0.4; -0.4; -0.4; -0.4; -0.2}
1365451519487	updated	input={-0.4; 0.4; -0.4; 0.4; 0.4; -0.4; -0.2; -0.4; -0.4; 0.2; -0.4; 0.6; 0.6; -0.4; 0.4; 0.4; 0.4; -0.2}; output={-0.4; -0.4; -0.4; -0.4; -0.4; -0.4; -0.2; -0.4; -0.4; -0.2; -0.4; -0.6; -0.6; -0.4; -0.4; -0.4; -0.4; -0.2}
1365451519827	updated	input={-0.4; 0.4; -0.4; 0.4; 0.4; -0.6; -0.2; -0.4; -0.4; 0.2; -0.4; 0.6; 0.6; -0.4; 0.4; 0.4; 0.4; -0.2}; output={-0.4; -0.4; -0.4; -0.4; -0.4; -0.6; -0.2; -0.4; -0.4; -0.2; -0.4; -0.6; -0.6; -0.4; -0.4; -0.4; -0.4; -0.2}
1365451519839	solved	Thinkable Ink (Individual)
1365451531179	initialized	name="Unwritten Experience (Team)"; target={-0.58; -0.81}
1365451536401	updated	input={0; 0}; output={-0; 0}
1365451537382	updated	input={0.2; 0}; output={-0.2; -0.03}
1365451538218	updated	input={0.4; 0}; output={-0.39; -0.06}
1365451538583	updated	input={0.6; 0}; output={-0.59; -0.1}
1365451541886	updated	input={0.4; 0}; output={-0.39; -0.06}
1365451542145	updated	input={0.2; 0}; output={-0.2; -0.03}
1365451542489	updated	input={0; 0}; output={-0; 0}
1365451542812	updated	input={0.2; 0}; output={-0.2; -0.03}
1365451543087	updated	input={0.4; 0}; output={-0.39; -0.06}
1365451543459	updated	input={0.6; 0}; output={-0.59; -0.1}
1365451547419	updated	input={0.6; -0.2}; output={-0.56; -0.3}
1365451549144	updated	input={0.6; -0.4}; output={-0.53; -0.49}
1365451550080	updated	input={0.6; -0.6}; output={-0.49; -0.69}
1365451553486	updated	input={0.6; -0.8}; output={-0.46; -0.89}
1365451558052	updated	input={0.6; -0.8}; output={-0.46; -0.89}
1365451558244	updated	input={0.6; -0.8}; output={-0.46; -0.89}
1365451558368	updated	input={0.6; -0.8}; output={-0.46; -0.89}
1365451558499	updated	input={0.6; -0.8}; output={-0.46; -0.89}
1365451558697	updated	input={0.6; -0.8}; output={-0.46; -0.89}
1365451558816	updated	input={0.61; -0.8}; output={-0.47; -0.89}
1365451558932	updated	input={0.61; -0.8}; output={-0.47; -0.89}
1365451559089	updated	input={0.61; -0.8}; output={-0.47; -0.89}
1365451559194	updated	input={0.61; -0.8}; output={-0.47; -0.89}
1365451559327	updated	input={0.61; -0.8}; output={-0.47; -0.89}
1365451559461	updated	input={0.61; -0.8}; output={-0.47; -0.89}
1365451559601	updated	input={0.61; -0.8}; output={-0.47; -0.89}
1365451559729	updated	input={0.61; -0.8}; output={-0.47; -0.89}
1365451559879	updated	input={0.61; -0.8}; output={-0.47; -0.89}
1365451559910	solved	Unwritten Experience (Team)
1365451567213	initialized	name="Towering Test (Team)"; target={-0.11; -0.89; -0.44}
1365451574746	updated	input={0.2; 0; 0}; output={-0.2; 0; 0}
1365451575286	updated	input={0.4; 0; 0}; output={-0.4; 0; 0}
1365451575688	updated	input={0.6; 0; 0}; output={-0.6; 0; 0}
1365451576309	updated	input={0.4; 0; 0}; output={-0.4; 0; 0}
1365451576894	updated	input={0.6; 0; 0}; output={-0.6; 0; 0}
1365451577253	updated	input={0.8; 0; 0}; output={-0.8; 0; 0}
1365451578793	updated	input={0.6; 0; 0}; output={-0.6; 0; 0}
1365451580717	updated	input={0.4; 0; 0}; output={-0.4; 0; 0}
1365451581719	updated	input={0.2; 0; 0}; output={-0.2; 0; 0}
1365451584607	updated	input={0.2; 0.2; 0}; output={-0.2; 0.2; 0}
1365451585066	updated	input={0.2; 0.4; 0}; output={-0.2; 0.4; 0}
1365451586250	updated	input={0.2; 0.2; 0}; output={-0.2; 0.2; 0}
1365451586528	updated	input={0.2; 0; 0}; output={-0.2; 0; 0}
1365451586851	updated	input={0.2; -0.2; 0}; output={-0.2; -0.2; 0}
1365451587234	updated	input={0.2; -0.4; 0}; output={-0.2; -0.4; 0}
1365451587826	updated	input={0.2; -0.6; 0}; output={-0.2; -0.6; 0}
1365451588580	updated	input={0.2; -0.8; 0}; output={-0.2; -0.8; 0}
1365451590530	updated	input={0.2; -0.8; 0}; output={-0.2; -0.8; -0}
1365451591049	updated	input={0.2; -0.8; -0.2}; output={-0.2; -0.8; 0.2}
1365451591723	updated	input={0.2; -0.8; -0.4}; output={-0.2; -0.8; 0.4}
1365451592320	updated	input={0.2; -0.8; -0.2}; output={-0.2; -0.8; 0.2}
1365451592513	updated	input={0.2; -0.8; 0}; output={-0.2; -0.8; -0}
1365451592898	updated	input={0.2; -0.8; 0.2}; output={-0.2; -0.8; -0.2}
1365451593254	updated	input={0.2; -0.8; 0.4}; output={-0.2; -0.8; -0.4}
1365451593275	solved	Towering Test (Team)
1365451599339	initialized	name="Statuesque Name (Individual)"; target={-0.75; -0.66; -0.06; -0.1; -0.71; -0.7; -0.87; -0.06; -0.49}
1365451604076	updated	input={0; 0; 0; 0; 0; 0; 0; 0; 0}; output={0; 0; 0; 0; 0; 0; 0; 0; 0}
1365451604173	updated	input={0; 0; 0; -0.2; 0; 0; 0; 0; 0}; output={0; 0; 0; 0.14; 0.06; 0.13; 0; 0; 0}
1365451604591	updated	input={0; 0; 0; 0; 0; 0; 0; 0; 0}; output={0; 0; 0; 0; 0; 0; 0; 0; 0}
1365451604817	updated	input={0; 0; 0; 0; 0; 0; 0; 0; 0}; output={0; 0; 0; 0; 0; 0; -0; -0; -0}
1365451605008	updated	input={0; 0; 0; 0.2; 0; 0; 0; 0; 0}; output={0; 0; 0; -0.14; -0.06; -0.13; -0; -0; -0}
1365451605289	updated	input={0; 0; 0; 0.2; 0; 0; -0.2; 0; 0}; output={0; 0; 0; -0.14; -0.06; -0.13; 0.12; 0.1; 0.12}
1365451605581	updated	input={0; 0; 0; 0.2; -0.2; 0; -0.2; 0; 0}; output={0; 0; 0; -0.12; 0.11; -0.23; 0.12; 0.1; 0.12}
1365451605795	updated	input={0; 0; 0; 0.2; -0.2; 0; -0.4; 0; 0}; output={0; 0; 0; -0.12; 0.11; -0.23; 0.24; 0.21; 0.24}
1365451606036	updated	input={0; 0; 0; 0.2; -0.4; 0; -0.4; 0; 0}; output={0; 0; 0; -0.1; 0.28; -0.34; 0.24; 0.21; 0.24}
1365451606372	updated	input={0; 0; 0; 0.2; -0.2; 0; -0.4; 0; 0}; output={0; 0; 0; -0.12; 0.11; -0.23; 0.24; 0.21; 0.24}
1365451606498	updated	input={0; 0; 0; 0.2; -0.2; 0; -0.2; 0; 0}; output={0; 0; 0; -0.12; 0.11; -0.23; 0.12; 0.1; 0.12}
1365451606577	updated	input={0; 0; 0; 0.2; 0; 0; -0.2; 0; 0}; output={0; 0; 0; -0.14; -0.06; -0.13; 0.12; 0.1; 0.12}
1365451606635	updated	input={0.2; 0; 0; 0.2; 0; 0; -0.2; 0; 0}; output={-0.03; -0.1; -0.17; -0.14; -0.06; -0.13; 0.12; 0.1; 0.12}
1365451606726	updated	input={0.2; 0; 0; 0.2; 0; 0; 0; 0; 0}; output={-0.03; -0.1; -0.17; -0.14; -0.06; -0.13; -0; -0; -0}
1365451606777	updated	input={0.2; 0; 0; 0.2; 0.2; 0; 0; 0; 0}; output={-0.03; -0.1; -0.17; -0.16; -0.23; -0.02; -0; -0; -0}
1365451606996	updated	input={0.2; 0; 0; 0.2; 0.2; 0; 0.2; 0; 0}; output={-0.03; -0.1; -0.17; -0.16; -0.23; -0.02; -0.12; -0.1; -0.12}
1365451607597	updated	input={0; 0; 0; 0.2; 0.2; 0; 0.2; 0; 0}; output={0; 0; 0; -0.16; -0.23; -0.02; -0.12; -0.1; -0.12}
1365451608148	updated	input={0; 0; 0; 0.2; 0.2; -0.2; 0.2; 0; 0}; output={0; 0; 0; -0.02; -0.32; -0.14; -0.12; -0.1; -0.12}
1365451608319	updated	input={0.2; 0; 0; 0.2; 0.2; -0.2; 0.2; 0; 0}; output={-0.03; -0.1; -0.17; -0.02; -0.32; -0.14; -0.12; -0.1; -0.12}
1365451608379	updated	input={0.2; 0; 0; 0.2; 0.2; -0.2; 0.8; 0; 0}; output={-0.03; -0.1; -0.17; -0.02; -0.32; -0.14; -0.49; -0.41; -0.49}
1365451608564	updated	input={0.2; 0; 0; 0.2; 0.2; -0.4; 0.8; 0; 0}; output={-0.03; -0.1; -0.17; 0.11; -0.4; -0.25; -0.49; -0.41; -0.49}
1365451608650	updated	input={0.2; 0; 0; 0.2; 0.2; -0.4; 1; 0; 0}; output={-0.03; -0.1; -0.17; 0.11; -0.4; -0.25; -0.6; -0.52; -0.61}
1365451608879	updated	input={0; 0; 0; 0.2; 0.2; -0.4; 1; 0; 0}; output={0; 0; 0; 0.11; -0.4; -0.25; -0.6; -0.52; -0.61}
1365451608970	updated	input={0; 0; 0; 0.2; 0.2; -0.6; 1; 0; 0}; output={0; 0; 0; 0.25; -0.49; -0.36; -0.6; -0.52; -0.61}
1365451609115	updated	input={0; 0; 0; 0.2; 0.2; -0.6; 0.8; 0; 0}; output={0; 0; 0; 0.25; -0.49; -0.36; -0.48; -0.41; -0.49}
1365451609666	updated	input={0; 0; 0; 0.4; 0.2; -0.6; 0.8; 0; 0}; output={0; 0; 0; 0.11; -0.55; -0.49; -0.48; -0.41; -0.49}
1365451609946	updated	input={0; 0; 0; 0.6; 0.2; -0.6; 0.8; 0; 0}; output={0; 0; 0; -0.03; -0.61; -0.62; -0.48; -0.41; -0.49}
1365451610347	updated	input={0; 0; 0; 0.6; 0.2; -0.6; 0.8; 0; 0}; output={0; 0; 0; -0.03; -0.61; -0.62; -0.48; -0.41; -0.49}
1365451610666	updated	input={0; 0; 0; 0.6; 0.2; -0.6; 0.8; -0.2; 0}; output={0; 0; 0; -0.03; -0.61; -0.62; -0.6; -0.25; -0.5}
1365451611173	updated	input={0; 0; 0; 0.6; 0.2; -0.6; 0.8; -0.4; 0}; output={0; 0; 0; -0.03; -0.61; -0.62; -0.72; -0.09; -0.52}
1365451612703	updated	input={0; 0.2; 0; 0.6; 0.2; -0.6; 0.8; -0.4; 0}; output={-0.11; -0.13; 0.1; -0.03; -0.61; -0.62; -0.72; -0.09; -0.52}
1365451613416	updated	input={0; 0.2; 0; 0.6; 0.2; -0.6; 0.8; -0.4; 0}; output={-0.11; -0.13; 0.1; -0.03; -0.61; -0.62; -0.72; -0.09; -0.52}
1365451613497	updated	input={0; 0.2; 0; 0.6; 0.2; -0.6; 0.8; -0.4; -0.2}; output={-0.11; -0.13; 0.1; -0.03; -0.61; -0.62; -0.61; -0.03; -0.68}
1365451613686	updated	input={0; 0.4; 0; 0.6; 0.2; -0.6; 0.8; -0.4; -0.2}; output={-0.22; -0.27; 0.2; -0.03; -0.61; -0.62; -0.61; -0.03; -0.68}
1365451614021	updated	input={0; 0.4; 0; 0.6; 0.2; -0.6; 0.8; -0.4; 0}; output={-0.22; -0.27; 0.2; -0.03; -0.61; -0.62; -0.72; -0.09; -0.52}
1365451614266	updated	input={0; 0.6; 0; 0.6; 0.2; -0.6; 0.8; -0.4; 0}; output={-0.33; -0.4; 0.3; -0.03; -0.61; -0.62; -0.72; -0.09; -0.52}
1365451614458	updated	input={0; 0.6; 0; 0.6; 0.2; -0.6; 0.8; -0.4; 0.2}; output={-0.33; -0.4; 0.3; -0.03; -0.61; -0.62; -0.83; -0.15; -0.36}
1365451616087	updated	input={0; 0.6; 0; 0.6; 0.2; -0.6; 0.8; -0.4; 0.2}; output={-0.33; -0.4; 0.3; -0.03; -0.61; -0.62; -0.83; -0.15; -0.36}
1365451616196	updated	input={0; 0.6; 0; 0.6; 0.2; -0.6; 0.8; -0.6; 0.2}; output={-0.33; -0.4; 0.3; -0.03; -0.61; -0.62; -0.94; 0.01; -0.38}
1365451617729	updated	input={0; 0.6; 0.2; 0.6; 0.2; -0.6; 0.8; -0.6; 0.2}; output={-0.5; -0.29; 0.26; -0.03; -0.61; -0.62; -0.94; 0.01; -0.38}
1365451618541	updated	input={0; 0.6; 0; 0.6; 0.2; -0.6; 0.8; -0.6; 0.2}; output={-0.33; -0.4; 0.3; -0.03; -0.61; -0.62; -0.94; 0.01; -0.38}
1365451619111	updated	input={0; 0.6; 0; 0.6; 0.2; -0.6; 0.8; -0.6; 0.2}; output={-0.33; -0.4; 0.3; -0.03; -0.61; -0.62; -0.95; 0.01; -0.38}
1365451619264	updated	input={0; 0.6; 0; 0.6; 0.2; -0.6; 0.8; -0.6; 0.2}; output={-0.33; -0.4; 0.3; -0.03; -0.61; -0.62; -0.94; 0.01; -0.38}
1365451619485	updated	input={0; 0.6; 0.2; 0.6; 0.2; -0.6; 0.8; -0.6; 0.2}; output={-0.5; -0.29; 0.26; -0.03; -0.61; -0.62; -0.94; 0.01; -0.38}
1365451619798	updated	input={0; 0.6; 0.4; 0.6; 0.2; -0.6; 0.8; -0.6; 0.2}; output={-0.66; -0.18; 0.23; -0.03; -0.61; -0.62; -0.94; 0.01; -0.38}
1365451619948	updated	input={0; 0.6; 0.4; 0.6; 0.2; -0.6; 0.8; -0.6; 0.2}; output={-0.66; -0.18; 0.23; -0.03; -0.61; -0.62; -0.95; 0.01; -0.38}
1365451620206	updated	input={0; 0.6; 0.4; 0.6; 0.2; -0.6; 0.8; -0.6; 0.2}; output={-0.66; -0.18; 0.23; -0.03; -0.61; -0.62; -0.95; 0.01; -0.38}
1365451620435	updated	input={0; 0.6; 0.4; 0.6; 0.2; -0.6; 0.8; -0.6; 0.2}; output={-0.66; -0.18; 0.23; -0.03; -0.61; -0.62; -0.95; 0.01; -0.38}
1365451620783	updated	input={0; 0.6; 0.2; 0.6; 0.2; -0.6; 0.8; -0.6; 0.2}; output={-0.5; -0.29; 0.26; -0.03; -0.61; -0.62; -0.95; 0.01; -0.38}
1365451621051	updated	input={0; 0.6; 0.2; 0.6; 0.2; -0.6; 0.8; -0.6; 0.2}; output={-0.5; -0.29; 0.26; -0.03; -0.61; -0.62; -0.95; 0.01; -0.38}
1365451621309	updated	input={0; 0.6; 0.2; 0.6; 0.2; -0.6; 0.8; -0.6; 0.2}; output={-0.5; -0.29; 0.26; -0.03; -0.61; -0.62; -0.95; 0.01; -0.38}
1365451621830	updated	input={0; 0.6; 0.2; 0.6; 0.2; -0.6; 0.8; -0.6; 0.2}; output={-0.5; -0.29; 0.26; -0.03; -0.61; -0.62; -0.95; 0.01; -0.38}
1365451621894	updated	input={0; 0.6; 0.2; 0.6; 0.2; -0.6; 0.8; -0.61; 0.2}; output={-0.5; -0.29; 0.26; -0.03; -0.61; -0.62; -0.95; 0.01; -0.38}
1365451621914	updated	input={0; 0.6; 0.2; 0.6; 0.2; -0.6; 0.8; -0.61; 0.2}; output={-0.5; -0.29; 0.26; -0.03; -0.61; -0.62; -0.95; 0.01; -0.38}
1365451621962	updated	input={0; 0.6; 0.2; 0.6; 0.2; -0.6; 0.8; -0.61; 0.2}; output={-0.5; -0.29; 0.26; -0.03; -0.61; -0.62; -0.95; 0.01; -0.38}
1365451621971	updated	input={0; 0.6; 0.2; 0.6; 0.2; -0.6; 0.8; -0.61; 0.2}; output={-0.5; -0.29; 0.26; -0.03; -0.61; -0.62; -0.95; 0.01; -0.38}
1365451622055	updated	input={0; 0.6; 0.2; 0.6; 0.2; -0.6; 0.8; -0.61; 0.2}; output={-0.5; -0.29; 0.26; -0.03; -0.61; -0.62; -0.95; 0.02; -0.38}
1365451622067	updated	input={0; 0.6; 0.4; 0.6; 0.2; -0.6; 0.8; -0.61; 0.2}; output={-0.66; -0.18; 0.23; -0.03; -0.61; -0.62; -0.95; 0.02; -0.38}
1365451622077	updated	input={0; 0.6; 0.4; 0.6; 0.2; -0.6; 0.8; -0.61; 0.2}; output={-0.66; -0.18; 0.23; -0.03; -0.61; -0.62; -0.95; 0.02; -0.38}
1365451622087	updated	input={0; 0.6; 0.4; 0.6; 0.2; -0.6; 0.8; -0.61; 0.2}; output={-0.66; -0.18; 0.23; -0.03; -0.61; -0.62; -0.95; 0.02; -0.38}
1365451622140	updated	input={0; 0.6; 0.4; 0.6; 0.2; -0.6; 0.8; -0.61; 0.2}; output={-0.66; -0.18; 0.23; -0.03; -0.61; -0.62; -0.95; 0.02; -0.38}
1365451622152	updated	input={0; 0.6; 0.4; 0.6; 0.2; -0.6; 0.8; -0.61; 0.2}; output={-0.66; -0.18; 0.23; -0.03; -0.61; -0.62; -0.95; 0.02; -0.38}
1365451622221	updated	input={0; 0.6; 0.4; 0.6; 0.2; -0.6; 0.8; -0.62; 0.2}; output={-0.66; -0.18; 0.23; -0.03; -0.61; -0.62; -0.95; 0.02; -0.38}
1365451622234	updated	input={0; 0.6; 0.4; 0.6; 0.2; -0.6; 0.8; -0.62; 0.2}; output={-0.66; -0.18; 0.23; -0.03; -0.61; -0.62; -0.96; 0.02; -0.38}
1365451622288	updated	input={0; 0.6; 0.4; 0.6; 0.2; -0.6; 0.8; -0.62; 0.2}; output={-0.66; -0.18; 0.23; -0.03; -0.61; -0.62; -0.96; 0.02; -0.38}
1365451622299	updated	input={0; 0.6; 0.4; 0.6; 0.2; -0.6; 0.8; -0.62; 0.2}; output={-0.66; -0.18; 0.23; -0.03; -0.61; -0.62; -0.96; 0.02; -0.38}
1365451625901	updated	input={0; 0.8; 0.4; 0.6; 0.2; -0.6; 0.8; -0.62; 0.2}; output={-0.77; -0.32; 0.33; -0.03; -0.61; -0.62; -0.96; 0.02; -0.38}
1365451626490	updated	input={0; 1; 0.4; 0.6; 0.2; -0.6; 0.8; -0.62; 0.2}; output={-0.88; -0.45; 0.43; -0.03; -0.61; -0.62; -0.96; 0.02; -0.38}
1365451627105	updated	input={0; 0.8; 0.4; 0.6; 0.2; -0.6; 0.8; -0.62; 0.2}; output={-0.77; -0.32; 0.33; -0.03; -0.61; -0.62; -0.96; 0.02; -0.38}
1365451627899	updated	input={0; 1; 0.4; 0.6; 0.2; -0.6; 0.8; -0.62; 0.2}; output={-0.88; -0.45; 0.43; -0.03; -0.61; -0.62; -0.96; 0.02; -0.38}
1365451630845	updated	input={0; 1; 0.4; 0.6; 0.2; -0.6; 0.8; -0.62; 0.2}; output={-0.88; -0.45; 0.43; -0.03; -0.61; -0.62; -0.96; 0.02; -0.38}
1365451631674	updated	input={0.2; 1; 0.4; 0.6; 0.2; -0.6; 0.8; -0.62; 0.2}; output={-0.91; -0.55; 0.26; -0.03; -0.61; -0.62; -0.96; 0.02; -0.38}
1365451632431	updated	input={0.4; 1; 0.4; 0.6; 0.2; -0.6; 0.8; -0.62; 0.2}; output={-0.94; -0.66; 0.09; -0.03; -0.61; -0.62; -0.96; 0.02; -0.38}
1365451633064	updated	input={0.6; 1; 0.4; 0.6; 0.2; -0.6; 0.8; -0.62; 0.2}; output={-0.97; -0.76; -0.08; -0.03; -0.61; -0.62; -0.96; 0.02; -0.38}
1365451637321	updated	input={0.6; 0.8; 0.4; 0.6; 0.2; -0.6; 0.8; -0.62; 0.2}; output={-0.86; -0.62; -0.18; -0.03; -0.61; -0.62; -0.96; 0.02; -0.38}
1365451638983	updated	input={0.6; 1; 0.4; 0.6; 0.2; -0.6; 0.8; -0.62; 0.2}; output={-0.97; -0.76; -0.08; -0.03; -0.61; -0.62; -0.96; 0.02; -0.38}
1365451639439	updated	input={0.6; 0.8; 0.4; 0.6; 0.2; -0.6; 0.8; -0.62; 0.2}; output={-0.86; -0.62; -0.18; -0.03; -0.61; -0.62; -0.96; 0.02; -0.38}
1365451640683	updated	input={0.6; 0.8; 0.4; 0.6; 0.2; -0.6; 0.8; -0.62; 0.2}; output={-0.86; -0.62; -0.18; -0.03; -0.61; -0.62; -0.96; 0.02; -0.38}
1365451640893	updated	input={0.6; 0.8; 0.4; 0.6; 0.2; -0.6; 0.8; -0.62; 0.2}; output={-0.86; -0.62; -0.18; -0.03; -0.61; -0.62; -0.96; 0.02; -0.38}
1365451641072	updated	input={0.6; 0.8; 0.4; 0.6; 0.2; -0.6; 0.8; -0.62; 0.2}; output={-0.86; -0.62; -0.18; -0.03; -0.61; -0.62; -0.96; 0.02; -0.38}
1365451641234	updated	input={0.6; 0.8; 0.4; 0.6; 0.2; -0.6; 0.8; -0.62; 0.2}; output={-0.86; -0.62; -0.19; -0.03; -0.61; -0.62; -0.96; 0.02; -0.38}
1365451641437	updated	input={0.6; 0.8; 0.4; 0.6; 0.2; -0.6; 0.8; -0.62; 0.2}; output={-0.86; -0.62; -0.19; -0.03; -0.61; -0.62; -0.96; 0.02; -0.38}
1365451641617	updated	input={0.6; 0.79; 0.4; 0.6; 0.2; -0.6; 0.8; -0.62; 0.2}; output={-0.86; -0.62; -0.19; -0.03; -0.61; -0.62; -0.96; 0.02; -0.38}
1365451641774	updated	input={0.6; 0.79; 0.4; 0.6; 0.2; -0.6; 0.8; -0.62; 0.2}; output={-0.85; -0.62; -0.19; -0.03; -0.61; -0.62; -0.96; 0.02; -0.38}
1365451641961	updated	input={0.6; 0.79; 0.4; 0.6; 0.2; -0.6; 0.8; -0.62; 0.2}; output={-0.85; -0.62; -0.19; -0.03; -0.61; -0.62; -0.96; 0.02; -0.38}
1365451642127	updated	input={0.6; 0.79; 0.4; 0.6; 0.2; -0.6; 0.8; -0.62; 0.2}; output={-0.85; -0.62; -0.19; -0.03; -0.61; -0.62; -0.96; 0.02; -0.38}
1365451642298	updated	input={0.6; 0.79; 0.4; 0.6; 0.2; -0.6; 0.8; -0.62; 0.2}; output={-0.86; -0.62; -0.19; -0.03; -0.61; -0.62; -0.96; 0.02; -0.38}
1365451642460	updated	input={0.6; 0.8; 0.4; 0.6; 0.2; -0.6; 0.8; -0.62; 0.2}; output={-0.86; -0.62; -0.19; -0.03; -0.61; -0.62; -0.96; 0.02; -0.38}
1365451642652	updated	input={0.6; 0.8; 0.4; 0.6; 0.2; -0.6; 0.8; -0.62; 0.2}; output={-0.86; -0.62; -0.19; -0.03; -0.61; -0.62; -0.96; 0.02; -0.38}
1365451642751	updated	input={0.6; 0.8; 0.4; 0.6; 0.2; -0.6; 0.8; -0.62; 0.2}; output={-0.86; -0.62; -0.18; -0.03; -0.61; -0.62; -0.96; 0.02; -0.38}
1365451642906	updated	input={0.6; 0.8; 0.4; 0.6; 0.2; -0.6; 0.8; -0.62; 0.2}; output={-0.86; -0.62; -0.18; -0.03; -0.61; -0.62; -0.96; 0.02; -0.38}
1365451643044	updated	input={0.6; 0.8; 0.4; 0.6; 0.2; -0.6; 0.8; -0.62; 0.2}; output={-0.86; -0.62; -0.18; -0.03; -0.61; -0.62; -0.96; 0.02; -0.38}
1365451643198	updated	input={0.6; 0.8; 0.4; 0.6; 0.2; -0.6; 0.8; -0.62; 0.2}; output={-0.86; -0.62; -0.18; -0.03; -0.61; -0.62; -0.96; 0.02; -0.38}
1365451643349	updated	input={0.6; 0.8; 0.4; 0.6; 0.2; -0.6; 0.8; -0.62; 0.2}; output={-0.86; -0.62; -0.18; -0.03; -0.61; -0.62; -0.96; 0.02; -0.38}
1365451643513	updated	input={0.6; 0.8; 0.4; 0.6; 0.2; -0.6; 0.8; -0.62; 0.2}; output={-0.86; -0.63; -0.18; -0.03; -0.61; -0.62; -0.96; 0.02; -0.38}
1365451644122	updated	input={0.6; 0.8; 0.4; 0.6; 0.2; -0.6; 0.8; -0.62; 0.2}; output={-0.86; -0.63; -0.18; -0.03; -0.61; -0.62; -0.96; 0.02; -0.38}
1365451644494	updated	input={0.6; 0.8; 0.4; 0.6; 0.2; -0.6; 0.8; -0.62; 0.2}; output={-0.86; -0.63; -0.18; -0.03; -0.61; -0.62; -0.96; 0.02; -0.38}
1365451647620	updated	input={0.6; 0.8; 0.6; 0.6; 0.2; -0.6; 0.8; -0.62; 0.2}; output={-1.02; -0.52; -0.22; -0.03; -0.61; -0.62; -0.96; 0.02; -0.38}
1365451648187	updated	input={0.6; 0.8; 0.4; 0.6; 0.2; -0.6; 0.8; -0.62; 0.2}; output={-0.86; -0.63; -0.18; -0.03; -0.61; -0.62; -0.96; 0.02; -0.38}
1365451648843	updated	input={0.6; 0.8; 0.2; 0.6; 0.2; -0.6; 0.8; -0.62; 0.2}; output={-0.7; -0.74; -0.14; -0.03; -0.61; -0.62; -0.96; 0.02; -0.38}
1365451648864	solved	Statuesque Name (Individual)
1365451658302	initialized	name="Chief Government (Individual)"; target={-0.31; -0.75; -0.15; -0.56; -0.55; -0.33; -0.71; -0.3; -0.35; -0.23; -0.52; -0.74}
1365451659934	updated	input={0; 0; 0; 0; -0.2; 0; 0; 0; 0; 0; 0; 0}; output={0; 0; 0; 0; -0.2; 0; 0; 0; 0; 0; 0; 0}
1365451660271	updated	input={0; 0; 0; 0; -0.4; 0; 0; 0; 0; 0; 0; 0}; output={0; 0; 0; 0; -0.4; 0; 0; 0; 0; 0; 0; 0}
1365451660554	updated	input={0; 0; 0; 0; -0.6; 0; 0; 0; 0; 0; 0; 0}; output={0; 0; 0; 0; -0.6; 0; 0; 0; 0; 0; 0; 0}
1365451660946	updated	input={0; 0; 0; 0; -0.6; 0.2; 0; 0; 0; 0; 0; 0}; output={0; 0; 0; 0; -0.6; 0.2; 0; 0; 0; 0; 0; 0}
1365451661072	updated	input={0; 0; 0; 0; -0.6; 0.2; 0; 0; 0; 0; 0; 0}; output={0; 0; 0; 0; -0.6; 0.2; 0; 0; 0; 0; 0; 0}
1365451661415	updated	input={0; 0; 0; 0; -0.6; 0; 0; 0; 0; 0; 0; 0}; output={0; 0; 0; 0; -0.6; 0; 0; 0; 0; 0; 0; 0}
1365451661570	updated	input={0; 0; 0; 0; -0.6; -0.2; 0; 0; 0; 0; 0; 0}; output={0; 0; 0; 0; -0.6; -0.2; 0; 0; 0; 0; 0; 0}
1365451661621	updated	input={0; 0; 0; 0; -0.6; -0.2; 0; 0; 0.2; 0; 0; 0}; output={0; 0; 0; 0; -0.6; -0.2; 0; 0; 0.2; 0; 0; 0}
1365451661916	updated	input={0; 0; 0; 0; -0.6; -0.4; 0; 0; 0.2; 0; 0; 0}; output={0; 0; 0; 0; -0.6; -0.4; 0; 0; 0.2; 0; 0; 0}
1365451661969	updated	input={0; 0; 0; 0; -0.6; -0.4; 0; 0; 0.2; 0; 0; 0}; output={0; 0; 0; 0; -0.6; -0.4; 0; 0; 0.2; 0; 0; 0}
1365451662048	updated	input={0; 0; 0; 0; -0.6; -0.4; 0; 0; 0.4; 0; 0; 0}; output={0; 0; 0; 0; -0.6; -0.4; 0; 0; 0.4; 0; 0; 0}
1365451662331	updated	input={0; 0; 0; 0; -0.6; -0.4; 0; 0; 0.2; 0; 0; 0}; output={0; 0; 0; 0; -0.6; -0.4; 0; 0; 0.2; 0; 0; 0}
1365451662434	updated	input={0; 0; 0; 0; -0.6; -0.4; 0.2; 0; 0.2; 0; 0; 0}; output={0; 0; 0; 0; -0.6; -0.4; 0.2; 0; 0.2; 0; 0; 0}
1365451662491	updated	input={0; 0; 0; 0; -0.6; -0.4; 0.2; 0; 0; 0; 0; 0}; output={0; 0; 0; 0; -0.6; -0.4; 0.2; 0; 0; 0; 0; 0}
1365451662663	updated	input={0; 0; 0; 0; -0.6; -0.4; 0; 0; 0; 0; 0; 0}; output={0; 0; 0; 0; -0.6; -0.4; 0; 0; 0; 0; 0; 0}
1365451662729	updated	input={0; 0; 0; 0; -0.6; -0.4; 0; 0; -0.2; 0; 0; 0}; output={0; 0; 0; 0; -0.6; -0.4; 0; 0; -0.2; 0; 0; 0}
1365451662823	updated	input={0; 0; 0; 0; -0.6; -0.4; -0.2; 0; -0.2; 0; 0; 0}; output={0; 0; 0; 0; -0.6; -0.4; -0.2; 0; -0.2; 0; 0; 0}
1365451662915	updated	input={0.2; 0; 0; 0; -0.6; -0.4; -0.2; 0; -0.2; 0; 0; 0}; output={0.2; 0; 0; 0; -0.6; -0.4; -0.2; 0; -0.2; 0; 0; 0}
1365451662971	updated	input={0.2; 0; 0; 0; -0.6; -0.4; -0.4; 0; -0.2; 0; 0; 0}; output={0.2; 0; 0; 0; -0.6; -0.4; -0.4; 0; -0.2; 0; 0; 0}
1365451663036	updated	input={0.2; 0; 0; 0; -0.6; -0.4; -0.4; 0; -0.4; 0; 0; 0}; output={0.2; 0; 0; 0; -0.6; -0.4; -0.4; 0; -0.4; 0; 0; 0}
1365451663096	updated	input={0.2; 0; 0; 0; -0.6; -0.4; -0.6; 0; -0.4; 0; 0; 0}; output={0.2; 0; 0; 0; -0.6; -0.4; -0.6; 0; -0.4; 0; 0; 0}
1365451663645	updated	input={0; 0; 0; 0; -0.6; -0.4; -0.6; 0; -0.4; 0; 0; 0}; output={0; 0; 0; 0; -0.6; -0.4; -0.6; 0; -0.4; 0; 0; 0}
1365451663761	updated	input={0; 0; 0; 0; -0.6; -0.4; -0.6; -0.2; -0.4; 0; 0; 0}; output={0; 0; 0; 0; -0.6; -0.4; -0.6; -0.2; -0.4; 0; 0; 0}
1365451663878	updated	input={0; 0; 0; 0; -0.6; -0.4; -0.6; -0.2; -0.4; 0; 0; 0}; output={0; 0; 0; 0; -0.6; -0.4; -0.6; -0.2; -0.4; 0; 0; 0}
1365451663946	updated	input={-0.2; 0; 0; 0; -0.6; -0.4; -0.6; -0.2; -0.4; 0; 0; 0}; output={-0.2; 0; 0; 0; -0.6; -0.4; -0.6; -0.2; -0.4; 0; 0; 0}
1365451663992	updated	input={-0.2; 0; 0; 0; -0.6; -0.4; -0.6; -0.2; -0.4; -0.2; 0; 0}; output={-0.2; 0; 0; 0; -0.6; -0.4; -0.6; -0.2; -0.4; -0.2; 0; 0}
1365451664316	updated	input={-0.4; 0; 0; 0; -0.6; -0.4; -0.6; -0.2; -0.4; -0.2; 0; 0}; output={-0.4; 0; 0; 0; -0.6; -0.4; -0.6; -0.2; -0.4; -0.2; 0; 0}
1365451665049	updated	input={-0.4; 0; 0; 0; -0.6; -0.4; -0.6; -0.2; -0.4; -0.2; 0; 0}; output={-0.4; 0; 0; 0; -0.6; -0.4; -0.6; -0.2; -0.4; -0.2; 0; 0}
1365451665145	updated	input={-0.4; 0; 0; 0; -0.6; -0.4; -0.6; -0.2; -0.4; -0.2; -0.2; 0}; output={-0.4; 0; 0; 0; -0.6; -0.4; -0.6; -0.2; -0.4; -0.2; -0.2; 0}
1365451665386	updated	input={-0.4; 0; 0; 0; -0.6; -0.4; -0.6; -0.2; -0.4; -0.2; -0.4; 0}; output={-0.4; 0; 0; 0; -0.6; -0.4; -0.6; -0.2; -0.4; -0.2; -0.4; 0}
1365451665673	updated	input={-0.4; 0; 0; 0; -0.6; -0.4; -0.6; -0.2; -0.4; -0.2; -0.6; 0}; output={-0.4; 0; 0; 0; -0.6; -0.4; -0.6; -0.2; -0.4; -0.2; -0.6; 0}
1365451666530	updated	input={-0.4; 0; 0; 0; -0.6; -0.4; -0.6; -0.2; -0.4; -0.2; -0.6; 0}; output={-0.4; 0; 0; 0; -0.6; -0.4; -0.6; -0.2; -0.4; -0.2; -0.6; 0}
1365451666672	updated	input={-0.4; 0; 0; 0; -0.6; -0.4; -0.6; -0.2; -0.4; -0.2; -0.6; -0.2}; output={-0.4; 0; 0; 0; -0.6; -0.4; -0.6; -0.2; -0.4; -0.2; -0.6; -0.2}
1365451666947	updated	input={-0.4; 0; 0; 0; -0.6; -0.4; -0.6; -0.2; -0.4; -0.2; -0.6; -0.4}; output={-0.4; 0; 0; 0; -0.6; -0.4; -0.6; -0.2; -0.4; -0.2; -0.6; -0.4}
1365451667140	updated	input={-0.4; 0; 0; 0; -0.6; -0.4; -0.6; -0.2; -0.4; -0.2; -0.6; -0.6}; output={-0.4; 0; 0; 0; -0.6; -0.4; -0.6; -0.2; -0.4; -0.2; -0.6; -0.6}
1365451667375	updated	input={-0.4; 0; 0; 0; -0.6; -0.4; -0.6; -0.2; -0.4; -0.2; -0.6; -0.8}; output={-0.4; 0; 0; 0; -0.6; -0.4; -0.6; -0.2; -0.4; -0.2; -0.6; -0.8}
1365451667497	updated	input={-0.4; 0.2; 0; 0; -0.6; -0.4; -0.6; -0.2; -0.4; -0.2; -0.6; -0.8}; output={-0.4; -0.2; 0; 0; -0.6; -0.4; -0.6; -0.2; -0.4; -0.2; -0.6; -0.8}
1365451667929	updated	input={-0.4; 0.4; 0; 0; -0.6; -0.4; -0.6; -0.2; -0.4; -0.2; -0.6; -0.8}; output={-0.4; -0.4; 0; 0; -0.6; -0.4; -0.6; -0.2; -0.4; -0.2; -0.6; -0.8}
1365451668159	updated	input={-0.4; 0.6; 0; 0; -0.6; -0.4; -0.6; -0.2; -0.4; -0.2; -0.6; -0.8}; output={-0.4; -0.6; 0; 0; -0.6; -0.4; -0.6; -0.2; -0.4; -0.2; -0.6; -0.8}
1365451668475	updated	input={-0.4; 0.8; 0; 0; -0.6; -0.4; -0.6; -0.2; -0.4; -0.2; -0.6; -0.8}; output={-0.4; -0.8; 0; 0; -0.6; -0.4; -0.6; -0.2; -0.4; -0.2; -0.6; -0.8}
1365451671606	updated	input={-0.4; 0.8; 0.2; 0; -0.6; -0.4; -0.6; -0.2; -0.4; -0.2; -0.6; -0.8}; output={-0.4; -0.8; 0.2; 0; -0.6; -0.4; -0.6; -0.2; -0.4; -0.2; -0.6; -0.8}
1365451672012	updated	input={-0.4; 0.8; 0; 0; -0.6; -0.4; -0.6; -0.2; -0.4; -0.2; -0.6; -0.8}; output={-0.4; -0.8; 0; 0; -0.6; -0.4; -0.6; -0.2; -0.4; -0.2; -0.6; -0.8}
1365451672254	updated	input={-0.4; 0.8; -0.2; 0; -0.6; -0.4; -0.6; -0.2; -0.4; -0.2; -0.6; -0.8}; output={-0.4; -0.8; -0.2; 0; -0.6; -0.4; -0.6; -0.2; -0.4; -0.2; -0.6; -0.8}
1365451674069	updated	input={-0.4; 0.8; -0.2; 0.01; -0.6; -0.4; -0.6; -0.2; -0.4; -0.2; -0.6; -0.8}; output={-0.4; -0.8; -0.2; -0.01; -0.6; -0.4; -0.6; -0.2; -0.4; -0.2; -0.6; -0.8}
1365451674716	updated	input={-0.4; 0.8; -0.2; 0.21; -0.6; -0.4; -0.6; -0.2; -0.4; -0.2; -0.6; -0.8}; output={-0.4; -0.8; -0.2; -0.21; -0.6; -0.4; -0.6; -0.2; -0.4; -0.2; -0.6; -0.8}
1365451675050	updated	input={-0.4; 0.8; -0.2; 0.41; -0.6; -0.4; -0.6; -0.2; -0.4; -0.2; -0.6; -0.8}; output={-0.4; -0.8; -0.2; -0.41; -0.6; -0.4; -0.6; -0.2; -0.4; -0.2; -0.6; -0.8}
1365451675354	updated	input={-0.4; 0.8; -0.2; 0.61; -0.6; -0.4; -0.6; -0.2; -0.4; -0.2; -0.6; -0.8}; output={-0.4; -0.8; -0.2; -0.61; -0.6; -0.4; -0.6; -0.2; -0.4; -0.2; -0.6; -0.8}
1365451675366	solved	Chief Government (Individual)
1365451681728	initialized	name="Economic Motion (Team)"; target={-0.74; -0.61; -0.28}
1365451687726	updated	input={0; 0.2; 0}; output={0.13; 0.02; -0.15}
1365451688149	updated	input={0; 0.4; 0}; output={0.27; 0.05; -0.29}
1365451689940	updated	input={0; 0.6; 0}; output={0.4; 0.07; -0.44}
1365451690806	updated	input={0; 0.4; 0}; output={0.27; 0.05; -0.29}
1365451694936	updated	input={0; 0.6; 0}; output={0.4; 0.07; -0.44}
1365451695314	updated	input={0; 0.4; 0}; output={0.27; 0.05; -0.29}
1365451695561	updated	input={0; 0.2; 0}; output={0.13; 0.02; -0.15}
1365451696013	updated	input={0; 0; 0}; output={0; 0; 0}
1365451696454	updated	input={0; 0.2; 0}; output={0.13; 0.02; -0.15}
1365451696875	updated	input={0; 0; 0}; output={0; 0; 0}
1365451697294	updated	input={0; 0.2; 0}; output={0.13; 0.02; -0.15}
1365451699826	updated	input={0; 0.2; 0}; output={0.13; 0.02; -0.15}
1365451702876	updated	input={0; 0.4; 0}; output={0.27; 0.05; -0.29}
1365451703247	updated	input={0; 0.6; 0}; output={0.4; 0.07; -0.44}
1365451703667	updated	input={0; 0.8; 0}; output={0.54; 0.09; -0.59}
1365451704683	updated	input={0; 0.6; 0}; output={0.4; 0.07; -0.44}
1365451704959	updated	input={0; 0.4; 0}; output={0.27; 0.05; -0.29}
1365451705323	updated	input={0; 0.2; 0}; output={0.13; 0.02; -0.15}
1365451705765	updated	input={0; 0; 0}; output={0; -0; 0}
1365451710463	updated	input={0; 0.2; 0}; output={0.13; 0.02; -0.15}
1365451712590	updated	input={0; 0.4; 0}; output={0.27; 0.05; -0.29}
1365451719017	updated	input={0; 0.4; 0.2}; output={0.31; -0.15; -0.28}
1365451719899	updated	input={0; 0.4; 0.4}; output={0.36; -0.34; -0.28}
1365451720971	updated	input={0; 0.4; 0.6}; output={0.4; -0.54; -0.27}
1365451724960	updated	input={0; 0.4; 0.4}; output={0.36; -0.34; -0.28}
1365451726299	updated	input={0; 0.4; 0.6}; output={0.4; -0.54; -0.27}
1365451738009	updated	input={0.01; 0.4; 0.6}; output={0.4; -0.54; -0.27}
1365451739154	updated	input={0.21; 0.4; 0.6}; output={0.26; -0.58; -0.41}
1365451741426	updated	input={0.41; 0.4; 0.6}; output={0.11; -0.62; -0.54}
1365451743670	updated	input={0.61; 0.4; 0.6}; output={-0.03; -0.65; -0.68}
1365451744786	updated	input={0.81; 0.4; 0.6}; output={-0.17; -0.69; -0.81}
1365451745298	updated	input={1; 0.4; 0.6}; output={-0.31; -0.73; -0.95}
1365451746641	updated	input={1; 0.4; 0.4}; output={-0.35; -0.53; -0.96}
1365451747279	updated	input={1; 0.2; 0.4}; output={-0.49; -0.56; -0.81}
1365451747839	updated	input={1; 0; 0.4}; output={-0.62; -0.58; -0.66}
1365451751835	updated	input={1; -0.2; 0.4}; output={-0.75; -0.61; -0.52}
1365451752446	updated	input={1; -0.4; 0.4}; output={-0.89; -0.63; -0.37}
1365451757663	updated	input={1; -0.2; 0.4}; output={-0.75; -0.61; -0.52}
1365451759257	updated	input={1; -0.4; 0.4}; output={-0.89; -0.63; -0.37}
1365451760531	updated	input={1; -0.4; 0.4}; output={-0.89; -0.63; -0.37}
1365451760826	updated	input={1; -0.4; 0.4}; output={-0.89; -0.63; -0.37}
1365451761365	updated	input={1; -0.4; 0.4}; output={-0.89; -0.63; -0.37}
1365451761411	updated	input={1; -0.4; 0.4}; output={-0.89; -0.63; -0.37}
1365451761442	updated	input={1; -0.4; 0.4}; output={-0.89; -0.62; -0.37}
1365451761496	updated	input={1; -0.4; 0.39}; output={-0.89; -0.62; -0.37}
1365451761504	updated	input={1; -0.4; 0.39}; output={-0.89; -0.62; -0.37}
1365451762104	updated	input={1; -0.4; 0.4}; output={-0.89; -0.62; -0.37}
1365451762645	updated	input={1; -0.4; 0.4}; output={-0.89; -0.62; -0.37}
1365451762673	updated	input={1; -0.4; 0.4}; output={-0.89; -0.63; -0.37}
1365451762707	updated	input={1; -0.4; 0.4}; output={-0.89; -0.63; -0.37}
1365451762746	updated	input={1; -0.4; 0.4}; output={-0.89; -0.63; -0.37}
1365451762797	updated	input={1; -0.4; 0.4}; output={-0.89; -0.63; -0.37}
1365451762829	updated	input={1; -0.4; 0.4}; output={-0.89; -0.63; -0.37}
1365451762860	updated	input={1; -0.4; 0.4}; output={-0.89; -0.63; -0.37}
1365451762919	updated	input={1; -0.4; 0.4}; output={-0.89; -0.63; -0.37}
1365451762950	updated	input={1; -0.4; 0.4}; output={-0.89; -0.63; -0.37}
1365451762960	updated	input={1; -0.4; 0.4}; output={-0.89; -0.63; -0.37}
1365451762994	updated	input={1; -0.4; 0.41}; output={-0.89; -0.64; -0.37}
1365451763003	updated	input={1; -0.4; 0.41}; output={-0.89; -0.64; -0.37}
1365451763439	updated	input={1; -0.4; 0.41}; output={-0.89; -0.64; -0.37}
1365451764010	updated	input={1; -0.4; 0.41}; output={-0.89; -0.64; -0.37}
1365451764551	updated	input={1; -0.4; 0.41}; output={-0.89; -0.64; -0.37}
1365451764598	updated	input={1; -0.4; 0.41}; output={-0.89; -0.64; -0.37}
1365451764638	updated	input={1; -0.4; 0.41}; output={-0.89; -0.64; -0.37}
1365451764670	updated	input={1; -0.4; 0.41}; output={-0.89; -0.64; -0.37}
1365451764702	updated	input={1; -0.4; 0.41}; output={-0.88; -0.64; -0.37}
1365451764736	updated	input={1; -0.4; 0.42}; output={-0.88; -0.64; -0.37}
1365451764775	updated	input={1; -0.4; 0.42}; output={-0.88; -0.64; -0.37}
1365451764813	updated	input={1; -0.4; 0.42}; output={-0.88; -0.65; -0.37}
1365451764848	updated	input={1; -0.4; 0.42}; output={-0.88; -0.65; -0.37}
1365451764881	updated	input={1; -0.4; 0.42}; output={-0.88; -0.65; -0.37}
1365451764918	updated	input={1; -0.4; 0.42}; output={-0.88; -0.65; -0.37}
1365451764943	updated	input={1; -0.4; 0.42}; output={-0.88; -0.65; -0.37}
1365451764976	updated	input={1; -0.4; 0.42}; output={-0.88; -0.65; -0.37}
1365451765012	updated	input={1; -0.4; 0.42}; output={-0.88; -0.65; -0.37}
1365451765060	updated	input={1; -0.4; 0.42}; output={-0.88; -0.65; -0.37}
1365451765079	updated	input={1; -0.4; 0.42}; output={-0.88; -0.65; -0.37}
1365451765114	updated	input={1; -0.4; 0.43}; output={-0.88; -0.65; -0.37}
1365451765148	updated	input={1; -0.4; 0.43}; output={-0.88; -0.66; -0.37}
1365451765197	updated	input={1; -0.4; 0.43}; output={-0.88; -0.66; -0.37}
1365451765238	updated	input={1; -0.4; 0.43}; output={-0.88; -0.66; -0.37}
1365451765248	updated	input={1; -0.4; 0.43}; output={-0.88; -0.66; -0.37}
1365451765284	updated	input={1; -0.4; 0.43}; output={-0.88; -0.66; -0.37}
1365451765293	updated	input={1; -0.4; 0.43}; output={-0.88; -0.66; -0.37}
1365451765329	updated	input={1; -0.4; 0.43}; output={-0.88; -0.66; -0.37}
1365451765395	updated	input={1; -0.4; 0.44}; output={-0.88; -0.66; -0.37}
1365451765403	updated	input={1; -0.4; 0.44}; output={-0.88; -0.66; -0.37}
1365451765438	updated	input={1; -0.4; 0.44}; output={-0.88; -0.66; -0.37}
1365451765475	updated	input={1; -0.4; 0.44}; output={-0.88; -0.66; -0.37}
1365451765520	updated	input={1; -0.4; 0.44}; output={-0.88; -0.67; -0.37}
1365451765530	updated	input={1; -0.4; 0.44}; output={-0.88; -0.67; -0.37}
1365451765568	updated	input={1; -0.4; 0.44}; output={-0.88; -0.67; -0.37}
1365451765611	updated	input={1; -0.4; 0.44}; output={-0.88; -0.67; -0.37}
1365451765669	updated	input={1; -0.4; 0.44}; output={-0.88; -0.67; -0.37}
1365451765678	updated	input={1; -0.4; 0.44}; output={-0.88; -0.67; -0.37}
1365451765686	updated	input={1; -0.4; 0.44}; output={-0.88; -0.67; -0.37}
1365451765725	updated	input={1; -0.4; 0.44}; output={-0.88; -0.67; -0.37}
1365451765777	updated	input={1; -0.4; 0.45}; output={-0.88; -0.67; -0.37}
1365451765787	updated	input={1; -0.4; 0.45}; output={-0.88; -0.67; -0.37}
1365451765827	updated	input={1; -0.4; 0.45}; output={-0.88; -0.68; -0.37}
1365451765862	updated	input={1; -0.4; 0.45}; output={-0.88; -0.68; -0.37}
1365451765900	updated	input={1; -0.4; 0.45}; output={-0.88; -0.68; -0.37}
1365451765909	updated	input={1; -0.4; 0.45}; output={-0.88; -0.68; -0.37}
1365451765965	updated	input={1; -0.4; 0.45}; output={-0.88; -0.68; -0.37}
1365451765975	updated	input={1; -0.4; 0.45}; output={-0.88; -0.68; -0.37}
1365451766015	updated	input={1; -0.4; 0.45}; output={-0.88; -0.68; -0.37}
1365451766052	updated	input={1; -0.4; 0.46}; output={-0.88; -0.68; -0.37}
1365451766108	updated	input={1; -0.4; 0.46}; output={-0.88; -0.68; -0.37}
1365451766119	updated	input={1; -0.4; 0.46}; output={-0.88; -0.68; -0.37}
1365451766156	updated	input={1; -0.4; 0.46}; output={-0.87; -0.69; -0.37}
1365451766168	updated	input={1; -0.4; 0.46}; output={-0.87; -0.69; -0.37}
1365451766235	updated	input={1; -0.4; 0.46}; output={-0.87; -0.69; -0.37}
1365451766244	updated	input={1; -0.4; 0.46}; output={-0.87; -0.69; -0.37}
1365451766283	updated	input={1; -0.4; 0.46}; output={-0.87; -0.69; -0.37}
1365451766295	updated	input={1; -0.4; 0.46}; output={-0.87; -0.69; -0.37}
1365451766334	updated	input={1; -0.4; 0.46}; output={-0.87; -0.69; -0.37}
1365451766402	updated	input={1; -0.4; 0.47}; output={-0.87; -0.69; -0.37}
1365451766410	updated	input={1; -0.4; 0.47}; output={-0.87; -0.69; -0.37}
1365451766454	updated	input={1; -0.4; 0.47}; output={-0.87; -0.7; -0.37}
[truncated: 3,171 more rows]
