# Supplementary material for: Data on multi-actor parameter design tasks by engineering students with variable problem size, coupling, and team size
Source: Data Brief. 2018 Aug 31;20:1079–84. doi: 10.1016/j.dib.2018.08.162 (PMC6140357; doi:10.1016/j.dib.2018.08.162)
Supplement: Supplementary file 2 — Supplementary material [file mmc2.zip › data/raw/session3/session3.log]

1365621852429	initialized	null
1365621910270	initialized	null
1365621910276	opened	experiment003
1365622944137	initialized	name="Training #1 (Individual)"; target={1; 1; 1}
1365622966553	updated	input={0; 0.39; 0}; output={0; 0.39; 0}
1365622967839	updated	input={0; 0.39; 0.53}; output={0; 0.39; -0.53}
1365622968792	updated	input={0; 0.84; 0.53}; output={0; 0.84; -0.53}
1365622970005	updated	input={0; 0.84; -0.67}; output={0; 0.84; 0.67}
1365622971184	updated	input={0; 0.12; -0.67}; output={0; 0.12; 0.67}
1365622972104	updated	input={0; 0.12; -0.67}; output={-0; 0.12; 0.67}
1365622972359	updated	input={0; 0.12; -0.67}; output={0; 0.12; 0.67}
1365622972436	updated	input={0; -0.52; -0.67}; output={0; -0.52; 0.67}
1365622972713	updated	input={0; -0.52; -0.67}; output={-0; -0.52; 0.67}
1365622973088	updated	input={0; -0.52; -0.67}; output={-0; -0.52; 0.67}
1365622973305	updated	input={0; -0.52; -0.93}; output={-0; -0.52; 0.93}
1365622973496	updated	input={0; -0.52; -0.93}; output={-0; -0.52; 0.93}
1365622973766	updated	input={0; -0.7; -0.93}; output={-0; -0.7; 0.93}
1365622974664	updated	input={0; -0.87; -0.93}; output={-0; -0.87; 0.93}
1365622974756	updated	input={0; -0.87; -0.97}; output={-0; -0.87; 0.97}
1365622975715	updated	input={0; -1; -0.97}; output={-0; -1; 0.97}
1365622976591	updated	input={0; -1; -0.49}; output={-0; -1; 0.49}
1365622978215	updated	input={0; -1; 0.65}; output={-0; -1; -0.65}
1365622978494	updated	input={0; 1; 0.65}; output={-0; 1; -0.65}
1365622979906	updated	input={0; 1; 1}; output={-0; 1; -1}
1365622982257	updated	input={0; 1; -1}; output={-0; 1; 1}
1365622987894	updated	input={0; 1; -1}; output={-0; 1; 1}
1365622988198	updated	input={0; 1; -1}; output={-0; 1; 1}
1365622988432	updated	input={0; 1; -1}; output={-0; 1; 1}
1365622994562	updated	input={0; 1; -1}; output={-0; 1; 1}
1365623007384	updated	input={0; 1; -1}; output={-0; 1; 1}
1365623007668	updated	input={0; 1; -1}; output={-0; 1; 1}
1365623007875	updated	input={0; 1; -1}; output={-0; 1; 1}
1365623008306	updated	input={0.2; 1; -1}; output={-0.2; 1; 1}
1365623008859	updated	input={0.2; 1; -0.8}; output={-0.2; 1; 0.8}
1365623008901	updated	input={0; 1; -0.8}; output={-0; 1; 0.8}
1365623009162	updated	input={0; 1; -0.6}; output={-0; 1; 0.6}
1365623009231	updated	input={-0.2; 1; -0.6}; output={0.2; 1; 0.6}
1365623009373	updated	input={-0.4; 1; -0.6}; output={0.4; 1; 0.6}
1365623009511	updated	input={-0.4; 1; -0.6}; output={0.4; 1; 0.6}
1365623009576	updated	input={-0.6; 1; -0.6}; output={0.6; 1; 0.6}
1365623009696	updated	input={-0.8; 1; -0.6}; output={0.8; 1; 0.6}
1365623009750	updated	input={-0.8; 1; -0.8}; output={0.8; 1; 0.8}
1365623009812	updated	input={-0.8; 1; -0.8}; output={0.8; 1; 0.8}
1365623009931	updated	input={-0.8; 0.99; -0.8}; output={0.8; 0.99; 0.8}
1365623009984	updated	input={-0.8; 0.99; -0.6}; output={0.8; 0.99; 0.6}
1365623010042	updated	input={-0.6; 0.99; -0.6}; output={0.6; 0.99; 0.6}
1365623010263	updated	input={-0.6; 0.99; -0.6}; output={0.6; 0.99; 0.6}
1365623010323	updated	input={-0.6; 0.99; -0.4}; output={0.6; 0.99; 0.4}
1365623010346	updated	input={-0.4; 0.99; -0.4}; output={0.4; 0.99; 0.4}
1365623010356	updated	input={-0.4; 0.99; -0.4}; output={0.4; 0.99; 0.4}
1365623010465	updated	input={-0.2; 0.99; -0.4}; output={0.2; 0.99; 0.4}
1365623010557	updated	input={-0.2; 0.99; -0.2}; output={0.2; 0.99; 0.2}
1365623010563	updated	input={0; 0.99; -0.2}; output={-0; 0.99; 0.2}
1365623010612	updated	input={0; 0.99; 0}; output={-0; 0.99; 0}
1365623010738	updated	input={0.2; 0.99; 0}; output={-0.2; 0.99; 0}
1365623010743	updated	input={0.2; 0.99; 0}; output={-0.2; 0.99; 0}
1365623010827	updated	input={0.2; 0.99; 0.2}; output={-0.2; 0.99; -0.2}
1365623010834	updated	input={0.4; 0.99; 0.2}; output={-0.4; 0.99; -0.2}
1365623010911	updated	input={0.4; 0.99; 0.2}; output={-0.4; 0.99; -0.2}
1365623010964	updated	input={0.4; 0.99; 0.4}; output={-0.4; 0.99; -0.4}
1365623011045	updated	input={0.6; 0.99; 0.4}; output={-0.6; 0.99; -0.4}
1365623011112	updated	input={0.6; 1; 0.4}; output={-0.6; 1; -0.4}
1365623011247	updated	input={0.6; 1; 0.6}; output={-0.6; 1; -0.6}
1365623011258	updated	input={0.8; 1; 0.6}; output={-0.8; 1; -0.6}
1365623011329	updated	input={0.8; 1; 0.8}; output={-0.8; 1; -0.8}
1365623011455	updated	input={1; 1; 0.8}; output={-1; 1; -0.8}
1365623011542	updated	input={1; 1; 1}; output={-1; 1; -1}
1365623011645	updated	input={1; 0.99; 1}; output={-1; 0.99; -1}
1365623011748	updated	input={1; 0.99; 1}; output={-1; 0.99; -1}
1365623011843	updated	input={0.8; 0.99; 1}; output={-0.8; 0.99; -1}
1365623012013	updated	input={0.8; 0.99; 0.8}; output={-0.8; 0.99; -0.8}
1365623012282	updated	input={0.6; 0.99; 0.8}; output={-0.6; 0.99; -0.8}
1365623012337	updated	input={0.6; 0.99; 0.6}; output={-0.6; 0.99; -0.6}
1365623012452	updated	input={0.4; 0.99; 0.6}; output={-0.4; 0.99; -0.6}
1365623012575	updated	input={0.4; 0.99; 0.4}; output={-0.4; 0.99; -0.4}
1365623012618	updated	input={0.2; 0.99; 0.4}; output={-0.2; 0.99; -0.4}
1365623012796	updated	input={0.2; 0.99; 0.2}; output={-0.2; 0.99; -0.2}
1365623012846	updated	input={0; 0.99; 0.2}; output={0; 0.99; -0.2}
1365623013010	updated	input={0; 0.99; 0.2}; output={0; 0.99; -0.2}
1365623013166	updated	input={0; 0.99; 0}; output={0; 0.99; 0}
1365623013215	updated	input={0; 0.99; 0}; output={0; 0.99; 0}
1365623013377	updated	input={0.2; 0.99; 0}; output={-0.2; 0.99; 0}
1365623013643	updated	input={0.2; 0.99; -0.2}; output={-0.2; 0.99; 0.2}
1365623013715	updated	input={0.2; 0.99; -0.2}; output={-0.2; 0.99; 0.2}
1365623013781	updated	input={0; 0.99; -0.2}; output={0; 0.99; 0.2}
1365623013911	updated	input={0.2; 0.99; -0.2}; output={-0.2; 0.99; 0.2}
1365623013998	updated	input={0.2; 0.99; -0.4}; output={-0.2; 0.99; 0.4}
1365623014037	updated	input={0.2; 0.99; -0.4}; output={-0.2; 0.99; 0.4}
1365623014136	updated	input={0; 0.99; -0.4}; output={0; 0.99; 0.4}
1365623014192	updated	input={0; 0.99; -0.6}; output={0; 0.99; 0.6}
1365623014281	updated	input={0; 0.99; -0.6}; output={0; 0.99; 0.6}
1365623014458	updated	input={0.2; 0.99; -0.6}; output={-0.2; 0.99; 0.6}
1365623014514	updated	input={0.2; 0.99; -0.8}; output={-0.2; 0.99; 0.8}
1365623014642	updated	input={0; 0.99; -0.8}; output={0; 0.99; 0.8}
1365623014855	updated	input={0; 0.99; -1}; output={0; 0.99; 1}
1365623015151	updated	input={-0; 0.99; -1}; output={0; 0.99; 1}
1365623015395	updated	input={0; 0.99; -1}; output={0; 0.99; 1}
1365623015789	updated	input={0; 0.99; -0.8}; output={0; 0.99; 0.8}
1365623016065	updated	input={0; 0.99; -1}; output={0; 0.99; 1}
1365623017459	updated	input={0; 0.99; -1}; output={0; 0.99; 1}
1365623017981	updated	input={0; 0.99; -1}; output={0; 0.99; 1}
1365623018020	updated	input={0; 0.99; -1}; output={0; 0.99; 1}
1365623018058	updated	input={0; 0.99; -1}; output={0; 0.99; 1}
1365623018107	updated	input={0; 0.99; -1}; output={0; 0.99; 1}
1365623018148	updated	input={0; 0.98; -1}; output={0; 0.98; 1}
1365623018153	updated	input={0; 0.98; -1}; output={0; 0.98; 1}
1365623018193	updated	input={0; 0.98; -1}; output={0; 0.98; 1}
1365623018246	updated	input={0; 0.98; -1}; output={0; 0.98; 1}
1365623018287	updated	input={0; 0.98; -1}; output={0; 0.98; 1}
1365623018292	updated	input={0; 0.98; -1}; output={0; 0.98; 1}
1365623018333	updated	input={0; 0.98; -1}; output={0; 0.98; 1}
1365623018379	updated	input={0; 0.98; -1}; output={0; 0.98; 1}
1365623018386	updated	input={0; 0.98; -1}; output={0; 0.98; 1}
1365623018427	updated	input={0; 0.98; -1}; output={0; 0.98; 1}
1365623018493	updated	input={0; 0.98; -1}; output={0; 0.98; 1}
1365623018547	updated	input={0; 0.97; -1}; output={0; 0.97; 1}
1365623018588	updated	input={0; 0.97; -1}; output={0; 0.97; 1}
1365623018598	updated	input={0; 0.97; -1}; output={0; 0.97; 1}
1365623018604	updated	input={0; 0.97; -1}; output={0; 0.97; 1}
1365623018652	updated	input={0; 0.97; -1}; output={0; 0.97; 1}
1365623018701	updated	input={0; 0.97; -1}; output={0; 0.97; 1}
1365623018709	updated	input={0; 0.97; -1}; output={0; 0.97; 1}
1365623018715	updated	input={0; 0.97; -1}; output={0; 0.97; 1}
1365623018756	updated	input={0; 0.97; -1}; output={0; 0.97; 1}
1365623018796	updated	input={0; 0.96; -1}; output={0; 0.96; 1}
1365623018802	updated	input={0; 0.96; -1}; output={0; 0.96; 1}
1365623018853	updated	input={0; 0.96; -1}; output={0; 0.96; 1}
1365623018911	updated	input={0; 0.96; -1}; output={0; 0.96; 1}
1365623018917	updated	input={0; 0.96; -1}; output={0; 0.96; 1}
1365623018987	updated	input={0; 0.96; -1}; output={-0; 0.96; 1}
1365623019005	updated	input={0; 0.96; -1}; output={-0; 0.96; 1}
1365623019013	updated	input={0; 0.96; -1}; output={-0; 0.96; 1}
1365623019054	updated	input={0; 0.96; -1}; output={-0; 0.96; 1}
1365623019061	updated	input={0; 0.96; -1}; output={-0; 0.96; 1}
1365623019106	updated	input={0; 0.96; -1}; output={-0; 0.96; 1}
1365623019144	updated	input={0; 0.96; -1}; output={0; 0.96; 1}
1365623019150	updated	input={0; 0.96; -1}; output={0; 0.96; 1}
1365623019193	updated	input={0; 0.95; -1}; output={0; 0.95; 1}
1365623019199	updated	input={0; 0.95; -1}; output={0; 0.95; 1}
1365623019206	updated	input={0; 0.95; -1}; output={0; 0.95; 1}
1365623019259	updated	input={0; 0.95; -1}; output={0; 0.95; 1}
1365623019268	updated	input={0; 0.95; -1}; output={-0; 0.95; 1}
1365623019277	updated	input={0; 0.95; -1}; output={-0; 0.95; 1}
1365623019331	updated	input={0; 0.95; -1}; output={-0; 0.95; 1}
1365623019337	updated	input={0; 0.95; -1}; output={-0; 0.95; 1}
1365623019397	updated	input={0; 0.95; -1}; output={-0; 0.95; 1}
1365623019412	updated	input={0; 0.95; -1}; output={-0; 0.95; 1}
1365623019424	updated	input={0; 0.95; -1}; output={-0; 0.95; 1}
1365623019475	updated	input={0; 0.95; -1}; output={0; 0.95; 1}
1365623019494	updated	input={0; 0.94; -1}; output={0; 0.94; 1}
1365623019501	updated	input={0; 0.94; -1}; output={0; 0.94; 1}
1365623019549	updated	input={0; 0.94; -1}; output={0; 0.94; 1}
1365623019555	updated	input={0; 0.94; -1}; output={0; 0.94; 1}
1365623019566	updated	input={0; 0.94; -1}; output={-0; 0.94; 1}
1365623019573	updated	input={0; 0.94; -1}; output={-0; 0.94; 1}
1365623019662	updated	input={0; 0.94; -1}; output={-0; 0.94; 1}
1365623019669	updated	input={0; 0.94; -1}; output={-0; 0.94; 1}
1365623019676	updated	input={0; 0.94; -1}; output={-0; 0.94; 1}
1365623019725	updated	input={0; 0.94; -1}; output={-0; 0.94; 1}
1365623019746	updated	input={0; 0.94; -1}; output={-0; 0.94; 1}
1365623019756	updated	input={0; 0.94; -1}; output={-0; 0.94; 1}
1365623019765	updated	input={0; 0.94; -1}; output={-0; 0.94; 1}
1365623019809	updated	input={0; 0.94; -1}; output={-0; 0.94; 1}
1365623019816	updated	input={0; 0.93; -1}; output={-0; 0.93; 1}
1365623019823	updated	input={0; 0.93; -1}; output={-0; 0.93; 1}
1365623019833	updated	input={0; 0.93; -1}; output={-0; 0.93; 1}
1365623019884	updated	input={0; 0.93; -1}; output={-0; 0.93; 1}
1365623019900	updated	input={0; 0.93; -1}; output={0; 0.93; 1}
1365623019953	updated	input={0; 0.93; -1}; output={0; 0.93; 1}
1365623019958	updated	input={0; 0.93; -1}; output={0; 0.93; 1}
1365623019964	updated	input={0; 0.93; -1}; output={0; 0.93; 1}
1365623019971	updated	input={0; 0.93; -1}; output={-0; 0.93; 1}
1365623020023	updated	input={0; 0.93; -1}; output={-0; 0.93; 1}
1365623020048	updated	input={0; 0.93; -1}; output={-0; 0.93; 1}
1365623020098	updated	input={0; 0.92; -1}; output={-0; 0.92; 1}
1365623020104	updated	input={0; 0.92; -1}; output={0; 0.92; 1}
1365623020110	updated	input={0; 0.92; -1}; output={0; 0.92; 1}
1365623020116	updated	input={0; 0.92; -1}; output={0; 0.92; 1}
1365623020178	updated	input={0; 0.92; -1}; output={0; 0.92; 1}
1365623020194	updated	input={0; 0.92; -1}; output={-0; 0.92; 1}
1365623020202	updated	input={0; 0.92; -1}; output={-0; 0.92; 1}
1365623020209	updated	input={0; 0.92; -1}; output={-0; 0.92; 1}
1365623020265	updated	input={0; 0.92; -1}; output={-0; 0.92; 1}
1365623020306	updated	input={0; 0.92; -0.99}; output={-0; 0.92; 0.99}
1365623020314	updated	input={0; 0.92; -0.99}; output={-0; 0.92; 0.99}
1365623020362	updated	input={0; 0.92; -0.99}; output={-0; 0.92; 0.99}
1365623020368	updated	input={0; 0.92; -0.99}; output={-0; 0.92; 0.99}
1365623020375	updated	input={0; 0.92; -0.99}; output={-0; 0.92; 0.99}
1365623020381	updated	input={0; 0.92; -0.99}; output={-0; 0.92; 0.99}
1365623020388	updated	input={0; 0.92; -0.99}; output={-0; 0.92; 0.99}
1365623020452	updated	input={0; 0.92; -0.99}; output={-0; 0.92; 0.99}
1365623020459	updated	input={0; 0.92; -0.99}; output={-0; 0.92; 0.99}
1365623020520	updated	input={0; 0.92; -0.99}; output={-0; 0.92; 0.99}
1365623020526	updated	input={0; 0.92; -0.99}; output={-0; 0.92; 0.99}
1365623020532	updated	input={0; 0.92; -0.99}; output={-0; 0.92; 0.99}
1365623020598	updated	input={0; 0.92; -0.98}; output={-0; 0.92; 0.98}
1365623020609	updated	input={0; 0.92; -0.98}; output={-0; 0.92; 0.98}
1365623020618	updated	input={0; 0.92; -0.98}; output={-0; 0.92; 0.98}
1365623020666	updated	input={0; 0.92; -0.98}; output={-0; 0.92; 0.98}
1365623020673	updated	input={0; 0.92; -0.98}; output={-0; 0.92; 0.98}
1365623020728	updated	input={0; 0.92; -0.98}; output={-0; 0.92; 0.98}
1365623020780	updated	input={0; 0.92; -0.98}; output={-0; 0.92; 0.98}
1365623020787	updated	input={0; 0.92; -0.98}; output={-0; 0.92; 0.98}
1365623020793	updated	input={0; 0.92; -0.98}; output={-0; 0.92; 0.98}
1365623020799	updated	input={0; 0.92; -0.98}; output={-0; 0.92; 0.98}
1365623020807	updated	input={0; 0.92; -0.98}; output={-0; 0.92; 0.98}
1365623020822	updated	input={0; 0.92; -0.98}; output={-0; 0.92; 0.98}
1365623020898	updated	input={0; 0.92; -0.98}; output={-0; 0.92; 0.98}
1365623020904	updated	input={0; 0.92; -0.98}; output={-0; 0.92; 0.98}
1365623020910	updated	input={0; 0.92; -0.98}; output={-0; 0.92; 0.98}
1365623020926	updated	input={0; 0.92; -0.98}; output={-0; 0.92; 0.98}
1365623020935	updated	input={0; 0.92; -0.97}; output={-0; 0.92; 0.97}
1365623020942	updated	input={0; 0.92; -0.97}; output={-0; 0.92; 0.97}
1365623021008	updated	input={0; 0.92; -0.97}; output={-0; 0.92; 0.97}
1365623021015	updated	input={0; 0.91; -0.97}; output={-0; 0.91; 0.97}
1365623021022	updated	input={0; 0.91; -0.97}; output={-0; 0.91; 0.97}
1365623021028	updated	input={0; 0.91; -0.97}; output={-0; 0.91; 0.97}
1365623021034	updated	input={0; 0.91; -0.97}; output={-0; 0.91; 0.97}
1365623021041	updated	input={0; 0.91; -0.97}; output={-0; 0.91; 0.97}
1365623021104	updated	input={0; 0.91; -0.97}; output={-0; 0.91; 0.97}
1365623021133	updated	input={0; 0.91; -0.97}; output={-0; 0.91; 0.97}
1365623021140	updated	input={0; 0.91; -0.97}; output={-0; 0.91; 0.97}
1365623021149	updated	input={0; 0.91; -0.97}; output={-0; 0.91; 0.97}
1365623021156	updated	input={0; 0.91; -0.97}; output={-0; 0.91; 0.97}
1365623021164	updated	input={0; 0.91; -0.97}; output={-0; 0.91; 0.97}
1365623021226	updated	input={0; 0.91; -0.96}; output={-0; 0.91; 0.96}
1365623021232	updated	input={0; 0.91; -0.96}; output={-0; 0.91; 0.96}
1365623021242	updated	input={0; 0.91; -0.96}; output={-0; 0.91; 0.96}
1365623021266	updated	input={0; 0.91; -0.96}; output={-0; 0.91; 0.96}
1365623021283	updated	input={0; 0.9; -0.96}; output={-0; 0.9; 0.96}
1365623021327	updated	input={0; 0.9; -0.96}; output={-0; 0.9; 0.96}
1365623021334	updated	input={0; 0.9; -0.96}; output={-0; 0.9; 0.96}
1365623021348	updated	input={0; 0.9; -0.96}; output={-0; 0.9; 0.96}
1365623021354	updated	input={0; 0.9; -0.96}; output={-0; 0.9; 0.96}
1365623021436	updated	input={0; 0.9; -0.96}; output={-0; 0.9; 0.96}
1365623021444	updated	input={0; 0.9; -0.96}; output={-0; 0.9; 0.96}
1365623021450	updated	input={0; 0.9; -0.96}; output={-0; 0.9; 0.96}
1365623021457	updated	input={0; 0.9; -0.96}; output={-0; 0.9; 0.96}
1365623021464	updated	input={0; 0.9; -0.96}; output={-0; 0.9; 0.96}
1365623021470	updated	input={0; 0.9; -0.96}; output={-0; 0.9; 0.96}
1365623021478	updated	input={0; 0.9; -0.96}; output={-0; 0.9; 0.96}
1365623021485	updated	input={0; 0.9; -0.96}; output={-0; 0.9; 0.96}
1365623021492	updated	input={0; 0.9; -0.96}; output={-0; 0.9; 0.96}
1365623021499	updated	input={0; 0.9; -0.96}; output={-0; 0.9; 0.96}
1365623021526	updated	input={0; 0.9; -0.96}; output={-0; 0.9; 0.96}
1365623021537	updated	input={0; 0.9; -0.96}; output={-0; 0.9; 0.96}
1365623021547	updated	input={0; 0.9; -0.96}; output={-0; 0.9; 0.96}
1365623021606	updated	input={0; 0.9; -0.96}; output={-0; 0.9; 0.96}
1365623021612	updated	input={0; 0.9; -0.95}; output={-0; 0.9; 0.95}
1365623021619	updated	input={0; 0.9; -0.95}; output={-0; 0.9; 0.95}
1365623021626	updated	input={0; 0.9; -0.95}; output={-0; 0.9; 0.95}
1365623021634	updated	input={0; 0.9; -0.95}; output={-0; 0.9; 0.95}
1365623021642	updated	input={0; 0.9; -0.95}; output={-0; 0.9; 0.95}
1365623021651	updated	input={0; 0.89; -0.95}; output={-0; 0.89; 0.95}
1365623021660	updated	input={0; 0.89; -0.95}; output={-0; 0.89; 0.95}
1365623021669	updated	input={0; 0.89; -0.95}; output={-0; 0.89; 0.95}
1365623021678	updated	input={0; 0.89; -0.95}; output={-0; 0.89; 0.95}
1365623021708	updated	input={0; 0.89; -0.95}; output={-0; 0.89; 0.95}
1365623021768	updated	input={0; 0.89; -0.95}; output={-0; 0.89; 0.95}
1365623021774	updated	input={0; 0.89; -0.95}; output={-0; 0.89; 0.95}
1365623021780	updated	input={0; 0.89; -0.95}; output={-0; 0.89; 0.95}
1365623021788	updated	input={0; 0.89; -0.95}; output={-0; 0.89; 0.95}
1365623021813	updated	input={0; 0.89; -0.95}; output={-0; 0.89; 0.95}
1365623021842	updated	input={-0; 0.89; -0.95}; output={0; 0.89; 0.95}
1365623021849	updated	input={-0; 0.89; -0.95}; output={0; 0.89; 0.95}
1365623021855	updated	input={-0; 0.89; -0.95}; output={0; 0.89; 0.95}
1365623021863	updated	input={-0; 0.89; -0.94}; output={0; 0.89; 0.94}
1365623021869	updated	input={-0; 0.89; -0.94}; output={0; 0.89; 0.94}
1365623021877	updated	input={-0; 0.89; -0.94}; output={0; 0.89; 0.94}
1365623021888	updated	input={-0.01; 0.89; -0.94}; output={0.01; 0.89; 0.94}
1365623021895	updated	input={-0.01; 0.89; -0.94}; output={0.01; 0.89; 0.94}
1365623021972	updated	input={-0.01; 0.89; -0.94}; output={0.01; 0.89; 0.94}
1365623021980	updated	input={-0.01; 0.89; -0.94}; output={0.01; 0.89; 0.94}
1365623021987	updated	input={-0.01; 0.88; -0.94}; output={0.01; 0.88; 0.94}
1365623021993	updated	input={-0.01; 0.88; -0.94}; output={0.01; 0.88; 0.94}
1365623022000	updated	input={-0.01; 0.88; -0.94}; output={0.01; 0.88; 0.94}
1365623022008	updated	input={-0.01; 0.88; -0.94}; output={0.01; 0.88; 0.94}
1365623022015	updated	input={-0.01; 0.88; -0.94}; output={0.01; 0.88; 0.94}
1365623022021	updated	input={-0.01; 0.88; -0.94}; output={0.01; 0.88; 0.94}
1365623022030	updated	input={-0.01; 0.88; -0.94}; output={0.01; 0.88; 0.94}
1365623022037	updated	input={-0.01; 0.88; -0.94}; output={0.01; 0.88; 0.94}
1365623022044	updated	input={-0.01; 0.88; -0.94}; output={0.01; 0.88; 0.94}
1365623022051	updated	input={-0.01; 0.88; -0.94}; output={0.01; 0.88; 0.94}
1365623022058	updated	input={-0.01; 0.88; -0.94}; output={0.01; 0.88; 0.94}
1365623022064	updated	input={-0.01; 0.88; -0.94}; output={0.01; 0.88; 0.94}
1365623022072	updated	input={-0.01; 0.88; -0.94}; output={0.01; 0.88; 0.94}
1365623022090	updated	input={-0.01; 0.88; -0.94}; output={0.01; 0.88; 0.94}
1365623022103	updated	input={-0.01; 0.88; -0.94}; output={0.01; 0.88; 0.94}
1365623022136	updated	input={-0.01; 0.88; -0.94}; output={0.01; 0.88; 0.94}
1365623022196	updated	input={-0.02; 0.88; -0.94}; output={0.02; 0.88; 0.94}
1365623022214	updated	input={-0.02; 0.88; -0.94}; output={0.02; 0.88; 0.94}
1365623022221	updated	input={-0.02; 0.88; -0.94}; output={0.02; 0.88; 0.94}
1365623022229	updated	input={-0.02; 0.88; -0.93}; output={0.02; 0.88; 0.93}
1365623022239	updated	input={-0.02; 0.88; -0.93}; output={0.02; 0.88; 0.93}
1365623022276	updated	input={-0.02; 0.88; -0.93}; output={0.02; 0.88; 0.93}
1365623022304	updated	input={-0.02; 0.88; -0.93}; output={0.02; 0.88; 0.93}
1365623022311	updated	input={-0.02; 0.88; -0.93}; output={0.02; 0.88; 0.93}
1365623022319	updated	input={-0.02; 0.88; -0.93}; output={0.02; 0.88; 0.93}
1365623022325	updated	input={-0.02; 0.88; -0.93}; output={0.02; 0.88; 0.93}
1365623022332	updated	input={-0.02; 0.88; -0.93}; output={0.02; 0.88; 0.93}
1365623022339	updated	input={-0.02; 0.88; -0.93}; output={0.02; 0.88; 0.93}
1365623022347	updated	input={-0.02; 0.88; -0.93}; output={0.02; 0.88; 0.93}
1365623022354	updated	input={-0.02; 0.88; -0.93}; output={0.02; 0.88; 0.93}
1365623022436	updated	input={-0.02; 0.88; -0.93}; output={0.02; 0.88; 0.93}
1365623022443	updated	input={-0.02; 0.88; -0.93}; output={0.02; 0.88; 0.93}
1365623022450	updated	input={-0.02; 0.88; -0.93}; output={0.02; 0.88; 0.93}
1365623022457	updated	input={-0.02; 0.88; -0.93}; output={0.02; 0.88; 0.93}
1365623022463	updated	input={-0.02; 0.88; -0.93}; output={0.02; 0.88; 0.93}
1365623022470	updated	input={-0.02; 0.88; -0.93}; output={0.02; 0.88; 0.93}
1365623022478	updated	input={-0.02; 0.88; -0.93}; output={0.02; 0.88; 0.93}
1365623022485	updated	input={-0.02; 0.88; -0.93}; output={0.02; 0.88; 0.93}
1365623022510	updated	input={-0.02; 0.88; -0.93}; output={0.02; 0.88; 0.93}
1365623022571	updated	input={-0.03; 0.88; -0.93}; output={0.03; 0.88; 0.93}
1365623022578	updated	input={-0.03; 0.88; -0.92}; output={0.03; 0.88; 0.92}
1365623022588	updated	input={-0.03; 0.88; -0.92}; output={0.03; 0.88; 0.92}
1365623022594	updated	input={-0.03; 0.88; -0.92}; output={0.03; 0.88; 0.92}
1365623022600	updated	input={-0.03; 0.88; -0.92}; output={0.03; 0.88; 0.92}
1365623022607	updated	input={-0.03; 0.88; -0.92}; output={0.03; 0.88; 0.92}
1365623022674	updated	input={-0.03; 0.88; -0.92}; output={0.03; 0.88; 0.92}
1365623022681	updated	input={-0.03; 0.88; -0.92}; output={0.03; 0.88; 0.92}
1365623022707	updated	input={-0.03; 0.88; -0.92}; output={0.03; 0.88; 0.92}
1365623022717	updated	input={-0.03; 0.88; -0.92}; output={0.03; 0.88; 0.92}
1365623022725	updated	input={-0.03; 0.88; -0.92}; output={0.03; 0.88; 0.92}
1365623022732	updated	input={-0.03; 0.88; -0.92}; output={0.03; 0.88; 0.92}
1365623022741	updated	input={-0.03; 0.88; -0.92}; output={0.03; 0.88; 0.92}
1365623022748	updated	input={-0.03; 0.88; -0.92}; output={0.03; 0.88; 0.92}
1365623022755	updated	input={-0.03; 0.88; -0.92}; output={0.03; 0.88; 0.92}
1365623022761	updated	input={-0.03; 0.88; -0.92}; output={0.03; 0.88; 0.92}
1365623022768	updated	input={-0.03; 0.88; -0.92}; output={0.03; 0.88; 0.92}
1365623022777	updated	input={-0.03; 0.88; -0.92}; output={0.03; 0.88; 0.92}
1365623022783	updated	input={-0.03; 0.88; -0.92}; output={0.03; 0.88; 0.92}
1365623022862	updated	input={-0.03; 0.88; -0.91}; output={0.03; 0.88; 0.91}
1365623022872	updated	input={-0.03; 0.88; -0.91}; output={0.03; 0.88; 0.91}
1365623022879	updated	input={-0.03; 0.88; -0.91}; output={0.03; 0.88; 0.91}
1365623022885	updated	input={-0.03; 0.89; -0.91}; output={0.03; 0.89; 0.91}
1365623022892	updated	input={-0.03; 0.89; -0.91}; output={0.03; 0.89; 0.91}
1365623022900	updated	input={-0.03; 0.89; -0.91}; output={0.03; 0.89; 0.91}
1365623022907	updated	input={-0.03; 0.89; -0.91}; output={0.03; 0.89; 0.91}
1365623022915	updated	input={-0.03; 0.89; -0.91}; output={0.03; 0.89; 0.91}
1365623022921	updated	input={-0.03; 0.89; -0.91}; output={0.03; 0.89; 0.91}
1365623023048	updated	input={-0.03; 0.89; -0.91}; output={0.03; 0.89; 0.91}
1365623023077	updated	input={-0.03; 0.89; -0.91}; output={0.03; 0.89; 0.91}
1365623023090	updated	input={-0.03; 0.9; -0.91}; output={0.03; 0.9; 0.91}
1365623023105	updated	input={-0.03; 0.9; -0.91}; output={0.03; 0.9; 0.91}
1365623023158	updated	input={-0.03; 0.9; -0.91}; output={0.03; 0.9; 0.91}
1365623023166	updated	input={-0.03; 0.9; -0.9}; output={0.03; 0.9; 0.9}
1365623023172	updated	input={-0.03; 0.9; -0.9}; output={0.03; 0.9; 0.9}
1365623023179	updated	input={-0.03; 0.9; -0.9}; output={0.03; 0.9; 0.9}
1365623023187	updated	input={-0.03; 0.9; -0.9}; output={0.03; 0.9; 0.9}
1365623023194	updated	input={-0.03; 0.9; -0.9}; output={0.03; 0.9; 0.9}
1365623023202	updated	input={-0.03; 0.9; -0.9}; output={0.03; 0.9; 0.9}
1365623023279	updated	input={-0.03; 0.9; -0.9}; output={0.03; 0.9; 0.9}
1365623023294	updated	input={-0.03; 0.9; -0.9}; output={0.03; 0.9; 0.9}
1365623023302	updated	input={-0.03; 0.9; -0.9}; output={0.03; 0.9; 0.9}
1365623023308	updated	input={-0.03; 0.9; -0.9}; output={0.03; 0.9; 0.9}
1365623023315	updated	input={-0.03; 0.9; -0.9}; output={0.03; 0.9; 0.9}
1365623023324	updated	input={-0.03; 0.9; -0.9}; output={0.03; 0.9; 0.9}
1365623023334	updated	input={-0.03; 0.9; -0.9}; output={0.03; 0.9; 0.9}
1365623023342	updated	input={-0.03; 0.9; -0.9}; output={0.03; 0.9; 0.9}
1365623023351	updated	input={-0.03; 0.9; -0.9}; output={0.03; 0.9; 0.9}
1365623023379	updated	input={-0.03; 0.9; -0.9}; output={0.03; 0.9; 0.9}
1365623023387	updated	input={-0.03; 0.9; -0.9}; output={0.03; 0.9; 0.9}
1365623023397	updated	input={-0.03; 0.9; -0.9}; output={0.03; 0.9; 0.9}
1365623023407	updated	input={-0.03; 0.9; -0.9}; output={0.03; 0.9; 0.9}
1365623023420	updated	input={-0.03; 0.9; -0.9}; output={0.03; 0.9; 0.9}
1365623023427	updated	input={-0.03; 0.9; -0.9}; output={0.03; 0.9; 0.9}
1365623023500	updated	input={-0.03; 0.91; -0.9}; output={0.03; 0.91; 0.9}
1365623023507	updated	input={-0.03; 0.91; -0.89}; output={0.03; 0.91; 0.89}
1365623023515	updated	input={-0.03; 0.91; -0.89}; output={0.03; 0.91; 0.89}
1365623023525	updated	input={-0.03; 0.91; -0.89}; output={0.03; 0.91; 0.89}
1365623023533	updated	input={-0.03; 0.91; -0.89}; output={0.03; 0.91; 0.89}
1365623023542	updated	input={-0.03; 0.91; -0.89}; output={0.03; 0.91; 0.89}
1365623023551	updated	input={-0.03; 0.91; -0.89}; output={0.03; 0.91; 0.89}
1365623023561	updated	input={-0.03; 0.91; -0.89}; output={0.03; 0.91; 0.89}
1365623023591	updated	input={-0.03; 0.91; -0.89}; output={0.03; 0.91; 0.89}
1365623023605	updated	input={-0.03; 0.91; -0.89}; output={0.03; 0.91; 0.89}
1365623023616	updated	input={-0.03; 0.91; -0.89}; output={0.03; 0.91; 0.89}
1365623023622	updated	input={-0.03; 0.91; -0.89}; output={0.03; 0.91; 0.89}
1365623023637	updated	input={-0.03; 0.91; -0.89}; output={0.03; 0.91; 0.89}
1365623023715	updated	input={-0.03; 0.91; -0.89}; output={0.03; 0.91; 0.89}
1365623023791	updated	input={-0.03; 0.92; -0.89}; output={0.03; 0.92; 0.89}
1365623023805	updated	input={-0.03; 0.92; -0.88}; output={0.03; 0.92; 0.88}
1365623023814	updated	input={-0.03; 0.92; -0.88}; output={0.03; 0.92; 0.88}
1365623023823	updated	input={-0.03; 0.92; -0.88}; output={0.03; 0.92; 0.88}
1365623023830	updated	input={-0.03; 0.92; -0.88}; output={0.03; 0.92; 0.88}
1365623023839	updated	input={-0.03; 0.92; -0.88}; output={0.03; 0.92; 0.88}
1365623023848	updated	input={-0.03; 0.92; -0.88}; output={0.03; 0.92; 0.88}
1365623023855	updated	input={-0.03; 0.92; -0.88}; output={0.03; 0.92; 0.88}
1365623023863	updated	input={-0.03; 0.92; -0.88}; output={0.03; 0.92; 0.88}
1365623023933	updated	input={-0.03; 0.92; -0.88}; output={0.03; 0.92; 0.88}
1365623023951	updated	input={-0.03; 0.92; -0.88}; output={0.03; 0.92; 0.88}
1365623023971	updated	input={-0.03; 0.92; -0.88}; output={0.03; 0.92; 0.88}
1365623023978	updated	input={-0.03; 0.92; -0.88}; output={0.03; 0.92; 0.88}
1365623023985	updated	input={-0.03; 0.92; -0.88}; output={0.03; 0.92; 0.88}
1365623023992	updated	input={-0.03; 0.92; -0.88}; output={0.03; 0.92; 0.88}
1365623024000	updated	input={-0.03; 0.92; -0.88}; output={0.03; 0.92; 0.88}
1365623024006	updated	input={-0.03; 0.92; -0.88}; output={0.03; 0.92; 0.88}
1365623024012	updated	input={-0.03; 0.92; -0.88}; output={0.03; 0.92; 0.88}
1365623024019	updated	input={-0.03; 0.92; -0.88}; output={0.03; 0.92; 0.88}
1365623024025	updated	input={-0.03; 0.92; -0.88}; output={0.03; 0.92; 0.88}
1365623024033	updated	input={-0.03; 0.92; -0.88}; output={0.03; 0.92; 0.88}
1365623024040	updated	input={-0.03; 0.92; -0.88}; output={0.03; 0.92; 0.88}
1365623024048	updated	input={-0.03; 0.92; -0.88}; output={0.03; 0.92; 0.88}
1365623024132	updated	input={-0.03; 0.92; -0.88}; output={0.03; 0.92; 0.88}
1365623024139	updated	input={-0.03; 0.93; -0.88}; output={0.03; 0.93; 0.88}
1365623024150	updated	input={-0.03; 0.93; -0.88}; output={0.03; 0.93; 0.88}
1365623024157	updated	input={-0.03; 0.93; -0.88}; output={0.03; 0.93; 0.88}
1365623024164	updated	input={-0.03; 0.93; -0.88}; output={0.03; 0.93; 0.88}
1365623024170	updated	input={-0.03; 0.93; -0.88}; output={0.03; 0.93; 0.88}
1365623024179	updated	input={-0.03; 0.93; -0.88}; output={0.03; 0.93; 0.88}
1365623024187	updated	input={-0.03; 0.93; -0.88}; output={0.03; 0.93; 0.88}
1365623024201	updated	input={-0.03; 0.93; -0.88}; output={0.03; 0.93; 0.88}
1365623024209	updated	input={-0.03; 0.93; -0.88}; output={0.03; 0.93; 0.88}
1365623024301	updated	input={-0.03; 0.93; -0.88}; output={0.03; 0.93; 0.88}
1365623024309	updated	input={-0.03; 0.93; -0.88}; output={0.03; 0.93; 0.88}
1365623024316	updated	input={-0.03; 0.93; -0.88}; output={0.03; 0.93; 0.88}
1365623024325	updated	input={-0.03; 0.93; -0.88}; output={0.03; 0.93; 0.88}
1365623024420	updated	input={-0.03; 0.94; -0.88}; output={0.03; 0.94; 0.88}
1365623024428	updated	input={-0.03; 0.94; -0.88}; output={0.03; 0.94; 0.88}
1365623024437	updated	input={-0.03; 0.94; -0.88}; output={0.03; 0.94; 0.88}
1365623024445	updated	input={-0.03; 0.94; -0.88}; output={0.03; 0.94; 0.88}
1365623024453	updated	input={-0.03; 0.94; -0.88}; output={0.03; 0.94; 0.88}
1365623024543	updated	input={-0.03; 0.94; -0.88}; output={0.03; 0.94; 0.88}
1365623024550	updated	input={-0.03; 0.94; -0.88}; output={0.03; 0.94; 0.88}
1365623024558	updated	input={-0.03; 0.94; -0.88}; output={0.03; 0.94; 0.88}
1365623024570	updated	input={-0.03; 0.94; -0.88}; output={0.03; 0.94; 0.88}
1365623024579	updated	input={-0.03; 0.94; -0.88}; output={0.03; 0.94; 0.88}
1365623024674	updated	input={-0.03; 0.94; -0.88}; output={0.03; 0.94; 0.88}
1365623024685	updated	input={-0.03; 0.94; -0.88}; output={0.03; 0.94; 0.88}
1365623024693	updated	input={-0.03; 0.94; -0.88}; output={0.03; 0.94; 0.88}
1365623024766	updated	input={-0.03; 0.95; -0.88}; output={0.03; 0.95; 0.88}
1365623024774	updated	input={-0.03; 0.95; -0.88}; output={0.03; 0.95; 0.88}
1365623024783	updated	input={-0.03; 0.95; -0.88}; output={0.03; 0.95; 0.88}
1365623024802	updated	input={-0.03; 0.95; -0.88}; output={0.03; 0.95; 0.88}
1365623024891	updated	input={-0.03; 0.95; -0.88}; output={0.03; 0.95; 0.88}
1365623024898	updated	input={-0.03; 0.95; -0.88}; output={0.03; 0.95; 0.88}
1365623024905	updated	input={-0.03; 0.95; -0.88}; output={0.03; 0.95; 0.88}
1365623024912	updated	input={-0.03; 0.95; -0.88}; output={0.03; 0.95; 0.88}
1365623024930	updated	input={-0.03; 0.95; -0.88}; output={0.03; 0.95; 0.88}
1365623025027	updated	input={-0.03; 0.95; -0.88}; output={0.03; 0.95; 0.88}
1365623025035	updated	input={-0.03; 0.95; -0.88}; output={0.03; 0.95; 0.88}
1365623025045	updated	input={-0.03; 0.96; -0.88}; output={0.03; 0.96; 0.88}
1365623025051	updated	input={-0.03; 0.96; -0.88}; output={0.03; 0.96; 0.88}
1365623025144	updated	input={-0.03; 0.96; -0.88}; output={0.03; 0.96; 0.88}
1365623025151	updated	input={-0.03; 0.96; -0.88}; output={0.03; 0.96; 0.88}
1365623025158	updated	input={-0.03; 0.96; -0.88}; output={0.03; 0.96; 0.88}
1365623025165	updated	input={-0.03; 0.96; -0.88}; output={0.03; 0.96; 0.88}
1365623025253	updated	input={-0.03; 0.96; -0.88}; output={0.03; 0.96; 0.88}
1365623025263	updated	input={-0.03; 0.96; -0.88}; output={0.03; 0.96; 0.88}
1365623025270	updated	input={-0.03; 0.96; -0.88}; output={0.03; 0.96; 0.88}
1365623025279	updated	input={-0.03; 0.96; -0.88}; output={0.03; 0.96; 0.88}
1365623025361	updated	input={-0.03; 0.96; -0.88}; output={0.03; 0.96; 0.88}
1365623025371	updated	input={-0.03; 0.96; -0.88}; output={0.03; 0.96; 0.88}
1365623025387	updated	input={-0.03; 0.96; -0.88}; output={0.03; 0.96; 0.88}
1365623025468	updated	input={-0.03; 0.97; -0.88}; output={0.03; 0.97; 0.88}
1365623025477	updated	input={-0.03; 0.97; -0.88}; output={0.03; 0.97; 0.88}
1365623025835	updated	input={-0.03; 0.97; -0.88}; output={0.03; 0.97; 0.88}
1365623026861	updated	input={-0.03; 0.97; -0.88}; output={0.03; 0.97; 0.88}
1365623028922	updated	input={-0.03; 0.97; -0.88}; output={0.03; 0.97; 0.88}
1365623030547	updated	input={-0.03; 0.97; -0.89}; output={0.03; 0.97; 0.89}
1365623030639	updated	input={0.17; 0.97; -0.89}; output={-0.17; 0.97; 0.89}
1365623030754	updated	input={0.37; 0.97; -0.89}; output={-0.37; 0.97; 0.89}
1365623030926	updated	input={0.57; 0.97; -0.89}; output={-0.57; 0.97; 0.89}
1365623031134	updated	input={0.37; 0.97; -0.89}; output={-0.37; 0.97; 0.89}
1365623031665	updated	input={0.17; 0.97; -0.89}; output={-0.17; 0.97; 0.89}
1365623031744	updated	input={-0.03; 0.97; -0.89}; output={0.03; 0.97; 0.89}
1365623031841	updated	input={-0.63; 0.97; -0.89}; output={0.63; 0.97; 0.89}
1365623031849	updated	input={-0.63; 0.97; -0.89}; output={0.63; 0.97; 0.89}
1365623031858	updated	input={-0.63; 0.97; -0.89}; output={0.63; 0.97; 0.89}
1365623032082	updated	input={-0.63; 0.97; -0.89}; output={0.63; 0.97; 0.89}
1365623032293	updated	input={-0.83; 0.97; -0.89}; output={0.83; 0.97; 0.89}
1365623032383	updated	input={-0.83; 0.97; -0.89}; output={0.83; 0.97; 0.89}
1365623032478	updated	input={-1; 0.97; -0.89}; output={1; 0.97; 0.89}
1365623032485	updated	input={-1; 0.97; -0.89}; output={1; 0.97; 0.89}
1365623032614	updated	input={-1; 0.97; -0.89}; output={1; 0.97; 0.89}
1365623032833	updated	input={-1; 0.97; -0.89}; output={1; 0.97; 0.89}
1365623032994	updated	input={-1; 0.97; -0.89}; output={1; 0.97; 0.89}
1365623033071	updated	input={-1; 0.97; -0.89}; output={1; 0.97; 0.89}
1365623033163	updated	input={-1; 0.97; -0.89}; output={1; 0.97; 0.89}
1365623033170	updated	input={-1; 0.97; -0.89}; output={1; 0.97; 0.89}
1365623033178	updated	input={-1; 0.97; -0.89}; output={1; 0.97; 0.89}
1365623033188	updated	input={-1; 0.97; -0.89}; output={1; 0.97; 0.89}
1365623033197	updated	input={-1; 0.97; -0.89}; output={1; 0.97; 0.89}
1365623033292	updated	input={-1; 0.98; -0.89}; output={1; 0.98; 0.89}
1365623033300	updated	input={-1; 0.98; -0.89}; output={1; 0.98; 0.89}
1365623033313	updated	input={-1; 0.98; -0.89}; output={1; 0.98; 0.89}
1365623033324	updated	input={-1; 0.98; -0.89}; output={1; 0.98; 0.89}
1365623033421	updated	input={-1; 0.98; -0.89}; output={1; 0.98; 0.89}
1365623033430	updated	input={-1; 0.98; -0.89}; output={1; 0.98; 0.89}
1365623033441	updated	input={-1; 0.98; -0.89}; output={1; 0.98; 0.89}
1365623033449	updated	input={-1; 0.98; -0.89}; output={1; 0.98; 0.89}
1365623033536	updated	input={-1; 0.98; -0.89}; output={1; 0.98; 0.89}
1365623033544	updated	input={-1; 0.98; -0.89}; output={1; 0.98; 0.89}
1365623033560	updated	input={-1; 0.98; -0.89}; output={1; 0.98; 0.89}
1365623033646	updated	input={-1; 0.98; -0.89}; output={1; 0.98; 0.89}
1365623033728	updated	input={-1; 0.99; -0.89}; output={1; 0.99; 0.89}
1365623033736	updated	input={-1; 0.99; -0.89}; output={1; 0.99; 0.89}
1365623033746	updated	input={-1; 0.99; -0.89}; output={1; 0.99; 0.89}
1365623033758	updated	input={-1; 0.99; -0.89}; output={1; 0.99; 0.89}
1365623033778	updated	input={-1; 0.99; -0.89}; output={1; 0.99; 0.89}
1365623033868	updated	input={-1; 0.99; -0.89}; output={1; 0.99; 0.89}
1365623033886	updated	input={-1; 1; -0.89}; output={1; 1; 0.89}
1365623033897	updated	input={-1; 1; -0.89}; output={1; 1; 0.89}
1365623033908	updated	input={-1; 1; -0.89}; output={1; 1; 0.89}
1365623033991	updated	input={-1; 1; -0.89}; output={1; 1; 0.89}
1365623034003	updated	input={-1; 1; -0.89}; output={1; 1; 0.89}
1365623034014	updated	input={-1; 1; -0.89}; output={1; 1; 0.89}
1365623034029	updated	input={-1; 1; -0.89}; output={1; 1; 0.89}
1365623034114	updated	input={-1; 1; -0.89}; output={1; 1; 0.89}
1365623034122	updated	input={-1; 1; -0.89}; output={1; 1; 0.89}
1365623034704	updated	input={-1; 1; -0.89}; output={1; 1; 0.89}
1365623035239	updated	input={-1; 1; -0.89}; output={1; 1; 0.89}
1365623035326	updated	input={-1; 1; -0.9}; output={1; 1; 0.9}
1365623035334	updated	input={-1; 1; -0.9}; output={1; 1; 0.9}
1365623035427	updated	input={-1; 1; -0.9}; output={1; 1; 0.9}
1365623035442	updated	input={-1; 1; -0.9}; output={1; 1; 0.9}
1365623035527	updated	input={-1; 1; -0.9}; output={1; 1; 0.9}
1365623035639	solved	Training #1 (Individual)
1365623053576	initialized	name="Training #2 (Individual)"; target={-0.17; -0.99; -0.68; -0.73; -0.97; -0.26}
1365623057880	updated	input={0; 0; 0.32; 0; 0; 0}; output={0; 0; -0.32; 0; 0; 0}
1365623059264	updated	input={0; 0; 0.61; 0; 0; 0}; output={0; 0; -0.61; 0; 0; 0}
1365623062866	updated	input={0; 0; 0.61; -0.41; 0; 0}; output={0; 0; -0.61; 0.41; 0; 0}
1365623064735	updated	input={0; 0; 0.61; 0.54; 0; 0}; output={0; 0; -0.61; -0.54; 0; 0}
1365623066098	updated	input={0; 0; 0.61; 0.8; 0; 0}; output={0; 0; -0.61; -0.8; 0; 0}
1365623068397	updated	input={0; 0; 0.61; 0.8; 0; 0}; output={0; 0; -0.61; -0.8; 0; 0}
1365623068567	updated	input={0; 0; 0.61; 0.8; 0; 0}; output={0; 0; -0.61; -0.8; 0; 0}
1365623068724	updated	input={0; 0; 0.61; 0.79; 0; 0}; output={0; 0; -0.61; -0.79; 0; 0}
1365623069256	updated	input={0; 0; 0.61; 0.79; 0; 0}; output={0; 0; -0.61; -0.79; 0; 0}
1365623069336	updated	input={0; 0; 0.61; 0.79; 0; 0}; output={0; 0; -0.61; -0.79; 0; 0}
1365623069368	updated	input={0; 0; 0.61; 0.79; 0; 0}; output={0; 0; -0.61; -0.79; 0; 0}
1365623069376	updated	input={0; 0; 0.61; 0.79; 0; 0}; output={0; 0; -0.61; -0.79; 0; 0}
1365623069411	updated	input={0; 0; 0.61; 0.79; 0; 0}; output={0; 0; -0.61; -0.79; 0; 0}
1365623069449	updated	input={0; 0; 0.61; 0.79; 0; 0}; output={0; 0; -0.61; -0.79; 0; 0}
1365623069492	updated	input={0; 0; 0.61; 0.79; 0; 0}; output={0; 0; -0.61; -0.79; 0; 0}
1365623069499	updated	input={0; 0; 0.61; 0.79; 0; 0}; output={0; 0; -0.61; -0.79; 0; 0}
1365623069539	updated	input={0; 0; 0.61; 0.78; 0; 0}; output={0; 0; -0.61; -0.78; 0; 0}
1365623069596	updated	input={0; 0; 0.61; 0.78; 0; 0}; output={0; 0; -0.61; -0.78; 0; 0}
1365623069676	updated	input={0; 0; 0.61; 0.78; 0; 0}; output={0; 0; -0.61; -0.78; 0; 0}
1365623069684	updated	input={0; 0; 0.61; 0.78; 0; 0}; output={0; 0; -0.61; -0.78; 0; 0}
1365623069694	updated	input={0; 0; 0.61; 0.78; 0; 0}; output={0; 0; -0.61; -0.78; 0; 0}
1365623069736	updated	input={0; 0; 0.61; 0.78; 0; 0}; output={0; 0; -0.61; -0.78; 0; 0}
1365623069748	updated	input={0; 0; 0.61; 0.78; 0; 0}; output={0; 0; -0.61; -0.78; 0; 0}
1365623069788	updated	input={0; 0; 0.61; 0.78; 0; 0}; output={0; 0; -0.61; -0.78; 0; 0}
1365623069796	updated	input={0; 0; 0.61; 0.78; 0; 0}; output={0; 0; -0.61; -0.78; 0; 0}
1365623069835	updated	input={0; 0; 0.61; 0.78; 0; 0}; output={0; 0; -0.61; -0.78; 0; 0}
1365623069876	updated	input={0; 0; 0.61; 0.78; 0; 0}; output={0; 0; -0.61; -0.78; 0; 0}
1365623069932	updated	input={0; 0; 0.61; 0.77; 0; 0}; output={0; 0; -0.61; -0.77; 0; 0}
1365623069939	updated	input={0; 0; 0.61; 0.77; 0; 0}; output={0; 0; -0.61; -0.77; 0; 0}
1365623069980	updated	input={0; 0; 0.61; 0.77; 0; 0}; output={0; 0; -0.61; -0.77; 0; 0}
1365623070021	updated	input={0; 0; 0.61; 0.77; 0; 0}; output={0; 0; -0.61; -0.77; 0; 0}
1365623070068	updated	input={0; 0; 0.61; 0.77; 0; 0}; output={0; 0; -0.61; -0.77; 0; 0}
1365623070076	updated	input={0; 0; 0.61; 0.77; 0; 0}; output={0; 0; -0.61; -0.77; 0; 0}
1365623070119	updated	input={0; 0; 0.61; 0.77; 0; 0}; output={0; 0; -0.61; -0.77; 0; 0}
1365623070126	updated	input={0; 0; 0.61; 0.77; 0; 0}; output={0; 0; -0.61; -0.77; 0; 0}
1365623070177	updated	input={0; 0; 0.61; 0.77; 0; 0}; output={0; 0; -0.61; -0.77; 0; 0}
1365623070237	updated	input={0; 0; 0.61; 0.76; 0; 0}; output={0; 0; -0.61; -0.76; 0; 0}
1365623070245	updated	input={0; 0; 0.61; 0.76; 0; 0}; output={0; 0; -0.61; -0.76; 0; 0}
1365623070295	updated	input={0; 0; 0.61; 0.76; 0; 0}; output={0; 0; -0.61; -0.76; 0; 0}
1365623070357	updated	input={0; 0; 0.61; 0.76; 0; 0}; output={0; 0; -0.61; -0.76; 0; 0}
1365623070365	updated	input={0; 0; 0.61; 0.76; 0; 0}; output={0; 0; -0.61; -0.76; 0; 0}
1365623070408	updated	input={0; 0; 0.61; 0.76; 0; 0}; output={0; 0; -0.61; -0.76; 0; 0}
1365623070415	updated	input={0; 0; 0.61; 0.76; 0; 0}; output={0; 0; -0.61; -0.76; 0; 0}
1365623070472	updated	input={0; 0; 0.61; 0.76; 0; 0}; output={0; 0; -0.61; -0.76; 0; 0}
1365623070493	updated	input={0; 0; 0.61; 0.76; 0; 0}; output={0; 0; -0.61; -0.76; 0; 0}
1365623070539	updated	input={0; 0; 0.61; 0.76; 0; 0}; output={0; 0; -0.61; -0.76; 0; 0}
1365623070547	updated	input={0; 0; 0.61; 0.76; 0; 0}; output={0; 0; -0.61; -0.76; 0; 0}
1365623070593	updated	input={0; 0; 0.61; 0.75; 0; 0}; output={0; 0; -0.61; -0.75; 0; 0}
1365623070618	updated	input={0; 0; 0.61; 0.75; 0; 0}; output={0; 0; -0.61; -0.75; 0; 0}
1365623070669	updated	input={0; 0; 0.61; 0.75; 0; 0}; output={0; 0; -0.61; -0.75; 0; 0}
1365623070677	updated	input={0; 0; 0.61; 0.75; 0; 0}; output={0; 0; -0.61; -0.75; 0; 0}
1365623070797	updated	input={0; 0; 0.61; 0.75; 0; 0}; output={0; 0; -0.61; -0.75; 0; 0}
1365623070816	updated	input={0; 0; 0.61; 0.75; 0; 0}; output={0; 0; -0.61; -0.75; 0; 0}
1365623070922	updated	input={0; 0; 0.61; 0.74; 0; 0}; output={0; 0; -0.61; -0.74; 0; 0}
1365623071043	updated	input={0; 0; 0.61; 0.74; 0; 0}; output={0; 0; -0.61; -0.74; 0; 0}
1365623071054	updated	input={0; 0; 0.61; 0.74; 0; 0}; output={0; 0; -0.61; -0.74; 0; 0}
1365623071065	updated	input={0; 0; 0.61; 0.74; 0; 0}; output={0; 0; -0.61; -0.74; 0; 0}
1365623071075	updated	input={0; 0; 0.61; 0.74; 0; 0}; output={0; 0; -0.61; -0.74; 0; 0}
1365623071087	updated	input={0; 0; 0.61; 0.74; 0; 0}; output={0; 0; -0.61; -0.74; 0; 0}
1365623071098	updated	input={0; 0; 0.61; 0.74; 0; 0}; output={0; 0; -0.61; -0.74; 0; 0}
1365623071110	updated	input={0; 0; 0.61; 0.74; 0; 0}; output={0; 0; -0.61; -0.74; 0; 0}
1365623071122	updated	input={0; 0; 0.61; 0.74; 0; 0}; output={0; 0; -0.61; -0.74; 0; 0}
1365623071184	updated	input={0; 0; 0.61; 0.74; 0; 0}; output={0; 0; -0.61; -0.74; 0; 0}
1365623071194	updated	input={0; 0; 0.61; 0.74; 0; 0}; output={0; 0; -0.61; -0.74; 0; 0}
1365623071206	updated	input={0; 0; 0.61; 0.73; 0; 0}; output={0; 0; -0.61; -0.73; 0; 0}
1365623071218	updated	input={0; 0; 0.61; 0.73; 0; 0}; output={0; 0; -0.61; -0.73; 0; 0}
1365623071228	updated	input={0; 0; 0.61; 0.73; 0; 0}; output={0; 0; -0.61; -0.73; 0; 0}
1365623071291	updated	input={0; 0; 0.61; 0.73; 0; 0}; output={0; 0; -0.61; -0.73; 0; 0}
1365623071312	updated	input={0; 0; 0.61; 0.73; 0; 0}; output={0; 0; -0.61; -0.73; 0; 0}
1365623071323	updated	input={0; 0; 0.61; 0.73; 0; 0}; output={0; 0; -0.61; -0.73; 0; 0}
1365623071409	updated	input={0; 0; 0.61; 0.73; 0; 0}; output={0; 0; -0.61; -0.73; 0; 0}
1365623071438	updated	input={0; 0; 0.61; 0.73; 0; 0}; output={0; 0; -0.61; -0.73; 0; 0}
1365623071452	updated	input={0; 0; 0.61; 0.73; 0; 0}; output={0; 0; -0.61; -0.73; 0; 0}
1365623071465	updated	input={0; 0; 0.61; 0.73; 0; 0}; output={0; 0; -0.61; -0.73; 0; 0}
1365623071515	updated	input={0; 0; 0.61; 0.72; 0; 0}; output={0; 0; -0.61; -0.72; 0; 0}
1365623071526	updated	input={0; 0; 0.61; 0.72; 0; 0}; output={0; 0; -0.61; -0.72; 0; 0}
1365623071539	updated	input={0; 0; 0.61; 0.72; 0; 0}; output={0; 0; -0.61; -0.72; 0; 0}
1365623071593	updated	input={0; 0; 0.61; 0.72; 0; 0}; output={0; 0; -0.61; -0.72; 0; 0}
1365623071667	updated	input={0; 0; 0.61; 0.72; 0; 0}; output={0; 0; -0.61; -0.72; 0; 0}
1365623071677	updated	input={0; 0; 0.61; 0.72; 0; 0}; output={0; 0; -0.61; -0.72; 0; 0}
1365623071690	updated	input={0; 0; 0.61; 0.72; 0; 0}; output={0; 0; -0.61; -0.72; 0; 0}
1365623071741	updated	input={0; 0; 0.61; 0.72; 0; 0}; output={0; 0; -0.61; -0.72; 0; 0}
1365623071785	updated	input={0; 0; 0.61; 0.72; 0; 0}; output={0; 0; -0.61; -0.72; 0; 0}
1365623071847	updated	input={0; 0; 0.61; 0.72; 0; 0}; output={0; 0; -0.61; -0.72; 0; 0}
1365623071878	updated	input={0; 0; 0.61; 0.72; 0.2; 0}; output={0; 0; -0.61; -0.72; 0.2; 0}
1365623071890	updated	input={0; 0; 0.61; 0.71; 0.2; 0}; output={0; 0; -0.61; -0.71; 0.2; 0}
1365623071919	updated	input={0; 0; 0.61; 0.71; 0.2; 0}; output={0; 0; -0.61; -0.71; 0.2; 0}
1365623071986	updated	input={0; 0; 0.61; 0.71; 0.2; 0}; output={0; 0; -0.61; -0.71; 0.2; 0}
1365623071997	updated	input={0; 0; 0.61; 0.71; 0.2; 0}; output={0; 0; -0.61; -0.71; 0.2; 0}
1365623072008	updated	input={0; 0; 0.61; 0.71; 0.2; 0}; output={0; 0; -0.61; -0.71; 0.2; 0}
1365623072023	updated	input={0; 0; 0.61; 0.71; 0.2; 0}; output={0; 0; -0.61; -0.71; 0.2; 0}
1365623072061	updated	input={0; 0; 0.61; 0.71; 0.2; 0}; output={0; 0; -0.61; -0.71; 0.2; 0}
1365623072111	updated	input={0; 0; 0.61; 0.71; 0.2; 0}; output={0; 0; -0.61; -0.71; 0.2; 0}
1365623072124	updated	input={0; 0; 0.61; 0.71; 0.2; 0}; output={0; 0; -0.61; -0.71; 0.2; 0}
1365623072143	updated	input={0; 0; 0.61; 0.71; 0.2; 0}; output={0; 0; -0.61; -0.71; 0.2; 0}
1365623072231	updated	input={0; 0; 0.61; 0.7; 0.2; 0}; output={0; 0; -0.61; -0.7; 0.2; 0}
1365623072242	updated	input={0; 0; 0.61; 0.7; 0.4; 0}; output={0; 0; -0.61; -0.7; 0.4; 0}
1365623072253	updated	input={0; 0; 0.61; 0.7; 0.4; 0}; output={0; 0; -0.61; -0.7; 0.4; 0}
1365623072265	updated	input={0; 0; 0.61; 0.7; 0.4; 0}; output={0; 0; -0.61; -0.7; 0.4; 0}
1365623072278	updated	input={0; 0; 0.61; 0.7; 0.4; 0}; output={0; 0; -0.61; -0.7; 0.4; 0}
1365623072289	updated	input={0; 0; 0.61; 0.7; 0.4; 0}; output={0; 0; -0.61; -0.7; 0.4; 0}
1365623072359	updated	input={0; 0; 0.61; 0.7; 0.4; 0}; output={0; 0; -0.61; -0.7; 0.4; 0}
1365623072368	updated	input={0; 0; 0.61; 0.7; 0.4; 0}; output={0; 0; -0.61; -0.7; 0.4; 0}
1365623072377	updated	input={0; 0; 0.61; 0.7; 0.4; 0}; output={0; 0; -0.61; -0.7; 0.4; 0}
1365623072432	updated	input={0; 0; 0.61; 0.7; 0.4; 0}; output={0; 0; -0.61; -0.7; 0.4; 0}
1365623072442	updated	input={0; 0; 0.61; 0.7; 0.4; 0}; output={0; 0; -0.61; -0.7; 0.4; 0}
1365623072510	updated	input={0; 0; 0.61; 0.7; 0.4; 0}; output={0; 0; -0.61; -0.7; 0.4; 0}
1365623072519	updated	input={0; 0; 0.61; 0.7; 0.4; 0}; output={0; 0; -0.61; -0.7; 0.4; 0}
1365623072644	updated	input={0; 0; 0.61; 0.7; 0.4; 0}; output={0; 0; -0.61; -0.7; 0.4; 0}
1365623072704	updated	input={0; 0; 0.61; 0.7; 0.6; 0}; output={0; 0; -0.61; -0.7; 0.6; 0}
1365623072757	updated	input={0; 0; 0.61; 0.69; 0.6; 0}; output={0; 0; -0.61; -0.69; 0.6; 0}
1365623072823	updated	input={0; 0; 0.61; 0.69; 0.6; 0}; output={0; 0; -0.61; -0.69; 0.6; 0}
1365623072878	updated	input={0; 0; 0.61; 0.69; 0.6; 0}; output={0; 0; -0.61; -0.69; 0.6; 0}
1365623072909	updated	input={0; 0; 0.61; 0.69; 0.6; 0}; output={0; 0; -0.61; -0.69; 0.6; 0}
1365623072964	updated	input={0; 0; 0.61; 0.69; 0.6; 0}; output={0; 0; -0.61; -0.69; 0.6; 0}
1365623073024	updated	input={0; 0; 0.61; 0.69; 0.8; 0}; output={0; 0; -0.61; -0.69; 0.8; 0}
1365623073113	updated	input={0; 0; 0.61; 0.69; 0.8; 0}; output={0; 0; -0.61; -0.69; 0.8; 0}
1365623073494	updated	input={0; 0; 0.61; 0.69; 0.8; 0}; output={0; -0; -0.61; -0.69; 0.8; 0}
1365623073700	updated	input={0; 0; 0.61; 0.69; 0.8; 0}; output={0; -0; -0.61; -0.69; 0.8; 0}
1365623073844	updated	input={0; 0; 0.61; 0.69; 0.8; 0}; output={0; -0; -0.61; -0.69; 0.8; 0}
1365623073910	updated	input={0; 0; 0.61; 0.69; 0.8; 0}; output={0; -0; -0.61; -0.69; 0.8; 0}
1365623074011	updated	input={0; 0; 0.61; 0.69; 0.8; 0}; output={0; -0; -0.61; -0.69; 0.8; 0}
1365623074066	updated	input={0; 0; 0.61; 0.69; 0.6; 0}; output={0; -0; -0.61; -0.69; 0.6; 0}
1365623074168	updated	input={0; 0; 0.61; 0.69; 0.6; 0}; output={0; -0; -0.61; -0.69; 0.6; 0}
1365623074279	updated	input={0; 0; 0.61; 0.69; 0.4; 0}; output={0; -0; -0.61; -0.69; 0.4; 0}
1365623074477	updated	input={0; 0; 0.61; 0.69; 0.2; 0}; output={0; -0; -0.61; -0.69; 0.2; 0}
1365623074665	updated	input={0; 0; 0.61; 0.69; 0; 0}; output={0; -0; -0.61; -0.69; 0; 0}
1365623074723	updated	input={0; 0.2; 0.61; 0.69; 0; 0}; output={0; -0.2; -0.61; -0.69; 0; 0}
1365623074861	updated	input={0; 0.2; 0.61; 0.69; -0.2; 0}; output={0; -0.2; -0.61; -0.69; -0.2; 0}
1365623075053	updated	input={0; 0.2; 0.61; 0.69; -0.4; 0}; output={0; -0.2; -0.61; -0.69; -0.4; 0}
1365623075108	updated	input={0; 0.2; 0.61; 0.69; -0.4; 0}; output={0; -0.2; -0.61; -0.69; -0.4; 0}
1365623075263	updated	input={0; 0.2; 0.61; 0.69; -0.6; 0}; output={0; -0.2; -0.61; -0.69; -0.6; 0}
1365623075475	updated	input={0; 0.2; 0.61; 0.69; -0.8; 0}; output={0; -0.2; -0.61; -0.69; -0.8; 0}
1365623075609	updated	input={0; 0.2; 0.61; 0.7; -0.8; 0}; output={0; -0.2; -0.61; -0.7; -0.8; 0}
1365623075701	updated	input={0; 0.2; 0.61; 0.7; -0.8; 0}; output={0; -0.2; -0.61; -0.7; -0.8; 0}
1365623075711	updated	input={0; 0.2; 0.61; 0.7; -0.8; 0}; output={0; -0.2; -0.61; -0.7; -0.8; 0}
1365623075797	updated	input={0; 0.2; 0.61; 0.7; -0.8; 0}; output={0; -0.2; -0.61; -0.7; -0.8; 0}
1365623075806	updated	input={0; 0.2; 0.61; 0.7; -1; 0}; output={0; -0.2; -0.61; -0.7; -1; 0}
1365623075815	updated	input={0; 0.2; 0.61; 0.7; -1; 0}; output={0; -0.2; -0.61; -0.7; -1; 0}
1365623075825	updated	input={0; 0.2; 0.61; 0.7; -1; 0}; output={0; -0.2; -0.61; -0.7; -1; 0}
1365623075889	updated	input={0; 0.2; 0.61; 0.7; -1; 0}; output={0; -0.2; -0.61; -0.7; -1; 0}
1365623075911	updated	input={0; 0.2; 0.61; 0.7; -1; 0}; output={0; -0.2; -0.61; -0.7; -1; 0}
1365623075922	updated	input={0; 0.4; 0.61; 0.7; -1; 0}; output={0; -0.4; -0.61; -0.7; -1; 0}
1365623075934	updated	input={0; 0.4; 0.61; 0.7; -1; 0}; output={0; -0.4; -0.61; -0.7; -1; 0}
1365623075995	updated	input={0; 0.4; 0.61; 0.71; -1; 0}; output={0; -0.4; -0.61; -0.71; -1; 0}
1365623076005	updated	input={0; 0.4; 0.61; 0.71; -1; 0}; output={0; -0.4; -0.61; -0.71; -1; 0}
1365623076032	updated	input={0; 0.4; 0.61; 0.71; -1; 0}; output={0; -0.4; -0.61; -0.71; -1; 0}
1365623076048	updated	input={0; 0.6; 0.61; 0.71; -1; 0}; output={0; -0.6; -0.61; -0.71; -1; 0}
1365623076110	updated	input={0; 0.6; 0.61; 0.71; -1; 0}; output={0; -0.6; -0.61; -0.71; -1; 0}
1365623076119	updated	input={0; 0.6; 0.61; 0.71; -1; 0}; output={0; -0.6; -0.61; -0.71; -1; 0}
1365623076130	updated	input={0; 0.6; 0.61; 0.71; -1; 0}; output={0; -0.6; -0.61; -0.71; -1; 0}
1365623076141	updated	input={0; 0.6; 0.61; 0.71; -1; 0}; output={0; -0.6; -0.61; -0.71; -1; 0}
1365623076211	updated	input={0; 0.8; 0.61; 0.71; -1; 0}; output={0; -0.8; -0.61; -0.71; -1; 0}
1365623076222	updated	input={0; 0.8; 0.61; 0.71; -1; 0}; output={0; -0.8; -0.61; -0.71; -1; 0}
1365623076232	updated	input={0; 0.8; 0.61; 0.71; -1; 0}; output={0; -0.8; -0.61; -0.71; -1; 0}
1365623076525	updated	input={0; 1; 0.61; 0.71; -1; 0}; output={0; -1; -0.61; -0.71; -1; 0}
1365623076817	updated	input={0; 1; 0.61; 0.71; -1; 0.2}; output={0; -1; -0.61; -0.71; -1; 0.2}
1365623077376	updated	input={0; 1; 0.61; 0.71; -1; 0.4}; output={0; -1; -0.61; -0.71; -1; 0.4}
1365623077831	updated	input={0; 1; 0.61; 0.71; -1; 0.2}; output={0; -1; -0.61; -0.71; -1; 0.2}
1365623078027	updated	input={0; 1; 0.61; 0.71; -1; 0}; output={0; -1; -0.61; -0.71; -1; 0}
1365623078147	updated	input={0.2; 1; 0.61; 0.71; -1; 0}; output={-0.2; -1; -0.61; -0.71; -1; 0}
1365623078251	updated	input={0.2; 1; 0.61; 0.71; -1; -0.2}; output={-0.2; -1; -0.61; -0.71; -1; -0.2}
1365623078269	solved	Training #2 (Individual)
1365623082149	initialized	name="Training #3 (Individual)"; target={-1; -0.03; -0.88; -0.48; -0.88; -0.47}
1365623092266	updated	input={0; 0; 0.6; 0; 0; 0}; output={0; 0; -0.27; -0.53; 0; 0}
1365623094448	updated	input={0.2; 0; 0.6; 0; 0; 0}; output={-0.15; -0.13; -0.27; -0.53; 0; 0}
1365623095506	updated	input={0.2; 0; 0.6; 0; -0.2; 0}; output={-0.15; -0.13; -0.27; -0.53; 0.11; 0.17}
1365623095943	updated	input={0.2; 0; 0.6; 0; -0.4; 0}; output={-0.15; -0.13; -0.27; -0.53; 0.23; 0.33}
1365623096304	updated	input={0.2; 0; 0.6; 0; -0.6; 0}; output={-0.15; -0.13; -0.27; -0.53; 0.34; 0.5}
1365623096341	updated	input={0; 0; 0.6; 0; -0.6; 0}; output={0; 0; -0.27; -0.53; 0.34; 0.5}
1365623096484	updated	input={0; 0; 0.6; -0.34; -0.6; 0}; output={0; 0; 0.02; -0.68; 0.34; 0.5}
1365623096642	updated	input={0; 0; 0.6; -0.34; -0.8; 0}; output={0; 0; 0.02; -0.68; 0.45; 0.66}
1365623096925	updated	input={0; 0; 0.6; -0.34; -1; 0}; output={0; 0; 0.02; -0.68; 0.56; 0.83}
1365623097102	updated	input={-0.2; 0; 0.6; -0.34; -1; 0}; output={0.15; 0.13; 0.02; -0.68; 0.56; 0.83}
1365623097468	updated	input={-0.2; 0; 0.6; -0.34; -0.8; 0}; output={0.15; 0.13; 0.02; -0.68; 0.45; 0.66}
1365623097684	updated	input={-0.2; 0; 0.6; -0.34; -0.6; 0}; output={0.15; 0.13; 0.02; -0.68; 0.34; 0.5}
1365623097772	updated	input={0; 0; 0.6; -0.34; -0.6; 0}; output={0; 0; 0.02; -0.68; 0.34; 0.5}
1365623097874	updated	input={0; 0; 0.6; -0.34; -0.4; 0}; output={0; 0; 0.02; -0.68; 0.23; 0.33}
1365623098042	updated	input={0; 0; 0.6; 0.1; -0.4; 0}; output={0; 0; -0.36; -0.48; 0.23; 0.33}
1365623098085	updated	input={0; 0; 0.6; 0.1; -0.2; 0}; output={0; 0; -0.36; -0.48; 0.11; 0.17}
1365623098276	updated	input={0; 0; 0.6; 0.1; 0; 0}; output={0; 0; -0.36; -0.48; 0; 0}
1365623098478	updated	input={0; 0; 0.6; 0.1; 0.2; 0}; output={0; 0; -0.36; -0.48; -0.11; -0.17}
1365623098660	updated	input={0; 0; 0.6; 0.1; 0.4; 0}; output={0; 0; -0.36; -0.48; -0.23; -0.33}
1365623098750	updated	input={-0.2; 0; 0.6; 0.1; 0.4; 0}; output={0.15; 0.13; -0.36; -0.48; -0.23; -0.33}
1365623098871	updated	input={-0.2; 0; 0.6; 0.1; 0.6; 0}; output={0.15; 0.13; -0.36; -0.48; -0.34; -0.5}
1365623099269	updated	input={-0.2; 0; 0.6; 0.5; 0.6; 0}; output={0.15; 0.13; -0.72; -0.3; -0.34; -0.5}
1365623099371	updated	input={-0.2; 0; 0.6; 0.5; 0.8; 0}; output={0.15; 0.13; -0.72; -0.3; -0.45; -0.66}
1365623099674	updated	input={0; 0; 0.6; 0.5; 0.8; 0}; output={0; 0; -0.72; -0.3; -0.45; -0.66}
1365623099727	updated	input={0; 0; 0.6; 0.5; 1; 0}; output={0; 0; -0.72; -0.3; -0.56; -0.83}
1365623100045	updated	input={0.2; 0; 0.6; 0.5; 1; 0}; output={-0.15; -0.13; -0.72; -0.3; -0.56; -0.83}
1365623101359	updated	input={0; 0; 0.6; 0.5; 1; 0}; output={0; 0; -0.72; -0.3; -0.56; -0.83}
1365623102236	updated	input={0; -0.2; 0.6; 0.5; 1; 0}; output={0.13; -0.15; -0.72; -0.3; -0.56; -0.83}
1365623102565	updated	input={0; -0.4; 0.6; 0.5; 1; 0}; output={0.26; -0.3; -0.72; -0.3; -0.56; -0.83}
1365623102856	updated	input={0; -0.6; 0.6; 0.5; 1; 0}; output={0.4; -0.45; -0.72; -0.3; -0.56; -0.83}
1365623102928	updated	input={0; -0.6; 0.6; 0.79; 1; 0}; output={0.4; -0.45; -0.98; -0.16; -0.56; -0.83}
1365623103132	updated	input={0; -0.4; 0.6; 0.79; 1; 0}; output={0.26; -0.3; -0.98; -0.16; -0.56; -0.83}
1365623103317	updated	input={0; -0.2; 0.6; 0.79; 1; 0}; output={0.13; -0.15; -0.98; -0.16; -0.56; -0.83}
1365623103474	updated	input={0; 0; 0.6; 0.79; 1; 0}; output={0; 0; -0.98; -0.16; -0.56; -0.83}
1365623103633	updated	input={0; 0.2; 0.6; 0.79; 1; 0}; output={-0.13; 0.15; -0.98; -0.16; -0.56; -0.83}
1365623103804	updated	input={0; 0.4; 0.6; 0.79; 1; 0}; output={-0.26; 0.3; -0.98; -0.16; -0.56; -0.83}
1365623103869	updated	input={0; 0.4; 0.6; 0.79; 1; 0}; output={-0.26; 0.3; -0.98; -0.16; -0.56; -0.83}
1365623103964	updated	input={0; 0.6; 0.6; 0.79; 1; 0}; output={-0.4; 0.45; -0.98; -0.16; -0.56; -0.83}
1365623104078	updated	input={0; 0.6; 0.6; 0.79; 1; -0.2}; output={-0.4; 0.45; -0.98; -0.16; -0.4; -0.94}
1365623104154	updated	input={0; 0.8; 0.6; 0.79; 1; -0.2}; output={-0.53; 0.6; -0.98; -0.16; -0.4; -0.94}
1365623104395	updated	input={0; 0.8; 0.6; 0.79; 1; -0.4}; output={-0.53; 0.6; -0.98; -0.16; -0.23; -1.05}
1365623104639	updated	input={0; 0.8; 0.6; 0.79; 1; -0.2}; output={-0.53; 0.6; -0.98; -0.16; -0.4; -0.94}
1365623104861	updated	input={0; 0.8; 0.6; 0.79; 1; 0}; output={-0.53; 0.6; -0.98; -0.16; -0.56; -0.83}
1365623105091	updated	input={0; 0.8; 0.6; 0.79; 1; 0.2}; output={-0.53; 0.6; -0.98; -0.16; -0.73; -0.71}
1365623105150	updated	input={-0.2; 0.8; 0.6; 0.79; 1; 0.2}; output={-0.38; 0.73; -0.98; -0.16; -0.73; -0.71}
1365623105407	updated	input={-0.2; 0.8; 0.6; 0.79; 1; 0.4}; output={-0.38; 0.73; -0.98; -0.16; -0.89; -0.6}
1365623105576	updated	input={-0.4; 0.8; 0.6; 0.79; 1; 0.4}; output={-0.23; 0.87; -0.98; -0.16; -0.89; -0.6}
1365623105833	updated	input={-0.4; 0.8; 0.6; 0.79; 1; 0.6}; output={-0.23; 0.87; -0.98; -0.16; -1.06; -0.49}
1365623106172	updated	input={-0.2; 0.8; 0.6; 0.79; 1; 0.6}; output={-0.38; 0.73; -0.98; -0.16; -1.06; -0.49}
1365623106337	updated	input={0; 0.8; 0.6; 0.79; 1; 0.6}; output={-0.53; 0.6; -0.98; -0.16; -1.06; -0.49}
1365623106454	updated	input={0; 0.8; 0.6; 0.79; 1; 0.4}; output={-0.53; 0.6; -0.98; -0.16; -0.89; -0.6}
1365623106525	updated	input={0.2; 0.8; 0.6; 0.79; 1; 0.4}; output={-0.68; 0.47; -0.98; -0.16; -0.89; -0.6}
1365623106662	updated	input={0.4; 0.8; 0.6; 0.79; 1; 0.4}; output={-0.83; 0.34; -0.98; -0.16; -0.89; -0.6}
1365623106830	updated	input={0.6; 0.8; 0.6; 0.79; 1; 0.4}; output={-0.98; 0.21; -0.98; -0.16; -0.89; -0.6}
1365623107001	updated	input={0.8; 0.8; 0.6; 0.79; 1; 0.4}; output={-1.13; 0.07; -0.98; -0.16; -0.89; -0.6}
1365623107322	updated	input={0.8; 0.8; 0.75; 0.79; 1; 0.4}; output={-1.13; 0.07; -1.05; -0.3; -0.89; -0.6}
1365623108465	updated	input={0.8; 0.8; 0.75; 0.79; 0.8; 0.4}; output={-1.13; 0.07; -1.05; -0.3; -0.78; -0.44}
1365623108735	updated	input={0.8; 0.6; 0.75; 0.79; 0.8; 0.4}; output={-1; -0.08; -1.05; -0.3; -0.78; -0.44}
1365623108969	updated	input={0.8; 0.8; 0.75; 0.79; 0.8; 0.4}; output={-1.13; 0.07; -1.05; -0.3; -0.78; -0.44}
1365623109246	updated	input={0.8; 0.8; 0.34; 0.79; 0.8; 0.4}; output={-1.13; 0.07; -0.86; 0.06; -0.78; -0.44}
1365623109806	updated	input={0.8; 0.6; 0.34; 0.79; 0.8; 0.4}; output={-1; -0.08; -0.86; 0.06; -0.78; -0.44}
1365623110942	updated	input={0.8; 0.6; 0.43; 0.79; 0.8; 0.4}; output={-1; -0.08; -0.9; -0.02; -0.78; -0.44}
1365623111998	updated	input={0.8; 0.6; 0.54; 0.79; 0.8; 0.4}; output={-1; -0.08; -0.95; -0.11; -0.78; -0.44}
1365623114875	updated	input={0.8; 0.6; 0.54; 0.72; 0.8; 0.4}; output={-1; -0.08; -0.89; -0.14; -0.78; -0.44}
1365623116193	updated	input={0.8; 0.6; 0.54; 0.54; 0.8; 0.4}; output={-1; -0.08; -0.73; -0.23; -0.78; -0.44}
1365623118076	updated	input={0.8; 0.6; 0.54; 0.2; 0.8; 0.4}; output={-1; -0.08; -0.43; -0.38; -0.78; -0.44}
1365623119910	updated	input={0.8; 0.6; 0.54; 0.2; 0.8; 0.4}; output={-1; -0.08; -0.43; -0.38; -0.78; -0.44}
1365623121960	updated	input={0.8; 0.6; 0.33; 0.2; 0.8; 0.4}; output={-1; -0.08; -0.33; -0.2; -0.78; -0.44}
1365623123382	updated	input={0.8; 0.6; 0.01; 0.2; 0.8; 0.4}; output={-1; -0.08; -0.18; 0.09; -0.78; -0.44}
1365623124676	updated	input={0.8; 0.6; 0.62; 0.2; 0.8; 0.4}; output={-1; -0.08; -0.47; -0.46; -0.78; -0.44}
1365623126136	updated	input={0.8; 0.6; 0.75; 0.2; 0.8; 0.4}; output={-1; -0.08; -0.53; -0.57; -0.78; -0.44}
1365623129179	updated	input={0.8; 0.6; 0.75; 0.84; 0.8; 0.4}; output={-1; -0.08; -1.09; -0.28; -0.78; -0.44}
1365623130658	updated	input={0.8; 0.6; 0.75; 0.7; 0.8; 0.4}; output={-1; -0.08; -0.96; -0.35; -0.78; -0.44}
1365623131633	updated	input={0.8; 0.6; 0.75; 0.56; 0.8; 0.4}; output={-1; -0.08; -0.84; -0.41; -0.78; -0.44}
1365623131655	solved	Training #3 (Individual)
1365623135991	initialized	name="Training #4 (Team)"; target={-0.64; -0.22; -0.74}
1365623140757	updated	input={0; 0.33; 0}; output={0; -0.33; 0}
1365623143228	updated	input={0.2; 0.33; 0}; output={0.2; -0.33; 0}
1365623143722	updated	input={0.2; 0.04; 0}; output={0.2; -0.04; 0}
1365623143749	updated	input={0; 0.04; 0}; output={0; -0.04; 0}
1365623144128	updated	input={-0.2; 0.04; 0}; output={-0.2; -0.04; 0}
1365623144467	updated	input={0; 0.04; 0}; output={0; -0.04; 0}
1365623144631	updated	input={0.2; 0.04; 0}; output={0.2; -0.04; 0}
1365623144790	updated	input={0.4; 0.04; 0}; output={0.4; -0.04; 0}
1365623144952	updated	input={0.6; 0.04; 0}; output={0.6; -0.04; 0}
1365623145108	updated	input={0.8; 0.04; 0}; output={0.8; -0.04; 0}
1365623145324	updated	input={1; 0.04; 0}; output={1; -0.04; 0}
1365623145493	updated	input={0.8; 0.04; 0}; output={0.8; -0.04; 0}
1365623145621	updated	input={0.6; 0.04; 0}; output={0.6; -0.04; 0}
1365623145887	updated	input={0.4; 0.04; 0}; output={0.4; -0.04; 0}
1365623146399	updated	input={0.2; 0.04; 0}; output={0.2; -0.04; 0}
1365623146603	updated	input={0; 0.04; 0}; output={0; -0.04; 0}
1365623146768	updated	input={-0.2; 0.04; 0}; output={-0.2; -0.04; 0}
1365623146920	updated	input={-0.4; 0.04; 0}; output={-0.4; -0.04; 0}
1365623147082	updated	input={-0.6; 0.04; 0}; output={-0.6; -0.04; 0}
1365623147250	updated	input={-0.8; 0.04; 0}; output={-0.8; -0.04; 0}
1365623147468	updated	input={-0.6; 0.04; 0}; output={-0.6; -0.04; 0}
1365623147661	updated	input={-0.4; 0.04; 0}; output={-0.4; -0.04; 0}
1365623147801	updated	input={-0.2; 0.04; 0}; output={-0.2; -0.04; 0}
1365623148095	updated	input={0; 0.04; 0}; output={0; -0.04; 0}
1365623148481	updated	input={0.2; 0.04; 0}; output={0.2; -0.04; 0}
1365623148805	updated	input={0; 0.04; 0}; output={0; -0.04; 0}
1365623150366	updated	input={0; 0.04; 0}; output={0; -0.04; 0}
1365623150478	updated	input={0; 0.04; 0.2}; output={0; -0.04; -0.2}
1365623150763	updated	input={0; 0.04; 0.2}; output={0; -0.04; -0.2}
1365623150908	updated	input={0; 0.04; 0.4}; output={0; -0.04; -0.4}
1365623151075	updated	input={0; 0.04; 0.4}; output={0; -0.04; -0.4}
1365623151173	updated	input={0; 0.04; 0.6}; output={0; -0.04; -0.6}
1365623151277	updated	input={0; 0.04; 0.6}; output={0; -0.04; -0.6}
1365623151408	updated	input={0; 0.04; 0.8}; output={0; -0.04; -0.8}
1365623151534	updated	input={0; 0.04; 0.8}; output={0; -0.04; -0.8}
1365623151614	updated	input={0; 0.04; 1}; output={0; -0.04; -1}
1365623152019	updated	input={0; 0.04; 0.8}; output={0; -0.04; -0.8}
1365623152199	updated	input={0; 0.04; 0.6}; output={0; -0.04; -0.6}
1365623152404	updated	input={0; 0.04; 0.4}; output={0; -0.04; -0.4}
1365623152940	updated	input={0; 0.04; 0.2}; output={0; -0.04; -0.2}
1365623152994	updated	input={0; 0.04; 0}; output={0; -0.04; 0}
1365623153029	updated	input={0; 0.04; -0.2}; output={0; -0.04; 0.2}
1365623153062	updated	input={0; 0.04; -0.4}; output={0; -0.04; 0.4}
1365623153094	updated	input={0; 0.04; -0.6}; output={0; -0.04; 0.6}
1365623153125	updated	input={0; 0.04; -0.8}; output={0; -0.04; 0.8}
1365623153169	updated	input={0; 0.04; -1}; output={0; -0.04; 1}
1365623153576	updated	input={0; 0.04; -0.8}; output={0; -0.04; 0.8}
1365623154109	updated	input={0; 0.04; -0.6}; output={0; -0.04; 0.6}
1365623154146	updated	input={0; 0.04; -0.4}; output={0; -0.04; 0.4}
1365623154186	updated	input={0; 0.04; -0.2}; output={0; -0.04; 0.2}
1365623154224	updated	input={0; 0.04; 0}; output={0; -0.04; 0}
1365623154258	updated	input={0; 0.04; 0.2}; output={0; -0.04; -0.2}
1365623154293	updated	input={0; 0.04; 0.4}; output={0; -0.04; -0.4}
1365623154348	updated	input={0; 0.04; 0.6}; output={0; -0.04; -0.6}
1365623154385	updated	input={0; 0.04; 1}; output={0; -0.04; -1}
1365623154394	updated	input={0; 0.04; 1}; output={0; -0.04; -1}
1365623154714	updated	input={0; 0.04; 0.8}; output={0; -0.04; -0.8}
1365623155248	updated	input={0; 0.04; 0.6}; output={0; -0.04; -0.6}
1365623155288	updated	input={0; 0.04; 0.4}; output={0; -0.04; -0.4}
1365623155576	updated	input={0; 0.04; 0.2}; output={0; -0.04; -0.2}
1365623155784	updated	input={0; 0.04; 0}; output={0; -0.04; 0}
1365623158739	updated	input={0; 0.31; 0}; output={0; -0.31; 0}
1365623160157	updated	input={0; 0.74; 0}; output={0; -0.74; 0}
1365623161389	updated	input={0.2; 0.74; 0}; output={0.2; -0.74; 0}
1365623161448	updated	input={0.2; 0.06; 0}; output={0.2; -0.06; 0}
1365623161661	updated	input={0; 0.06; 0}; output={0; -0.06; 0}
1365623162037	updated	input={-0.2; 0.06; 0}; output={-0.2; -0.06; 0}
1365623162234	updated	input={0; 0.06; 0}; output={0; -0.06; 0}
1365623164755	updated	input={0; -0.3; 0}; output={0; 0.3; 0}
1365623166771	updated	input={0; -0.3; 0}; output={0; 0.3; 0}
1365623168151	updated	input={0; -0.62; 0}; output={0; 0.62; 0}
1365623188752	updated	input={0; -0.62; -0.2}; output={0; 0.62; 0.2}
1365623188983	updated	input={0; -0.62; -0.4}; output={0; 0.62; 0.4}
1365623189224	updated	input={0; -0.62; -0.2}; output={0; 0.62; 0.2}
1365623189360	updated	input={0; -0.45; -0.2}; output={0; 0.45; 0.2}
1365623189436	updated	input={0; -0.45; 0}; output={0; 0.45; 0}
1365623189663	updated	input={0; -0.45; 0.2}; output={0; 0.45; -0.2}
1365623189890	updated	input={0; -0.45; 0.4}; output={0; 0.45; -0.4}
1365623190138	updated	input={0; -0.45; 0.6}; output={0; 0.45; -0.6}
1365623190296	updated	input={0; -0.45; 0.4}; output={0; 0.45; -0.4}
1365623190502	updated	input={0; -0.45; 0.2}; output={0; 0.45; -0.2}
1365623190692	updated	input={0; -0.95; 0.2}; output={0; 0.95; -0.2}
1365623190727	updated	input={0; -0.95; 0}; output={0; 0.95; 0}
1365623190908	updated	input={0; -0.95; -0.2}; output={0; 0.95; 0.2}
1365623191136	updated	input={0; -0.95; -0.4}; output={0; 0.95; 0.4}
1365623191421	updated	input={0; -0.95; -0.2}; output={0; 0.95; 0.2}
1365623191657	updated	input={0; -0.95; 0}; output={0; 0.95; 0}
1365623191882	updated	input={0; -0.95; 0.2}; output={0; 0.95; -0.2}
1365623192142	updated	input={0; -0.95; 0.4}; output={0; 0.95; -0.4}
1365623192375	updated	input={0; -0.43; 0.4}; output={0; 0.43; -0.4}
1365623192431	updated	input={0; -0.43; 0.6}; output={0; 0.43; -0.6}
1365623192639	updated	input={0; -0.43; 0.8}; output={0; 0.43; -0.8}
1365623192921	updated	input={0; -0.43; 0.6}; output={0; 0.43; -0.6}
1365623193207	updated	input={0; -0.43; 0.4}; output={0; 0.43; -0.4}
1365623194101	updated	input={0; -0.43; 0.6}; output={0; 0.43; -0.6}
1365623194394	updated	input={0; -0.43; 0.4}; output={0; 0.43; -0.4}
1365623195195	updated	input={0; -0.43; 0.2}; output={0; 0.43; -0.2}
1365623195620	updated	input={0; -0.43; 0}; output={0; 0.43; 0}
1365623196026	updated	input={0; -0.43; -0.2}; output={0; 0.43; 0.2}
1365623197214	updated	input={0; -0.43; 0}; output={0; 0.43; 0}
1365623197411	updated	input={0; -0.43; 0.2}; output={0; 0.43; -0.2}
1365623197602	updated	input={0; -0.43; 0.4}; output={0; 0.43; -0.4}
1365623197816	updated	input={0; -0.43; 0.6}; output={0; 0.43; -0.6}
1365623198096	updated	input={0; -0.43; 0.8}; output={0; 0.43; -0.8}
1365623202217	updated	input={0.2; -0.43; 0.8}; output={0.2; 0.43; -0.8}
1365623202492	updated	input={0.4; -0.43; 0.8}; output={0.4; 0.43; -0.8}
1365623202661	updated	input={0.6; -0.43; 0.8}; output={0.6; 0.43; -0.8}
1365623203515	updated	input={0.4; -0.43; 0.8}; output={0.4; 0.43; -0.8}
1365623203913	updated	input={0.2; -0.43; 0.8}; output={0.2; 0.43; -0.8}
1365623204245	updated	input={0; -0.43; 0.8}; output={0; 0.43; -0.8}
1365623204546	updated	input={-0.2; -0.43; 0.8}; output={-0.2; 0.43; -0.8}
1365623204800	updated	input={-0.4; -0.43; 0.8}; output={-0.4; 0.43; -0.8}
1365623205043	updated	input={-0.6; -0.43; 0.8}; output={-0.6; 0.43; -0.8}
1365623205373	updated	input={-0.8; -0.43; 0.8}; output={-0.8; 0.43; -0.8}
1365623207772	updated	input={-0.6; -0.43; 0.8}; output={-0.6; 0.43; -0.8}
1365623219108	updated	input={-0.6; 0.7; 0.8}; output={-0.6; -0.7; -0.8}
1365623221472	updated	input={-0.6; 0.7; 0.8}; output={-0.6; -0.7; -0.8}
1365623222005	updated	input={-0.6; 0.7; 0.8}; output={-0.6; -0.7; -0.8}
1365623222058	updated	input={-0.6; 0.7; 0.8}; output={-0.6; -0.7; -0.8}
1365623222100	updated	input={-0.6; 0.7; 0.8}; output={-0.6; -0.7; -0.8}
1365623222140	updated	input={-0.6; 0.7; 0.8}; output={-0.6; -0.7; -0.8}
1365623222149	updated	input={-0.6; 0.7; 0.8}; output={-0.6; -0.7; -0.8}
1365623222216	updated	input={-0.6; 0.7; 0.8}; output={-0.6; -0.7; -0.8}
1365623222225	updated	input={-0.6; 0.7; 0.8}; output={-0.6; -0.7; -0.8}
1365623222265	updated	input={-0.6; 0.7; 0.8}; output={-0.6; -0.7; -0.8}
1365623222306	updated	input={-0.6; 0.69; 0.8}; output={-0.6; -0.69; -0.8}
1365623222359	updated	input={-0.6; 0.69; 0.8}; output={-0.6; -0.69; -0.8}
1365623222368	updated	input={-0.6; 0.69; 0.8}; output={-0.6; -0.69; -0.8}
1365623222424	updated	input={-0.6; 0.69; 0.8}; output={-0.6; -0.69; -0.8}
1365623222439	updated	input={-0.6; 0.69; 0.8}; output={-0.6; -0.69; -0.8}
1365623222485	updated	input={-0.6; 0.69; 0.8}; output={-0.6; -0.69; -0.8}
1365623222518	updated	input={-0.6; 0.69; 0.8}; output={-0.6; -0.69; -0.8}
1365623222576	updated	input={-0.6; 0.68; 0.8}; output={-0.6; -0.68; -0.8}
1365623222587	updated	input={-0.6; 0.68; 0.8}; output={-0.6; -0.68; -0.8}
1365623222597	updated	input={-0.6; 0.68; 0.8}; output={-0.6; -0.68; -0.8}
1365623222640	updated	input={-0.6; 0.68; 0.8}; output={-0.6; -0.68; -0.8}
1365623222649	updated	input={-0.6; 0.68; 0.8}; output={-0.6; -0.68; -0.8}
1365623222700	updated	input={-0.6; 0.68; 0.8}; output={-0.6; -0.68; -0.8}
1365623222730	updated	input={-0.6; 0.68; 0.8}; output={-0.6; -0.68; -0.8}
1365623222776	updated	input={-0.6; 0.68; 0.8}; output={-0.6; -0.68; -0.8}
1365623222809	updated	input={-0.6; 0.68; 0.8}; output={-0.6; -0.68; -0.8}
1365623222916	updated	input={-0.6; 0.68; 0.8}; output={-0.6; -0.68; -0.8}
1365623222953	updated	input={-0.6; 0.67; 0.8}; output={-0.6; -0.67; -0.8}
1365623223025	updated	input={-0.6; 0.67; 0.8}; output={-0.6; -0.67; -0.8}
1365623223035	updated	input={-0.6; 0.67; 0.8}; output={-0.6; -0.67; -0.8}
1365623223095	updated	input={-0.6; 0.67; 0.8}; output={-0.6; -0.67; -0.8}
1365623223168	updated	input={-0.6; 0.67; 0.8}; output={-0.6; -0.67; -0.8}
1365623223179	updated	input={-0.6; 0.67; 0.8}; output={-0.6; -0.67; -0.8}
1365623223190	updated	input={-0.6; 0.67; 0.8}; output={-0.6; -0.67; -0.8}
1365623223200	updated	input={-0.6; 0.67; 0.8}; output={-0.6; -0.67; -0.8}
1365623223217	updated	input={-0.6; 0.66; 0.8}; output={-0.6; -0.66; -0.8}
1365623223267	updated	input={-0.6; 0.66; 0.8}; output={-0.6; -0.66; -0.8}
1365623223286	updated	input={-0.6; 0.66; 0.8}; output={-0.6; -0.66; -0.8}
1365623223295	updated	input={-0.6; 0.66; 0.8}; output={-0.6; -0.66; -0.8}
1365623223306	updated	input={-0.6; 0.66; 0.8}; output={-0.6; -0.66; -0.8}
1365623223314	updated	input={-0.6; 0.66; 0.8}; output={-0.6; -0.66; -0.8}
1365623223360	updated	input={-0.6; 0.66; 0.8}; output={-0.6; -0.66; -0.8}
1365623223369	updated	input={-0.6; 0.66; 0.8}; output={-0.6; -0.66; -0.8}
1365623223393	updated	input={-0.6; 0.66; 0.8}; output={-0.6; -0.66; -0.8}
1365623223453	updated	input={-0.6; 0.66; 0.8}; output={-0.6; -0.66; -0.8}
1365623223462	updated	input={-0.6; 0.66; 0.8}; output={-0.6; -0.66; -0.8}
1365623223470	updated	input={-0.6; 0.66; 0.8}; output={-0.6; -0.66; -0.8}
1365623223515	updated	input={-0.6; 0.66; 0.8}; output={-0.6; -0.66; -0.8}
1365623223525	updated	input={-0.6; 0.66; 0.8}; output={-0.6; -0.66; -0.8}
1365623223592	updated	input={-0.6; 0.65; 0.8}; output={-0.6; -0.65; -0.8}
1365623223600	updated	input={-0.6; 0.65; 0.8}; output={-0.6; -0.65; -0.8}
1365623223647	updated	input={-0.6; 0.65; 0.8}; output={-0.6; -0.65; -0.8}
1365623223656	updated	input={-0.6; 0.65; 0.8}; output={-0.6; -0.65; -0.8}
1365623223714	updated	input={-0.6; 0.65; 0.8}; output={-0.6; -0.65; -0.8}
1365623223725	updated	input={-0.6; 0.65; 0.8}; output={-0.6; -0.65; -0.8}
1365623223771	updated	input={-0.6; 0.65; 0.8}; output={-0.6; -0.65; -0.8}
1365623226271	updated	input={-0.6; 0.57; 0.8}; output={-0.6; -0.57; -0.8}
1365623228127	updated	input={-0.6; 0.37; 0.8}; output={-0.6; -0.37; -0.8}
1365623228701	updated	input={-0.6; 0.17; 0.8}; output={-0.6; -0.17; -0.8}
1365623228723	solved	Training #4 (Team)
1365623232688	initialized	name="Training #5 (Team)"; target={-0.17; -0.59; -0.79}
1365623235624	updated	input={0.2; 0; 0}; output={-0.08; -0.11; -0.15}
1365623235998	updated	input={0; 0; 0}; output={0; 0; 0}
1365623236288	updated	input={0.2; 0; 0}; output={-0.08; -0.11; -0.15}
1365623240313	updated	input={0.2; 0; -0.2}; output={0.09; -0.09; -0.25}
1365623240807	updated	input={0.2; 0; -0.4}; output={0.27; -0.08; -0.35}
1365623242593	updated	input={0.4; 0; -0.4}; output={0.19; -0.19; -0.5}
1365623242981	updated	input={0.6; 0; -0.4}; output={0.11; -0.29; -0.65}
1365623243109	updated	input={0.8; 0; -0.4}; output={0.03; -0.4; -0.8}
1365623243269	updated	input={1; 0; -0.4}; output={-0.05; -0.51; -0.95}
1365623244007	updated	input={1; 0; -0.2}; output={-0.22; -0.52; -0.85}
1365623244019	solved	Training #5 (Team)
1365623288097	initialized	name="Onerous Effect (Team)"; target={-0.42; -0.63; -0.65}
1365623290767	updated	input={0.2; 0; 0}; output={-0.2; 0; 0}
1365623291262	updated	input={0; 0; 0}; output={0; 0; 0}
1365623291764	updated	input={-0.2; 0; 0}; output={0.2; 0; 0}
1365623291964	updated	input={-0.4; 0; 0}; output={0.4; 0; 0}
1365623292304	updated	input={-0.2; 0; 0}; output={0.2; 0; 0}
1365623292622	updated	input={0; 0; 0}; output={0; 0; 0}
1365623292911	updated	input={0.2; 0; 0}; output={-0.2; 0; 0}
1365623293237	updated	input={0.4; 0; 0}; output={-0.4; 0; 0}
1365623293611	updated	input={0.6; 0; 0}; output={-0.6; 0; 0}
1365623293954	updated	input={0.4; 0; 0}; output={-0.4; 0; 0}
1365623294225	updated	input={0.2; 0; 0}; output={-0.2; 0; 0}
1365623294627	updated	input={0.4; 0; 0}; output={-0.4; 0; 0}
1365623295098	updated	input={0.6; 0; 0}; output={-0.6; 0; 0}
1365623296810	updated	input={0.4; 0; 0}; output={-0.4; 0; 0}
1365623299477	updated	input={0.4; 0; 0.2}; output={-0.4; 0; 0.2}
1365623300054	updated	input={0.4; 0; 0}; output={-0.4; 0; 0}
1365623300928	updated	input={0.4; 0; -0.2}; output={-0.4; 0; -0.2}
1365623301903	updated	input={0.4; 0; -0.4}; output={-0.4; 0; -0.4}
1365623302058	updated	input={0.4; 0.2; -0.4}; output={-0.4; 0.2; -0.4}
1365623302260	updated	input={0.4; 0.2; -0.6}; output={-0.4; 0.2; -0.6}
1365623302365	updated	input={0.4; 0.4; -0.6}; output={-0.4; 0.4; -0.6}
1365623303872	updated	input={0.4; 0.2; -0.6}; output={-0.4; 0.2; -0.6}
1365623306697	updated	input={0.4; 0; -0.6}; output={-0.4; 0; -0.6}
1365623308086	updated	input={0.4; 0.2; -0.6}; output={-0.4; 0.2; -0.6}
1365623309088	updated	input={0.4; 0.4; -0.6}; output={-0.4; 0.4; -0.6}
1365623310256	updated	input={0.4; 0.2; -0.6}; output={-0.4; 0.2; -0.6}
1365623310597	updated	input={0.4; 0; -0.6}; output={-0.4; 0; -0.6}
1365623311306	updated	input={0.4; -0.2; -0.6}; output={-0.4; -0.2; -0.6}
1365623312636	updated	input={0.4; -0.4; -0.6}; output={-0.4; -0.4; -0.6}
1365623312909	updated	input={0.4; -0.6; -0.6}; output={-0.4; -0.6; -0.6}
1365623312929	solved	Onerous Effect (Team)
1365623337438	initialized	name="Hallowed Sign (Individual)"; target={-0.98; -0.19; -0.79; -0.62; -0.26; -0.97}
1365623338965	updated	input={0.2; 0; 0; 0; 0; 0}; output={-0.19; -0.07; 0; 0; 0; 0}
1365623339088	updated	input={0.4; 0; 0; 0; 0; 0}; output={-0.38; -0.13; 0; 0; 0; 0}
1365623339257	updated	input={0.6; 0; 0; 0; 0; 0}; output={-0.56; -0.2; 0; 0; 0; 0}
1365623339704	updated	input={0.4; 0; 0; 0; 0; 0}; output={-0.38; -0.13; 0; 0; 0; 0}
1365623340058	updated	input={0.6; 0; 0; 0; 0; 0}; output={-0.56; -0.2; 0; 0; 0; 0}
1365623340247	updated	input={0.8; 0; 0; 0; 0; 0}; output={-0.75; -0.27; 0; 0; 0; 0}
1365623340414	updated	input={0.8; 0; 0; 0; -0.2; 0}; output={-0.75; -0.27; 0; 0; 0.16; 0.13}
1365623340677	updated	input={0.8; 0; 0; 0; -0.4; 0}; output={-0.75; -0.27; 0; 0; 0.31; 0.25}
1365623341535	updated	input={0.8; 0; 0; 0; -0.2; 0}; output={-0.75; -0.27; 0; 0; 0.16; 0.13}
1365623341565	updated	input={0.8; 0; 0; 0; 0.2; 0}; output={-0.75; -0.27; 0; 0; -0.16; -0.13}
1365623341573	updated	input={0.8; 0; 0; 0; 0.2; 0}; output={-0.75; -0.27; 0; 0; -0.16; -0.13}
1365623341637	updated	input={0.8; 0; 0; 0; 0.4; 0}; output={-0.75; -0.27; 0; 0; -0.31; -0.25}
1365623341859	updated	input={0.8; 0.2; 0; 0; 0.4; 0}; output={-0.82; -0.08; 0; 0; -0.31; -0.25}
1365623342326	updated	input={0.8; 0.4; 0; 0; 0.4; 0}; output={-0.89; 0.11; 0; 0; -0.31; -0.25}
1365623343138	updated	input={0.8; 0.4; 0; 0; 0.4; -0.2}; output={-0.89; 0.11; 0; 0; -0.19; -0.41}
1365623343180	updated	input={0.8; 0.4; 0.37; 0; 0.4; -0.2}; output={-0.89; 0.11; -0.32; -0.19; -0.19; -0.41}
1365623343230	updated	input={0.8; 0.2; 0.37; 0; 0.4; -0.2}; output={-0.82; -0.08; -0.32; -0.19; -0.19; -0.41}
1365623343393	updated	input={0.8; 0.2; 0.37; 0; 0.4; -0.4}; output={-0.82; -0.08; -0.32; -0.19; -0.06; -0.56}
1365623343797	updated	input={0.8; 0.2; 0.37; 0; 0.4; -0.6}; output={-0.82; -0.08; -0.32; -0.19; 0.06; -0.72}
1365623343989	updated	input={0.8; 0.2; 0.37; 0; 0.4; -0.8}; output={-0.82; -0.08; -0.32; -0.19; 0.19; -0.87}
1365623344277	updated	input={1; 0.2; 0.37; 0; 0.4; -0.8}; output={-1.01; -0.15; -0.32; -0.19; 0.19; -0.87}
1365623344529	updated	input={1; 0.2; 0.58; 0; 0.4; -0.8}; output={-1.01; -0.15; -0.5; -0.29; 0.19; -0.87}
1365623345369	updated	input={1; 0.2; 0.58; 0; 0.4; -0.6}; output={-1.01; -0.15; -0.5; -0.29; 0.06; -0.72}
1365623345756	updated	input={1; 0.2; 0.58; 0; 0.4; -0.4}; output={-1.01; -0.15; -0.5; -0.29; -0.06; -0.56}
1365623345788	updated	input={1; 0.2; 0.82; 0; 0.4; -0.4}; output={-1.01; -0.15; -0.71; -0.41; -0.06; -0.56}
1365623346855	updated	input={1; 0.2; 0.82; 0; 0.2; -0.4}; output={-1.01; -0.15; -0.71; -0.41; 0.09; -0.44}
1365623347369	updated	input={1; 0.2; 0.82; 0; 0.4; -0.4}; output={-1.01; -0.15; -0.71; -0.41; -0.06; -0.56}
1365623347548	updated	input={1; 0.2; 0.82; 0; 0.6; -0.4}; output={-1.01; -0.15; -0.71; -0.41; -0.22; -0.69}
1365623348439	updated	input={1; 0.2; 0.82; 0; 0.6; -0.6}; output={-1.01; -0.15; -0.71; -0.41; -0.09; -0.84}
1365623348473	updated	input={1; 0.2; 1; 0; 0.6; -0.6}; output={-1.01; -0.15; -0.87; -0.5; -0.09; -0.84}
1365623348893	updated	input={1; 0.2; 1; 0; 0.6; -0.8}; output={-1.01; -0.15; -0.87; -0.5; 0.03; -1}
1365623349847	updated	input={1; 0.2; 1; 0; 0.8; -0.8}; output={-1.01; -0.15; -0.87; -0.5; -0.12; -1.12}
1365623350285	updated	input={1; 0.2; 1; 0; 1; -0.8}; output={-1.01; -0.15; -0.87; -0.5; -0.28; -1.25}
1365623351911	updated	input={1; 0.2; 1; 0; 1; -1}; output={-1.01; -0.15; -0.87; -0.5; -0.16; -1.41}
1365623353016	updated	input={1; 0.2; 1; 0; 1; -0.8}; output={-1.01; -0.15; -0.87; -0.5; -0.28; -1.25}
1365623353164	updated	input={1; 0.2; 1; 0; 1; -0.6}; output={-1.01; -0.15; -0.87; -0.5; -0.41; -1.09}
1365623353383	updated	input={1; 0.2; 1; 0; 1; -0.4}; output={-1.01; -0.15; -0.87; -0.5; -0.53; -0.94}
1365623354390	updated	input={1; 0.2; 1; 0; 0.8; -0.4}; output={-1.01; -0.15; -0.87; -0.5; -0.37; -0.81}
1365623354937	updated	input={1; 0.2; 1; 0; 0.6; -0.4}; output={-1.01; -0.15; -0.87; -0.5; -0.22; -0.69}
1365623356315	updated	input={1; 0.2; 1; 0; 0.4; -0.4}; output={-1.01; -0.15; -0.87; -0.5; -0.06; -0.56}
1365623356597	updated	input={1; 0.2; 1; 0; 0.2; -0.4}; output={-1.01; -0.15; -0.87; -0.5; 0.09; -0.44}
1365623357255	updated	input={1; 0.2; 1; 0; 0.2; -0.2}; output={-1.01; -0.15; -0.87; -0.5; -0.03; -0.28}
1365623357722	updated	input={1; 0.2; 1; 0; 0.2; -0.4}; output={-1.01; -0.15; -0.87; -0.5; 0.09; -0.44}
1365623357858	updated	input={1; 0.2; 1; -0.08; 0.2; -0.4}; output={-1.01; -0.15; -0.83; -0.56; 0.09; -0.44}
1365623357916	updated	input={1; 0.2; 1; -0.08; 0.2; -0.6}; output={-1.01; -0.15; -0.83; -0.56; 0.22; -0.59}
1365623359199	updated	input={1; 0.2; 1; -0.08; 0; -0.6}; output={-1.01; -0.15; -0.83; -0.56; 0.38; -0.47}
1365623359648	updated	input={1; 0.2; 1; -0.08; 0.2; -0.6}; output={-1.01; -0.15; -0.83; -0.56; 0.22; -0.59}
1365623359826	updated	input={1; 0.2; 1; -0.08; 0.4; -0.6}; output={-1.01; -0.15; -0.83; -0.56; 0.06; -0.72}
1365623360035	updated	input={1; 0.2; 1; -0.08; 0.6; -0.6}; output={-1.01; -0.15; -0.83; -0.56; -0.09; -0.84}
1365623360348	updated	input={1; 0.2; 1; -0.08; 0.8; -0.6}; output={-1.01; -0.15; -0.83; -0.56; -0.25; -0.97}
1365623360370	solved	Hallowed Sign (Individual)
1365623368331	initialized	name="Towering Test (Team)"; target={-0.11; -0.89; -0.44}
1365623370081	updated	input={0; 0; 0.2}; output={0; 0; -0.2}
1365623370446	updated	input={0; 0; 0.4}; output={0; 0; -0.4}
1365623370673	updated	input={0; 0; 0.6}; output={0; 0; -0.6}
1365623370918	updated	input={0; 0; 0.4}; output={0; 0; -0.4}
1365623371115	updated	input={0; 0; 0.2}; output={0; 0; -0.2}
1365623371377	updated	input={0; 0; 0}; output={0; 0; 0}
1365623372634	updated	input={0; 0; -0.2}; output={0; 0; 0.2}
1365623372937	updated	input={0; 0; -0.4}; output={0; 0; 0.4}
1365623373331	updated	input={0; 0; -0.6}; output={0; 0; 0.6}
1365623373680	updated	input={0; 0; -0.8}; output={0; 0; 0.8}
1365623374133	updated	input={0; 0; -0.6}; output={0; 0; 0.6}
1365623374317	updated	input={0; 0; -0.4}; output={0; 0; 0.4}
1365623374679	updated	input={0; 0; -0.2}; output={0; 0; 0.2}
1365623374932	updated	input={0; 0; 0}; output={0; 0; 0}
1365623375219	updated	input={0; 0; 0.2}; output={0; 0; -0.2}
1365623375548	updated	input={0; 0; 0.4}; output={0; 0; -0.4}
1365623376732	updated	input={0; 0; 0.6}; output={0; 0; -0.6}
1365623377555	updated	input={0; 0; 0.4}; output={0; 0; -0.4}
1365623379628	updated	input={0; 0.2; 0.4}; output={0; 0.2; -0.4}
1365623381878	updated	input={0; 0; 0.4}; output={0; 0; -0.4}
1365623382160	updated	input={0; -0.2; 0.4}; output={0; -0.2; -0.4}
1365623382859	updated	input={0; -0.4; 0.4}; output={0; -0.4; -0.4}
1365623383771	updated	input={0; -0.6; 0.4}; output={0; -0.6; -0.4}
1365623384844	updated	input={0; -0.8; 0.4}; output={0; -0.8; -0.4}
1365623386120	updated	input={-0.2; -0.8; 0.4}; output={0.2; -0.8; -0.4}
1365623386416	updated	input={-0.4; -0.8; 0.4}; output={0.4; -0.8; -0.4}
1365623386833	updated	input={-0.6; -0.8; 0.4}; output={0.6; -0.8; -0.4}
1365623387470	updated	input={-0.4; -0.8; 0.4}; output={0.4; -0.8; -0.4}
1365623387640	updated	input={-0.2; -0.8; 0.4}; output={0.2; -0.8; -0.4}
1365623387801	updated	input={0; -0.8; 0.4}; output={0; -0.8; -0.4}
1365623387966	updated	input={0.2; -0.8; 0.4}; output={-0.2; -0.8; -0.4}
1365623388015	solved	Towering Test (Team)
1365623393610	initialized	name="Wistful Act (Team)"; target={-0.97; -0.25}
1365623395414	updated	input={0; -0.2}; output={0.15; -0.13}
1365623396515	updated	input={0; -0.4}; output={0.3; -0.26}
1365623401996	updated	input={0; -0.6}; output={0.45; -0.4}
1365623402263	updated	input={0; -0.4}; output={0.3; -0.26}
1365623403505	updated	input={0; -0.6}; output={0.45; -0.4}
1365623403912	updated	input={0; -0.4}; output={0.3; -0.26}
1365623404281	updated	input={0; -0.6}; output={0.45; -0.4}
1365623404605	updated	input={0; -0.4}; output={0.3; -0.26}
1365623406409	updated	input={0; -0.6}; output={0.45; -0.4}
1365623407333	updated	input={0; -0.4}; output={0.3; -0.26}
1365623407661	updated	input={0; -0.2}; output={0.15; -0.13}
1365623408658	updated	input={0; 0}; output={0; 0}
1365623409136	updated	input={0; 0.2}; output={-0.15; 0.13}
1365623409533	updated	input={0; 0.4}; output={-0.3; 0.26}
1365623409897	updated	input={0; 0.6}; output={-0.45; 0.4}
1365623410274	updated	input={0; 0.8}; output={-0.6; 0.53}
1365623410769	updated	input={0; 1}; output={-0.75; 0.66}
1365623415781	updated	input={0.13; 1}; output={-0.84; 0.56}
1365623416986	updated	input={0.4; 1}; output={-1.02; 0.36}
1365623418746	updated	input={0.4; 0.8}; output={-0.87; 0.23}
1365623419013	updated	input={0.4; 0.6}; output={-0.72; 0.09}
1365623419309	updated	input={0.4; 0.4}; output={-0.57; -0.04}
1365623420235	updated	input={0.4; 0.6}; output={-0.72; 0.09}
1365623421552	updated	input={0.4; 0.8}; output={-0.87; 0.23}
1365623421878	updated	input={0.4; 1}; output={-1.02; 0.36}
1365623425692	updated	input={0.6; 1}; output={-1.15; 0.21}
1365623425838	updated	input={0.8; 1}; output={-1.28; 0.06}
1365623425983	updated	input={1; 1}; output={-1.41; -0.09}
1365623427161	updated	input={1; 0.8}; output={-1.26; -0.22}
1365623428557	updated	input={1; 0.6}; output={-1.11; -0.36}
1365623429118	updated	input={1; 0.8}; output={-1.26; -0.22}
1365623432268	updated	input={1; 0.6}; output={-1.11; -0.36}
1365623433448	updated	input={1; 0.8}; output={-1.26; -0.22}
1365623435923	updated	input={1; 0.6}; output={-1.11; -0.36}
1365623437017	updated	input={1; 0.4}; output={-0.96; -0.49}
1365623437951	updated	input={1; 0.6}; output={-1.11; -0.36}
1365623438162	updated	input={1; 0.8}; output={-1.26; -0.22}
1365623439369	updated	input={1; 0.6}; output={-1.11; -0.36}
1365623439397	updated	input={1; 0.6}; output={-1.11; -0.35}
1365623439558	updated	input={1; 0.6}; output={-1.11; -0.35}
1365623439699	updated	input={1; 0.6}; output={-1.11; -0.35}
1365623439847	updated	input={1; 0.6}; output={-1.11; -0.35}
1365623440341	updated	input={1; 0.4}; output={-0.96; -0.48}
1365623440943	updated	input={1; 0.6}; output={-1.11; -0.35}
1365623446813	updated	input={1; 0.6}; output={-1.11; -0.35}
1365623447013	updated	input={0.99; 0.6}; output={-1.11; -0.35}
1365623447488	updated	input={0.99; 0.6}; output={-1.11; -0.35}
1365623447906	updated	input={0.99; 0.6}; output={-1.11; -0.35}
1365623448072	updated	input={0.99; 0.6}; output={-1.11; -0.35}
1365623448237	updated	input={0.99; 0.6}; output={-1.11; -0.35}
1365623448398	updated	input={0.99; 0.6}; output={-1.11; -0.35}
1365623448582	updated	input={0.99; 0.6}; output={-1.11; -0.35}
1365623450801	updated	input={0.99; 0.6}; output={-1.11; -0.35}
1365623450940	updated	input={0.99; 0.6}; output={-1.11; -0.35}
1365623451084	updated	input={0.99; 0.6}; output={-1.11; -0.35}
1365623451284	updated	input={0.99; 0.6}; output={-1.11; -0.35}
1365623451368	updated	input={0.99; 0.6}; output={-1.11; -0.34}
1365623451507	updated	input={0.99; 0.6}; output={-1.11; -0.34}
1365623451648	updated	input={0.99; 0.6}; output={-1.11; -0.34}
1365623451800	updated	input={0.99; 0.6}; output={-1.1; -0.34}
1365623451950	updated	input={0.98; 0.6}; output={-1.1; -0.34}
1365623452080	updated	input={0.98; 0.6}; output={-1.1; -0.34}
1365623452612	updated	input={0.98; 0.6}; output={-1.1; -0.34}
1365623452674	updated	input={0.98; 0.6}; output={-1.1; -0.34}
1365623452706	updated	input={0.98; 0.6}; output={-1.1; -0.34}
1365623452735	updated	input={0.98; 0.6}; output={-1.1; -0.34}
1365623452766	updated	input={0.98; 0.6}; output={-1.1; -0.34}
1365623452802	updated	input={0.98; 0.6}; output={-1.1; -0.34}
1365623452851	updated	input={0.98; 0.6}; output={-1.1; -0.33}
1365623452860	updated	input={0.98; 0.6}; output={-1.1; -0.33}
1365623452892	updated	input={0.98; 0.6}; output={-1.1; -0.33}
1365623452926	updated	input={0.97; 0.6}; output={-1.1; -0.33}
1365623452972	updated	input={0.97; 0.6}; output={-1.1; -0.33}
1365623452980	updated	input={0.97; 0.6}; output={-1.1; -0.33}
1365623453013	updated	input={0.97; 0.6}; output={-1.09; -0.33}
1365623453059	updated	input={0.97; 0.6}; output={-1.09; -0.33}
1365623453099	updated	input={0.97; 0.6}; output={-1.09; -0.33}
1365623453131	updated	input={0.97; 0.6}; output={-1.09; -0.33}
1365623453227	updated	input={0.96; 0.6}; output={-1.09; -0.33}
1365623453240	updated	input={0.96; 0.6}; output={-1.09; -0.33}
1365623453251	updated	input={0.96; 0.6}; output={-1.09; -0.33}
1365623453283	updated	input={0.96; 0.6}; output={-1.09; -0.33}
1365623453326	updated	input={0.96; 0.6}; output={-1.09; -0.32}
1365623453357	updated	input={0.96; 0.6}; output={-1.09; -0.32}
1365623453369	updated	input={0.96; 0.6}; output={-1.09; -0.32}
1365623453423	updated	input={0.96; 0.6}; output={-1.09; -0.32}
1365623453431	updated	input={0.96; 0.6}; output={-1.09; -0.32}
1365623453464	updated	input={0.96; 0.6}; output={-1.09; -0.32}
1365623453473	updated	input={0.96; 0.6}; output={-1.09; -0.32}
1365623453506	updated	input={0.96; 0.6}; output={-1.08; -0.32}
1365623453550	updated	input={0.96; 0.6}; output={-1.08; -0.32}
1365623453582	updated	input={0.95; 0.6}; output={-1.08; -0.32}
1365623453617	updated	input={0.95; 0.6}; output={-1.08; -0.32}
1365623453664	updated	input={0.95; 0.6}; output={-1.08; -0.32}
1365623453685	updated	input={0.95; 0.6}; output={-1.08; -0.32}
1365623453718	updated	input={0.95; 0.6}; output={-1.08; -0.31}
1365623453751	updated	input={0.95; 0.6}; output={-1.08; -0.31}
1365623453783	updated	input={0.95; 0.6}; output={-1.08; -0.31}
1365623453832	updated	input={0.95; 0.6}; output={-1.08; -0.31}
1365623453842	updated	input={0.95; 0.6}; output={-1.08; -0.31}
1365623453876	updated	input={0.94; 0.6}; output={-1.08; -0.31}
1365623453910	updated	input={0.94; 0.6}; output={-1.08; -0.31}
1365623453944	updated	input={0.94; 0.6}; output={-1.08; -0.31}
1365623453992	updated	input={0.94; 0.6}; output={-1.07; -0.31}
1365623454000	updated	input={0.94; 0.6}; output={-1.07; -0.31}
1365623454036	updated	input={0.94; 0.6}; output={-1.07; -0.31}
1365623454079	updated	input={0.94; 0.6}; output={-1.07; -0.31}
1365623454117	updated	input={0.94; 0.6}; output={-1.07; -0.31}
1365623454152	updated	input={0.94; 0.6}; output={-1.07; -0.31}
1365623454185	updated	input={0.94; 0.6}; output={-1.07; -0.3}
1365623454219	updated	input={0.94; 0.6}; output={-1.07; -0.3}
1365623454269	updated	input={0.93; 0.6}; output={-1.07; -0.3}
1365623454279	updated	input={0.93; 0.6}; output={-1.07; -0.3}
1365623454314	updated	input={0.93; 0.6}; output={-1.07; -0.3}
1365623454349	updated	input={0.93; 0.6}; output={-1.07; -0.3}
1365623454387	updated	input={0.93; 0.6}; output={-1.07; -0.3}
1365623454414	solved	Wistful Act (Team)
1365623461190	initialized	name="Befitting Plant (Team)"; target={-0.97; -0.23; -0.09}
1365623464977	updated	input={0.2; 0; 0}; output={-0.08; -0.17; -0.08}
1365623465579	updated	input={0.4; 0; 0}; output={-0.16; -0.33; -0.16}
1365623466061	updated	input={0.2; 0; 0}; output={-0.08; -0.17; -0.08}
1365623467136	updated	input={0.2; 0.2; 0}; output={0.05; -0.16; -0.23}
1365623467346	updated	input={0.2; 0.4; 0}; output={0.18; -0.15; -0.38}
1365623467988	updated	input={0.2; 0.2; 0}; output={0.05; -0.16; -0.23}
1365623468149	updated	input={0.2; 0; 0}; output={-0.08; -0.17; -0.08}
1365623468297	updated	input={0.2; -0.2; 0}; output={-0.21; -0.17; 0.07}
1365623468448	updated	input={0.2; -0.4; 0}; output={-0.34; -0.18; 0.22}
1365623468586	updated	input={0.2; -0.6; 0}; output={-0.48; -0.19; 0.37}
1365623468738	updated	input={0.2; -0.8; 0}; output={-0.61; -0.2; 0.52}
1365623468880	updated	input={0.2; -1; 0}; output={-0.74; -0.21; 0.67}
1365623471361	updated	input={0.4; -1; 0}; output={-0.82; -0.37; 0.59}
1365623472147	updated	input={0.6; -1; 0}; output={-0.9; -0.54; 0.51}
1365623472509	updated	input={0.4; -1; 0}; output={-0.82; -0.37; 0.59}
1365623472739	updated	input={0.2; -1; 0}; output={-0.74; -0.21; 0.67}
1365623473110	updated	input={0; -1; 0}; output={-0.66; -0.04; 0.75}
1365623473441	updated	input={-0.2; -1; 0}; output={-0.58; 0.13; 0.83}
1365623473767	updated	input={-0.4; -1; 0}; output={-0.5; 0.29; 0.91}
1365623474097	updated	input={-0.2; -1; 0}; output={-0.58; 0.13; 0.83}
1365623474281	updated	input={0; -1; 0}; output={-0.66; -0.04; 0.75}
1365623474596	updated	input={0.2; -1; 0}; output={-0.74; -0.21; 0.67}
1365623474861	updated	input={0.4; -1; 0}; output={-0.82; -0.37; 0.59}
1365623475898	updated	input={0.2; -1; 0}; output={-0.74; -0.21; 0.67}
1365623479949	updated	input={0.2; -1; 0.25}; output={-0.58; -0.35; 0.81}
1365623482387	updated	input={0.2; -1; -0.67}; output={-1.16; 0.17; 0.32}
1365623483721	updated	input={0.2; -1; -1}; output={-1.38; 0.35; 0.14}
1365623486158	updated	input={0.2; -1; -0.47}; output={-1.04; 0.06; 0.42}
1365623488196	updated	input={0.4; -1; -0.47}; output={-1.12; -0.11; 0.34}
1365623488664	updated	input={0.2; -1; -0.47}; output={-1.04; 0.06; 0.42}
1365623489367	updated	input={0.4; -1; -0.47}; output={-1.12; -0.11; 0.34}
1365623491000	updated	input={0.4; -0.8; -0.47}; output={-0.99; -0.1; 0.19}
1365623491431	updated	input={0.4; -0.6; -0.47}; output={-0.85; -0.09; 0.04}
1365623492221	updated	input={0.6; -0.6; -0.47}; output={-0.93; -0.26; -0.04}
1365623492236	solved	Befitting Plant (Team)
1365623507416	initialized	name="Unwritten Experience (Team)"; target={-0.58; -0.81}
1365623509716	updated	input={0; -0.2}; output={0.03; -0.2}
1365623510993	updated	input={0; -0.4}; output={0.07; -0.39}
1365623512629	updated	input={0; -0.6}; output={0.1; -0.59}
1365623513140	updated	input={0; -0.8}; output={0.13; -0.79}
1365623517227	updated	input={-0.2; -0.8}; output={0.33; -0.76}
1365623517397	updated	input={-0.4; -0.8}; output={0.53; -0.72}
1365623517841	updated	input={-0.2; -0.8}; output={0.33; -0.76}
1365623517958	updated	input={0; -0.8}; output={0.13; -0.79}
1365623518103	updated	input={0.2; -0.8}; output={-0.07; -0.82}
1365623518245	updated	input={0.4; -0.8}; output={-0.26; -0.86}
1365623518397	updated	input={0.6; -0.8}; output={-0.46; -0.89}
1365623518950	updated	input={0.8; -0.8}; output={-0.66; -0.92}
1365623521024	updated	input={0.8; -0.8}; output={-0.66; -0.92}
1365623521392	updated	input={0.8; -0.8}; output={-0.66; -0.92}
1365623521588	updated	input={0.8; -0.8}; output={-0.66; -0.92}
1365623521771	updated	input={0.8; -0.8}; output={-0.66; -0.92}
1365623521912	updated	input={0.8; -0.8}; output={-0.66; -0.92}
1365623522059	updated	input={0.8; -0.79}; output={-0.66; -0.92}
1365623522358	updated	input={0.8; -0.79}; output={-0.66; -0.91}
1365623522566	updated	input={0.8; -0.79}; output={-0.66; -0.91}
1365623523059	updated	input={0.8; -0.79}; output={-0.66; -0.91}
1365623523071	solved	Unwritten Experience (Team)
1365623527971	initialized	name="Noiseless Stone (Team)"; target={-0.68; -0.03; -0.03; -0.74}
1365623530283	updated	input={0; 0; 0; -0.2}; output={0.08; 0.1; -0.15; 0.04}
1365623530807	updated	input={0; 0; 0; -0.4}; output={0.16; 0.2; -0.29; 0.08}
1365623531501	updated	input={0; 0; 0; -0.6}; output={0.24; 0.31; -0.44; 0.12}
1365623532177	updated	input={0; 0; 0; -0.8}; output={0.32; 0.41; -0.59; 0.17}
1365623533704	updated	input={0; 0; 0; -0.6}; output={0.24; 0.31; -0.44; 0.12}
1365623533917	updated	input={0; 0; 0; -0.4}; output={0.16; 0.2; -0.29; 0.08}
1365623534190	updated	input={0; 0; 0; -0.2}; output={0.08; 0.1; -0.15; 0.04}
1365623534448	updated	input={0; 0; 0; 0}; output={0; 0; 0; 0}
1365623534701	updated	input={0; 0; 0; 0.2}; output={-0.08; -0.1; 0.15; -0.04}
1365623534957	updated	input={0; 0; 0; 0.4}; output={-0.16; -0.2; 0.29; -0.08}
1365623535583	updated	input={0; 0; 0; 0.6}; output={-0.24; -0.31; 0.44; -0.12}
1365623535903	updated	input={0.2; 0; 0; 0.6}; output={-0.34; -0.37; 0.31; -0.23}
1365623536074	updated	input={0.2; 0; 0; 0.8}; output={-0.42; -0.47; 0.46; -0.27}
1365623536837	updated	input={0; 0; 0; 0.8}; output={-0.32; -0.41; 0.59; -0.17}
1365623537188	updated	input={-0.2; 0; 0; 0.8}; output={-0.22; -0.35; 0.71; -0.06}
1365623537747	updated	input={0; 0; 0; 0.8}; output={-0.32; -0.41; 0.59; -0.17}
1365623537991	updated	input={0.2; 0; 0; 0.8}; output={-0.42; -0.47; 0.46; -0.27}
1365623538860	updated	input={0; 0; 0; 0.8}; output={-0.32; -0.41; 0.59; -0.17}
1365623539350	updated	input={0.2; 0; 0; 0.8}; output={-0.42; -0.47; 0.46; -0.27}
1365623539544	updated	input={0.4; 0; 0; 0.8}; output={-0.51; -0.53; 0.34; -0.38}
1365623539776	updated	input={0.6; 0; 0; 0.8}; output={-0.61; -0.59; 0.21; -0.49}
1365623540316	updated	input={0.8; 0; 0; 0.8}; output={-0.7; -0.65; 0.08; -0.59}
1365623541060	updated	input={0.6; 0; 0; 0.8}; output={-0.61; -0.59; 0.21; -0.49}
1365623541256	updated	input={0.4; 0; 0; 0.8}; output={-0.51; -0.53; 0.34; -0.38}
1365623542413	updated	input={0.4; 0.2; 0; 0.8}; output={-0.43; -0.69; 0.29; -0.31}
1365623542695	updated	input={0.4; 0.4; 0; 0.8}; output={-0.35; -0.85; 0.24; -0.24}
1365623543090	updated	input={0.4; 0.2; 0; 0.8}; output={-0.43; -0.69; 0.29; -0.31}
1365623543256	updated	input={0.4; 0; 0; 0.8}; output={-0.51; -0.53; 0.34; -0.38}
1365623543396	updated	input={0.4; -0.2; 0; 0.8}; output={-0.59; -0.37; 0.38; -0.45}
1365623543544	updated	input={0.4; -0.4; 0; 0.8}; output={-0.68; -0.21; 0.43; -0.52}
1365623543689	updated	input={0.4; -0.6; 0; 0.8}; output={-0.76; -0.05; 0.48; -0.59}
1365623545446	updated	input={0.4; -0.6; 0; 1}; output={-0.84; -0.15; 0.62; -0.64}
1365623549383	updated	input={0.4; -0.6; 0; 1}; output={-0.84; -0.15; 0.62; -0.64}
1365623549587	updated	input={0.4; -0.6; 0; 1}; output={-0.84; -0.15; 0.62; -0.64}
1365623549753	updated	input={0.4; -0.6; 0; 1}; output={-0.84; -0.15; 0.62; -0.64}
1365623550757	updated	input={0.4; -0.6; 0; 1}; output={-0.84; -0.15; 0.62; -0.64}
1365623551386	updated	input={0.4; -0.6; 0; 0.8}; output={-0.76; -0.05; 0.48; -0.59}
1365623551595	updated	input={0.4; -0.6; 0; 0.6}; output={-0.68; 0.05; 0.33; -0.55}
1365623551962	updated	input={0.4; -0.6; 0; 0.8}; output={-0.76; -0.05; 0.48; -0.59}
1365623552157	updated	input={0.4; -0.6; 0; 1}; output={-0.84; -0.15; 0.62; -0.64}
1365623552737	updated	input={0.4; -0.6; 0; 0.8}; output={-0.76; -0.05; 0.48; -0.59}
1365623552946	updated	input={0.4; -0.6; 0; 0.6}; output={-0.68; 0.05; 0.33; -0.55}
1365623553179	updated	input={0.4; -0.6; 0; 0.4}; output={-0.6; 0.16; 0.18; -0.51}
1365623553467	updated	input={0.4; -0.6; 0; 0.6}; output={-0.68; 0.05; 0.33; -0.55}
1365623553677	updated	input={0.4; -0.6; 0; 0.8}; output={-0.76; -0.05; 0.48; -0.59}
1365623553854	updated	input={0.4; -0.6; 0; 1}; output={-0.84; -0.15; 0.62; -0.64}
1365623555082	updated	input={0.4; -0.6; 0; 0.8}; output={-0.76; -0.05; 0.48; -0.59}
1365623555245	updated	input={0.4; -0.6; 0.2; 0.8}; output={-0.89; -0.04; 0.45; -0.45}
1365623555954	updated	input={0.4; -0.6; 0.4; 0.8}; output={-1.02; -0.04; 0.42; -0.3}
1365623556532	updated	input={0.4; -0.6; 0.6; 0.8}; output={-1.16; -0.03; 0.4; -0.15}
1365623557284	updated	input={0.4; -0.6; 0.8; 0.8}; output={-1.29; -0.03; 0.37; -0}
1365623558190	updated	input={0.4; -0.6; 1; 0.8}; output={-1.42; -0.02; 0.34; 0.14}
1365623559355	updated	input={0.4; -0.6; 1; 0.6}; output={-1.34; 0.08; 0.2; 0.18}
1365623559591	updated	input={0.4; -0.6; 1; 0.4}; output={-1.26; 0.18; 0.05; 0.23}
1365623559790	updated	input={0.4; -0.6; 1; 0.2}; output={-1.18; 0.29; -0.1; 0.27}
1365623559983	updated	input={0.4; -0.6; 1; 0}; output={-1.1; 0.39; -0.24; 0.31}
1365623560153	updated	input={0.4; -0.6; 1; -0.2}; output={-1.02; 0.49; -0.39; 0.35}
1365623560353	updated	input={0.4; -0.6; 1; -0.4}; output={-0.94; 0.59; -0.54; 0.39}
1365623562119	updated	input={0.4; -0.6; 0.8; -0.4}; output={-0.81; 0.59; -0.51; 0.24}
1365623562348	updated	input={0.4; -0.6; 0.6; -0.4}; output={-0.68; 0.58; -0.48; 0.1}
1365623562883	updated	input={0.4; -0.6; 0.4; -0.4}; output={-0.54; 0.58; -0.46; -0.05}
1365623562958	updated	input={0.4; -0.6; 0.2; -0.4}; output={-0.41; 0.57; -0.43; -0.2}
1365623562994	updated	input={0.4; -0.6; -0.2; -0.4}; output={-0.15; 0.56; -0.37; -0.49}
1365623563003	updated	input={0.4; -0.6; -0.2; -0.4}; output={-0.15; 0.56; -0.37; -0.49}
1365623563037	updated	input={0.4; -0.6; -0.4; -0.4}; output={-0.02; 0.55; -0.35; -0.64}
1365623563097	updated	input={0.4; -0.6; -0.8; -0.4}; output={0.25; 0.54; -0.29; -0.94}
1365623563106	updated	input={0.4; -0.6; -0.8; -0.4}; output={0.25; 0.54; -0.29; -0.94}
1365623563143	updated	input={0.4; -0.6; -1; -0.4}; output={0.38; 0.54; -0.27; -1.08}
1365623564570	updated	input={0.4; -0.6; -0.8; -0.4}; output={0.25; 0.54; -0.29; -0.94}
1365623565308	updated	input={0.4; -0.6; -0.6; -0.4}; output={0.12; 0.55; -0.32; -0.79}
1365623565492	updated	input={0.4; -0.6; -0.4; -0.4}; output={-0.02; 0.55; -0.35; -0.64}
1365623565653	updated	input={0.4; -0.6; -0.2; -0.4}; output={-0.15; 0.56; -0.37; -0.49}
1365623565826	updated	input={0.4; -0.6; 0; -0.4}; output={-0.28; 0.57; -0.4; -0.35}
1365623567252	updated	input={0.4; -0.6; -0.2; -0.4}; output={-0.15; 0.56; -0.37; -0.49}
1365623571760	updated	input={0.4; -0.6; -0.2; -0.2}; output={-0.23; 0.46; -0.23; -0.53}
1365623572747	updated	input={0.4; -0.6; -0.2; 0}; output={-0.31; 0.36; -0.08; -0.58}
1365623576297	updated	input={0.6; -0.6; -0.2; 0}; output={-0.4; 0.3; -0.21; -0.68}
1365623576344	updated	input={0.6; -0.6; -0.2; 0}; output={-0.4; 0.29; -0.21; -0.68}
1365623576567	updated	input={0.6; -0.6; -0.2; 0}; output={-0.4; 0.29; -0.21; -0.68}
1365623576631	updated	input={0.8; -0.6; -0.2; 0}; output={-0.5; 0.23; -0.33; -0.79}
1365623576922	updated	input={1; -0.6; -0.2; 0}; output={-0.6; 0.17; -0.46; -0.9}
1365623578417	updated	input={1; -0.8; -0.2; 0}; output={-0.68; 0.33; -0.41; -0.97}
1365623579023	updated	input={1; -0.6; -0.2; 0}; output={-0.6; 0.17; -0.46; -0.9}
1365623579267	updated	input={1; -0.4; -0.2; 0}; output={-0.51; 0.01; -0.5; -0.83}
1365623580566	updated	input={1; -0.6; -0.2; 0}; output={-0.6; 0.17; -0.46; -0.9}
1365623581443	updated	input={1; -0.8; -0.2; 0}; output={-0.68; 0.33; -0.41; -0.97}
1365623585716	updated	input={1; -0.8; -0.2; 0.2}; output={-0.76; 0.23; -0.26; -1.01}
1365623586257	updated	input={1; -0.8; -0.2; 0}; output={-0.68; 0.33; -0.41; -0.97}
1365623586668	updated	input={1; -0.8; -0.2; -0.2}; output={-0.6; 0.44; -0.56; -0.93}
1365623586980	updated	input={1; -0.8; -0.2; -0.4}; output={-0.52; 0.54; -0.7; -0.89}
1365623587261	updated	input={1; -0.8; -0.2; -0.6}; output={-0.44; 0.64; -0.85; -0.84}
1365623587575	updated	input={1; -0.8; -0.2; -0.8}; output={-0.36; 0.74; -0.99; -0.8}
1365623589898	updated	input={0.8; -0.8; -0.2; -0.8}; output={-0.26; 0.8; -0.87; -0.7}
1365623590368	updated	input={0.6; -0.8; -0.2; -0.8}; output={-0.17; 0.86; -0.74; -0.59}
1365623590682	updated	input={0.8; -0.8; -0.2; -0.8}; output={-0.26; 0.8; -0.87; -0.7}
1365623590836	updated	input={1; -0.8; -0.2; -0.8}; output={-0.36; 0.74; -0.99; -0.8}
1365623593083	updated	input={1; -0.6; -0.2; -0.8}; output={-0.28; 0.58; -1.04; -0.73}
1365623593260	updated	input={1; -0.4; -0.2; -0.8}; output={-0.19; 0.42; -1.09; -0.66}
1365623593407	updated	input={1; -0.2; -0.2; -0.8}; output={-0.11; 0.26; -1.14; -0.59}
1365623593505	updated	input={1; -0.2; -0.4; -0.8}; output={0.02; 0.26; -1.11; -0.74}
1365623594127	updated	input={1; 0; -0.4; -0.8}; output={0.1; 0.1; -1.16; -0.66}
1365623594294	updated	input={1; 0.2; -0.4; -0.8}; output={0.19; -0.07; -1.2; -0.59}
1365623594450	updated	input={1; 0.4; -0.4; -0.8}; output={0.27; -0.23; -1.25; -0.52}
1365623595003	updated	input={1; 0.2; -0.4; -0.8}; output={0.19; -0.07; -1.2; -0.59}
1365623595171	updated	input={1; 0; -0.4; -0.8}; output={0.1; 0.1; -1.16; -0.66}
1365623595356	updated	input={1; -0.2; -0.4; -0.8}; output={0.02; 0.26; -1.11; -0.74}
1365623595497	updated	input={1; -0.4; -0.4; -0.8}; output={-0.06; 0.42; -1.06; -0.81}
1365623595648	updated	input={1; -0.6; -0.4; -0.8}; output={-0.14; 0.58; -1.01; -0.88}
1365623602718	updated	input={1; -0.6; -0.6; -0.8}; output={-0.01; 0.57; -0.99; -1.03}
1365623608239	updated	input={1; -0.6; -0.8; -0.8}; output={0.12; 0.57; -0.96; -1.17}
1365623608695	updated	input={1; -0.6; -1; -0.8}; output={0.25; 0.56; -0.93; -1.32}
1365623609965	updated	input={1; -0.6; -0.8; -0.8}; output={0.12; 0.57; -0.96; -1.17}
1365623610320	updated	input={1; -0.6; -0.6; -0.8}; output={-0.01; 0.57; -0.99; -1.03}
1365623610630	updated	input={1; -0.6; -0.4; -0.8}; output={-0.14; 0.58; -1.01; -0.88}
1365623610928	updated	input={1; -0.6; -0.2; -0.8}; output={-0.28; 0.58; -1.04; -0.73}
1365623611204	updated	input={1; -0.6; 0; -0.8}; output={-0.41; 0.59; -1.07; -0.58}
1365623611494	updated	input={1; -0.6; 0.2; -0.8}; output={-0.54; 0.59; -1.09; -0.44}
1365623611773	updated	input={1; -0.6; 0.4; -0.8}; output={-0.67; 0.6; -1.12; -0.29}
1365623612099	updated	input={1; -0.6; 0.6; -0.8}; output={-0.81; 0.61; -1.15; -0.14}
1365623612387	updated	input={1; -0.6; 0.8; -0.8}; output={-0.94; 0.61; -1.18; 0}
1365623612712	updated	input={1; -0.6; 1; -0.8}; output={-1.07; 0.62; -1.2; 0.15}
1365623613749	updated	input={1; -0.6; 0.8; -0.8}; output={-0.94; 0.61; -1.18; 0}
1365623614082	updated	input={1; -0.6; 0.6; -0.8}; output={-0.81; 0.61; -1.15; -0.14}
1365623615634	updated	input={1; -0.6; 0.4; -0.8}; output={-0.67; 0.6; -1.12; -0.29}
1365623616037	updated	input={1; -0.6; 0.2; -0.8}; output={-0.54; 0.59; -1.09; -0.44}
1365623616299	updated	input={1; -0.6; 0; -0.8}; output={-0.41; 0.59; -1.07; -0.58}
1365623616682	updated	input={1; -0.6; -0.2; -0.8}; output={-0.28; 0.58; -1.04; -0.73}
1365623621951	updated	input={1; -0.4; -0.2; -0.8}; output={-0.19; 0.42; -1.09; -0.66}
1365623622295	updated	input={1; -0.2; -0.2; -0.8}; output={-0.11; 0.26; -1.14; -0.59}
1365623622601	updated	input={1; 0; -0.2; -0.8}; output={-0.03; 0.1; -1.18; -0.52}
1365623622838	updated	input={1; 0.2; -0.2; -0.8}; output={0.05; -0.06; -1.23; -0.45}
1365623623924	updated	input={1; 0; -0.2; -0.8}; output={-0.03; 0.1; -1.18; -0.52}
1365623623994	updated	input={1; -0.2; -0.2; -0.8}; output={-0.11; 0.26; -1.14; -0.59}
1365623624295	updated	input={1; -0.4; -0.2; -0.8}; output={-0.19; 0.42; -1.09; -0.66}
1365623624644	updated	input={1; -0.6; -0.2; -0.8}; output={-0.28; 0.58; -1.04; -0.73}
1365623625155	updated	input={1; -0.8; -0.2; -0.8}; output={-0.36; 0.74; -0.99; -0.8}
1365623625849	updated	input={1; -0.6; -0.2; -0.8}; output={-0.28; 0.58; -1.04; -0.73}
1365623626087	updated	input={1; -0.4; -0.2; -0.8}; output={-0.19; 0.42; -1.09; -0.66}
1365623640564	updated	input={1; -0.6; -0.2; -0.8}; output={-0.28; 0.58; -1.04; -0.73}
1365623648501	updated	input={1; -0.6; -0.2; -0.8}; output={-0.28; 0.58; -1.04; -0.73}
1365623649043	updated	input={1; -0.6; -0.2; -0.8}; output={-0.28; 0.58; -1.04; -0.73}
1365623649090	updated	input={1; -0.6; -0.2; -0.8}; output={-0.28; 0.59; -1.04; -0.73}
1365623649150	updated	input={1; -0.6; -0.2; -0.8}; output={-0.28; 0.59; -1.04; -0.73}
1365623649160	updated	input={1; -0.6; -0.2; -0.8}; output={-0.28; 0.59; -1.04; -0.73}
1365623649205	updated	input={1; -0.61; -0.2; -0.8}; output={-0.28; 0.59; -1.04; -0.73}
1365623649253	updated	input={1; -0.61; -0.2; -0.8}; output={-0.28; 0.59; -1.04; -0.73}
1365623649315	updated	input={1; -0.61; -0.2; -0.8}; output={-0.28; 0.59; -1.04; -0.73}
1365623649851	updated	input={1; -0.6; -0.2; -0.8}; output={-0.28; 0.59; -1.04; -0.73}
1365623649925	updated	input={1; -0.6; -0.2; -0.8}; output={-0.28; 0.59; -1.04; -0.73}
1365623649974	updated	input={1; -0.6; -0.2; -0.8}; output={-0.28; 0.58; -1.04; -0.73}
1365623649984	updated	input={1; -0.6; -0.2; -0.8}; output={-0.28; 0.58; -1.04; -0.73}
1365623650041	updated	input={1; -0.6; -0.2; -0.8}; output={-0.28; 0.58; -1.04; -0.73}
1365623650054	updated	input={1; -0.6; -0.2; -0.8}; output={-0.28; 0.58; -1.04; -0.73}
1365623650114	updated	input={1; -0.6; -0.2; -0.8}; output={-0.28; 0.58; -1.04; -0.73}
1365623650122	updated	input={1; -0.6; -0.2; -0.8}; output={-0.28; 0.58; -1.04; -0.73}
1365623650131	updated	input={1; -0.6; -0.2; -0.8}; output={-0.28; 0.58; -1.04; -0.73}
1365623650188	updated	input={1; -0.6; -0.2; -0.8}; output={-0.28; 0.58; -1.04; -0.73}
1365623650211	updated	input={1; -0.59; -0.2; -0.8}; output={-0.27; 0.58; -1.04; -0.73}
1365623650261	updated	input={1; -0.59; -0.2; -0.8}; output={-0.27; 0.58; -1.04; -0.73}
1365623650270	updated	input={1; -0.59; -0.2; -0.8}; output={-0.27; 0.58; -1.04; -0.73}
1365623650343	updated	input={1; -0.59; -0.2; -0.8}; output={-0.27; 0.58; -1.04; -0.73}
1365623650352	updated	input={1; -0.59; -0.2; -0.8}; output={-0.27; 0.58; -1.04; -0.73}
1365623650362	updated	input={1; -0.59; -0.2; -0.8}; output={-0.27; 0.57; -1.04; -0.73}
1365623650412	updated	input={1; -0.59; -0.2; -0.8}; output={-0.27; 0.57; -1.04; -0.73}
1365623650423	updated	input={1; -0.59; -0.2; -0.8}; output={-0.27; 0.57; -1.04; -0.73}
1365623650481	updated	input={1; -0.59; -0.2; -0.8}; output={-0.27; 0.57; -1.04; -0.73}
1365623650490	updated	input={1; -0.58; -0.2; -0.8}; output={-0.27; 0.57; -1.04; -0.73}
1365623650543	updated	input={1; -0.58; -0.2; -0.8}; output={-0.27; 0.57; -1.05; -0.73}
1365623650553	updated	input={1; -0.58; -0.2; -0.8}; output={-0.27; 0.57; -1.05; -0.73}
1365623650617	updated	input={1; -0.58; -0.2; -0.8}; output={-0.27; 0.57; -1.05; -0.73}
1365623650626	updated	input={1; -0.58; -0.2; -0.8}; output={-0.27; 0.57; -1.05; -0.73}
1365623650636	updated	input={1; -0.58; -0.2; -0.8}; output={-0.27; 0.57; -1.05; -0.73}
1365623650690	updated	input={1; -0.58; -0.2; -0.8}; output={-0.27; 0.57; -1.05; -0.72}
1365623650699	updated	input={1; -0.58; -0.2; -0.8}; output={-0.27; 0.57; -1.05; -0.72}
1365623650767	updated	input={1; -0.58; -0.2; -0.8}; output={-0.27; 0.56; -1.05; -0.72}
1365623650776	updated	input={1; -0.58; -0.2; -0.8}; output={-0.27; 0.56; -1.05; -0.72}
1365623650828	updated	input={1; -0.58; -0.2; -0.8}; output={-0.27; 0.56; -1.05; -0.72}
1365623650870	updated	input={1; -0.57; -0.2; -0.8}; output={-0.27; 0.56; -1.05; -0.72}
1365623650939	updated	input={1; -0.57; -0.2; -0.8}; output={-0.27; 0.56; -1.05; -0.72}
1365623650948	updated	input={1; -0.57; -0.2; -0.8}; output={-0.27; 0.56; -1.05; -0.72}
1365623650958	updated	input={1; -0.57; -0.2; -0.8}; output={-0.27; 0.56; -1.05; -0.72}
1365623650967	updated	input={1; -0.57; -0.2; -0.8}; output={-0.27; 0.56; -1.05; -0.72}
1365623651020	updated	input={1; -0.57; -0.2; -0.8}; output={-0.26; 0.56; -1.05; -0.72}
1365623651030	updated	input={1; -0.57; -0.2; -0.8}; output={-0.26; 0.56; -1.05; -0.72}
1365623651094	updated	input={1; -0.57; -0.2; -0.8}; output={-0.26; 0.56; -1.05; -0.72}
1365623651103	updated	input={1; -0.57; -0.2; -0.8}; output={-0.26; 0.56; -1.05; -0.72}
1365623651158	updated	input={1; -0.56; -0.2; -0.8}; output={-0.26; 0.55; -1.05; -0.72}
1365623651168	updated	input={1; -0.56; -0.2; -0.8}; output={-0.26; 0.55; -1.05; -0.72}
1365623651236	updated	input={1; -0.56; -0.2; -0.8}; output={-0.26; 0.55; -1.05; -0.72}
1365623651246	updated	input={1; -0.56; -0.2; -0.8}; output={-0.26; 0.55; -1.05; -0.72}
1365623651255	updated	input={1; -0.56; -0.2; -0.8}; output={-0.26; 0.55; -1.05; -0.72}
1365623651311	updated	input={1; -0.56; -0.2; -0.8}; output={-0.26; 0.55; -1.05; -0.72}
1365623651322	updated	input={1; -0.56; -0.2; -0.8}; output={-0.26; 0.55; -1.05; -0.72}
1365623651402	updated	input={1; -0.56; -0.2; -0.8}; output={-0.26; 0.55; -1.05; -0.72}
1365623651411	updated	input={1; -0.56; -0.2; -0.8}; output={-0.26; 0.55; -1.05; -0.72}
1365623651422	updated	input={1; -0.56; -0.2; -0.8}; output={-0.26; 0.55; -1.05; -0.72}
1365623651484	updated	input={1; -0.55; -0.2; -0.8}; output={-0.26; 0.55; -1.05; -0.72}
1365623651502	updated	input={1; -0.55; -0.2; -0.8}; output={-0.26; 0.55; -1.05; -0.72}
1365623651512	updated	input={1; -0.55; -0.2; -0.8}; output={-0.26; 0.55; -1.05; -0.72}
1365623651566	updated	input={1; -0.55; -0.2; -0.8}; output={-0.26; 0.54; -1.05; -0.71}
1365623651575	updated	input={1; -0.55; -0.2; -0.8}; output={-0.26; 0.54; -1.05; -0.71}
1365623651647	updated	input={1; -0.55; -0.2; -0.8}; output={-0.26; 0.54; -1.05; -0.71}
1365623651676	updated	input={1; -0.55; -0.2; -0.8}; output={-0.26; 0.54; -1.05; -0.71}
1365623651730	updated	input={1; -0.55; -0.2; -0.8}; output={-0.26; 0.54; -1.05; -0.71}
1365623651740	updated	input={1; -0.55; -0.2; -0.8}; output={-0.25; 0.54; -1.05; -0.71}
1365623651749	updated	input={1; -0.55; -0.2; -0.8}; output={-0.25; 0.54; -1.05; -0.71}
1365623651807	updated	input={1; -0.54; -0.2; -0.8}; output={-0.25; 0.54; -1.05; -0.71}
1365623651818	updated	input={1; -0.54; -0.2; -0.8}; output={-0.25; 0.54; -1.05; -0.71}
1365623651895	updated	input={1; -0.54; -0.2; -0.8}; output={-0.25; 0.54; -1.05; -0.71}
1365623651904	updated	input={1; -0.54; -0.2; -0.8}; output={-0.25; 0.54; -1.05; -0.71}
1365623651913	updated	input={1; -0.54; -0.2; -0.8}; output={-0.25; 0.54; -1.05; -0.71}
1365623651970	updated	input={1; -0.54; -0.2; -0.8}; output={-0.25; 0.54; -1.06; -0.71}
1365623652044	updated	input={1; -0.54; -0.2; -0.8}; output={-0.25; 0.53; -1.06; -0.71}
1365623652052	updated	input={1; -0.54; -0.2; -0.8}; output={-0.25; 0.53; -1.06; -0.71}
1365623652062	updated	input={1; -0.54; -0.2; -0.8}; output={-0.25; 0.53; -1.06; -0.71}
1365623652083	updated	input={1; -0.54; -0.2; -0.8}; output={-0.25; 0.53; -1.06; -0.71}
1365623652159	updated	input={1; -0.53; -0.2; -0.8}; output={-0.25; 0.53; -1.06; -0.71}
1365623652168	updated	input={1; -0.53; -0.2; -0.8}; output={-0.25; 0.53; -1.06; -0.71}
1365623652178	updated	input={1; -0.53; -0.2; -0.8}; output={-0.25; 0.53; -1.06; -0.71}
1365623652258	updated	input={1; -0.53; -0.2; -0.8}; output={-0.25; 0.53; -1.06; -0.71}
1365623652317	updated	input={1; -0.53; -0.2; -0.8}; output={-0.25; 0.53; -1.06; -0.71}
1365623652326	updated	input={1; -0.53; -0.2; -0.8}; output={-0.25; 0.53; -1.06; -0.71}
1365623652334	updated	input={1; -0.53; -0.2; -0.8}; output={-0.25; 0.53; -1.06; -0.71}
1365623652344	updated	input={1; -0.53; -0.2; -0.8}; output={-0.25; 0.53; -1.06; -0.71}
1365623652411	updated	input={1; -0.53; -0.2; -0.8}; output={-0.25; 0.52; -1.06; -0.71}
1365623652422	updated	input={1; -0.53; -0.2; -0.8}; output={-0.25; 0.52; -1.06; -0.71}
1365623652431	updated	input={1; -0.53; -0.2; -0.8}; output={-0.25; 0.52; -1.06; -0.71}
1365623652492	updated	input={1; -0.52; -0.2; -0.8}; output={-0.25; 0.52; -1.06; -0.71}
1365623652563	updated	input={1; -0.52; -0.2; -0.8}; output={-0.25; 0.52; -1.06; -0.7}
1365623652572	updated	input={1; -0.52; -0.2; -0.8}; output={-0.24; 0.52; -1.06; -0.7}
1365623652582	updated	input={1; -0.52; -0.2; -0.8}; output={-0.24; 0.52; -1.06; -0.7}
1365623652645	updated	input={1; -0.52; -0.2; -0.8}; output={-0.24; 0.52; -1.06; -0.7}
1365623652674	updated	input={1; -0.52; -0.2; -0.8}; output={-0.24; 0.52; -1.06; -0.7}
1365623652735	updated	input={1; -0.52; -0.2; -0.8}; output={-0.24; 0.52; -1.06; -0.7}
1365623652745	updated	input={1; -0.52; -0.2; -0.8}; output={-0.24; 0.52; -1.06; -0.7}
1365623652754	updated	input={1; -0.52; -0.2; -0.8}; output={-0.24; 0.52; -1.06; -0.7}
1365623652775	updated	input={1; -0.52; -0.2; -0.8}; output={-0.24; 0.52; -1.06; -0.7}
1365623652860	updated	input={1; -0.51; -0.2; -0.8}; output={-0.24; 0.51; -1.06; -0.7}
1365623652869	updated	input={1; -0.51; -0.2; -0.8}; output={-0.24; 0.51; -1.06; -0.7}
1365623652878	updated	input={1; -0.51; -0.2; -0.8}; output={-0.24; 0.51; -1.06; -0.7}
1365623652888	updated	input={1; -0.51; -0.2; -0.8}; output={-0.24; 0.51; -1.06; -0.7}
1365623652956	updated	input={1; -0.51; -0.2; -0.8}; output={-0.24; 0.51; -1.06; -0.7}
1365623652966	updated	input={1; -0.51; -0.2; -0.8}; output={-0.24; 0.51; -1.06; -0.7}
1365623653027	updated	input={1; -0.51; -0.2; -0.8}; output={-0.24; 0.51; -1.06; -0.7}
1365623653036	updated	input={1; -0.51; -0.2; -0.8}; output={-0.24; 0.51; -1.06; -0.7}
1365623653045	updated	input={1; -0.51; -0.2; -0.8}; output={-0.24; 0.51; -1.06; -0.7}
1365623653122	updated	input={1; -0.5; -0.2; -0.8}; output={-0.24; 0.51; -1.06; -0.7}
1365623653132	updated	input={1; -0.5; -0.2; -0.8}; output={-0.24; 0.51; -1.06; -0.7}
1365623653142	updated	input={1; -0.5; -0.2; -0.8}; output={-0.24; 0.51; -1.06; -0.7}
1365623653204	updated	input={1; -0.5; -0.2; -0.8}; output={-0.24; 0.5; -1.06; -0.7}
1365623653215	updated	input={1; -0.5; -0.2; -0.8}; output={-0.24; 0.5; -1.06; -0.7}
1365623653285	updated	input={1; -0.5; -0.2; -0.8}; output={-0.24; 0.5; -1.07; -0.7}
1365623653295	updated	input={1; -0.5; -0.2; -0.8}; output={-0.24; 0.5; -1.07; -0.7}
1365623653305	updated	input={1; -0.5; -0.2; -0.8}; output={-0.24; 0.5; -1.07; -0.7}
1365623653367	updated	input={1; -0.5; -0.2; -0.8}; output={-0.23; 0.5; -1.07; -0.7}
1365623653377	updated	input={1; -0.5; -0.2; -0.8}; output={-0.23; 0.5; -1.07; -0.69}
1365623653453	updated	input={1; -0.49; -0.2; -0.8}; output={-0.23; 0.5; -1.07; -0.69}
1365623653462	updated	input={1; -0.49; -0.2; -0.8}; output={-0.23; 0.5; -1.07; -0.69}
1365623653472	updated	input={1; -0.49; -0.2; -0.8}; output={-0.23; 0.5; -1.07; -0.69}
1365623653537	updated	input={1; -0.49; -0.2; -0.8}; output={-0.23; 0.5; -1.07; -0.69}
1365623653549	updated	input={1; -0.49; -0.2; -0.8}; output={-0.23; 0.5; -1.07; -0.69}
1365623653622	updated	input={1; -0.49; -0.2; -0.8}; output={-0.23; 0.49; -1.07; -0.69}
1365623653631	updated	input={1; -0.49; -0.2; -0.8}; output={-0.23; 0.49; -1.07; -0.69}
1365623653640	updated	input={1; -0.49; -0.2; -0.8}; output={-0.23; 0.49; -1.07; -0.69}
1365623653708	updated	input={1; -0.49; -0.2; -0.8}; output={-0.23; 0.49; -1.07; -0.69}
1365623653720	updated	input={1; -0.49; -0.2; -0.8}; output={-0.23; 0.49; -1.07; -0.69}
1365623653732	updated	input={1; -0.48; -0.2; -0.8}; output={-0.23; 0.49; -1.07; -0.69}
1365623653797	updated	input={1; -0.48; -0.2; -0.8}; output={-0.23; 0.49; -1.07; -0.69}
1365623653807	updated	input={1; -0.48; -0.2; -0.8}; output={-0.23; 0.49; -1.07; -0.69}
1365623653824	updated	input={1; -0.48; -0.2; -0.8}; output={-0.23; 0.49; -1.07; -0.69}
1365623653893	updated	input={1; -0.48; -0.2; -0.8}; output={-0.23; 0.49; -1.07; -0.69}
1365623653903	updated	input={1; -0.48; -0.2; -0.8}; output={-0.23; 0.49; -1.07; -0.69}
1365623653913	updated	input={1; -0.48; -0.2; -0.8}; output={-0.23; 0.49; -1.07; -0.69}
1365623653981	updated	input={1; -0.48; -0.2; -0.8}; output={-0.23; 0.48; -1.07; -0.69}
1365623653991	updated	input={1; -0.48; -0.2; -0.8}; output={-0.23; 0.48; -1.07; -0.69}
1365623654062	updated	input={1; -0.48; -0.2; -0.8}; output={-0.23; 0.48; -1.07; -0.69}
1365623654072	updated	input={1; -0.48; -0.2; -0.8}; output={-0.23; 0.48; -1.07; -0.69}
1365623654082	updated	input={1; -0.48; -0.2; -0.8}; output={-0.23; 0.48; -1.07; -0.69}
1365623654154	updated	input={1; -0.47; -0.2; -0.8}; output={-0.22; 0.48; -1.07; -0.69}
1365623654164	updated	input={1; -0.47; -0.2; -0.8}; output={-0.22; 0.48; -1.07; -0.69}
1365623654173	updated	input={1; -0.47; -0.2; -0.8}; output={-0.22; 0.48; -1.07; -0.69}
1365623654251	updated	input={1; -0.47; -0.2; -0.8}; output={-0.22; 0.48; -1.07; -0.69}
1365623654264	updated	input={1; -0.47; -0.2; -0.8}; output={-0.22; 0.48; -1.07; -0.69}
1365623654276	updated	input={1; -0.47; -0.2; -0.8}; output={-0.22; 0.48; -1.07; -0.69}
1365623654343	updated	input={1; -0.47; -0.2; -0.8}; output={-0.22; 0.48; -1.07; -0.68}
1365623654353	updated	input={1; -0.47; -0.2; -0.8}; output={-0.22; 0.48; -1.07; -0.68}
1365623654427	updated	input={1; -0.46; -0.2; -0.8}; output={-0.22; 0.47; -1.07; -0.68}
1365623654436	updated	input={1; -0.46; -0.2; -0.8}; output={-0.22; 0.47; -1.07; -0.68}
1365623654446	updated	input={1; -0.46; -0.2; -0.8}; output={-0.22; 0.47; -1.07; -0.68}
1365623654522	updated	input={1; -0.46; -0.2; -0.8}; output={-0.22; 0.47; -1.07; -0.68}
1365623654533	updated	input={1; -0.46; -0.2; -0.8}; output={-0.22; 0.47; -1.07; -0.68}
1365623654547	updated	input={1; -0.46; -0.2; -0.8}; output={-0.22; 0.47; -1.07; -0.68}
1365623654616	updated	input={1; -0.46; -0.2; -0.8}; output={-0.22; 0.47; -1.07; -0.68}
1365623654626	updated	input={1; -0.46; -0.2; -0.8}; output={-0.22; 0.47; -1.07; -0.68}
1365623654651	updated	input={1; -0.46; -0.2; -0.8}; output={-0.22; 0.47; -1.07; -0.68}
1365623654724	updated	input={1; -0.46; -0.2; -0.8}; output={-0.22; 0.47; -1.08; -0.68}
1365623654733	updated	input={1; -0.46; -0.2; -0.8}; output={-0.22; 0.47; -1.08; -0.68}
1365623654743	updated	input={1; -0.45; -0.2; -0.8}; output={-0.22; 0.47; -1.08; -0.68}
1365623654829	updated	input={1; -0.45; -0.2; -0.8}; output={-0.22; 0.46; -1.08; -0.68}
1365623654846	updated	input={1; -0.45; -0.2; -0.8}; output={-0.22; 0.46; -1.08; -0.68}
1365623654856	updated	input={1; -0.45; -0.2; -0.8}; output={-0.22; 0.46; -1.08; -0.68}
1365623655647	updated	input={1; -0.65; -0.2; -0.8}; output={-0.3; 0.62; -1.03; -0.75}
1365623656164	updated	input={1; -0.85; -0.2; -0.8}; output={-0.38; 0.79; -0.98; -0.82}
1365623659836	updated	input={1; -1; -0.2; -0.8}; output={-0.44; 0.9; -0.95; -0.88}
1365623664105	updated	input={1; -1; 0; -0.8}; output={-0.57; 0.91; -0.97; -0.73}
1365623664918	updated	input={1; -1; -0.2; -0.8}; output={-0.44; 0.9; -0.95; -0.88}
1365623665548	updated	input={1; -1; -0.4; -0.8}; output={-0.31; 0.9; -0.92; -1.02}
1365623666479	updated	input={1; -1; -0.6; -0.8}; output={-0.18; 0.89; -0.89; -1.17}
1365623673118	updated	input={1; -1; -0.8; -0.8}; output={-0.05; 0.89; -0.87; -1.32}
1365623680712	updated	input={0.8; -1; -0.8; -0.8}; output={0.05; 0.95; -0.74; -1.21}
1365623681885	updated	input={1; -1; -0.8; -0.8}; output={-0.05; 0.89; -0.87; -1.32}
1365623683006	updated	input={1; -1; 0.96; -0.8}; output={-1.21; 0.94; -1.1; -0.02}
1365623685086	updated	input={0.8; -1; 0.96; -0.8}; output={-1.11; 1; -0.98; 0.08}
1365623685631	updated	input={0.6; -1; 0.96; -0.8}; output={-1.02; 1.06; -0.85; 0.19}
1365623685706	updated	input={-0.2; -1; 0.96; -0.8}; output={-0.63; 1.3; -0.35; 0.62}
1365623685716	updated	input={-0.2; -1; 0.96; -0.8}; output={-0.63; 1.3; -0.35; 0.62}
1365623685726	updated	input={-0.2; -1; 0.96; -0.8}; output={-0.63; 1.3; -0.35; 0.62}
1365623685739	updated	input={-0.2; -1; 0.96; -0.8}; output={-0.63; 1.3; -0.35; 0.62}
1365623685837	updated	input={-0.4; -1; 0.96; -0.8}; output={-0.53; 1.36; -0.23; 0.73}
1365623686293	updated	input={-0.6; -1; 0.96; -0.8}; output={-0.44; 1.42; -0.1; 0.83}
1365623686365	updated	input={-1; -1; 0.96; -0.8}; output={-0.25; 1.54; 0.15; 1.05}
1365623686374	updated	input={-1; -1; 0.96; -0.8}; output={-0.25; 1.54; 0.15; 1.05}
1365623686965	updated	input={-0.8; -1; 0.96; -0.8}; output={-0.34; 1.48; 0.02; 0.94}
1365623687153	updated	input={-0.6; -1; 0.96; -0.8}; output={-0.44; 1.42; -0.1; 0.83}
1365623687320	updated	input={-0.4; -1; 0.96; -0.8}; output={-0.53; 1.36; -0.23; 0.73}
1365623687405	updated	input={-0.4; -1; 0.27; -0.8}; output={-0.08; 1.34; -0.13; 0.22}
1365623687511	updated	input={-0.2; -1; 0.27; -0.8}; output={-0.18; 1.28; -0.26; 0.11}
1365623687644	updated	input={0; -1; 0.27; -0.8}; output={-0.27; 1.22; -0.38; 0.01}
1365623688087	updated	input={0.2; -1; 0.27; -0.8}; output={-0.37; 1.16; -0.51; -0.1}
1365623688157	updated	input={0.4; -1; 0.27; -0.8}; output={-0.47; 1.1; -0.63; -0.21}
1365623688472	updated	input={0.6; -1; 0.27; -0.8}; output={-0.56; 1.04; -0.76; -0.31}
1365623689463	updated	input={0.4; -1; 0.27; -0.8}; output={-0.47; 1.1; -0.63; -0.21}
1365623689647	updated	input={0.2; -1; 0.27; -0.8}; output={-0.37; 1.16; -0.51; -0.1}
1365623690017	updated	input={0; -1; 0.27; -0.8}; output={-0.27; 1.22; -0.38; 0.01}
1365623690361	updated	input={-0.2; -1; 0.27; -0.8}; output={-0.18; 1.28; -0.26; 0.11}
1365623690688	updated	input={-0.4; -1; 0.27; -0.8}; output={-0.08; 1.34; -0.13; 0.22}
1365623691000	updated	input={-0.6; -1; 0.27; -0.8}; output={0.02; 1.4; -0.01; 0.33}
1365623691618	updated	input={-0.8; -1; 0.27; -0.8}; output={0.11; 1.46; 0.12; 0.43}
1365623695017	updated	input={-0.6; -1; 0.27; -0.8}; output={0.02; 1.4; -0.01; 0.33}
1365623703021	updated	input={-0.6; -0.8; 0.27; -0.8}; output={0.1; 1.24; -0.06; 0.4}
1365623703357	updated	input={-0.6; -0.6; 0.27; -0.8}; output={0.18; 1.08; -0.1; 0.47}
1365623703888	updated	input={-0.6; -0.4; 0.27; -0.8}; output={0.26; 0.92; -0.15; 0.54}
1365623704437	updated	input={-0.6; -0.6; 0.27; -0.8}; output={0.18; 1.08; -0.1; 0.47}
1365623705790	updated	input={-0.6; -0.6; 0.27; -0.6}; output={0.1; 0.98; 0.04; 0.43}
1365623706077	updated	input={-0.6; -0.6; 0.27; -0.4}; output={0.02; 0.87; 0.19; 0.39}
1365623706265	updated	input={-0.6; -0.6; 0.27; -0.2}; output={-0.06; 0.77; 0.34; 0.35}
1365623706531	updated	input={-0.6; -0.6; 0.27; 0}; output={-0.14; 0.67; 0.48; 0.31}
1365623711004	updated	input={-0.6; -0.6; 0.01; 0}; output={0.04; 0.66; 0.52; 0.11}
1365623713231	updated	input={-0.6; -0.6; 0.01; 0}; output={0.04; 0.66; 0.52; 0.11}
1365623714512	updated	input={-0.6; -0.6; 0.21; 0}; output={-0.1; 0.67; 0.49; 0.26}
1365623715732	updated	input={-0.6; -0.6; 0.01; 0}; output={0.04; 0.66; 0.52; 0.11}
1365623715809	updated	input={0.09; -0.6; 0.01; 0}; output={-0.3; 0.45; 0.09; -0.26}
1365623718714	updated	input={0.09; -0.04; 0.01; 0}; output={-0.06; 0; -0.05; -0.06}
1365623747509	updated	input={0.72; -0.04; 0.01; 0}; output={-0.37; -0.19; -0.44; -0.39}
1365623756564	updated	input={0.44; -0.04; 0.01; 0}; output={-0.23; -0.1; -0.27; -0.25}
1365623759246	updated	input={0.44; -0.04; 0.01; 0}; output={-0.23; -0.1; -0.27; -0.25}
1365623761013	updated	input={0.44; 0.46; 0.01; 0}; output={-0.03; -0.51; -0.39; -0.07}
1365623762361	updated	input={0.44; -0.21; 0.01; 0}; output={-0.3; 0.03; -0.23; -0.31}
1365623762967	updated	input={0.44; -0.4; 0.01; 0}; output={-0.38; 0.19; -0.18; -0.38}
1365623763920	updated	input={0.44; -0.51; 0.01; 0}; output={-0.43; 0.28; -0.16; -0.42}
1365623767605	updated	input={0.6; -0.51; 0.01; 0}; output={-0.5; 0.23; -0.25; -0.5}
1365623768593	updated	input={0.82; -0.51; 0.01; 0}; output={-0.61; 0.16; -0.39; -0.62}
1365623770152	updated	input={1; -0.51; 0.01; 0}; output={-0.7; 0.11; -0.5; -0.71}
1365623771947	updated	input={0.61; -0.51; 0.01; 0}; output={-0.51; 0.23; -0.26; -0.5}
1365623777640	updated	input={0.61; -0.51; 0.2; 0}; output={-0.64; 0.23; -0.28; -0.36}
1365623779494	updated	input={0.61; -0.51; -0.35; 0}; output={-0.28; 0.22; -0.21; -0.76}
1365623780928	updated	input={0.61; -0.51; -0.35; 0}; output={-0.28; 0.22; -0.21; -0.76}
1365623784464	updated	input={0.61; -0.51; -0.35; 0.2}; output={-0.36; 0.12; -0.07; -0.81}
1365623785040	updated	input={0.61; -0.51; -0.35; 0}; output={-0.28; 0.22; -0.21; -0.76}
1365623785814	updated	input={0.61; -0.51; -0.35; -0.2}; output={-0.2; 0.32; -0.36; -0.72}
1365623787419	updated	input={0.61; -0.51; -0.35; 0}; output={-0.28; 0.22; -0.21; -0.76}
1365623787956	updated	input={0.61; -0.51; -0.35; 0.2}; output={-0.36; 0.12; -0.07; -0.81}
1365623788980	updated	input={0.61; -0.51; -0.35; 0.4}; output={-0.44; 0.01; 0.08; -0.85}
1365623792683	updated	input={0.61; -0.51; -0.25; 0.4}; output={-0.5; 0.02; 0.07; -0.78}
1365623792841	updated	input={0.61; -0.51; -0.25; 0.4}; output={-0.5; 0.02; 0.07; -0.78}
1365623795406	updated	input={0.75; -0.51; -0.25; 0.4}; output={-0.56; -0.03; -0.02; -0.85}
1365623796534	updated	input={0.57; -0.51; -0.25; 0.4}; output={-0.48; 0.03; 0.09; -0.76}
1365623797597	updated	input={0.82; -0.51; -0.25; 0.4}; output={-0.6; -0.05; -0.07; -0.89}
1365623800114	updated	input={0.82; -0.51; -0.25; 0.4}; output={-0.6; -0.05; -0.07; -0.89}
1365623800467	updated	input={0.82; -0.51; -0.25; 0.4}; output={-0.6; -0.05; -0.07; -0.89}
1365623800868	updated	input={0.82; -0.51; -0.25; 0.4}; output={-0.6; -0.05; -0.06; -0.89}
1365623801051	updated	input={0.82; -0.51; -0.25; 0.4}; output={-0.6; -0.05; -0.06; -0.89}
1365623801190	updated	input={0.82; -0.51; -0.25; 0.41}; output={-0.6; -0.05; -0.06; -0.89}
1365623801349	updated	input={0.82; -0.51; -0.25; 0.41}; output={-0.6; -0.05; -0.06; -0.89}
1365623804426	updated	input={0.82; -0.51; -0.25; 0.37}; output={-0.59; -0.03; -0.09; -0.89}
1365623805712	updated	input={0.82; -0.51; -0.25; 0.33}; output={-0.57; -0.01; -0.12; -0.88}
1365623806884	updated	input={0.82; -0.51; -0.25; 0.27}; output={-0.55; 0.02; -0.16; -0.87}
1365623808328	updated	input={0.82; -0.51; -0.25; 0.23}; output={-0.53; 0.04; -0.19; -0.86}
1365623811394	updated	input={0.89; -0.51; -0.25; 0.23}; output={-0.56; 0.02; -0.23; -0.89}
1365623812712	updated	input={0.93; -0.51; -0.25; 0.23}; output={-0.58; 0.01; -0.26; -0.91}
1365623815653	updated	input={0.93; -0.51; -0.25; 0.06}; output={-0.51; 0.1; -0.39; -0.88}
1365623815932	updated	input={0.93; -0.51; -0.32; 0.06}; output={-0.47; 0.09; -0.38; -0.92}
1365623816740	updated	input={0.93; -0.51; -0.32; 0.05}; output={-0.47; 0.1; -0.38; -0.92}
1365623817835	updated	input={0.93; -0.51; -0.13; 0.05}; output={-0.59; 0.1; -0.41; -0.79}
1365623828009	updated	input={0.93; -0.51; -0.13; 0.05}; output={-0.59; 0.1; -0.41; -0.79}
1365623828371	updated	input={0.93; -0.51; -0.13; 0.05}; output={-0.59; 0.1; -0.41; -0.79}
1365623829388	updated	input={0.93; -0.51; -0.13; 0.25}; output={-0.67; -0; -0.26; -0.83}
1365623834461	updated	input={0.93; -0.51; -0.06; 0.25}; output={-0.72; 0; -0.27; -0.77}
1365623836284	updated	input={0.93; -0.51; -0.25; 0.25}; output={-0.6; -0; -0.24; -0.91}
1365623837843	updated	input={0.93; -0.51; -0.43; 0.25}; output={-0.48; -0.01; -0.22; -1.05}
1365623840394	updated	input={0.93; -0.31; -0.43; 0.25}; output={-0.4; -0.17; -0.27; -0.98}
1365623840824	updated	input={0.93; -0.51; -0.43; 0.25}; output={-0.48; -0.01; -0.22; -1.05}
1365623841036	updated	input={0.93; -0.71; -0.43; 0.25}; output={-0.56; 0.15; -0.17; -1.12}
1365623843274	updated	input={0.93; -0.91; -0.43; 0.25}; output={-0.64; 0.31; -0.13; -1.19}
1365623844435	updated	input={0.93; -0.71; -0.43; 0.25}; output={-0.56; 0.15; -0.17; -1.12}
1365623845888	updated	input={0.93; -0.71; -0.43; 0.25}; output={-0.56; 0.15; -0.17; -1.12}
1365623846422	updated	input={0.73; -0.71; -0.43; 0.25}; output={-0.46; 0.21; -0.05; -1.01}
1365623847308	updated	input={0.53; -0.71; -0.43; 0.25}; output={-0.37; 0.27; 0.08; -0.9}
1365623848910	updated	input={0.53; -0.71; -0.43; 0.45}; output={-0.45; 0.17; 0.22; -0.95}
1365623849414	updated	input={0.53; -0.71; -0.43; 0.25}; output={-0.37; 0.27; 0.08; -0.9}
1365623850246	updated	input={0.53; -0.71; -0.43; 0.05}; output={-0.29; 0.37; -0.07; -0.86}
1365623850808	updated	input={0.53; -0.71; -0.43; 0.25}; output={-0.37; 0.27; 0.08; -0.9}
1365623852537	updated	input={0.33; -0.71; -0.43; 0.25}; output={-0.27; 0.33; 0.2; -0.8}
1365623852952	updated	input={0.53; -0.71; -0.43; 0.25}; output={-0.37; 0.27; 0.08; -0.9}
1365623853134	updated	input={0.73; -0.71; -0.43; 0.25}; output={-0.46; 0.21; -0.05; -1.01}
1365623853257	updated	input={0.93; -0.71; -0.43; 0.25}; output={-0.56; 0.15; -0.17; -1.12}
1365623853873	updated	input={1; -0.71; -0.43; 0.25}; output={-0.59; 0.13; -0.22; -1.16}
1365623855960	updated	input={1; -0.91; -0.43; 0.25}; output={-0.68; 0.29; -0.17; -1.23}
1365623856491	updated	input={1; -1; -0.43; 0.25}; output={-0.71; 0.36; -0.15; -1.26}
1365623856955	updated	input={1; -0.8; -0.43; 0.25}; output={-0.63; 0.2; -0.2; -1.19}
1365623857125	updated	input={1; -0.6; -0.43; 0.25}; output={-0.55; 0.04; -0.24; -1.12}
1365623859269	updated	input={1; -0.8; -0.43; 0.25}; output={-0.63; 0.2; -0.2; -1.19}
1365623862124	updated	input={1; -0.8; -0.51; 0.25}; output={-0.58; 0.2; -0.18; -1.25}
1365623863888	updated	input={1; -0.8; -1; 0.25}; output={-0.25; 0.18; -0.12; -1.61}
1365623866983	updated	input={1; -0.8; -0.84; 0.25}; output={-0.36; 0.19; -0.14; -1.49}
1365623868586	updated	input={1; -0.8; -0.84; 0.05}; output={-0.28; 0.29; -0.29; -1.45}
1365623868982	updated	input={1; -0.8; -0.84; -0.15}; output={-0.2; 0.39; -0.43; -1.41}
1365623869668	updated	input={1; -0.8; -0.84; 0.05}; output={-0.28; 0.29; -0.29; -1.45}
1365623870221	updated	input={1; -0.8; -0.84; 0.25}; output={-0.36; 0.19; -0.14; -1.49}
1365623870468	updated	input={1; -0.8; -0.84; 0.05}; output={-0.28; 0.29; -0.29; -1.45}
1365623870749	updated	input={1; -0.8; -0.84; -0.15}; output={-0.2; 0.39; -0.43; -1.41}
1365623870984	updated	input={1; -0.8; -0.84; -0.35}; output={-0.12; 0.5; -0.58; -1.37}
1365623871200	updated	input={1; -0.8; -0.84; -0.55}; output={-0.04; 0.6; -0.73; -1.33}
1365623871436	updated	input={1; -0.8; -0.84; -0.75}; output={0.04; 0.7; -0.87; -1.29}
1365623872040	updated	input={1; -0.8; -0.84; -0.95}; output={0.12; 0.8; -1.02; -1.24}
1365623872125	updated	input={1; -0.8; -0.84; -0.75}; output={0.04; 0.7; -0.87; -1.29}
1365623872223	updated	input={1; -0.8; -0.84; -0.55}; output={-0.04; 0.6; -0.73; -1.33}
1365623872413	updated	input={1; -0.8; -0.84; -0.35}; output={-0.12; 0.5; -0.58; -1.37}
1365623872619	updated	input={1; -0.8; -0.84; -0.15}; output={-0.2; 0.39; -0.43; -1.41}
1365623872817	updated	input={1; -0.8; -0.84; 0.05}; output={-0.28; 0.29; -0.29; -1.45}
1365623873016	updated	input={1; -0.8; -0.84; 0.25}; output={-0.36; 0.19; -0.14; -1.49}
1365623873204	updated	input={1; -0.8; -0.84; 0.45}; output={-0.44; 0.09; 0.01; -1.53}
1365623873625	updated	input={1; -0.8; -0.84; 0.65}; output={-0.52; -0.02; 0.15; -1.58}
1365623874462	updated	input={1; -0.8; -0.84; 0.85}; output={-0.6; -0.12; 0.3; -1.62}
1365623874559	updated	input={1; -0.8; -0.84; 0.4}; output={-0.42; 0.11; -0.03; -1.52}
1365623874568	updated	input={1; -0.8; -0.84; 0.4}; output={-0.42; 0.11; -0.03; -1.52}
1365623874579	updated	input={1; -0.8; -0.84; 0.4}; output={-0.42; 0.11; -0.03; -1.52}
1365623874590	updated	input={1; -0.8; -0.84; 0.4}; output={-0.42; 0.11; -0.03; -1.52}
1365623874869	updated	input={1; -0.8; -0.84; 0.2}; output={-0.34; 0.22; -0.18; -1.48}
1365623874955	updated	input={1; -0.8; -0.84; 0}; output={-0.26; 0.32; -0.32; -1.44}
1365623875094	updated	input={1; -0.8; -0.84; -0.2}; output={-0.18; 0.42; -0.47; -1.4}
1365623875356	updated	input={1; -0.8; -0.84; -0.4}; output={-0.1; 0.52; -0.62; -1.36}
1365623875477	updated	input={1; -0.8; -0.84; -0.6}; output={-0.02; 0.62; -0.76; -1.32}
1365623875609	updated	input={1; -0.8; -0.84; -0.8}; output={0.06; 0.73; -0.91; -1.27}
1365623876159	updated	input={1; -0.8; -0.84; -0.6}; output={-0.02; 0.62; -0.76; -1.32}
1365623877064	updated	input={1; -0.8; -0.84; -0.4}; output={-0.1; 0.52; -0.62; -1.36}
1365623881401	updated	input={1; -0.8; -0.84; -0.2}; output={-0.18; 0.42; -0.47; -1.4}
1365623882961	updated	input={1; -0.8; -0.84; 0}; output={-0.26; 0.32; -0.32; -1.44}
1365623883746	updated	input={1; -0.8; -0.84; 0.2}; output={-0.34; 0.22; -0.18; -1.48}
1365623892009	updated	input={1; 0.08; -0.84; 0.2}; output={0.03; -0.49; -0.38; -1.17}
1365623893293	updated	input={1; -0.33; -0.84; 0.2}; output={-0.14; -0.16; -0.29; -1.31}
1365623894474	updated	input={1; -0.16; -0.84; 0.2}; output={-0.07; -0.3; -0.33; -1.25}
1365623899189	updated	input={1; -0.16; -0.09; 0.2}; output={-0.56; -0.28; -0.43; -0.7}
1365623902643	updated	input={1; -0.23; -0.09; 0.2}; output={-0.59; -0.22; -0.41; -0.73}
1365623904507	updated	input={1; -0.34; -0.09; 0.2}; output={-0.64; -0.13; -0.39; -0.77}
1365623911752	updated	input={1; -0.34; 0.11; 0.2}; output={-0.77; -0.13; -0.41; -0.62}
1365623911972	updated	input={0.91; -0.34; 0.11; 0.2}; output={-0.73; -0.1; -0.36; -0.57}
1365623912343	updated	input={0.91; -0.34; 0.31; 0.2}; output={-0.86; -0.09; -0.38; -0.42}
1365623914135	updated	input={0.96; -0.34; 0.31; 0.2}; output={-0.89; -0.11; -0.42; -0.45}
1365623916737	updated	input={0.96; -0.34; 0.11; 0.2}; output={-0.75; -0.12; -0.39; -0.6}
1365623917088	updated	input={0.96; -0.34; -0.09; 0.2}; output={-0.62; -0.12; -0.36; -0.75}
1365623927417	updated	input={0.96; -0.34; -0.09; 0.4}; output={-0.7; -0.22; -0.22; -0.79}
1365623929459	updated	input={0.96; -0.34; -0.09; 0.6}; output={-0.78; -0.33; -0.07; -0.83}
1365623938968	updated	input={0.96; -0.42; -0.09; 0.6}; output={-0.81; -0.26; -0.05; -0.86}
1365623941549	updated	input={0.96; -0.49; -0.09; 0.6}; output={-0.84; -0.21; -0.04; -0.88}
1365623944208	updated	input={0.96; -0.49; -0.09; 0.6}; output={-0.84; -0.21; -0.04; -0.88}
1365623944600	updated	input={0.96; -0.49; -0.09; 0.6}; output={-0.84; -0.21; -0.04; -0.88}
1365623944846	updated	input={0.96; -0.49; -0.09; 0.6}; output={-0.84; -0.21; -0.04; -0.88}
1365623944987	updated	input={0.96; -0.49; -0.09; 0.6}; output={-0.84; -0.21; -0.04; -0.88}
1365623945162	updated	input={0.96; -0.49; -0.09; 0.6}; output={-0.84; -0.21; -0.04; -0.88}
1365623945427	updated	input={0.96; -0.49; -0.09; 0.59}; output={-0.84; -0.21; -0.04; -0.88}
1365623945554	updated	input={0.96; -0.49; -0.09; 0.59}; output={-0.84; -0.21; -0.04; -0.88}
1365623945732	updated	input={0.96; -0.49; -0.09; 0.59}; output={-0.84; -0.2; -0.04; -0.88}
1365623945913	updated	input={0.96; -0.49; -0.09; 0.59}; output={-0.84; -0.2; -0.04; -0.88}
1365623946111	updated	input={0.96; -0.49; -0.09; 0.59}; output={-0.84; -0.2; -0.04; -0.88}
1365623946272	updated	input={0.96; -0.49; -0.09; 0.59}; output={-0.84; -0.2; -0.04; -0.88}
1365623946435	updated	input={0.96; -0.49; -0.09; 0.59}; output={-0.84; -0.2; -0.04; -0.88}
1365623948919	updated	input={0.96; -0.49; -0.09; 0.56}; output={-0.83; -0.19; -0.06; -0.87}
1365623950112	updated	input={0.96; -0.49; -0.09; 0.52}; output={-0.81; -0.17; -0.09; -0.87}
1365623951315	updated	input={0.96; -0.49; -0.09; 0.47}; output={-0.79; -0.14; -0.13; -0.85}
1365623954123	updated	input={0.96; -0.49; -0.09; 0.4}; output={-0.76; -0.11; -0.18; -0.84}
1365623955632	updated	input={0.96; -0.49; -0.09; 0.38}; output={-0.75; -0.09; -0.2; -0.84}
1365623961430	updated	input={0.96; -0.46; -0.09; 0.38}; output={-0.74; -0.11; -0.2; -0.83}
1365623965829	updated	input={0.96; -0.38; -0.09; 0.38}; output={-0.71; -0.18; -0.22; -0.8}
1365623969178	updated	input={0.96; -0.7; -0.09; 0.38}; output={-0.84; 0.07; -0.15; -0.91}
1365623970893	updated	input={0.96; -0.55; -0.09; 0.38}; output={-0.78; -0.04; -0.18; -0.86}
1365623972788	updated	input={0.96; -0.55; -0.09; 0.38}; output={-0.78; -0.04; -0.18; -0.86}
1365623972955	updated	input={0.96; -0.55; -0.09; 0.38}; output={-0.78; -0.04; -0.18; -0.86}
1365623973558	updated	input={0.96; -0.55; -0.09; 0.38}; output={-0.78; -0.04; -0.18; -0.86}
1365623973847	updated	input={0.96; -0.56; -0.09; 0.38}; output={-0.78; -0.04; -0.18; -0.86}
1365623975923	updated	input={0.96; -0.56; -0.09; 0.38}; output={-0.78; -0.04; -0.18; -0.86}
1365623976113	updated	input={0.96; -0.56; -0.09; 0.38}; output={-0.78; -0.04; -0.18; -0.86}
1365623976276	updated	input={0.96; -0.56; -0.09; 0.38}; output={-0.78; -0.04; -0.18; -0.86}
1365623976441	updated	input={0.96; -0.56; -0.09; 0.38}; output={-0.78; -0.04; -0.18; -0.86}
1365623976612	updated	input={0.96; -0.56; -0.09; 0.38}; output={-0.78; -0.04; -0.18; -0.86}
1365623976774	updated	input={0.96; -0.56; -0.09; 0.38}; output={-0.78; -0.04; -0.18; -0.86}
1365623976954	updated	input={0.96; -0.56; -0.09; 0.38}; output={-0.78; -0.03; -0.18; -0.86}
1365623979051	updated	input={0.96; -0.56; -0.09; 0.38}; output={-0.78; -0.03; -0.18; -0.86}
1365623979156	updated	input={0.96; -0.56; -0.09; 0.3}; output={-0.75; 0.01; -0.24; -0.85}
1365623979266	updated	input={0.96; -0.56; -0.09; 0.3}; output={-0.75; 0.01; -0.24; -0.85}
1365623982736	updated	input={0.96; -0.56; -0.09; 0.25}; output={-0.74; 0.03; -0.27; -0.84}
1365623984135	updated	input={0.96; -0.56; -0.09; 0.22}; output={-0.72; 0.04; -0.3; -0.83}
1365623986736	updated	input={0.96; -0.56; -0.09; 0.22}; output={-0.72; 0.04; -0.3; -0.83}
1365623989095	updated	input={0.96; -0.56; -0.09; 0.22}; output={-0.72; 0.04; -0.3; -0.83}
1365623989516	updated	input={0.96; -0.56; -0.09; 0.22}; output={-0.72; 0.04; -0.3; -0.83}
1365623989649	updated	input={0.96; -0.56; -0.09; 0.22}; output={-0.73; 0.04; -0.3; -0.83}
1365623989659	updated	input={0.96; -0.56; -0.09; 0.22}; output={-0.73; 0.04; -0.3; -0.83}
1365623989670	updated	input={0.96; -0.56; -0.09; 0.22}; output={-0.73; 0.04; -0.3; -0.83}
1365623989774	updated	input={0.96; -0.56; -0.08; 0.22}; output={-0.73; 0.04; -0.3; -0.82}
1365623989784	updated	input={0.96; -0.56; -0.08; 0.22}; output={-0.73; 0.04; -0.3; -0.82}
1365623989795	updated	input={0.96; -0.56; -0.08; 0.22}; output={-0.73; 0.04; -0.3; -0.82}
1365623989813	updated	input={0.96; -0.56; -0.08; 0.22}; output={-0.73; 0.04; -0.3; -0.82}
1365623989831	updated	input={0.96; -0.56; -0.08; 0.22}; output={-0.73; 0.04; -0.3; -0.82}
1365623989950	updated	input={0.96; -0.56; -0.08; 0.22}; output={-0.73; 0.04; -0.3; -0.82}
1365623989961	updated	input={0.96; -0.56; -0.08; 0.22}; output={-0.73; 0.04; -0.3; -0.82}
1365623989978	updated	input={0.96; -0.56; -0.08; 0.22}; output={-0.73; 0.04; -0.3; -0.82}
1365623989994	updated	input={0.96; -0.56; -0.08; 0.22}; output={-0.73; 0.04; -0.3; -0.82}
1365623990005	updated	input={0.96; -0.56; -0.08; 0.22}; output={-0.73; 0.04; -0.3; -0.82}
1365623990110	updated	input={0.96; -0.56; -0.08; 0.22}; output={-0.73; 0.04; -0.3; -0.82}
1365623990129	updated	input={0.96; -0.56; -0.08; 0.22}; output={-0.73; 0.04; -0.3; -0.82}
1365623990233	updated	input={0.96; -0.56; -0.08; 0.22}; output={-0.73; 0.04; -0.3; -0.82}
1365623990724	updated	input={0.96; -0.56; -0.08; 0.22}; output={-0.73; 0.04; -0.3; -0.82}
1365623990830	updated	input={0.96; -0.56; -0.08; 0.22}; output={-0.73; 0.04; -0.3; -0.82}
1365623990889	updated	input={0.96; -0.56; -0.08; 0.22}; output={-0.73; 0.04; -0.3; -0.82}
1365623990900	updated	input={0.96; -0.56; -0.08; 0.22}; output={-0.73; 0.04; -0.3; -0.82}
1365623991020	updated	input={0.96; -0.56; -0.09; 0.22}; output={-0.73; 0.04; -0.3; -0.83}
1365623991031	updated	input={0.96; -0.56; -0.09; 0.22}; output={-0.73; 0.04; -0.3; -0.83}
1365623991043	updated	input={0.96; -0.56; -0.09; 0.22}; output={-0.73; 0.04; -0.3; -0.83}
1365623991053	updated	input={0.96; -0.56; -0.09; 0.22}; output={-0.73; 0.04; -0.3; -0.83}
1365623991065	updated	input={0.96; -0.56; -0.09; 0.22}; output={-0.73; 0.04; -0.3; -0.83}
1365623991181	updated	input={0.96; -0.56; -0.09; 0.22}; output={-0.72; 0.04; -0.3; -0.83}
1365623991192	updated	input={0.96; -0.56; -0.09; 0.22}; output={-0.72; 0.04; -0.3; -0.83}
1365623991204	updated	input={0.96; -0.56; -0.09; 0.22}; output={-0.72; 0.04; -0.3; -0.83}
1365623991214	updated	input={0.96; -0.56; -0.09; 0.22}; output={-0.72; 0.04; -0.3; -0.83}
1365623991228	updated	input={0.96; -0.56; -0.09; 0.22}; output={-0.72; 0.04; -0.3; -0.83}
1365623991341	updated	input={0.96; -0.56; -0.1; 0.22}; output={-0.72; 0.04; -0.3; -0.83}
1365623991352	updated	input={0.96; -0.56; -0.1; 0.22}; output={-0.72; 0.04; -0.3; -0.83}
1365623991364	updated	input={0.96; -0.56; -0.1; 0.22}; output={-0.72; 0.04; -0.3; -0.83}
1365623991374	updated	input={0.96; -0.56; -0.1; 0.22}; output={-0.72; 0.04; -0.3; -0.83}
1365623991385	updated	input={0.96; -0.56; -0.1; 0.22}; output={-0.72; 0.04; -0.3; -0.83}
1365623991493	updated	input={0.96; -0.56; -0.1; 0.22}; output={-0.72; 0.04; -0.29; -0.84}
1365623991504	updated	input={0.96; -0.56; -0.1; 0.22}; output={-0.72; 0.04; -0.29; -0.84}
1365623991519	updated	input={0.96; -0.56; -0.1; 0.22}; output={-0.72; 0.04; -0.29; -0.84}
1365623991529	updated	input={0.96; -0.56; -0.1; 0.22}; output={-0.72; 0.04; -0.29; -0.84}
1365623991655	updated	input={0.96; -0.56; -0.11; 0.22}; output={-0.71; 0.04; -0.29; -0.84}
1365623991672	updated	input={0.96; -0.56; -0.11; 0.22}; output={-0.71; 0.04; -0.29; -0.84}
1365623991686	updated	input={0.96; -0.56; -0.11; 0.22}; output={-0.71; 0.04; -0.29; -0.84}
1365623991699	updated	input={0.96; -0.56; -0.11; 0.22}; output={-0.71; 0.04; -0.29; -0.84}
1365623991711	updated	input={0.96; -0.56; -0.11; 0.22}; output={-0.71; 0.04; -0.29; -0.84}
1365623991820	updated	input={0.96; -0.56; -0.11; 0.22}; output={-0.71; 0.04; -0.29; -0.84}
1365623991831	updated	input={0.96; -0.56; -0.11; 0.22}; output={-0.71; 0.04; -0.29; -0.85}
1365623991844	updated	input={0.96; -0.56; -0.11; 0.22}; output={-0.71; 0.04; -0.29; -0.85}
1365623991856	updated	input={0.96; -0.56; -0.11; 0.22}; output={-0.71; 0.04; -0.29; -0.85}
1365623991870	updated	input={0.96; -0.56; -0.11; 0.22}; output={-0.71; 0.04; -0.29; -0.85}
1365623991979	updated	input={0.96; -0.56; -0.11; 0.22}; output={-0.71; 0.04; -0.29; -0.85}
1365623991992	updated	input={0.96; -0.56; -0.12; 0.22}; output={-0.71; 0.04; -0.29; -0.85}
1365623992016	updated	input={0.96; -0.56; -0.12; 0.22}; output={-0.71; 0.04; -0.29; -0.85}
1365623992140	updated	input={0.96; -0.56; -0.12; 0.22}; output={-0.7; 0.04; -0.29; -0.85}
1365623992152	updated	input={0.96; -0.56; -0.12; 0.22}; output={-0.7; 0.04; -0.29; -0.85}
1365623992163	updated	input={0.96; -0.56; -0.12; 0.22}; output={-0.7; 0.04; -0.29; -0.85}
1365623992173	updated	input={0.96; -0.56; -0.12; 0.22}; output={-0.7; 0.04; -0.29; -0.85}
1365623992189	updated	input={0.96; -0.56; -0.12; 0.22}; output={-0.7; 0.04; -0.29; -0.85}
1365623992200	updated	input={0.96; -0.56; -0.12; 0.22}; output={-0.7; 0.04; -0.29; -0.85}
1365623992212	updated	input={0.96; -0.56; -0.12; 0.22}; output={-0.7; 0.04; -0.29; -0.85}
1365623992348	updated	input={0.96; -0.56; -0.13; 0.22}; output={-0.7; 0.04; -0.29; -0.86}
1365623992360	updated	input={0.96; -0.56; -0.13; 0.22}; output={-0.7; 0.04; -0.29; -0.86}
1365623992375	updated	input={0.96; -0.56; -0.13; 0.22}; output={-0.7; 0.04; -0.29; -0.86}
1365623992385	updated	input={0.96; -0.56; -0.13; 0.22}; output={-0.7; 0.04; -0.29; -0.86}
1365623992399	updated	input={0.96; -0.56; -0.13; 0.22}; output={-0.7; 0.04; -0.29; -0.86}
1365623992410	updated	input={0.96; -0.56; -0.13; 0.22}; output={-0.7; 0.04; -0.29; -0.86}
1365623992522	updated	input={0.96; -0.56; -0.13; 0.22}; output={-0.7; 0.04; -0.29; -0.86}
1365623992533	updated	input={0.96; -0.56; -0.13; 0.22}; output={-0.7; 0.04; -0.29; -0.86}
1365623992545	updated	input={0.96; -0.56; -0.13; 0.22}; output={-0.7; 0.04; -0.29; -0.86}
1365623992561	updated	input={0.96; -0.56; -0.13; 0.22}; output={-0.7; 0.04; -0.29; -0.86}
1365623992573	updated	input={0.96; -0.56; -0.13; 0.22}; output={-0.7; 0.04; -0.29; -0.86}
1365623992594	updated	input={0.96; -0.56; -0.14; 0.22}; output={-0.7; 0.04; -0.29; -0.86}
1365623992723	updated	input={0.96; -0.56; -0.14; 0.22}; output={-0.69; 0.04; -0.29; -0.86}
1365623992743	updated	input={0.96; -0.56; -0.14; 0.22}; output={-0.69; 0.04; -0.29; -0.87}
1365623992755	updated	input={0.96; -0.56; -0.14; 0.22}; output={-0.69; 0.04; -0.29; -0.87}
1365623992766	updated	input={0.96; -0.56; -0.14; 0.22}; output={-0.69; 0.04; -0.29; -0.87}
1365623992778	updated	input={0.96; -0.56; -0.14; 0.22}; output={-0.69; 0.04; -0.29; -0.87}
1365623992896	updated	input={0.96; -0.56; -0.14; 0.22}; output={-0.69; 0.04; -0.29; -0.87}
1365623992918	updated	input={0.96; -0.56; -0.14; 0.22}; output={-0.69; 0.04; -0.29; -0.87}
1365623992929	updated	input={0.96; -0.56; -0.14; 0.22}; output={-0.69; 0.04; -0.29; -0.87}
1365623992940	updated	input={0.96; -0.56; -0.14; 0.22}; output={-0.69; 0.04; -0.29; -0.87}
1365623992955	updated	input={0.96; -0.56; -0.15; 0.22}; output={-0.69; 0.04; -0.29; -0.87}
1365623992969	updated	input={0.96; -0.56; -0.15; 0.22}; output={-0.69; 0.04; -0.29; -0.87}
1365623993098	updated	input={0.96; -0.56; -0.15; 0.22}; output={-0.69; 0.04; -0.29; -0.87}
1365623993124	updated	input={0.96; -0.56; -0.15; 0.22}; output={-0.68; 0.04; -0.29; -0.87}
1365623993134	updated	input={0.96; -0.56; -0.15; 0.22}; output={-0.68; 0.04; -0.29; -0.87}
1365623993145	updated	input={0.96; -0.56; -0.15; 0.22}; output={-0.68; 0.04; -0.29; -0.87}
1365623993156	updated	input={0.96; -0.56; -0.15; 0.22}; output={-0.68; 0.04; -0.29; -0.87}
1365623993167	updated	input={0.96; -0.56; -0.15; 0.22}; output={-0.68; 0.04; -0.29; -0.87}
1365623993285	updated	input={0.96; -0.56; -0.16; 0.22}; output={-0.68; 0.04; -0.29; -0.88}
1365623993295	updated	input={0.96; -0.56; -0.16; 0.22}; output={-0.68; 0.04; -0.29; -0.88}
1365623993308	updated	input={0.96; -0.56; -0.16; 0.22}; output={-0.68; 0.04; -0.29; -0.88}
1365623993328	updated	input={0.96; -0.56; -0.16; 0.22}; output={-0.68; 0.04; -0.29; -0.88}
1365623993341	updated	input={0.96; -0.56; -0.16; 0.22}; output={-0.68; 0.04; -0.29; -0.88}
1365623993352	updated	input={0.96; -0.56; -0.16; 0.22}; output={-0.68; 0.04; -0.29; -0.88}
1365623993471	updated	input={0.96; -0.56; -0.16; 0.22}; output={-0.68; 0.04; -0.29; -0.88}
1365623993489	updated	input={0.96; -0.56; -0.16; 0.22}; output={-0.68; 0.04; -0.29; -0.88}
1365623993500	updated	input={0.96; -0.56; -0.16; 0.22}; output={-0.68; 0.04; -0.29; -0.88}
1365623993511	updated	input={0.96; -0.56; -0.16; 0.22}; output={-0.68; 0.04; -0.29; -0.88}
1365623993523	updated	input={0.96; -0.56; -0.16; 0.22}; output={-0.68; 0.04; -0.29; -0.88}
1365623993661	updated	input={0.96; -0.56; -0.17; 0.22}; output={-0.67; 0.04; -0.29; -0.89}
1365623993671	updated	input={0.96; -0.56; -0.17; 0.22}; output={-0.67; 0.04; -0.29; -0.89}
1365623993682	updated	input={0.96; -0.56; -0.17; 0.22}; output={-0.67; 0.04; -0.29; -0.89}
1365623993694	updated	input={0.96; -0.56; -0.17; 0.22}; output={-0.67; 0.04; -0.29; -0.89}
1365623993717	updated	input={0.96; -0.56; -0.17; 0.22}; output={-0.67; 0.04; -0.29; -0.89}
1365623993731	updated	input={0.96; -0.56; -0.17; 0.22}; output={-0.67; 0.04; -0.29; -0.89}
1365623993748	updated	input={0.96; -0.56; -0.17; 0.22}; output={-0.67; 0.04; -0.29; -0.89}
1365623993867	updated	input={0.96; -0.56; -0.17; 0.22}; output={-0.67; 0.04; -0.28; -0.89}
1365623993879	updated	input={0.96; -0.56; -0.17; 0.22}; output={-0.67; 0.04; -0.28; -0.89}
1365623993891	updated	input={0.96; -0.56; -0.18; 0.22}; output={-0.67; 0.04; -0.28; -0.89}
1365623993903	updated	input={0.96; -0.56; -0.18; 0.22}; output={-0.67; 0.04; -0.28; -0.89}
1365623993919	updated	input={0.96; -0.56; -0.18; 0.22}; output={-0.67; 0.04; -0.28; -0.89}
1365623993931	updated	input={0.96; -0.56; -0.18; 0.22}; output={-0.67; 0.04; -0.28; -0.89}
1365623994072	updated	input={0.96; -0.56; -0.18; 0.22}; output={-0.67; 0.04; -0.28; -0.9}
1365623994090	updated	input={0.96; -0.56; -0.18; 0.22}; output={-0.66; 0.04; -0.28; -0.9}
1365623994103	updated	input={0.96; -0.56; -0.18; 0.22}; output={-0.66; 0.04; -0.28; -0.9}
1365623994118	updated	input={0.96; -0.56; -0.18; 0.22}; output={-0.66; 0.04; -0.28; -0.9}
1365623994129	updated	input={0.96; -0.56; -0.18; 0.22}; output={-0.66; 0.04; -0.28; -0.9}
1365623994144	updated	input={0.96; -0.56; -0.18; 0.22}; output={-0.66; 0.04; -0.28; -0.9}
1365623994264	updated	input={0.96; -0.56; -0.19; 0.22}; output={-0.66; 0.04; -0.28; -0.9}
1365623994275	updated	input={0.96; -0.56; -0.19; 0.22}; output={-0.66; 0.04; -0.28; -0.9}
1365623994287	updated	input={0.96; -0.56; -0.19; 0.22}; output={-0.66; 0.04; -0.28; -0.9}
1365623994298	updated	input={0.96; -0.56; -0.19; 0.22}; output={-0.66; 0.04; -0.28; -0.9}
1365623994311	updated	input={0.96; -0.56; -0.19; 0.22}; output={-0.66; 0.04; -0.28; -0.9}
1365623994322	updated	input={0.96; -0.56; -0.19; 0.22}; output={-0.66; 0.04; -0.28; -0.9}
1365623994458	updated	input={0.96; -0.56; -0.19; 0.22}; output={-0.66; 0.04; -0.28; -0.9}
1365623994471	updated	input={0.96; -0.56; -0.19; 0.22}; output={-0.66; 0.04; -0.28; -0.9}
1365623994492	updated	input={0.96; -0.56; -0.19; 0.22}; output={-0.66; 0.04; -0.28; -0.9}
1365623994507	updated	input={0.96; -0.56; -0.19; 0.22}; output={-0.66; 0.04; -0.28; -0.91}
1365623994521	updated	input={0.96; -0.56; -0.19; 0.22}; output={-0.66; 0.04; -0.28; -0.91}
1365623994532	updated	input={0.96; -0.56; -0.19; 0.22}; output={-0.66; 0.04; -0.28; -0.91}
1365623994659	updated	input={0.96; -0.56; -0.2; 0.22}; output={-0.65; 0.04; -0.28; -0.91}
1365623994669	updated	input={0.96; -0.56; -0.2; 0.22}; output={-0.65; 0.04; -0.28; -0.91}
1365623994680	updated	input={0.96; -0.56; -0.2; 0.22}; output={-0.65; 0.04; -0.28; -0.91}
1365623994691	updated	input={0.96; -0.56; -0.2; 0.22}; output={-0.65; 0.04; -0.28; -0.91}
1365623994703	updated	input={0.96; -0.56; -0.2; 0.22}; output={-0.65; 0.04; -0.28; -0.91}
1365623994716	updated	input={0.96; -0.56; -0.2; 0.22}; output={-0.65; 0.04; -0.28; -0.91}
1365623994846	updated	input={0.96; -0.56; -0.2; 0.22}; output={-0.65; 0.04; -0.28; -0.91}
1365623994858	updated	input={0.96; -0.56; -0.2; 0.22}; output={-0.65; 0.04; -0.28; -0.91}
1365623994872	updated	input={0.96; -0.56; -0.2; 0.22}; output={-0.65; 0.04; -0.28; -0.91}
1365623994887	updated	input={0.96; -0.56; -0.2; 0.22}; output={-0.65; 0.04; -0.28; -0.91}
1365623994901	updated	input={0.96; -0.56; -0.21; 0.22}; output={-0.65; 0.04; -0.28; -0.91}
1365623994914	updated	input={0.96; -0.56; -0.21; 0.22}; output={-0.65; 0.04; -0.28; -0.91}
1365623995048	updated	input={0.96; -0.56; -0.21; 0.22}; output={-0.65; 0.04; -0.28; -0.92}
1365623995058	updated	input={0.96; -0.56; -0.21; 0.22}; output={-0.65; 0.04; -0.28; -0.92}
1365623995069	updated	input={0.96; -0.56; -0.21; 0.22}; output={-0.64; 0.04; -0.28; -0.92}
1365623995081	updated	input={0.96; -0.56; -0.21; 0.22}; output={-0.64; 0.04; -0.28; -0.92}
1365623995093	updated	input={0.96; -0.56; -0.21; 0.22}; output={-0.64; 0.04; -0.28; -0.92}
1365623995107	updated	input={0.96; -0.56; -0.21; 0.22}; output={-0.64; 0.04; -0.28; -0.92}
1365623995244	updated	input={0.96; -0.56; -0.22; 0.22}; output={-0.64; 0.04; -0.28; -0.92}
1365623995256	updated	input={0.96; -0.56; -0.22; 0.22}; output={-0.64; 0.04; -0.28; -0.92}
1365623995285	updated	input={0.96; -0.56; -0.22; 0.22}; output={-0.64; 0.04; -0.28; -0.92}
1365623995299	updated	input={0.96; -0.56; -0.22; 0.22}; output={-0.64; 0.04; -0.28; -0.92}
1365623995311	updated	input={0.96; -0.56; -0.22; 0.22}; output={-0.64; 0.04; -0.28; -0.92}
1365623995323	updated	input={0.96; -0.56; -0.22; 0.22}; output={-0.64; 0.04; -0.28; -0.92}
1365623995447	updated	input={0.96; -0.56; -0.22; 0.22}; output={-0.64; 0.04; -0.28; -0.93}
1365623995458	updated	input={0.96; -0.56; -0.22; 0.22}; output={-0.64; 0.04; -0.28; -0.93}
1365623995469	updated	input={0.96; -0.56; -0.22; 0.22}; output={-0.64; 0.04; -0.28; -0.93}
1365623995479	updated	input={0.96; -0.56; -0.22; 0.22}; output={-0.64; 0.04; -0.28; -0.93}
1365623995491	updated	input={0.96; -0.56; -0.22; 0.22}; output={-0.64; 0.04; -0.28; -0.93}
1365623995502	updated	input={0.96; -0.56; -0.22; 0.22}; output={-0.64; 0.04; -0.28; -0.93}
1365623995629	updated	input={0.96; -0.56; -0.23; 0.22}; output={-0.63; 0.04; -0.28; -0.93}
1365623995640	updated	input={0.96; -0.56; -0.23; 0.22}; output={-0.63; 0.04; -0.28; -0.93}
1365623995652	updated	input={0.96; -0.56; -0.23; 0.22}; output={-0.63; 0.04; -0.28; -0.93}
1365623995666	updated	input={0.96; -0.56; -0.23; 0.22}; output={-0.63; 0.04; -0.28; -0.93}
1365623995689	updated	input={0.96; -0.56; -0.23; 0.22}; output={-0.63; 0.04; -0.28; -0.93}
1365623995827	updated	input={0.96; -0.56; -0.23; 0.22}; output={-0.63; 0.04; -0.28; -0.93}
1365623995842	updated	input={0.96; -0.56; -0.23; 0.22}; output={-0.63; 0.04; -0.28; -0.94}
1365623995855	updated	input={0.96; -0.56; -0.23; 0.22}; output={-0.63; 0.04; -0.28; -0.94}
1365623995867	updated	input={0.96; -0.56; -0.24; 0.22}; output={-0.63; 0.04; -0.28; -0.94}
1365623995878	updated	input={0.96; -0.56; -0.24; 0.22}; output={-0.63; 0.04; -0.28; -0.94}
1365623995889	updated	input={0.96; -0.56; -0.24; 0.22}; output={-0.63; 0.04; -0.28; -0.94}
1365623996019	updated	input={0.96; -0.56; -0.24; 0.22}; output={-0.63; 0.04; -0.28; -0.94}
1365623996031	updated	input={0.96; -0.56; -0.24; 0.22}; output={-0.63; 0.04; -0.28; -0.94}
1365623996042	updated	input={0.96; -0.56; -0.24; 0.22}; output={-0.63; 0.04; -0.28; -0.94}
1365623996054	updated	input={0.96; -0.56; -0.24; 0.22}; output={-0.63; 0.04; -0.28; -0.94}
1365623996066	updated	input={0.96; -0.56; -0.24; 0.22}; output={-0.63; 0.04; -0.28; -0.94}
1365623996087	updated	input={0.96; -0.56; -0.24; 0.22}; output={-0.63; 0.04; -0.28; -0.94}
1365623996105	updated	input={0.96; -0.56; -0.24; 0.22}; output={-0.62; 0.04; -0.28; -0.94}
1365623996232	updated	input={0.96; -0.56; -0.25; 0.22}; output={-0.62; 0.04; -0.28; -0.94}
1365623996244	updated	input={0.96; -0.56; -0.25; 0.22}; output={-0.62; 0.04; -0.28; -0.94}
1365623996272	updated	input={0.96; -0.56; -0.25; 0.22}; output={-0.62; 0.04; -0.28; -0.94}
1365623996288	updated	input={0.96; -0.56; -0.25; 0.22}; output={-0.62; 0.04; -0.28; -0.95}
1365623996299	updated	input={0.96; -0.56; -0.25; 0.22}; output={-0.62; 0.04; -0.28; -0.95}
1365623996310	updated	input={0.96; -0.56; -0.25; 0.22}; output={-0.62; 0.04; -0.28; -0.95}
1365623996507	updated	input={0.96; -0.56; -0.25; 0.22}; output={-0.62; 0.04; -0.27; -0.95}
1365623996519	updated	input={0.96; -0.56; -0.26; 0.22}; output={-0.62; 0.04; -0.27; -0.95}
1365623996530	updated	input={0.96; -0.56; -0.26; 0.22}; output={-0.62; 0.04; -0.27; -0.95}
1365623996545	updated	input={0.96; -0.56; -0.26; 0.22}; output={-0.62; 0.04; -0.27; -0.95}
1365623996556	updated	input={0.96; -0.56; -0.26; 0.22}; output={-0.62; 0.04; -0.27; -0.95}
1365623996568	updated	input={0.96; -0.56; -0.26; 0.22}; output={-0.62; 0.04; -0.27; -0.95}
1365623996580	updated	input={0.96; -0.56; -0.26; 0.22}; output={-0.61; 0.04; -0.27; -0.95}
1365623996592	updated	input={0.96; -0.56; -0.26; 0.22}; output={-0.61; 0.04; -0.27; -0.95}
1365623996727	updated	input={0.96; -0.56; -0.26; 0.22}; output={-0.61; 0.04; -0.27; -0.96}
1365623996745	updated	input={0.96; -0.56; -0.26; 0.22}; output={-0.61; 0.04; -0.27; -0.96}
1365623996758	updated	input={0.96; -0.56; -0.26; 0.22}; output={-0.61; 0.04; -0.27; -0.96}
1365623996770	updated	input={0.96; -0.56; -0.26; 0.22}; output={-0.61; 0.04; -0.27; -0.96}
1365623996782	updated	input={0.96; -0.56; -0.26; 0.22}; output={-0.61; 0.04; -0.27; -0.96}
1365623996793	updated	input={0.96; -0.56; -0.26; 0.22}; output={-0.61; 0.04; -0.27; -0.96}
1365623996805	updated	input={0.96; -0.56; -0.26; 0.22}; output={-0.61; 0.04; -0.27; -0.96}
1365623996940	updated	input={0.96; -0.56; -0.27; 0.22}; output={-0.61; 0.04; -0.27; -0.96}
1365623996950	updated	input={0.96; -0.56; -0.27; 0.22}; output={-0.61; 0.04; -0.27; -0.96}
1365623996962	updated	input={0.96; -0.56; -0.27; 0.22}; output={-0.61; 0.04; -0.27; -0.96}
1365623996974	updated	input={0.96; -0.56; -0.27; 0.22}; output={-0.61; 0.04; -0.27; -0.96}
1365623996994	updated	input={0.96; -0.56; -0.27; 0.22}; output={-0.61; 0.04; -0.27; -0.96}
1365623997024	updated	input={0.96; -0.56; -0.27; 0.22}; output={-0.61; 0.04; -0.27; -0.96}
1365623997036	updated	input={0.96; -0.56; -0.27; 0.22}; output={-0.61; 0.04; -0.27; -0.96}
1365623997168	updated	input={0.96; -0.56; -0.27; 0.22}; output={-0.6; 0.04; -0.27; -0.96}
1365623997179	updated	input={0.96; -0.56; -0.28; 0.22}; output={-0.6; 0.04; -0.27; -0.97}
1365623997189	updated	input={0.96; -0.56; -0.28; 0.22}; output={-0.6; 0.04; -0.27; -0.97}
1365623997201	updated	input={0.96; -0.56; -0.28; 0.22}; output={-0.6; 0.04; -0.27; -0.97}
1365623997212	updated	input={0.96; -0.56; -0.28; 0.22}; output={-0.6; 0.04; -0.27; -0.97}
1365623997223	updated	input={0.96; -0.56; -0.28; 0.22}; output={-0.6; 0.04; -0.27; -0.97}
1365623997376	updated	input={0.96; -0.56; -0.28; 0.22}; output={-0.6; 0.04; -0.27; -0.97}
1365623997391	updated	input={0.96; -0.56; -0.28; 0.22}; output={-0.6; 0.04; -0.27; -0.97}
1365623997404	updated	input={0.96; -0.56; -0.28; 0.22}; output={-0.6; 0.04; -0.27; -0.97}
1365623997415	updated	input={0.96; -0.56; -0.28; 0.22}; output={-0.6; 0.04; -0.27; -0.97}
1365623997427	updated	input={0.96; -0.56; -0.28; 0.22}; output={-0.6; 0.04; -0.27; -0.97}
1365623997439	updated	input={0.96; -0.56; -0.28; 0.22}; output={-0.6; 0.04; -0.27; -0.97}
1365623997577	updated	input={0.96; -0.56; -0.28; 0.22}; output={-0.6; 0.04; -0.27; -0.97}
1365623997588	updated	input={0.96; -0.56; -0.28; 0.22}; output={-0.6; 0.04; -0.27; -0.97}
1365623997598	updated	input={0.96; -0.56; -0.28; 0.22}; output={-0.6; 0.04; -0.27; -0.97}
1365623997907	updated	input={0.96; -0.56; -0.28; 0.22}; output={-0.6; 0.04; -0.27; -0.97}
1365623998040	updated	input={0.96; -0.56; -0.28; 0.22}; output={-0.6; 0.04; -0.27; -0.97}
1365623998402	updated	input={0.96; -0.56; -0.29; 0.22}; output={-0.6; 0.04; -0.27; -0.97}
1365623998541	updated	input={0.96; -0.56; -0.32; 0.22}; output={-0.58; 0.04; -0.27; -1}
1365623998552	updated	input={0.96; -0.56; -0.32; 0.22}; output={-0.58; 0.04; -0.27; -1}
1365623998571	updated	input={0.96; -0.56; -0.32; 0.22}; output={-0.57; 0.04; -0.27; -1}
1365623998585	updated	input={0.96; -0.56; -0.32; 0.22}; output={-0.57; 0.04; -0.27; -1}
1365623998598	updated	input={0.96; -0.56; -0.32; 0.22}; output={-0.57; 0.04; -0.27; -1}
1365623998614	updated	input={0.96; -0.56; -0.32; 0.22}; output={-0.57; 0.04; -0.27; -1}
1365623998628	updated	input={0.96; -0.56; -0.32; 0.22}; output={-0.57; 0.04; -0.27; -1}
1365623998640	updated	input={0.96; -0.56; -0.32; 0.22}; output={-0.57; 0.04; -0.27; -1}
1365623998651	updated	input={0.96; -0.56; -0.32; 0.22}; output={-0.57; 0.04; -0.27; -1}
1365623998663	updated	input={0.96; -0.56; -0.32; 0.22}; output={-0.57; 0.04; -0.27; -1}
1365623998674	updated	input={0.96; -0.56; -0.32; 0.22}; output={-0.57; 0.04; -0.27; -1}
1365623998693	updated	input={0.96; -0.56; -0.32; 0.22}; output={-0.57; 0.04; -0.27; -1}
1365623998710	updated	input={0.96; -0.56; -0.32; 0.22}; output={-0.57; 0.04; -0.27; -1}
1365623998723	updated	input={0.96; -0.56; -0.32; 0.22}; output={-0.57; 0.04; -0.27; -1}
1365623998734	updated	input={0.96; -0.56; -0.32; 0.22}; output={-0.57; 0.04; -0.27; -1}
1365623998746	updated	input={0.96; -0.56; -0.32; 0.22}; output={-0.57; 0.04; -0.27; -1}
1365623998759	updated	input={0.96; -0.56; -0.32; 0.22}; output={-0.57; 0.04; -0.27; -1}
1365623998772	updated	input={0.96; -0.56; -0.32; 0.22}; output={-0.57; 0.04; -0.26; -1}
1365623998784	updated	input={0.96; -0.56; -0.32; 0.22}; output={-0.57; 0.04; -0.26; -1}
1365623998795	updated	input={0.96; -0.56; -0.32; 0.22}; output={-0.57; 0.04; -0.26; -1}
[truncated: 2,185 more rows]
