# Supplementary material for: Data on multi-actor parameter design tasks by engineering students with variable problem size, coupling, and team size
Source: Data Brief. 2018 Aug 31;20:1079–84. doi: 10.1016/j.dib.2018.08.162 (PMC6140357; doi:10.1016/j.dib.2018.08.162)
Supplement: Supplementary file 2 — Supplementary material [file mmc2.zip › data/raw/session4/experiment004.json]

{"name":"experiment004","numberDesigners":3,"trainingModels":[{"name":"Training #1 (Individual)","couplingMatrix":[[1,0,0],[0,1,0],[0,0,1]],"targetVector":[1,1,1],"inputIndices":[[0],[1],[2]],"outputIndices":[[0],[1],[2]],"inputLabels":["Insulation","Capacity","Diameter"],"outputLabels":["Rho","Beta","Gamma"]},{"name":"Training #2 (Individual)","couplingMatrix":[[-1,0,0,0,0,0],[0,-1,0,0,0,0],[0,0,1,0,0,0],[0,0,0,-1,0,0],[0,0,0,0,-1,0],[0,0,0,0,0,1]],"targetVector":[-0.53313,-0.84603,-0.49584,-0.86842,-0.11574,-0.99328],"inputIndices":[[0,1],[2,3],[4,5]],"outputIndices":[[0,1],[2,3],[4,5]],"inputLabels":["Stiffness","Temperature","Speed","Flux","Resistance","Mass"],"outputLabels":["Omega","Alpha","Epsilon","Theta","Omicron","Pi"]},{"name":"Training #3 (Individual)","couplingMatrix":[[-0.83928,-0.54369,0,0,0,0],[-0.54369,0.83928,0,0,0,0],[0,0,0.66275,0.74884,0,0],[0,0,0.74884,-0.66275,0,0],[0,0,0,0,-0.47354,-0.88077],[0,0,0,0,-0.88077,0.47354]],"targetVector":[-0.66643,-0.74557,-0.97923,-0.20273,-0.29508,-0.95547],"inputIndices":[[0,1],[2,3],[4,5]],"outputIndices":[[0,1],[2,3],[4,5]],"inputLabels":["Shielding","Flexibility","Torque","Length","Acceleration","Size"],"outputLabels":["Mu","Psi","Iota","Zeta","Tau","Sigma"]},{"name":"Training #4 (Team)","couplingMatrix":[[-1,0,0],[0,-1,0],[0,0,-1]],"targetVector":[-0.40054,-0.85371,-0.33279],"inputIndices":[[0],[1],[2]],"outputIndices":[[2],[0],[1]],"inputLabels":["Stability","Voltage","Power"],"outputLabels":["Kappa","Delta","Rho"]},{"name":"Training #5 (Team)","couplingMatrix":[[-0.61032,0.4408,-0.65819],[-0.44123,-0.87922,-0.17969],[-0.6579,0.18074,0.73109]],"targetVector":[-0.19422,-0.07178,-0.97833],"inputIndices":[[0],[1],[2]],"outputIndices":[[0],[1],[2]],"inputLabels":["Volume","Insulation","Capacity"],"outputLabels":["Beta","Gamma","Omega"]}],"experimentModels":[{"name":"Brainy Damage (Individual)","couplingMatrix":[[-0.61575,0.43264,-0.14829,-0.64163,0,0,0,0,0,0,0,0],[-0.45124,-0.85155,0.19191,-0.1855,0,0,0,0,0,0,0,0],[-0.62376,0.1156,-0.245,0.73317,0,0,0,0,0,0,0,0],[-0.16782,0.27261,0.9387,0.12792,0,0,0,0,0,0,0,0],[0,0,0,0,-0.69568,0.577,0.13432,0.40628,0,0,0,0],[0,0,0,0,-0.35619,-0.55875,0.74629,-0.06311,0,0,0,0],[0,0,0,0,-0.48839,0.056853,-0.26079,-0.8308,0,0,0,0],[0,0,0,0,-0.38811,-0.59299,-0.5975,0.37513,0,0,0,0],[0,0,0,0,0,0,0,0,-0.43969,0.62735,0.63791,0.078619],[0,0,0,0,0,0,0,0,-0.3178,-0.33928,0.0054966,0.88536],[0,0,0,0,0,0,0,0,-0.56175,-0.63325,0.29055,-0.44611],[0,0,0,0,0,0,0,0,-0.62459,0.30053,-0.71318,-0.1046]],"targetVector":[-0.23715,-0.67248,-0.67332,-0.19535,-0.42777,-0.79996,-0.016843,-0.42047,-0.63298,-0.45592,-0.27113,-0.56388],"inputIndices":[[0,1,2,3],[4,5,6,7],[8,9,10,11]],"outputIndices":[[0,1,2,3],[4,5,6,7],[8,9,10,11]],"inputLabels":["Size","Stability","Voltage","Power","Volume","Insulation","Capacity","Diameter","Stiffness","Temperature","Speed","Flux"],"outputLabels":["Epsilon","Theta","Omicron","Pi","Mu","Psi","Iota","Zeta","Tau","Sigma","Kappa","Delta"]},{"name":"Unwritten Experience (Team)","couplingMatrix":[[-0.27741,-0.96075],[-0.96075,0.27741]],"targetVector":[-0.34644,-0.93807],"inputIndices":[[0],[],[1]],"outputIndices":[[0],[],[1]],"inputLabels":["Temperature","Speed"],"outputLabels":["Delta","Rho"]},{"name":"Noiseless Stone (Team)","couplingMatrix":[[-0.48171,0.21471,0.79726,-0.29366],[-0.55441,-0.70586,0.017388,0.44055],[-0.56599,0.064065,-0.5754,-0.58691],[-0.37449,0.67198,-0.18162,0.61255]],"targetVector":[-0.18957,-0.32722,-0.9208,-0.095483],"inputIndices":[[0,1],[2],[3]],"outputIndices":[[0,1],[2],[3]],"inputLabels":["Speed","Flux","Resistance","Mass"],"outputLabels":["Alpha","Epsilon","Theta","Omicron"]},{"name":"Thinkable Ink (Individual)","couplingMatrix":[[-1,0,0,0,0,0,0,0,0,0,0,0,0,0,0,0,0,0],[0,1,0,0,0,0,0,0,0,0,0,0,0,0,0,0,0,0],[0,0,1,0,0,0,0,0,0,0,0,0,0,0,0,0,0,0],[0,0,0,1,0,0,0,0,0,0,0,0,0,0,0,0,0,0],[0,0,0,0,1,0,0,0,0,0,0,0,0,0,0,0,0,0],[0,0,0,0,0,1,0,0,0,0,0,0,0,0,0,0,0,0],[0,0,0,0,0,0,-1,0,0,0,0,0,0,0,0,0,0,0],[0,0,0,0,0,0,0,-1,0,0,0,0,0,0,0,0,0,0],[0,0,0,0,0,0,0,0,1,0,0,0,0,0,0,0,0,0],[0,0,0,0,0,0,0,0,0,1,0,0,0,0,0,0,0,0],[0,0,0,0,0,0,0,0,0,0,1,0,0,0,0,0,0,0],[0,0,0,0,0,0,0,0,0,0,0,1,0,0,0,0,0,0],[0,0,0,0,0,0,0,0,0,0,0,0,1,0,0,0,0,0],[0,0,0,0,0,0,0,0,0,0,0,0,0,-1,0,0,0,0],[0,0,0,0,0,0,0,0,0,0,0,0,0,0,-1,0,0,0],[0,0,0,0,0,0,0,0,0,0,0,0,0,0,0,-1,0,0],[0,0,0,0,0,0,0,0,0,0,0,0,0,0,0,0,-1,0],[0,0,0,0,0,0,0,0,0,0,0,0,0,0,0,0,0,-1]],"targetVector":[-0.44822,-0.43661,-0.18204,-0.37508,-0.39894,-0.52487,-0.49455,-0.10626,-0.52757,-0.553,-0.18759,-0.35326,-0.15611,-0.31716,-0.45662,-0.089531,-0.53904,-0.6066],"inputIndices":[[0,1,2,3,4,5],[6,7,8,9,10,11],[12,13,14,15,16,17]],"outputIndices":[[0,1,2,3,4,5],[6,7,8,9,10,11],[12,13,14,15,16,17]],"inputLabels":["Temperature","Speed","Flux","Resistance","Mass","Shielding","Flexibility","Torque","Length","Acceleration","Size","Stability","Voltage","Power","Volume","Insulation","Capacity","Diameter"],"outputLabels":["Pi","Mu","Psi","Iota","Zeta","Tau","Sigma","Kappa","Delta","Rho","Beta","Gamma","Omega","Alpha","Epsilon","Theta","Omicron","Pi"]},{"name":"Hard Development (Team)","couplingMatrix":[[1,0,0],[0,-1,0],[0,0,-1]],"targetVector":[-0.091737,-0.67131,-0.73548],"inputIndices":[[0],[1],[2]],"outputIndices":[[0],[2],[1]],"inputLabels":["Shielding","Flexibility","Torque"],"outputLabels":["Alpha","Epsilon","Theta"]},{"name":"Staking System (Team)","couplingMatrix":[[-1,0,0],[0,-1,0],[0,0,1]],"targetVector":[-0.81348,-0.57683,-0.074238],"inputIndices":[[0],[1],[2]],"outputIndices":[[1],[2],[0]],"inputLabels":["Length","Acceleration","Size"],"outputLabels":["Mu","Psi","Iota"]},{"name":"Hallowed Sign (Individual)","couplingMatrix":[[-0.74108,-0.67141,0,0,0,0],[-0.67141,0.74108,0,0,0,0],[0,0,-0.67134,-0.74115,0,0],[0,0,-0.74115,0.67134,0,0],[0,0,0,0,-0.68434,-0.72917],[0,0,0,0,-0.72917,0.68434]],"targetVector":[-0.26884,-0.96318,-0.88634,-0.46303,-0.92975,-0.36819],"inputIndices":[[0,1],[2,3],[4,5]],"outputIndices":[[0,1],[2,3],[4,5]],"inputLabels":["Stiffness","Temperature","Speed","Flux","Resistance","Mass"],"outputLabels":["Mu","Psi","Iota","Zeta","Tau","Sigma"]},{"name":"Absorbed Copper (Team)","couplingMatrix":[[-0.61944,0.69332,-0.32246,0.17781],[-0.59323,-0.242,0.73734,0.21412],[-0.42848,-0.24823,-0.17935,-0.85007],[-0.2842,-0.63176,-0.56585,0.44713]],"targetVector":[-0.72958,-0.025098,-0.68019,-0.066513],"inputIndices":[[0,1],[2,3],[]],"outputIndices":[[0,1],[2,3],[]],"inputLabels":["Speed","Flux","Resistance","Mass"],"outputLabels":["Gamma","Omega","Alpha","Epsilon"]},{"name":"Statuesque Name (Individual)","couplingMatrix":[[-0.7769,-0.62158,0.10029,0,0,0,0,0,0],[-0.26099,0.46288,0.84713,0,0,0,0,0,0],[-0.57298,0.63196,-0.52184,0,0,0,0,0,0],[0,0,0,-0.67033,0.7086,-0.22031,0,0,0],[0,0,0,-0.43786,-0.6174,-0.65353,0,0,0],[0,0,0,-0.59911,-0.34161,0.72413,0,0,0],[0,0,0,0,0,0,-0.61625,-0.46698,-0.63417],[0,0,0,0,0,0,-0.67694,-0.09744,0.72956],[0,0,0,0,0,0,-0.40248,0.87888,-0.25607]],"targetVector":[-0.82842,-0.16058,-0.5366,-0.38104,-0.23774,-0.89347,-0.79677,-0.58829,-0.13811],"inputIndices":[[0,1,2],[3,4,5],[6,7,8]],"outputIndices":[[0,1,2],[3,4,5],[6,7,8]],"inputLabels":["Stability","Voltage","Power","Volume","Insulation","Capacity","Diameter","Stiffness","Temperature"],"outputLabels":["Alpha","Epsilon","Theta","Omicron","Pi","Mu","Psi","Iota","Zeta"]},{"name":"Flat Sleep (Individual)","couplingMatrix":[[-0.63682,-0.44719,-0.62807,0,0,0,0,0,0],[-0.60686,-0.21174,0.76608,0,0,0,0,0,0],[-0.47558,0.86901,-0.13654,0,0,0,0,0,0],[0,0,0,-0.35458,0.86395,-0.35757,0,0,0],[0,0,0,-0.6215,-0.50348,-0.60021,0,0,0],[0,0,0,-0.69858,0.0094049,0.71547,0,0,0],[0,0,0,0,0,0,-0.56484,0.80874,0.16402],[0,0,0,0,0,0,-0.72973,-0.39672,-0.55687],[0,0,0,0,0,0,-0.3853,-0.43423,0.81424]],"targetVector":[-0.069591,-0.97455,-0.2131,-0.50318,-0.65217,-0.56699,-0.12823,-0.71451,-0.68777],"inputIndices":[[0,1,2],[3,4,5],[6,7,8]],"outputIndices":[[0,1,2],[3,4,5],[6,7,8]],"inputLabels":["Speed","Flux","Resistance","Mass","Shielding","Flexibility","Torque","Length","Acceleration"],"outputLabels":["Tau","Sigma","Kappa","Delta","Rho","Beta","Gamma","Omega","Alpha"]},{"name":"Alert Burst (Team)","couplingMatrix":[[1,0,0],[0,-1,0],[0,0,-1]],"targetVector":[-0.85287,-0.49168,-0.17569],"inputIndices":[[0],[1],[2]],"outputIndices":[[2],[1],[0]],"inputLabels":["Length","Acceleration","Size"],"outputLabels":["Omicron","Pi","Mu"]},{"name":"Murky Mass (Team)","couplingMatrix":[[-0.76858,-0.63976],[-0.63976,0.76858]],"targetVector":[-0.20561,-0.97863],"inputIndices":[[0],[1],[]],"outputIndices":[[0],[1],[]],"inputLabels":["Insulation","Capacity"],"outputLabels":["Zeta","Tau"]},{"name":"Silky Waste (Individual)","couplingMatrix":[[-0.46641,0.54636,0.66318,-0.21009,0,0,0,0,0,0,0,0],[-0.67622,-0.53426,0.12065,0.49268,0,0,0,0,0,0,0,0],[-0.41834,-0.28264,-0.31585,-0.80333,0,0,0,0,0,0,0,0],[-0.38753,0.5798,-0.66773,0.26035,0,0,0,0,0,0,0,0],[0,0,0,0,-0.53004,0.43834,0.57962,-0.43699,0,0,0,0],[0,0,0,0,-0.52984,-0.52076,-0.45843,-0.48776,0,0,0,0],[0,0,0,0,-0.48943,0.54002,-0.52078,0.44456,0,0,0,0],[0,0,0,0,-0.44586,-0.49502,0.4274,0.61114,0,0,0,0],[0,0,0,0,0,0,0,0,-0.43492,0.02779,0.82943,-0.34945],[0,0,0,0,0,0,0,0,-0.43898,-0.72711,0.016458,0.52758],[0,0,0,0,0,0,0,0,-0.54225,-0.13892,-0.54329,-0.6257],[0,0,0,0,0,0,0,0,-0.5693,0.67175,-0.12886,0.45612]],"targetVector":[-0.11049,-0.7976,-0.58466,-0.098982,-0.72474,-0.43617,-0.11822,-0.52013,-0.17275,-0.3893,-0.26976,-0.86362],"inputIndices":[[0,1,2,3],[4,5,6,7],[8,9,10,11]],"outputIndices":[[0,1,2,3],[4,5,6,7],[8,9,10,11]],"inputLabels":["Resistance","Mass","Shielding","Flexibility","Torque","Length","Acceleration","Size","Stability","Voltage","Power","Volume"],"outputLabels":["Rho","Beta","Gamma","Omega","Alpha","Epsilon","Theta","Omicron","Pi","Mu","Psi","Iota"]},{"name":"Economic Motion (Team)","couplingMatrix":[[-0.45595,-0.16171,0.87519],[-0.66157,0.71937,-0.21174],[-0.59535,-0.67554,-0.43498]],"targetVector":[-0.084015,-0.94963,-0.3019],"inputIndices":[[0],[1],[2]],"outputIndices":[[0],[1],[2]],"inputLabels":["Diameter","Stiffness","Temperature"],"outputLabels":["Beta","Gamma","Omega"]},{"name":"Wistful Act (Team)","couplingMatrix":[[-0.83762,-0.54626],[-0.54626,0.83762]],"targetVector":[-0.23011,-0.97316],"inputIndices":[[],[0],[1]],"outputIndices":[[],[0],[1]],"inputLabels":["Diameter","Stiffness"],"outputLabels":["Sigma","Kappa"]},{"name":"Towering Test (Team)","couplingMatrix":[[-1,0,0],[0,-1,0],[0,0,1]],"targetVector":[-0.68881,-0.63221,-0.35476],"inputIndices":[[0],[1],[2]],"outputIndices":[[2],[0],[1]],"inputLabels":["Shielding","Flexibility","Torque"],"outputLabels":["Theta","Omicron","Pi"]},{"name":"Onerous Effect (Team)","couplingMatrix":[[1,0,0],[0,-1,0],[0,0,-1]],"targetVector":[-0.44897,-0.2723,-0.85105],"inputIndices":[[0],[1],[2]],"outputIndices":[[1],[0],[2]],"inputLabels":["Flux","Resistance","Mass"],"outputLabels":["Beta","Gamma","Omega"]},{"name":"Husky Verse (Individual)","couplingMatrix":[[-0.98914,-0.14695,0,0,0,0],[-0.14695,0.98914,0,0,0,0],[0,0,-0.65671,-0.75414,0,0],[0,0,-0.75414,0.65671,0,0],[0,0,0,0,-0.96781,-0.25167],[0,0,0,0,-0.25167,0.96781]],"targetVector":[-0.77231,-0.63525,-0.77624,-0.63043,-0.81396,-0.58091],"inputIndices":[[0,1],[2,3],[4,5]],"outputIndices":[[0,1],[2,3],[4,5]],"inputLabels":["Shielding","Flexibility","Torque","Length","Acceleration","Size"],"outputLabels":["Kappa","Delta","Rho","Beta","Gamma","Omega"]},{"name":"Breezy Rain (Individual)","couplingMatrix":[[1,0,0,0,0,0,0,0,0],[0,-1,0,0,0,0,0,0,0],[0,0,1,0,0,0,0,0,0],[0,0,0,-1,0,0,0,0,0],[0,0,0,0,-1,0,0,0,0],[0,0,0,0,0,-1,0,0,0],[0,0,0,0,0,0,-1,0,0],[0,0,0,0,0,0,0,1,0],[0,0,0,0,0,0,0,0,1]],"targetVector":[-0.7255,-0.42614,-0.54042,-0.96314,-0.24912,-0.10148,-0.16131,-0.96283,-0.21667],"inputIndices":[[0,1,2],[3,4,5],[6,7,8]],"outputIndices":[[0,1,2],[3,4,5],[6,7,8]],"inputLabels":["Diameter","Stiffness","Temperature","Speed","Flux","Resistance","Mass","Shielding","Flexibility"],"outputLabels":["Alpha","Epsilon","Theta","Omicron","Pi","Mu","Psi","Iota","Zeta"]},{"name":"Wide Growth (Team)","couplingMatrix":[[-1,0,0,0,0,0],[0,-1,0,0,0,0],[0,0,-1,0,0,0],[0,0,0,-1,0,0],[0,0,0,0,1,0],[0,0,0,0,0,-1]],"targetVector":[-0.64659,-0.28561,-0.098392,-0.50551,-0.48155,-0.056943],"inputIndices":[[0,1],[2,3],[4,5]],"outputIndices":[[2,4],[0,5],[1,3]],"inputLabels":["Stability","Voltage","Power","Volume","Insulation","Capacity"],"outputLabels":["Zeta","Tau","Sigma","Kappa","Delta","Rho"]},{"name":"Befitting Plant (Team)","couplingMatrix":[[-0.43784,0.76595,-0.47077],[-0.65838,-0.62974,-0.41227],[-0.61224,0.12944,0.78]],"targetVector":[-0.51923,-0.80384,-0.29024],"inputIndices":[[0,1],[2],[]],"outputIndices":[[0,1],[2],[]],"inputLabels":["Stability","Voltage","Power"],"outputLabels":["Psi","Iota","Zeta"]},{"name":"Chief Government (Individual)","couplingMatrix":[[-1,0,0,0,0,0,0,0,0,0,0,0],[0,-1,0,0,0,0,0,0,0,0,0,0],[0,0,1,0,0,0,0,0,0,0,0,0],[0,0,0,1,0,0,0,0,0,0,0,0],[0,0,0,0,-1,0,0,0,0,0,0,0],[0,0,0,0,0,-1,0,0,0,0,0,0],[0,0,0,0,0,0,-1,0,0,0,0,0],[0,0,0,0,0,0,0,-1,0,0,0,0],[0,0,0,0,0,0,0,0,1,0,0,0],[0,0,0,0,0,0,0,0,0,-1,0,0],[0,0,0,0,0,0,0,0,0,0,-1,0],[0,0,0,0,0,0,0,0,0,0,0,-1]],"targetVector":[-0.60209,-0.51943,-0.56079,-0.23064,-0.53008,-0.43454,-0.36616,-0.62938,-0.33833,-0.61091,-0.2493,-0.67094],"inputIndices":[[0,1,2,3],[4,5,6,7],[8,9,10,11]],"outputIndices":[[0,1,2,3],[4,5,6,7],[8,9,10,11]],"inputLabels":["Torque","Length","Acceleration","Size","Stability","Voltage","Power","Volume","Insulation","Capacity","Diameter","Stiffness"],"outputLabels":["Tau","Sigma","Kappa","Delta","Rho","Beta","Gamma","Omega","Alpha","Epsilon","Theta","Omicron"]},{"name":"Better Behavior (Team)","couplingMatrix":[[-0.48103,-0.45022,-0.75227],[-0.3896,-0.65891,0.64347],[-0.78538,0.60261,0.14155]],"targetVector":[-0.5156,-0.11994,-0.84839],"inputIndices":[[0],[],[1,2]],"outputIndices":[[0],[],[1,2]],"inputLabels":["Diameter","Stiffness","Temperature"],"outputLabels":["Delta","Rho","Beta"]},{"name":"Arrogant Flame (Team)","couplingMatrix":[[-0.56668,0.41899,-0.70945],[-0.34843,-0.90213,-0.25448],[-0.74664,0.10299,0.65721]],"targetVector":[-0.30032,-0.14022,-0.94347],"inputIndices":[[],[0,1],[2]],"outputIndices":[[],[0,1],[2]],"inputLabels":["Volume","Insulation","Capacity"],"outputLabels":["Tau","Sigma","Kappa"]}]}
