# Supplementary material for: Data on multi-actor parameter design tasks by engineering students with variable problem size, coupling, and team size
Source: Data Brief. 2018 Aug 31;20:1079–84. doi: 10.1016/j.dib.2018.08.162 (PMC6140357; doi:10.1016/j.dib.2018.08.162)
Supplement: Supplementary file 2 — Supplementary material [file mmc2.zip › data/raw/session4/session4.log]

1366986601433	initialized	null
1366986608004	initialized	null
1366986608019	opened	experiment004
1366987484260	initialized	name="Training #1 (Individual)"; target={1; 1; 1}
1366987542474	updated	input={0; 0.17; 0}; output={0; 0.17; 0}
1366987542766	updated	input={0; 0.17; 0.19}; output={0; 0.17; 0.19}
1366987544818	updated	input={0; -0.02; 0.19}; output={0; -0.02; 0.19}
1366987546216	updated	input={0; -0.23; 0.19}; output={0; -0.23; 0.19}
1366987546653	updated	input={0; -0.23; 0.3}; output={0; -0.23; 0.3}
1366987547066	updated	input={0.89; -0.23; 0.3}; output={0.89; -0.23; 0.3}
1366987548447	updated	input={0.89; -0.23; 0.87}; output={0.89; -0.23; 0.87}
1366987548582	updated	input={1; -0.23; 0.87}; output={1; -0.23; 0.87}
1366987552092	updated	input={-1; -0.23; 0.87}; output={-1; -0.23; 0.87}
1366987554169	updated	input={-0.99; -0.23; 0.87}; output={-0.99; -0.23; 0.87}
1366987554694	updated	input={-0.98; -0.23; 0.87}; output={-0.98; -0.23; 0.87}
1366987554802	updated	input={-0.96; -0.23; 0.87}; output={-0.96; -0.23; 0.87}
1366987554809	updated	input={-0.96; -0.23; 0.87}; output={-0.96; -0.23; 0.87}
1366987554919	updated	input={-0.96; -0.23; 0.86}; output={-0.96; -0.23; 0.86}
1366987554969	updated	input={-0.95; -0.23; 0.86}; output={-0.95; -0.23; 0.86}
1366987555178	updated	input={-0.95; -0.23; 0.85}; output={-0.95; -0.23; 0.85}
1366987555490	updated	input={-0.94; -0.23; 0.85}; output={-0.94; -0.23; 0.85}
1366987555576	updated	input={-0.93; -0.23; 0.85}; output={-0.93; -0.23; 0.85}
1366987555665	updated	input={-0.89; -0.23; 0.85}; output={-0.89; -0.23; 0.85}
1366987555671	updated	input={-0.89; -0.22; 0.85}; output={-0.89; -0.22; 0.85}
1366987555683	updated	input={-0.89; -0.22; 0.85}; output={-0.89; -0.22; 0.85}
1366987555691	updated	input={-0.88; -0.22; 0.85}; output={-0.88; -0.22; 0.85}
1366987555701	updated	input={-0.88; -0.22; 0.85}; output={-0.88; -0.22; 0.85}
1366987555846	updated	input={-0.84; -0.22; 0.85}; output={-0.84; -0.22; 0.85}
1366987555852	updated	input={-0.83; -0.22; 0.85}; output={-0.83; -0.22; 0.85}
1366987555856	updated	input={-0.83; -0.22; 0.8}; output={-0.83; -0.22; 0.8}
1366987555862	updated	input={-0.83; -0.22; 0.8}; output={-0.83; -0.22; 0.8}
1366987555869	updated	input={-0.83; -0.22; 0.8}; output={-0.83; -0.22; 0.8}
1366987555875	updated	input={-0.83; -0.22; 0.8}; output={-0.83; -0.22; 0.8}
1366987555881	updated	input={-0.83; -0.22; 0.8}; output={-0.83; -0.22; 0.8}
1366987555895	updated	input={-0.82; -0.22; 0.8}; output={-0.82; -0.22; 0.8}
1366987555906	updated	input={-0.82; -0.22; 0.79}; output={-0.82; -0.22; 0.79}
1366987555997	updated	input={-0.82; -0.22; 0.76}; output={-0.82; -0.22; 0.76}
1366987556004	updated	input={-0.78; -0.22; 0.76}; output={-0.78; -0.22; 0.76}
1366987556011	updated	input={-0.78; -0.22; 0.76}; output={-0.78; -0.22; 0.76}
1366987556017	updated	input={-0.78; -0.22; 0.75}; output={-0.78; -0.22; 0.75}
1366987556024	updated	input={-0.78; -0.22; 0.75}; output={-0.78; -0.22; 0.75}
1366987556032	updated	input={-0.78; -0.22; 0.75}; output={-0.78; -0.22; 0.75}
1366987556036	updated	input={-0.78; -0.22; 0.75}; output={-0.78; -0.22; 0.75}
1366987556041	updated	input={-0.78; -0.22; 0.75}; output={-0.78; -0.22; 0.75}
1366987556049	updated	input={-0.77; -0.22; 0.75}; output={-0.77; -0.22; 0.75}
1366987556081	updated	input={-0.77; -0.22; 0.74}; output={-0.77; -0.22; 0.74}
1366987556158	updated	input={-0.74; -0.22; 0.74}; output={-0.74; -0.22; 0.74}
1366987556163	updated	input={-0.74; -0.22; 0.71}; output={-0.74; -0.22; 0.71}
1366987556172	updated	input={-0.74; -0.22; 0.71}; output={-0.74; -0.22; 0.71}
1366987556177	updated	input={-0.74; -0.22; 0.71}; output={-0.74; -0.22; 0.71}
1366987556184	updated	input={-0.73; -0.22; 0.71}; output={-0.73; -0.22; 0.71}
1366987556189	updated	input={-0.73; -0.22; 0.7}; output={-0.73; -0.22; 0.7}
1366987556195	updated	input={-0.73; -0.22; 0.7}; output={-0.73; -0.22; 0.7}
1366987556206	updated	input={-0.73; -0.22; 0.7}; output={-0.73; -0.22; 0.7}
1366987556247	updated	input={-0.73; -0.21; 0.7}; output={-0.73; -0.21; 0.7}
1366987556258	updated	input={-0.71; -0.21; 0.7}; output={-0.71; -0.21; 0.7}
1366987556264	updated	input={-0.71; -0.21; 0.68}; output={-0.71; -0.21; 0.68}
1366987556349	updated	input={-0.68; -0.21; 0.68}; output={-0.68; -0.21; 0.68}
1366987556357	updated	input={-0.68; -0.21; 0.65}; output={-0.68; -0.21; 0.65}
1366987556414	updated	input={-0.66; -0.21; 0.65}; output={-0.66; -0.21; 0.65}
1366987556421	updated	input={-0.66; -0.21; 0.63}; output={-0.66; -0.21; 0.63}
1366987556428	updated	input={-0.66; -0.21; 0.63}; output={-0.66; -0.21; 0.63}
1366987556444	updated	input={-0.66; -0.21; 0.63}; output={-0.66; -0.21; 0.63}
1366987556458	updated	input={-0.65; -0.21; 0.63}; output={-0.65; -0.21; 0.63}
1366987556468	updated	input={-0.65; -0.21; 0.62}; output={-0.65; -0.21; 0.62}
1366987556507	updated	input={-0.63; -0.21; 0.62}; output={-0.63; -0.21; 0.62}
1366987556519	updated	input={-0.63; -0.21; 0.61}; output={-0.63; -0.21; 0.61}
1366987556537	updated	input={-0.62; -0.21; 0.61}; output={-0.62; -0.21; 0.61}
1366987556623	updated	input={-0.62; -0.21; 0.56}; output={-0.62; -0.21; 0.56}
1366987556662	updated	input={-0.57; -0.21; 0.56}; output={-0.57; -0.21; 0.56}
1366987556668	updated	input={-0.57; -0.21; 0.55}; output={-0.57; -0.21; 0.55}
1366987556676	updated	input={-0.57; -0.21; 0.55}; output={-0.57; -0.21; 0.55}
1366987556685	updated	input={-0.56; -0.21; 0.55}; output={-0.56; -0.21; 0.55}
1366987556691	updated	input={-0.56; -0.21; 0.55}; output={-0.56; -0.21; 0.55}
1366987556700	updated	input={-0.56; -0.21; 0.54}; output={-0.56; -0.21; 0.54}
1366987556707	updated	input={-0.56; -0.21; 0.54}; output={-0.56; -0.21; 0.54}
1366987556715	updated	input={-0.56; -0.21; 0.54}; output={-0.56; -0.21; 0.54}
1366987556724	updated	input={-0.56; -0.21; 0.54}; output={-0.56; -0.21; 0.54}
1366987556730	updated	input={-0.56; -0.21; 0.53}; output={-0.56; -0.21; 0.53}
1366987556745	updated	input={-0.56; -0.21; 0.53}; output={-0.56; -0.21; 0.53}
1366987556751	updated	input={-0.56; -0.21; 0.53}; output={-0.56; -0.21; 0.53}
1366987556764	updated	input={-0.55; -0.21; 0.53}; output={-0.55; -0.21; 0.53}
1366987556775	updated	input={-0.55; -0.21; 0.52}; output={-0.55; -0.21; 0.52}
1366987556785	updated	input={-0.54; -0.21; 0.52}; output={-0.54; -0.21; 0.52}
1366987556792	updated	input={-0.54; -0.21; 0.51}; output={-0.54; -0.21; 0.51}
1366987556881	updated	input={-0.52; -0.21; 0.51}; output={-0.52; -0.21; 0.51}
1366987556888	updated	input={-0.52; -0.21; 0.5}; output={-0.52; -0.21; 0.5}
1366987556896	updated	input={-0.51; -0.21; 0.5}; output={-0.51; -0.21; 0.5}
1366987556904	updated	input={-0.51; -0.21; 0.5}; output={-0.51; -0.21; 0.5}
1366987556915	updated	input={-0.51; -0.13; 0.5}; output={-0.51; -0.13; 0.5}
1366987556923	updated	input={-0.51; -0.13; 0.5}; output={-0.51; -0.13; 0.5}
1366987556932	updated	input={-0.51; -0.13; 0.5}; output={-0.51; -0.13; 0.5}
1366987556939	updated	input={-0.51; -0.12; 0.5}; output={-0.51; -0.12; 0.5}
1366987556947	updated	input={-0.49; -0.12; 0.5}; output={-0.49; -0.12; 0.5}
1366987556953	updated	input={-0.49; -0.12; 0.5}; output={-0.49; -0.12; 0.5}
1366987556959	updated	input={-0.49; -0.12; 0.5}; output={-0.49; -0.12; 0.5}
1366987556965	updated	input={-0.49; -0.12; 0.5}; output={-0.49; -0.12; 0.5}
1366987556972	updated	input={-0.49; -0.12; 0.5}; output={-0.49; -0.12; 0.5}
1366987556980	updated	input={-0.49; -0.11; 0.5}; output={-0.49; -0.11; 0.5}
1366987556987	updated	input={-0.48; -0.11; 0.5}; output={-0.48; -0.11; 0.5}
1366987556997	updated	input={-0.48; -0.11; 0.5}; output={-0.48; -0.11; 0.5}
1366987557005	updated	input={-0.48; -0.1; 0.5}; output={-0.48; -0.1; 0.5}
1366987557014	updated	input={-0.47; -0.1; 0.5}; output={-0.47; -0.1; 0.5}
1366987557027	updated	input={-0.47; -0.1; 0.5}; output={-0.47; -0.1; 0.5}
1366987557050	updated	input={-0.47; -0.09; 0.5}; output={-0.47; -0.09; 0.5}
1366987557059	updated	input={-0.46; -0.09; 0.5}; output={-0.46; -0.09; 0.5}
1366987557065	updated	input={-0.46; -0.08; 0.5}; output={-0.46; -0.08; 0.5}
1366987557146	updated	input={-0.44; -0.08; 0.5}; output={-0.44; -0.08; 0.5}
1366987557155	updated	input={-0.44; -0.06; 0.5}; output={-0.44; -0.06; 0.5}
1366987557199	updated	input={-0.44; -0.05; 0.5}; output={-0.44; -0.05; 0.5}
1366987557217	updated	input={-0.41; -0.05; 0.5}; output={-0.41; -0.05; 0.5}
1366987557223	updated	input={-0.41; -0.05; 0.5}; output={-0.41; -0.05; 0.5}
1366987557251	updated	input={-0.41; -0.03; 0.5}; output={-0.41; -0.03; 0.5}
1366987557257	updated	input={-0.39; -0.03; 0.5}; output={-0.39; -0.03; 0.5}
1366987557266	updated	input={-0.39; -0.03; 0.5}; output={-0.39; -0.03; 0.5}
1366987557331	updated	input={-0.39; -0.03; 0.5}; output={-0.39; -0.03; 0.5}
1366987557354	updated	input={-0.39; -0.03; 0.5}; output={-0.39; -0.03; 0.5}
1366987557364	updated	input={-0.36; -0.03; 0.5}; output={-0.36; -0.03; 0.5}
1366987557371	updated	input={-0.36; -0.03; 0.5}; output={-0.36; -0.03; 0.5}
1366987557379	updated	input={-0.36; -0.03; 0.5}; output={-0.36; -0.03; 0.5}
1366987557386	updated	input={-0.36; -0.03; 0.5}; output={-0.36; -0.03; 0.5}
1366987557407	updated	input={-0.35; -0.03; 0.5}; output={-0.35; -0.03; 0.5}
1366987557499	updated	input={-0.35; -0.03; 0.5}; output={-0.35; -0.03; 0.5}
1366987557528	updated	input={-0.31; -0.03; 0.5}; output={-0.31; -0.03; 0.5}
1366987557534	updated	input={-0.31; -0.03; 0.5}; output={-0.31; -0.03; 0.5}
1366987557590	updated	input={-0.28; -0.03; 0.5}; output={-0.28; -0.03; 0.5}
1366987557599	updated	input={-0.28; -0.03; 0.5}; output={-0.28; -0.03; 0.5}
1366987557610	updated	input={-0.28; -0.03; 0.5}; output={-0.28; -0.03; 0.5}
1366987557619	updated	input={-0.28; -0.03; 0.5}; output={-0.28; -0.03; 0.5}
1366987557626	updated	input={-0.28; -0.03; 0.5}; output={-0.28; -0.03; 0.5}
1366987557634	updated	input={-0.28; -0.03; 0.48}; output={-0.28; -0.03; 0.48}
1366987557640	updated	input={-0.28; -0.03; 0.48}; output={-0.28; -0.03; 0.48}
1366987557646	updated	input={-0.27; -0.03; 0.48}; output={-0.27; -0.03; 0.48}
1366987557651	updated	input={-0.27; -0.03; 0.48}; output={-0.27; -0.03; 0.48}
1366987557658	updated	input={-0.27; -0.03; 0.48}; output={-0.27; -0.03; 0.48}
1366987557664	updated	input={-0.27; -0.03; 0.48}; output={-0.27; -0.03; 0.48}
1366987557674	updated	input={-0.27; -0.03; 0.48}; output={-0.27; -0.03; 0.48}
1366987557686	updated	input={-0.26; -0.03; 0.48}; output={-0.26; -0.03; 0.48}
1366987557697	updated	input={-0.26; -0.03; 0.48}; output={-0.26; -0.03; 0.48}
1366987557707	updated	input={-0.26; -0.03; 0.48}; output={-0.26; -0.03; 0.48}
1366987557810	updated	input={-0.22; -0.03; 0.48}; output={-0.22; -0.03; 0.48}
1366987557816	updated	input={-0.22; -0.03; 0.48}; output={-0.22; -0.03; 0.48}
1366987557822	updated	input={-0.22; -0.03; 0.48}; output={-0.22; -0.03; 0.48}
1366987557838	updated	input={-0.22; -0.03; 0.48}; output={-0.22; -0.03; 0.48}
1366987557879	updated	input={-0.2; -0.03; 0.48}; output={-0.2; -0.03; 0.48}
1366987557886	updated	input={-0.2; -0.02; 0.48}; output={-0.2; -0.02; 0.48}
1366987557893	updated	input={-0.2; -0.02; 0.48}; output={-0.2; -0.02; 0.48}
1366987557899	updated	input={-0.2; -0.02; 0.47}; output={-0.2; -0.02; 0.47}
1366987557907	updated	input={-0.19; -0.02; 0.47}; output={-0.19; -0.02; 0.47}
1366987557914	updated	input={-0.19; -0.02; 0.47}; output={-0.19; -0.02; 0.47}
1366987557921	updated	input={-0.19; -0.02; 0.47}; output={-0.19; -0.02; 0.47}
1366987557928	updated	input={-0.19; -0.02; 0.47}; output={-0.19; -0.02; 0.47}
1366987558050	updated	input={-0.15; -0.02; 0.47}; output={-0.15; -0.02; 0.47}
1366987558057	updated	input={-0.15; -0.02; 0.47}; output={-0.15; -0.02; 0.47}
1366987558064	updated	input={-0.15; -0.02; 0.47}; output={-0.15; -0.02; 0.47}
1366987558071	updated	input={-0.14; -0.02; 0.47}; output={-0.14; -0.02; 0.47}
1366987558078	updated	input={-0.14; -0.02; 0.47}; output={-0.14; -0.02; 0.47}
1366987558086	updated	input={-0.14; -0.02; 0.47}; output={-0.14; -0.02; 0.47}
1366987558097	updated	input={-0.14; -0.02; 0.47}; output={-0.14; -0.02; 0.47}
1366987558220	updated	input={-0.1; -0.02; 0.47}; output={-0.1; -0.02; 0.47}
1366987558226	updated	input={-0.09; -0.02; 0.47}; output={-0.09; -0.02; 0.47}
1366987558233	updated	input={-0.09; -0.02; 0.47}; output={-0.09; -0.02; 0.47}
1366987558239	updated	input={-0.09; -0.02; 0.47}; output={-0.09; -0.02; 0.47}
1366987558247	updated	input={-0.09; -0.02; 0.46}; output={-0.09; -0.02; 0.46}
1366987558256	updated	input={-0.08; -0.02; 0.46}; output={-0.08; -0.02; 0.46}
1366987558262	updated	input={-0.08; 0; 0.46}; output={-0.08; 0; 0.46}
1366987558467	updated	input={-0.04; 0; 0.46}; output={-0.04; 0; 0.46}
1366987558496	updated	input={-0.04; 0.07; 0.46}; output={-0.04; 0.07; 0.46}
1366987558504	updated	input={-0.03; 0.07; 0.46}; output={-0.03; 0.07; 0.46}
1366987558518	updated	input={-0.03; 0.08; 0.46}; output={-0.03; 0.08; 0.46}
1366987558526	updated	input={-0.03; 0.08; 0.46}; output={-0.03; 0.08; 0.46}
1366987558534	updated	input={-0.03; 0.08; 0.46}; output={-0.03; 0.08; 0.46}
1366987558573	updated	input={-0.02; 0.08; 0.46}; output={-0.02; 0.08; 0.46}
1366987558580	updated	input={-0.02; 0.09; 0.46}; output={-0.02; 0.09; 0.46}
1366987558586	updated	input={-0.02; 0.09; 0.46}; output={-0.02; 0.09; 0.46}
1366987558618	updated	input={-0.02; 0.09; 0.46}; output={-0.02; 0.09; 0.46}
1366987558625	updated	input={-0.02; 0.09; 0.44}; output={-0.02; 0.09; 0.44}
1366987558635	updated	input={-0.02; 0.09; 0.44}; output={-0.02; 0.09; 0.44}
1366987558761	updated	input={-0.02; 0.09; 0.44}; output={-0.02; 0.09; 0.44}
1366987558794	updated	input={-0.02; 0.09; 0.44}; output={-0.02; 0.09; 0.44}
1366987558887	updated	input={-0.02; 0.09; 0.44}; output={-0.02; 0.09; 0.44}
1366987558893	updated	input={-0.02; 0.09; 0.44}; output={-0.02; 0.09; 0.44}
1366987558899	updated	input={-0.02; 0.09; 0.44}; output={-0.02; 0.09; 0.44}
1366987558974	updated	input={-0.02; 0.09; 0.44}; output={-0.02; 0.09; 0.44}
1366987559001	updated	input={-0.02; 0.09; 0.44}; output={-0.02; 0.09; 0.44}
1366987559011	updated	input={-0.02; 0.09; 0.44}; output={-0.02; 0.09; 0.44}
1366987559184	updated	input={0.02; 0.09; 0.44}; output={0.02; 0.09; 0.44}
1366987559191	updated	input={0.02; 0.09; 0.44}; output={0.02; 0.09; 0.44}
1366987559199	updated	input={0.03; 0.09; 0.44}; output={0.03; 0.09; 0.44}
1366987559204	updated	input={0.03; 0.09; 0.44}; output={0.03; 0.09; 0.44}
1366987559288	updated	input={0.06; 0.09; 0.44}; output={0.06; 0.09; 0.44}
1366987559350	updated	input={0.08; 0.09; 0.44}; output={0.08; 0.09; 0.44}
1366987559372	updated	input={0.09; 0.09; 0.44}; output={0.09; 0.09; 0.44}
1366987559381	updated	input={0.09; 0.09; 0.44}; output={0.09; 0.09; 0.44}
1366987559457	updated	input={0.1; 0.09; 0.44}; output={0.1; 0.09; 0.44}
1366987559466	updated	input={0.11; 0.09; 0.44}; output={0.11; 0.09; 0.44}
1366987559481	updated	input={0.12; 0.09; 0.44}; output={0.12; 0.09; 0.44}
1366987559487	updated	input={0.12; 0.09; 0.43}; output={0.12; 0.09; 0.43}
1366987559493	updated	input={0.12; 0.09; 0.43}; output={0.12; 0.09; 0.43}
1366987559560	updated	input={0.14; 0.09; 0.43}; output={0.14; 0.09; 0.43}
1366987559568	updated	input={0.15; 0.09; 0.43}; output={0.15; 0.09; 0.43}
1366987559576	updated	input={0.15; 0.09; 0.43}; output={0.15; 0.09; 0.43}
1366987559592	updated	input={0.15; 0.09; 0.43}; output={0.15; 0.09; 0.43}
1366987559654	updated	input={0.17; 0.09; 0.43}; output={0.17; 0.09; 0.43}
1366987559665	updated	input={0.18; 0.09; 0.43}; output={0.18; 0.09; 0.43}
1366987559672	updated	input={0.18; 0.09; 0.43}; output={0.18; 0.09; 0.43}
1366987559769	updated	input={0.21; 0.09; 0.43}; output={0.21; 0.09; 0.43}
1366987559789	updated	input={0.21; 0.09; 0.43}; output={0.21; 0.09; 0.43}
1366987559798	updated	input={0.22; 0.09; 0.43}; output={0.22; 0.09; 0.43}
1366987559808	updated	input={0.22; 0.09; 0.43}; output={0.22; 0.09; 0.43}
1366987559888	updated	input={0.25; 0.09; 0.43}; output={0.25; 0.09; 0.43}
1366987559895	updated	input={0.25; 0.09; 0.43}; output={0.25; 0.09; 0.43}
1366987559903	updated	input={0.25; 0.09; 0.43}; output={0.25; 0.09; 0.43}
1366987559912	updated	input={0.25; 0.09; 0.43}; output={0.25; 0.09; 0.43}
1366987559991	updated	input={0.28; 0.09; 0.43}; output={0.28; 0.09; 0.43}
1366987560001	updated	input={0.28; 0.09; 0.43}; output={0.28; 0.09; 0.43}
1366987560008	updated	input={0.28; 0.08; 0.43}; output={0.28; 0.08; 0.43}
1366987560016	updated	input={0.28; 0.08; 0.43}; output={0.28; 0.08; 0.43}
1366987560024	updated	input={0.28; 0.08; 0.42}; output={0.28; 0.08; 0.42}
1366987560090	updated	input={0.31; 0.08; 0.42}; output={0.31; 0.08; 0.42}
1366987560097	updated	input={0.31; 0.08; 0.42}; output={0.31; 0.08; 0.42}
1366987560104	updated	input={0.31; 0.08; 0.42}; output={0.31; 0.08; 0.42}
1366987560172	updated	input={0.33; 0.08; 0.42}; output={0.33; 0.08; 0.42}
1366987560180	updated	input={0.34; 0.08; 0.42}; output={0.34; 0.08; 0.42}
1366987560274	updated	input={0.36; 0.08; 0.42}; output={0.36; 0.08; 0.42}
1366987560283	updated	input={0.37; 0.08; 0.42}; output={0.37; 0.08; 0.42}
1366987560295	updated	input={0.37; 0.08; 0.42}; output={0.37; 0.08; 0.42}
1366987560357	updated	input={0.39; 0.08; 0.42}; output={0.39; 0.08; 0.42}
1366987560363	updated	input={0.39; 0.08; 0.42}; output={0.39; 0.08; 0.42}
1366987560374	updated	input={0.4; 0.08; 0.42}; output={0.4; 0.08; 0.42}
1366987560543	updated	input={0.43; 0.08; 0.42}; output={0.43; 0.08; 0.42}
1366987560561	updated	input={0.45; 0.08; 0.42}; output={0.45; 0.08; 0.42}
1366987560574	updated	input={0.46; 0.08; 0.42}; output={0.46; 0.08; 0.42}
1366987560582	updated	input={0.46; 0.08; 0.42}; output={0.46; 0.08; 0.42}
1366987560682	updated	input={0.49; 0.08; 0.42}; output={0.49; 0.08; 0.42}
1366987560689	updated	input={0.49; 0.08; 0.42}; output={0.49; 0.08; 0.42}
1366987560699	updated	input={0.5; 0.08; 0.42}; output={0.5; 0.08; 0.42}
1366987560705	updated	input={0.5; 0.08; 0.42}; output={0.5; 0.08; 0.42}
1366987560713	updated	input={0.5; 0.08; 0.42}; output={0.5; 0.08; 0.42}
1366987560720	updated	input={0.5; 0.08; 0.42}; output={0.5; 0.08; 0.42}
1366987560798	updated	input={0.53; 0.08; 0.42}; output={0.53; 0.08; 0.42}
1366987560805	updated	input={0.53; 0.08; 0.42}; output={0.53; 0.08; 0.42}
1366987560810	updated	input={0.53; 0.08; 0.42}; output={0.53; 0.08; 0.42}
1366987560819	updated	input={0.54; 0.08; 0.42}; output={0.54; 0.08; 0.42}
1366987560918	updated	input={0.56; 0.08; 0.42}; output={0.56; 0.08; 0.42}
1366987560924	updated	input={0.56; 0.08; 0.42}; output={0.56; 0.08; 0.42}
1366987560931	updated	input={0.56; 0.08; 0.42}; output={0.56; 0.08; 0.42}
1366987560938	updated	input={0.56; 0.08; 0.42}; output={0.56; 0.08; 0.42}
1366987561000	updated	input={0.59; 0.08; 0.42}; output={0.59; 0.08; 0.42}
1366987561017	updated	input={0.6; 0.08; 0.42}; output={0.6; 0.08; 0.42}
1366987561094	updated	input={0.62; 0.08; 0.42}; output={0.62; 0.08; 0.42}
1366987561100	updated	input={0.62; 0.08; 0.42}; output={0.62; 0.08; 0.42}
1366987561110	updated	input={0.63; 0.08; 0.42}; output={0.63; 0.08; 0.42}
1366987561244	updated	input={0.67; 0.08; 0.42}; output={0.67; 0.08; 0.42}
1366987561250	updated	input={0.67; 0.08; 0.42}; output={0.67; 0.08; 0.42}
1366987561256	updated	input={0.67; 0.08; 0.42}; output={0.67; 0.08; 0.42}
1366987561263	updated	input={0.67; 0.08; 0.42}; output={0.67; 0.08; 0.42}
1366987561270	updated	input={0.68; 0.08; 0.42}; output={0.68; 0.08; 0.42}
1366987561358	updated	input={0.7; 0.08; 0.42}; output={0.7; 0.08; 0.42}
1366987561364	updated	input={0.71; 0.08; 0.42}; output={0.71; 0.08; 0.42}
1366987561370	updated	input={0.71; 0.08; 0.42}; output={0.71; 0.08; 0.42}
1366987561455	updated	input={0.72; 0.08; 0.42}; output={0.72; 0.08; 0.42}
1366987561494	updated	input={0.75; 0.08; 0.42}; output={0.75; 0.08; 0.42}
1366987561592	updated	input={0.77; 0.08; 0.42}; output={0.77; 0.08; 0.42}
1366987561610	updated	input={0.78; 0.08; 0.42}; output={0.78; 0.08; 0.42}
1366987561636	updated	input={0.79; 0.08; 0.42}; output={0.79; 0.08; 0.42}
1366987561644	updated	input={0.79; 0.08; 0.42}; output={0.79; 0.08; 0.42}
1366987561653	updated	input={0.8; 0.08; 0.42}; output={0.8; 0.08; 0.42}
1366987561723	updated	input={0.82; 0.08; 0.42}; output={0.82; 0.08; 0.42}
1366987561731	updated	input={0.82; 0.08; 0.42}; output={0.82; 0.08; 0.42}
1366987561739	updated	input={0.82; 0.08; 0.42}; output={0.82; 0.08; 0.42}
1366987561750	updated	input={0.82; 0.08; 0.42}; output={0.82; 0.08; 0.42}
1366987561773	updated	input={0.83; 0.08; 0.42}; output={0.83; 0.08; 0.42}
1366987561860	updated	input={0.86; 0.08; 0.42}; output={0.86; 0.08; 0.42}
1366987561868	updated	input={0.86; 0.08; 0.42}; output={0.86; 0.08; 0.42}
1366987561880	updated	input={0.86; 0.08; 0.42}; output={0.86; 0.08; 0.42}
1366987561887	updated	input={0.87; 0.08; 0.42}; output={0.87; 0.08; 0.42}
1366987561985	updated	input={0.89; 0.08; 0.42}; output={0.89; 0.08; 0.42}
1366987561993	updated	input={0.9; 0.08; 0.42}; output={0.9; 0.08; 0.42}
1366987561999	updated	input={0.9; 0.08; 0.42}; output={0.9; 0.08; 0.42}
1366987562142	updated	input={0.95; 0.08; 0.42}; output={0.95; 0.08; 0.42}
1366987562150	updated	input={0.95; 0.08; 0.42}; output={0.95; 0.08; 0.42}
1366987562156	updated	input={0.95; 0.08; 0.42}; output={0.95; 0.08; 0.42}
1366987562163	updated	input={0.95; 0.08; 0.42}; output={0.95; 0.08; 0.42}
1366987562173	updated	input={0.95; 0.08; 0.42}; output={0.95; 0.08; 0.42}
1366987562182	updated	input={0.95; 0.08; 0.42}; output={0.95; 0.08; 0.42}
1366987562548	updated	input={0.96; 0.08; 0.42}; output={0.96; 0.08; 0.42}
1366987562773	updated	input={0.97; 0.08; 0.42}; output={0.97; 0.08; 0.42}
1366987563010	updated	input={0.98; 0.08; 0.42}; output={0.98; 0.08; 0.42}
1366987563182	updated	input={0.99; 0.08; 0.42}; output={0.99; 0.08; 0.42}
1366987563735	updated	input={0.98; 0.08; 0.42}; output={0.98; 0.08; 0.42}
1366987564174	updated	input={0.97; 0.08; 0.42}; output={0.97; 0.08; 0.42}
1366987564246	updated	input={0.96; 0.08; 0.42}; output={0.96; 0.08; 0.42}
1366987564310	updated	input={0.94; 0.08; 0.42}; output={0.94; 0.08; 0.42}
1366987564319	updated	input={0.94; 0.08; 0.42}; output={0.94; 0.08; 0.42}
1366987564403	updated	input={0.91; 0.08; 0.42}; output={0.91; 0.08; 0.42}
1366987564410	updated	input={0.91; 0.08; 0.42}; output={0.91; 0.08; 0.42}
1366987564417	updated	input={0.9; 0.08; 0.42}; output={0.9; 0.08; 0.42}
1366987564507	updated	input={0.87; 0.08; 0.42}; output={0.87; 0.08; 0.42}
1366987564513	updated	input={0.87; 0.08; 0.42}; output={0.87; 0.08; 0.42}
1366987564520	updated	input={0.87; 0.08; 0.42}; output={0.87; 0.08; 0.42}
1366987564527	updated	input={0.87; 0.08; 0.42}; output={0.87; 0.08; 0.42}
1366987564610	updated	input={0.85; 0.08; 0.42}; output={0.85; 0.08; 0.42}
1366987564621	updated	input={0.84; 0.08; 0.42}; output={0.84; 0.08; 0.42}
1366987564698	updated	input={0.81; 0.08; 0.42}; output={0.81; 0.08; 0.42}
1366987564706	updated	input={0.81; 0.08; 0.42}; output={0.81; 0.08; 0.42}
1366987564713	updated	input={0.81; 0.08; 0.42}; output={0.81; 0.08; 0.42}
1366987564733	updated	input={0.81; 0.08; 0.42}; output={0.81; 0.08; 0.42}
1366987564808	updated	input={0.78; 0.08; 0.42}; output={0.78; 0.08; 0.42}
1366987564814	updated	input={0.78; 0.08; 0.42}; output={0.78; 0.08; 0.42}
1366987564825	updated	input={0.78; 0.08; 0.42}; output={0.78; 0.08; 0.42}
1366987564899	updated	input={0.76; 0.08; 0.42}; output={0.76; 0.08; 0.42}
1366987564910	updated	input={0.75; 0.08; 0.42}; output={0.75; 0.08; 0.42}
1366987564998	updated	input={0.72; 0.08; 0.42}; output={0.72; 0.08; 0.42}
1366987565004	updated	input={0.72; 0.08; 0.42}; output={0.72; 0.08; 0.42}
1366987565010	updated	input={0.72; 0.08; 0.42}; output={0.72; 0.08; 0.42}
1366987565023	updated	input={0.72; 0.08; 0.42}; output={0.72; 0.08; 0.42}
1366987565107	updated	input={0.69; 0.08; 0.42}; output={0.69; 0.08; 0.42}
1366987565113	updated	input={0.69; 0.08; 0.42}; output={0.69; 0.08; 0.42}
1366987565121	updated	input={0.68; 0.08; 0.42}; output={0.68; 0.08; 0.42}
1366987565201	updated	input={0.68; 0.08; 0.42}; output={0.68; 0.08; 0.42}
1366987565271	updated	input={0.64; 0.08; 0.42}; output={0.64; 0.08; 0.42}
1366987565277	updated	input={0.63; 0.08; 0.42}; output={0.63; 0.08; 0.42}
1366987565283	updated	input={0.63; 0.08; 0.42}; output={0.63; 0.08; 0.42}
1366987565291	updated	input={0.63; 0.08; 0.42}; output={0.63; 0.08; 0.42}
1366987565376	updated	input={0.61; 0.08; 0.42}; output={0.61; 0.08; 0.42}
1366987565383	updated	input={0.6; 0.08; 0.42}; output={0.6; 0.08; 0.42}
1366987565390	updated	input={0.6; 0.08; 0.42}; output={0.6; 0.08; 0.42}
1366987565523	updated	input={0.56; 0.08; 0.42}; output={0.56; 0.08; 0.42}
1366987565530	updated	input={0.56; 0.08; 0.42}; output={0.56; 0.08; 0.42}
1366987565537	updated	input={0.55; 0.08; 0.42}; output={0.55; 0.08; 0.42}
1366987565544	updated	input={0.55; 0.08; 0.42}; output={0.55; 0.08; 0.42}
1366987565551	updated	input={0.55; 0.08; 0.42}; output={0.55; 0.08; 0.42}
1366987565632	updated	input={0.52; 0.08; 0.42}; output={0.52; 0.08; 0.42}
1366987565639	updated	input={0.52; 0.08; 0.42}; output={0.52; 0.08; 0.42}
1366987565646	updated	input={0.52; 0.08; 0.42}; output={0.52; 0.08; 0.42}
1366987565651	updated	input={0.52; 0.08; 0.42}; output={0.52; 0.08; 0.42}
1366987565778	updated	input={0.48; 0.08; 0.42}; output={0.48; 0.08; 0.42}
1366987565793	updated	input={0.48; 0.08; 0.42}; output={0.48; 0.08; 0.42}
1366987565801	updated	input={0.47; 0.08; 0.42}; output={0.47; 0.08; 0.42}
1366987565813	updated	input={0.47; 0.08; 0.42}; output={0.47; 0.08; 0.42}
1366987565934	updated	input={0.43; 0.08; 0.42}; output={0.43; 0.08; 0.42}
1366987565942	updated	input={0.43; 0.08; 0.42}; output={0.43; 0.08; 0.42}
1366987565949	updated	input={0.43; 0.08; 0.42}; output={0.43; 0.08; 0.42}
1366987565956	updated	input={0.42; 0.08; 0.42}; output={0.42; 0.08; 0.42}
1366987565963	updated	input={0.42; 0.08; 0.42}; output={0.42; 0.08; 0.42}
1366987566038	updated	input={0.4; 0.08; 0.42}; output={0.4; 0.08; 0.42}
1366987566046	updated	input={0.4; 0.08; 0.42}; output={0.4; 0.08; 0.42}
1366987566053	updated	input={0.39; 0.08; 0.42}; output={0.39; 0.08; 0.42}
1366987566173	updated	input={0.36; 0.08; 0.42}; output={0.36; 0.08; 0.42}
1366987566179	updated	input={0.36; 0.08; 0.42}; output={0.36; 0.08; 0.42}
1366987566187	updated	input={0.36; 0.08; 0.42}; output={0.36; 0.08; 0.42}
1366987566193	updated	input={0.36; 0.08; 0.42}; output={0.36; 0.08; 0.42}
1366987566261	updated	input={0.33; 0.08; 0.42}; output={0.33; 0.08; 0.42}
1366987566268	updated	input={0.33; 0.08; 0.42}; output={0.33; 0.08; 0.42}
1366987566279	updated	input={0.32; 0.08; 0.42}; output={0.32; 0.08; 0.42}
1366987566360	updated	input={0.3; 0.08; 0.42}; output={0.3; 0.08; 0.42}
1366987566367	updated	input={0.3; 0.08; 0.42}; output={0.3; 0.08; 0.42}
1366987566381	updated	input={0.28; 0.08; 0.42}; output={0.28; 0.08; 0.42}
1366987566474	updated	input={0.26; 0.08; 0.42}; output={0.26; 0.08; 0.42}
1366987566481	updated	input={0.26; 0.08; 0.42}; output={0.26; 0.08; 0.42}
1366987566487	updated	input={0.26; 0.08; 0.42}; output={0.26; 0.08; 0.42}
1366987566494	updated	input={0.26; 0.08; 0.42}; output={0.26; 0.08; 0.42}
1366987566594	updated	input={0.25; 0.08; 0.42}; output={0.25; 0.08; 0.42}
1366987566694	updated	input={0.24; 0.08; 0.42}; output={0.24; 0.08; 0.42}
1366987567601	updated	input={0.25; 0.08; 0.42}; output={0.25; 0.08; 0.42}
1366987567689	updated	input={0.25; 0.07; 0.42}; output={0.25; 0.07; 0.42}
1366987567868	updated	input={0.26; 0.07; 0.42}; output={0.26; 0.07; 0.42}
1366987568044	updated	input={0.27; 0.07; 0.42}; output={0.27; 0.07; 0.42}
1366987568140	updated	input={0.27; 0.06; 0.42}; output={0.27; 0.06; 0.42}
1366987568595	updated	input={0.27; 0.05; 0.42}; output={0.27; 0.05; 0.42}
1366987568676	updated	input={0.47; 0.05; 0.42}; output={0.47; 0.05; 0.42}
1366987568989	updated	input={0.67; 0.05; 0.42}; output={0.67; 0.05; 0.42}
1366987569242	updated	input={0.87; 0.05; 0.42}; output={0.87; 0.05; 0.42}
1366987569473	updated	input={1; 0.05; 0.42}; output={1; 0.05; 0.42}
1366987569557	updated	input={1; 0.05; 0.41}; output={1; 0.05; 0.41}
1366987570468	updated	input={0.8; 0.05; 0.41}; output={0.8; 0.05; 0.41}
1366987570542	updated	input={0.8; -0.09; 0.41}; output={0.8; -0.09; 0.41}
1366987570630	updated	input={0.6; -0.09; 0.41}; output={0.6; -0.09; 0.41}
1366987570765	updated	input={0.4; -0.09; 0.41}; output={0.4; -0.09; 0.41}
1366987570901	updated	input={0.2; -0.09; 0.41}; output={0.2; -0.09; 0.41}
1366987570969	updated	input={0.2; -0.09; 0.42}; output={0.2; -0.09; 0.42}
1366987571085	updated	input={0; -0.09; 0.42}; output={0; -0.09; 0.42}
1366987571178	updated	input={0; -0.09; 0.43}; output={0; -0.09; 0.43}
1366987571252	updated	input={-0.2; -0.09; 0.43}; output={-0.2; -0.09; 0.43}
1366987571331	updated	input={-0.4; -0.09; 0.43}; output={-0.4; -0.09; 0.43}
1366987571484	updated	input={-0.4; -0.09; 0.44}; output={-0.4; -0.09; 0.44}
1366987571970	updated	input={-0.4; -0.09; 0.43}; output={-0.4; -0.09; 0.43}
1366987572191	updated	input={-0.4; -0.09; 0.42}; output={-0.4; -0.09; 0.42}
1366987572866	updated	input={-0.4; -0.09; 0.62}; output={-0.4; -0.09; 0.62}
1366987572941	updated	input={-0.39; -0.09; 0.62}; output={-0.39; -0.09; 0.62}
1366987573934	updated	input={-0.39; -0.09; 0.42}; output={-0.39; -0.09; 0.42}
1366987574279	updated	input={-0.39; -0.09; 0.22}; output={-0.39; -0.09; 0.22}
1366987574517	updated	input={-0.39; -0.09; 0.02}; output={-0.39; -0.09; 0.02}
1366987575058	updated	input={-0.39; -0.09; -0.18}; output={-0.39; -0.09; -0.18}
1366987575413	updated	input={-0.39; -0.09; -0.38}; output={-0.39; -0.09; -0.38}
1366987575857	updated	input={-0.39; -0.09; -0.18}; output={-0.39; -0.09; -0.18}
1366987576168	updated	input={-0.39; -0.09; 0.02}; output={-0.39; -0.09; 0.02}
1366987576442	updated	input={-0.39; -0.09; 0.22}; output={-0.39; -0.09; 0.22}
1366987577024	updated	input={-0.39; -0.09; 0.21}; output={-0.39; -0.09; 0.21}
1366987577241	updated	input={-0.39; -0.09; 0.2}; output={-0.39; -0.09; 0.2}
1366987577440	updated	input={-0.39; -0.09; 0.19}; output={-0.39; -0.09; 0.19}
1366987577613	updated	input={-0.39; -0.09; 0.18}; output={-0.39; -0.09; 0.18}
1366987577811	updated	input={-0.39; -0.09; 0.17}; output={-0.39; -0.09; 0.17}
1366987588517	updated	input={-0.39; -0.09; 0.37}; output={-0.39; -0.09; 0.37}
1366987588830	updated	input={-0.39; -0.09; 0.56}; output={-0.39; -0.09; 0.56}
1366987589365	updated	input={-0.39; -0.09; 0.77}; output={-0.39; -0.09; 0.77}
1366987590191	updated	input={-0.39; -0.09; 0.78}; output={-0.39; -0.09; 0.78}
1366987590280	updated	input={-0.39; 0.59; 0.78}; output={-0.39; 0.59; 0.78}
1366987590358	updated	input={-0.19; 0.59; 0.78}; output={-0.19; 0.59; 0.78}
1366987590721	updated	input={-0.19; 0.59; 0.79}; output={-0.19; 0.59; 0.79}
1366987590801	updated	input={-0.19; 0.59; 0.81}; output={-0.19; 0.59; 0.81}
1366987590809	updated	input={-0.19; 0.59; 0.81}; output={-0.19; 0.59; 0.81}
1366987590888	updated	input={-0.19; 0.59; 0.84}; output={-0.19; 0.59; 0.84}
1366987590895	updated	input={-0.19; 0.59; 0.84}; output={-0.19; 0.59; 0.84}
1366987590903	updated	input={0.21; 0.59; 0.84}; output={0.21; 0.59; 0.84}
1366987590916	updated	input={0.21; 0.59; 0.84}; output={0.21; 0.59; 0.84}
1366987590926	updated	input={0.41; 0.59; 0.84}; output={0.41; 0.59; 0.84}
1366987591007	updated	input={0.41; 0.59; 0.87}; output={0.41; 0.59; 0.87}
1366987591015	updated	input={0.81; 0.59; 0.87}; output={0.81; 0.59; 0.87}
1366987591021	updated	input={0.81; 0.59; 0.88}; output={0.81; 0.59; 0.88}
1366987591030	updated	input={0.81; 0.59; 0.88}; output={0.81; 0.59; 0.88}
1366987591037	updated	input={0.81; 0.59; 0.88}; output={0.81; 0.59; 0.88}
1366987591045	updated	input={1; 0.59; 0.88}; output={1; 0.59; 0.88}
1366987591148	updated	input={1; 0.59; 0.9}; output={1; 0.59; 0.9}
1366987591160	updated	input={1; 0.59; 0.9}; output={1; 0.59; 0.9}
1366987591168	updated	input={1; 0.59; 0.9}; output={1; 0.59; 0.9}
1366987591180	updated	input={1; 0.59; 0.9}; output={1; 0.59; 0.9}
1366987591280	updated	input={1; 0.59; 0.91}; output={1; 0.59; 0.91}
1366987591462	updated	input={1; 0.59; 0.92}; output={1; 0.59; 0.92}
1366987591577	updated	input={1; 0.92; 0.92}; output={1; 0.92; 0.92}
1366987591659	updated	input={1; 0.92; 0.93}; output={1; 0.92; 0.93}
1366987591985	updated	input={1; 0.92; 0.94}; output={1; 0.92; 0.94}
1366987592448	updated	input={1; 0.92; 0.95}; output={1; 0.92; 0.95}
1366987592903	updated	input={1; 0.92; 0.96}; output={1; 0.92; 0.96}
1366987593136	updated	input={1; 1; 0.96}; output={1; 1; 0.96}
1366987593212	solved	Training #1 (Individual)
1366987599769	initialized	name="Training #2 (Individual)"; target={-0.53; -0.85; -0.5; -0.87; -0.12; -0.99}
1366987622121	updated	input={0.01; 0; 0; 0; 0; 0}; output={-0.01; 0; 0; 0; 0; 0}
1366987622473	updated	input={0.02; 0; 0; 0; 0; 0}; output={-0.02; 0; 0; 0; 0; 0}
1366987623332	updated	input={0.02; 0; 0; 0; 0.01; 0}; output={-0.02; 0; 0; 0; -0.01; 0}
1366987624483	updated	input={0.03; 0; 0; 0; 0.01; 0}; output={-0.03; 0; 0; 0; -0.01; 0}
1366987624527	updated	input={0.03; 0; 0; 0; 0.02; 0}; output={-0.03; 0; 0; 0; -0.02; 0}
1366987624710	updated	input={0.04; 0; 0; 0; 0.02; 0}; output={-0.04; 0; 0; 0; -0.02; 0}
1366987624838	updated	input={0.04; 0; 0; 0; 0.03; 0}; output={-0.04; 0; 0; 0; -0.03; 0}
1366987624872	updated	input={0.04; 0; 0.01; 0; 0.03; 0}; output={-0.04; 0; 0.01; 0; -0.03; 0}
1366987624914	updated	input={0.05; 0; 0.01; 0; 0.03; 0}; output={-0.05; 0; 0.01; 0; -0.03; 0}
1366987625067	updated	input={0.05; 0; 0.01; 0; 0.04; 0}; output={-0.05; 0; 0.01; 0; -0.04; 0}
1366987625113	updated	input={0.06; 0; 0.01; 0; 0.04; 0}; output={-0.06; 0; 0.01; 0; -0.04; 0}
1366987625305	updated	input={0.06; 0; 0.01; 0; 0.05; 0}; output={-0.06; 0; 0.01; 0; -0.05; 0}
1366987625499	updated	input={0.06; 0; 0.01; 0; 0.06; 0}; output={-0.06; 0; 0.01; 0; -0.06; 0}
1366987625834	updated	input={0.06; 0; 0.01; 0; 0.07; 0}; output={-0.06; 0; 0.01; 0; -0.07; 0}
1366987626100	updated	input={0.06; 0; 0.01; 0; 0.08; 0}; output={-0.06; 0; 0.01; 0; -0.08; 0}
1366987626927	updated	input={0.06; 0; -0.4; 0; 0.08; 0}; output={-0.06; 0; -0.4; 0; -0.08; 0}
1366987627638	updated	input={0.06; 0.01; -0.4; 0; 0.08; 0}; output={-0.06; -0.01; -0.4; 0; -0.08; 0}
1366987627852	updated	input={0.06; 0.02; -0.4; 0; 0.08; 0}; output={-0.06; -0.02; -0.4; 0; -0.08; 0}
1366987627987	updated	input={0.06; 0.02; -0.4; 0; 0.08; 0}; output={-0.06; -0.02; -0.4; 0; -0.08; 0}
1366987628044	updated	input={0.06; 0.03; -0.4; 0; 0.08; 0}; output={-0.06; -0.03; -0.4; 0; -0.08; 0}
1366987628278	updated	input={0.06; 0.04; -0.4; 0; 0.08; 0}; output={-0.06; -0.04; -0.4; 0; -0.08; 0}
1366987628348	updated	input={0.06; 0.05; -0.4; 0; 0.08; 0}; output={-0.06; -0.05; -0.4; 0; -0.08; 0}
1366987628452	updated	input={0.06; 0.05; -0.4; 0; 0.08; -0.01}; output={-0.06; -0.05; -0.4; 0; -0.08; -0.01}
1366987628875	updated	input={0.06; 0.05; -0.4; 0; 0.08; -0.02}; output={-0.06; -0.05; -0.4; 0; -0.08; -0.02}
1366987629312	updated	input={0.06; 0.06; -0.4; 0; 0.08; -0.02}; output={-0.06; -0.06; -0.4; 0; -0.08; -0.02}
1366987629393	updated	input={0.06; 0.06; -0.4; 0; 0.08; -0.03}; output={-0.06; -0.06; -0.4; 0; -0.08; -0.03}
1366987629453	updated	input={0.06; 0.06; -0.4; 0; 0.08; -0.04}; output={-0.06; -0.06; -0.4; 0; -0.08; -0.04}
1366987629498	updated	input={0.06; 0.06; -0.4; 0; 0.08; -0.05}; output={-0.06; -0.06; -0.4; 0; -0.08; -0.05}
1366987629535	updated	input={0.06; 0.06; -0.4; 0; 0.08; -0.07}; output={-0.06; -0.06; -0.4; 0; -0.08; -0.07}
1366987629543	updated	input={0.06; 0.06; -0.4; 0; 0.08; -0.07}; output={-0.06; -0.06; -0.4; 0; -0.08; -0.07}
1366987629581	updated	input={0.06; 0.06; -0.4; 0; 0.08; -0.08}; output={-0.06; -0.06; -0.4; 0; -0.08; -0.08}
1366987629623	updated	input={0.06; 0.07; -0.4; 0; 0.08; -0.08}; output={-0.06; -0.07; -0.4; 0; -0.08; -0.08}
1366987629641	updated	input={0.06; 0.07; -0.4; 0; 0.08; -0.1}; output={-0.06; -0.07; -0.4; 0; -0.08; -0.1}
1366987629678	updated	input={0.06; 0.07; -0.4; 0; 0.08; -0.11}; output={-0.06; -0.07; -0.4; 0; -0.08; -0.11}
1366987629686	updated	input={0.06; 0.07; -0.4; 0; 0.08; -0.11}; output={-0.06; -0.07; -0.4; 0; -0.08; -0.11}
1366987629732	updated	input={0.06; 0.07; -0.4; 0; 0.08; -0.12}; output={-0.06; -0.07; -0.4; 0; -0.08; -0.12}
1366987629780	updated	input={0.06; 0.07; -0.4; 0; 0.08; -0.14}; output={-0.06; -0.07; -0.4; 0; -0.08; -0.14}
1366987629788	updated	input={0.06; 0.07; -0.4; 0; 0.08; -0.15}; output={-0.06; -0.07; -0.4; 0; -0.08; -0.15}
1366987629796	updated	input={0.06; 0.08; -0.4; 0; 0.08; -0.15}; output={-0.06; -0.08; -0.4; 0; -0.08; -0.15}
1366987629840	updated	input={0.06; 0.08; -0.4; 0; 0.08; -0.16}; output={-0.06; -0.08; -0.4; 0; -0.08; -0.16}
1366987629848	updated	input={0.06; 0.08; -0.4; 0; 0.08; -0.16}; output={-0.06; -0.08; -0.4; 0; -0.08; -0.16}
1366987629889	updated	input={0.06; 0.08; -0.4; 0; 0.08; -0.17}; output={-0.06; -0.08; -0.4; 0; -0.08; -0.17}
1366987629941	updated	input={0.06; 0.08; -0.4; 0; 0.08; -0.19}; output={-0.06; -0.08; -0.4; 0; -0.08; -0.19}
1366987629949	updated	input={0.06; 0.09; -0.4; 0; 0.08; -0.19}; output={-0.06; -0.09; -0.4; 0; -0.08; -0.19}
1366987629958	updated	input={0.06; 0.09; -0.4; 0; 0.08; -0.2}; output={-0.06; -0.09; -0.4; 0; -0.08; -0.2}
1366987630009	updated	input={0.06; 0.09; -0.4; 0; 0.08; -0.21}; output={-0.06; -0.09; -0.4; 0; -0.08; -0.21}
1366987630017	updated	input={0.06; 0.09; -0.4; 0; 0.08; -0.22}; output={-0.06; -0.09; -0.4; 0; -0.08; -0.22}
1366987630073	updated	input={0.06; 0.09; -0.4; 0; 0.08; -0.22}; output={-0.06; -0.09; -0.4; 0; -0.08; -0.22}
1366987630115	updated	input={0.06; 0.09; -0.4; 0; 0.08; -0.25}; output={-0.06; -0.09; -0.4; 0; -0.08; -0.25}
1366987630122	updated	input={0.06; 0.09; -0.4; 0; 0.08; -0.25}; output={-0.06; -0.09; -0.4; 0; -0.08; -0.25}
1366987630130	updated	input={0.06; 0.1; -0.4; 0; 0.08; -0.25}; output={-0.06; -0.1; -0.4; 0; -0.08; -0.25}
1366987630150	updated	input={0.06; 0.1; -0.4; 0; 0.08; -0.26}; output={-0.06; -0.1; -0.4; 0; -0.08; -0.26}
1366987630205	updated	input={0.06; 0.1; -0.4; 0; 0.08; -0.27}; output={-0.06; -0.1; -0.4; 0; -0.08; -0.27}
1366987630213	updated	input={0.06; 0.1; -0.4; 0; 0.08; -0.28}; output={-0.06; -0.1; -0.4; 0; -0.08; -0.28}
1366987630262	updated	input={0.06; 0.1; -0.4; 0; 0.08; -0.28}; output={-0.06; -0.1; -0.4; 0; -0.08; -0.28}
1366987630272	updated	input={0.06; 0.1; -0.4; 0; 0.08; -0.3}; output={-0.06; -0.1; -0.4; 0; -0.08; -0.3}
1366987630348	updated	input={0.06; 0.1; -0.4; 0; 0.08; -0.32}; output={-0.06; -0.1; -0.4; 0; -0.08; -0.32}
1366987630356	updated	input={0.06; 0.1; -0.4; 0; 0.08; -0.32}; output={-0.06; -0.1; -0.4; 0; -0.08; -0.32}
1366987630363	updated	input={0.06; 0.1; -0.4; 0; 0.08; -0.32}; output={-0.06; -0.1; -0.4; 0; -0.08; -0.32}
1366987630416	updated	input={0.06; 0.1; -0.4; 0; 0.08; -0.34}; output={-0.06; -0.1; -0.4; 0; -0.08; -0.34}
1366987630423	updated	input={0.06; 0.1; -0.4; 0; 0.08; -0.34}; output={-0.06; -0.1; -0.4; 0; -0.08; -0.34}
1366987630492	updated	input={0.06; 0.1; -0.4; 0; 0.08; -0.36}; output={-0.06; -0.1; -0.4; 0; -0.08; -0.36}
1366987630500	updated	input={0.06; 0.1; -0.4; 0; 0.08; -0.37}; output={-0.06; -0.1; -0.4; 0; -0.08; -0.37}
1366987630560	updated	input={0.06; 0.1; -0.4; 0; 0.08; -0.38}; output={-0.06; -0.1; -0.4; 0; -0.08; -0.38}
1366987630571	updated	input={0.06; 0.1; -0.4; 0; 0.08; -0.39}; output={-0.06; -0.1; -0.4; 0; -0.08; -0.39}
1366987630640	updated	input={0.06; 0.1; -0.4; 0; 0.08; -0.41}; output={-0.06; -0.1; -0.4; 0; -0.08; -0.41}
1366987630650	updated	input={0.06; 0.1; -0.4; 0; 0.08; -0.41}; output={-0.06; -0.1; -0.4; 0; -0.08; -0.41}
1366987630658	updated	input={0.06; 0.1; -0.4; 0; 0.08; -0.41}; output={-0.06; -0.1; -0.4; 0; -0.08; -0.41}
1366987630706	updated	input={0.06; 0.1; -0.4; 0; 0.08; -0.43}; output={-0.06; -0.1; -0.4; 0; -0.08; -0.43}
1366987630716	updated	input={0.06; 0.1; -0.4; 0; 0.08; -0.43}; output={-0.06; -0.1; -0.4; 0; -0.08; -0.43}
1366987630785	updated	input={0.06; 0.1; -0.4; 0; 0.08; -0.45}; output={-0.06; -0.1; -0.4; 0; -0.08; -0.45}
1366987630796	updated	input={0.06; 0.1; -0.4; 0.32; 0.08; -0.45}; output={-0.06; -0.1; -0.4; -0.32; -0.08; -0.45}
1366987630804	updated	input={0.06; 0.1; -0.4; 0.32; 0.08; -0.46}; output={-0.06; -0.1; -0.4; -0.32; -0.08; -0.46}
1366987630865	updated	input={0.06; 0.1; -0.4; 0.32; 0.08; -0.48}; output={-0.06; -0.1; -0.4; -0.32; -0.08; -0.48}
1366987630874	updated	input={0.06; 0.1; -0.4; 0.32; 0.08; -0.48}; output={-0.06; -0.1; -0.4; -0.32; -0.08; -0.48}
1366987630884	updated	input={0.06; 0.1; -0.4; 0.32; 0.08; -0.48}; output={-0.06; -0.1; -0.4; -0.32; -0.08; -0.48}
1366987630958	updated	input={0.06; 0.1; -0.4; 0.32; 0.08; -0.51}; output={-0.06; -0.1; -0.4; -0.32; -0.08; -0.51}
1366987630965	updated	input={0.06; 0.1; -0.4; 0.32; 0.08; -0.51}; output={-0.06; -0.1; -0.4; -0.32; -0.08; -0.51}
1366987630984	updated	input={0.06; 0.1; -0.4; 0.32; 0.08; -0.51}; output={-0.06; -0.1; -0.4; -0.32; -0.08; -0.51}
1366987631049	updated	input={0.06; 0.1; -0.4; 0.32; 0.08; -0.53}; output={-0.06; -0.1; -0.4; -0.32; -0.08; -0.53}
1366987631057	updated	input={0.06; 0.1; -0.4; 0.32; 0.08; -0.54}; output={-0.06; -0.1; -0.4; -0.32; -0.08; -0.54}
1366987631111	updated	input={0.06; 0.1; -0.4; 0.32; 0.08; -0.55}; output={-0.06; -0.1; -0.4; -0.32; -0.08; -0.55}
1366987631119	updated	input={0.06; 0.3; -0.4; 0.32; 0.08; -0.55}; output={-0.06; -0.3; -0.4; -0.32; -0.08; -0.55}
1366987631131	updated	input={0.06; 0.3; -0.4; 0.32; 0.08; -0.56}; output={-0.06; -0.3; -0.4; -0.32; -0.08; -0.56}
1366987631208	updated	input={0.06; 0.3; -0.4; 0.32; 0.08; -0.57}; output={-0.06; -0.3; -0.4; -0.32; -0.08; -0.57}
1366987631216	updated	input={0.06; 0.3; -0.4; 0.32; 0.08; -0.59}; output={-0.06; -0.3; -0.4; -0.32; -0.08; -0.59}
1366987631224	updated	input={0.06; 0.3; -0.4; 0.32; 0.08; -0.59}; output={-0.06; -0.3; -0.4; -0.32; -0.08; -0.59}
1366987631276	updated	input={0.06; 0.3; -0.4; 0.32; 0.08; -0.6}; output={-0.06; -0.3; -0.4; -0.32; -0.08; -0.6}
1366987631286	updated	input={0.06; 0.3; -0.4; 0.32; 0.08; -0.61}; output={-0.06; -0.3; -0.4; -0.32; -0.08; -0.61}
1366987631345	updated	input={0.06; 0.3; -0.4; 0.32; 0.08; -0.63}; output={-0.06; -0.3; -0.4; -0.32; -0.08; -0.63}
1366987631353	updated	input={0.06; 0.3; -0.4; 0.32; 0.08; -0.63}; output={-0.06; -0.3; -0.4; -0.32; -0.08; -0.63}
1366987631361	updated	input={0.06; 0.3; -0.4; 0.32; 0.08; -0.63}; output={-0.06; -0.3; -0.4; -0.32; -0.08; -0.63}
1366987631422	updated	input={0.06; 0.3; -0.4; 0.32; 0.08; -0.65}; output={-0.06; -0.3; -0.4; -0.32; -0.08; -0.65}
1366987631431	updated	input={0.06; 0.3; -0.4; 0.32; 0.08; -0.65}; output={-0.06; -0.3; -0.4; -0.32; -0.08; -0.65}
1366987631490	updated	input={0.06; 0.3; -0.4; 0.32; 0.08; -0.67}; output={-0.06; -0.3; -0.4; -0.32; -0.08; -0.67}
1366987631500	updated	input={0.06; 0.3; -0.4; 0.32; 0.08; -0.67}; output={-0.06; -0.3; -0.4; -0.32; -0.08; -0.67}
1366987631554	updated	input={0.06; 0.3; -0.4; 0.32; 0.08; -0.69}; output={-0.06; -0.3; -0.4; -0.32; -0.08; -0.69}
1366987631562	updated	input={0.06; 0.3; -0.4; 0.32; 0.08; -0.69}; output={-0.06; -0.3; -0.4; -0.32; -0.08; -0.69}
1366987631663	updated	input={0.06; 0.3; -0.4; 0.32; 0.08; -0.72}; output={-0.06; -0.3; -0.4; -0.32; -0.08; -0.72}
1366987631675	updated	input={0.06; 0.9; -0.4; 0.32; 0.08; -0.72}; output={-0.06; -0.9; -0.4; -0.32; -0.08; -0.72}
1366987631683	updated	input={0.06; 0.9; -0.4; 0.32; 0.08; -0.73}; output={-0.06; -0.9; -0.4; -0.32; -0.08; -0.73}
1366987631707	updated	input={0.06; 1; -0.4; 0.32; 0.08; -0.73}; output={-0.06; -1; -0.4; -0.32; -0.08; -0.73}
1366987631721	updated	input={0.06; 1; -0.4; 0.32; 0.08; -0.73}; output={-0.06; -1; -0.4; -0.32; -0.08; -0.73}
1366987631730	updated	input={0.06; 1; -0.4; 0.32; 0.08; -0.73}; output={-0.06; -1; -0.4; -0.32; -0.08; -0.73}
1366987631794	updated	input={0.06; 1; -0.4; 0.32; 0.08; -0.76}; output={-0.06; -1; -0.4; -0.32; -0.08; -0.76}
1366987631803	updated	input={0.06; 1; -0.4; 0.32; 0.08; -0.76}; output={-0.06; -1; -0.4; -0.32; -0.08; -0.76}
1366987631812	updated	input={0.06; 1; -0.4; 0.32; 0.08; -0.77}; output={-0.06; -1; -0.4; -0.32; -0.08; -0.77}
1366987631824	updated	input={0.06; 1; -0.4; 0.32; 0.08; -0.77}; output={-0.06; -1; -0.4; -0.32; -0.08; -0.77}
1366987631858	updated	input={0.06; 1; -0.4; 0.32; 0.08; -0.78}; output={-0.06; -1; -0.4; -0.32; -0.08; -0.78}
1366987631923	updated	input={0.06; 1; -0.4; 0.32; 0.08; -0.8}; output={-0.06; -1; -0.4; -0.32; -0.08; -0.8}
1366987631932	updated	input={0.06; 1; -0.4; 0.32; 0.08; -0.81}; output={-0.06; -1; -0.4; -0.32; -0.08; -0.81}
1366987631943	updated	input={0.06; 1; -0.4; 0.32; 0.08; -0.81}; output={-0.06; -1; -0.4; -0.32; -0.08; -0.81}
1366987631958	updated	input={0.06; 1; -0.4; 0.32; 0.08; -0.81}; output={-0.06; -1; -0.4; -0.32; -0.08; -0.81}
1366987632029	updated	input={0.06; 1; -0.4; 0.32; 0.08; -0.81}; output={-0.06; -1; -0.4; -0.32; -0.08; -0.81}
1366987632213	updated	input={0.06; 1; -0.4; 0.32; 0.08; -0.82}; output={-0.06; -1; -0.4; -0.32; -0.08; -0.82}
1366987632285	updated	input={0.06; 1; -0.4; 0.96; 0.08; -0.82}; output={-0.06; -1; -0.4; -0.96; -0.08; -0.82}
1366987632444	updated	input={0.06; 1; -0.4; 0.96; 0.08; -0.83}; output={-0.06; -1; -0.4; -0.96; -0.08; -0.83}
1366987632690	updated	input={0.06; 1; -0.4; 0.96; 0.08; -0.84}; output={-0.06; -1; -0.4; -0.96; -0.08; -0.84}
1366987632750	updated	input={0.06; 0.8; -0.4; 0.96; 0.08; -0.84}; output={-0.06; -0.8; -0.4; -0.96; -0.08; -0.84}
1366987632855	updated	input={0.06; 0.8; -0.4; 0.96; 0.08; -0.85}; output={-0.06; -0.8; -0.4; -0.96; -0.08; -0.85}
1366987633023	updated	input={0.06; 0.8; -0.4; 0.96; 0.08; -0.86}; output={-0.06; -0.8; -0.4; -0.96; -0.08; -0.86}
1366987633547	updated	input={0.06; 0.8; -0.4; 0.96; 0.08; -0.87}; output={-0.06; -0.8; -0.4; -0.96; -0.08; -0.87}
1366987633616	updated	input={0.06; 0.8; -0.4; 0.96; 0.08; -0.88}; output={-0.06; -0.8; -0.4; -0.96; -0.08; -0.88}
1366987633752	updated	input={0.06; 0.8; -0.4; 0.76; 0.08; -0.88}; output={-0.06; -0.8; -0.4; -0.76; -0.08; -0.88}
1366987633826	updated	input={0.06; 0.8; -0.4; 0.76; 0.08; -0.89}; output={-0.06; -0.8; -0.4; -0.76; -0.08; -0.89}
1366987634050	updated	input={0.06; 0.8; -0.4; 0.76; 0.08; -0.9}; output={-0.06; -0.8; -0.4; -0.76; -0.08; -0.9}
1366987634256	updated	input={0.06; 0.8; -0.4; 0.76; 0.08; -0.91}; output={-0.06; -0.8; -0.4; -0.76; -0.08; -0.91}
1366987634475	updated	input={0.06; 0.8; -0.4; 0.76; 0.08; -0.92}; output={-0.06; -0.8; -0.4; -0.76; -0.08; -0.92}
1366987634703	updated	input={0.06; 0.8; -0.4; 0.76; 0.08; -0.93}; output={-0.06; -0.8; -0.4; -0.76; -0.08; -0.93}
1366987634943	updated	input={0.06; 0.8; -0.4; 0.76; 0.08; -0.94}; output={-0.06; -0.8; -0.4; -0.76; -0.08; -0.94}
1366987635261	updated	input={0.06; 0.8; -0.4; 0.76; 0.08; -0.95}; output={-0.06; -0.8; -0.4; -0.76; -0.08; -0.95}
1366987635598	updated	input={0.05; 0.8; -0.4; 0.76; 0.08; -0.95}; output={-0.05; -0.8; -0.4; -0.76; -0.08; -0.95}
1366987635890	updated	input={0.05; 0.8; -0.4; 0.83; 0.08; -0.95}; output={-0.05; -0.8; -0.4; -0.83; -0.08; -0.95}
1366987636046	updated	input={0.04; 0.8; -0.4; 0.83; 0.08; -0.95}; output={-0.04; -0.8; -0.4; -0.83; -0.08; -0.95}
1366987636273	updated	input={0.03; 0.8; -0.4; 0.83; 0.08; -0.95}; output={-0.03; -0.8; -0.4; -0.83; -0.08; -0.95}
1366987636453	updated	input={0.02; 0.8; -0.4; 0.83; 0.08; -0.95}; output={-0.02; -0.8; -0.4; -0.83; -0.08; -0.95}
1366987637146	updated	input={0.03; 0.8; -0.4; 0.83; 0.08; -0.95}; output={-0.03; -0.8; -0.4; -0.83; -0.08; -0.95}
1366987637317	updated	input={0.04; 0.8; -0.4; 0.83; 0.08; -0.95}; output={-0.04; -0.8; -0.4; -0.83; -0.08; -0.95}
1366987637471	updated	input={0.05; 0.8; -0.4; 0.83; 0.08; -0.95}; output={-0.05; -0.8; -0.4; -0.83; -0.08; -0.95}
1366987637625	updated	input={0.06; 0.8; -0.4; 0.83; 0.08; -0.95}; output={-0.06; -0.8; -0.4; -0.83; -0.08; -0.95}
1366987637782	updated	input={0.07; 0.8; -0.4; 0.83; 0.08; -0.95}; output={-0.07; -0.8; -0.4; -0.83; -0.08; -0.95}
1366987637931	updated	input={0.08; 0.8; -0.4; 0.83; 0.08; -0.95}; output={-0.08; -0.8; -0.4; -0.83; -0.08; -0.95}
1366987638104	updated	input={0.09; 0.8; -0.4; 0.83; 0.08; -0.95}; output={-0.09; -0.8; -0.4; -0.83; -0.08; -0.95}
1366987638647	updated	input={0.09; 0.8; -0.55; 0.83; 0.08; -0.95}; output={-0.09; -0.8; -0.55; -0.83; -0.08; -0.95}
1366987639029	updated	input={0.28; 0.8; -0.55; 0.83; 0.08; -0.95}; output={-0.28; -0.8; -0.55; -0.83; -0.08; -0.95}
1366987639399	updated	input={0.49; 0.8; -0.55; 0.83; 0.08; -0.95}; output={-0.49; -0.8; -0.55; -0.83; -0.08; -0.95}
1366987640010	updated	input={0.49; 0.8; -0.44; 0.83; 0.08; -0.95}; output={-0.49; -0.8; -0.44; -0.83; -0.08; -0.95}
1366987641800	updated	input={0.49; 0.8; -0.51; 0.83; 0.08; -0.95}; output={-0.49; -0.8; -0.51; -0.83; -0.08; -0.95}
1366987641816	solved	Training #2 (Individual)
1366987647089	initialized	name="Training #3 (Individual)"; target={-0.67; -0.75; -0.98; -0.2; -0.3; -0.96}
1366987704072	updated	input={0; 0; 0; 0; 0.01; 0}; output={0; 0; 0; 0; -0; -0.01}
1366987704526	updated	input={0; 0; 0; 0; 0.02; 0}; output={0; 0; 0; 0; -0.01; -0.02}
1366987705058	updated	input={0; 0; 0; 0; 0.03; 0}; output={0; 0; 0; 0; -0.01; -0.03}
1366987705097	updated	input={0; 0; 0; 0; 0.04; 0}; output={0; 0; 0; 0; -0.02; -0.04}
1366987705128	updated	input={0; 0; 0; 0; 0.05; 0}; output={0; 0; 0; 0; -0.02; -0.04}
1366987705195	updated	input={0; 0; 0; 0; 0.07; 0}; output={0; 0; 0; 0; -0.03; -0.06}
1366987705204	updated	input={0; 0; 0; 0; 0.07; 0}; output={0; 0; 0; 0; -0.03; -0.06}
1366987705256	updated	input={0; 0; 0; 0; 0.09; 0}; output={0; 0; 0; 0; -0.04; -0.08}
1366987705265	updated	input={0; 0; 0; 0; 0.09; 0}; output={0; 0; 0; 0; -0.04; -0.08}
1366987705304	updated	input={0; 0; 0; 0; 0.1; 0}; output={0; 0; 0; 0; -0.05; -0.09}
1366987705353	updated	input={0; 0; 0; 0; 0.11; 0}; output={0; 0; 0; 0; -0.05; -0.1}
1366987705407	updated	input={0; 0; 0; 0; 0.13; 0}; output={0; 0; 0; 0; -0.06; -0.11}
1366987705415	updated	input={0; 0; 0; 0; 0.13; 0}; output={0; 0; 0; 0; -0.06; -0.11}
1366987705452	updated	input={0; 0; 0; 0; 0.14; 0}; output={0; 0; 0; 0; -0.07; -0.12}
1366987705487	updated	input={0; 0; 0; 0; 0.15; 0}; output={0; 0; 0; 0; -0.07; -0.13}
1366987705535	updated	input={0; 0; 0; 0; 0.16; 0}; output={0; 0; 0; 0; -0.08; -0.14}
1366987705574	updated	input={0; 0; 0; 0; 0.18; 0}; output={0; 0; 0; 0; -0.09; -0.16}
1366987705582	updated	input={0; 0; 0; 0; 0.18; 0}; output={0; 0; 0; 0; -0.09; -0.16}
1366987705616	updated	input={0; 0; 0; 0; 0.19; 0}; output={0; 0; 0; 0; -0.09; -0.17}
1366987705650	updated	input={0; 0; 0; 0; 0.2; 0}; output={0; 0; 0; 0; -0.09; -0.18}
1366987705683	updated	input={0; 0; 0; 0; 0.21; 0}; output={0; 0; 0; 0; -0.1; -0.18}
1366987705720	updated	input={0; 0; 0; 0; 0.23; 0}; output={0; 0; 0; 0; -0.11; -0.2}
1366987705731	updated	input={0; 0; 0; 0; 0.23; 0}; output={0; 0; 0; 0; -0.11; -0.2}
1366987705778	updated	input={0; 0; 0; 0; 0.24; 0}; output={0; 0; 0; 0; -0.11; -0.21}
1366987705816	updated	input={0; 0; 0; 0; 0.25; 0}; output={0; 0; 0; 0; -0.12; -0.22}
1366987705863	updated	input={0; 0; 0; 0; 0.27; 0}; output={0; 0; 0; 0; -0.13; -0.24}
1366987705873	updated	input={0; 0; 0; 0; 0.27; 0}; output={0; 0; 0; 0; -0.13; -0.24}
1366987705912	updated	input={0; 0; 0.01; 0; 0.27; 0}; output={0; 0; 0.01; 0.01; -0.13; -0.24}
1366987705920	updated	input={0; 0; 0.01; 0; 0.28; 0}; output={0; 0; 0.01; 0.01; -0.13; -0.25}
1366987705966	updated	input={0; 0; 0.01; 0; 0.3; 0}; output={0; 0; 0.01; 0.01; -0.14; -0.26}
1366987705980	updated	input={0; 0; 0.01; 0; 0.3; 0}; output={0; 0; 0.01; 0.01; -0.14; -0.26}
1366987706041	updated	input={0; 0; 0.01; 0; 0.32; 0}; output={0; 0; 0.01; 0.01; -0.15; -0.28}
1366987706050	updated	input={0; 0; 0.01; 0; 0.33; 0}; output={0; 0; 0.01; 0.01; -0.16; -0.29}
1366987706084	updated	input={0; 0; 0.01; 0; 0.34; 0}; output={0; 0; 0.01; 0.01; -0.16; -0.3}
1366987706093	updated	input={0; 0; 0.01; 0; 0.34; 0}; output={0; 0; 0.01; 0.01; -0.16; -0.3}
1366987706130	updated	input={0; 0; 0.01; 0; 0.35; 0}; output={0; 0; 0.01; 0.01; -0.17; -0.31}
1366987706191	updated	input={0; 0; 0.01; 0; 0.37; 0}; output={0; 0; 0.01; 0.01; -0.18; -0.33}
1366987706199	updated	input={0; 0; 0.01; 0; 0.37; 0}; output={0; 0; 0.01; 0.01; -0.18; -0.33}
1366987706236	updated	input={0; 0; 0.01; 0; 0.38; 0}; output={0; 0; 0.01; 0.01; -0.18; -0.33}
1366987706299	updated	input={0; 0; 0.01; 0; 0.39; 0}; output={0; 0; 0.01; 0.01; -0.18; -0.34}
1366987706374	updated	input={0; 0; 0.01; 0; 0.43; 0}; output={0; 0; 0.01; 0.01; -0.2; -0.38}
1366987706382	updated	input={0; 0; 0.01; 0; 0.43; 0}; output={0; 0; 0.01; 0.01; -0.2; -0.38}
1366987706390	updated	input={0; 0; 0.01; 0; 0.43; 0}; output={0; 0; 0.01; 0.01; -0.2; -0.38}
1366987706400	updated	input={0; 0; 0.01; 0; 0.43; 0}; output={0; 0; 0.01; 0.01; -0.2; -0.38}
1366987706461	updated	input={0; 0; 0.01; 0; 0.45; 0}; output={0; 0; 0.01; 0.01; -0.21; -0.4}
1366987706471	updated	input={0; 0; 0.01; 0; 0.45; 0}; output={0; 0; 0.01; 0.01; -0.21; -0.4}
1366987706521	updated	input={0; 0; 0.01; 0; 0.47; 0}; output={0; 0; 0.01; 0.01; -0.22; -0.41}
1366987706530	updated	input={0; 0; 0.01; 0; 0.47; 0}; output={0; 0; 0.01; 0.01; -0.22; -0.41}
1366987706571	updated	input={0; 0; 0.01; 0; 0.48; 0}; output={0; 0; 0.01; 0.01; -0.23; -0.42}
1366987706646	updated	input={0; 0; 0.01; 0; 0.51; 0}; output={0; 0; 0.01; 0.01; -0.24; -0.45}
1366987706655	updated	input={0; 0; 0.01; 0; 0.51; 0}; output={0; 0; 0.01; 0.01; -0.24; -0.45}
1366987706663	updated	input={0; 0; 0.01; 0; 0.51; 0}; output={0; 0; 0.01; 0.01; -0.24; -0.45}
1366987706724	updated	input={0; 0; 0.01; 0; 0.53; 0}; output={0; 0; 0.01; 0.01; -0.25; -0.47}
1366987706776	updated	input={0; 0; 0.01; 0; 0.55; 0}; output={0; 0; 0.01; 0.01; -0.26; -0.48}
1366987706839	updated	input={0; 0; 0.01; 0; 0.56; 0}; output={0; 0; 0.01; 0.01; -0.27; -0.49}
1366987706860	updated	input={0; 0; 0.01; 0; 0.56; 0}; output={0; 0; 0.01; 0.01; -0.27; -0.49}
1366987706870	updated	input={0; 0; 0.01; 0; 0.56; 0}; output={0; 0; 0.01; 0.01; -0.27; -0.49}
1366987706967	updated	input={0; 0; 0.01; 0; 0.56; 0}; output={0; 0; 0.01; 0.01; -0.27; -0.49}
1366987707284	updated	input={0.01; 0; 0.01; 0; 0.56; 0}; output={-0.01; -0.01; 0.01; 0.01; -0.27; -0.49}
1366987707603	updated	input={0.02; 0; 0.01; 0; 0.56; 0}; output={-0.02; -0.01; 0.01; 0.01; -0.27; -0.49}
1366987707663	updated	input={0.02; 0; -0.31; 0; 0.56; 0}; output={-0.02; -0.01; -0.21; -0.23; -0.27; -0.49}
1366987707809	updated	input={0.03; 0; -0.31; 0; 0.56; 0}; output={-0.03; -0.02; -0.21; -0.23; -0.27; -0.49}
1366987708008	updated	input={0.04; 0; -0.31; 0; 0.56; 0}; output={-0.03; -0.02; -0.21; -0.23; -0.27; -0.49}
1366987708213	updated	input={0.05; 0; -0.31; 0; 0.56; 0}; output={-0.04; -0.03; -0.21; -0.23; -0.27; -0.49}
1366987708380	updated	input={0.06; 0; -0.31; 0; 0.56; 0}; output={-0.05; -0.03; -0.21; -0.23; -0.27; -0.49}
1366987708531	updated	input={0.06; 0; -0.31; 0; 0.56; -0.01}; output={-0.05; -0.03; -0.21; -0.23; -0.26; -0.5}
1366987708588	updated	input={0.07; 0; -0.31; 0; 0.56; -0.01}; output={-0.06; -0.04; -0.21; -0.23; -0.26; -0.5}
1366987708681	updated	input={0.08; 0; -0.31; 0; 0.56; -0.01}; output={-0.07; -0.04; -0.21; -0.23; -0.26; -0.5}
1366987708857	updated	input={0.09; 0; -0.31; 0; 0.56; -0.01}; output={-0.08; -0.05; -0.21; -0.23; -0.26; -0.5}
1366987709003	updated	input={0.1; 0; -0.31; 0; 0.56; -0.01}; output={-0.08; -0.05; -0.21; -0.23; -0.26; -0.5}
1366987709119	updated	input={0.1; 0; -0.31; 0; 0.56; 0}; output={-0.08; -0.05; -0.21; -0.23; -0.27; -0.49}
1366987709170	updated	input={0.11; 0; -0.31; 0; 0.56; 0}; output={-0.09; -0.06; -0.21; -0.23; -0.27; -0.49}
1366987709328	updated	input={0.12; 0; -0.31; 0; 0.56; 0}; output={-0.1; -0.07; -0.21; -0.23; -0.27; -0.49}
1366987709483	updated	input={0.13; 0; -0.31; 0; 0.56; 0}; output={-0.11; -0.07; -0.21; -0.23; -0.27; -0.49}
1366987709628	updated	input={0.14; 0; -0.31; 0; 0.56; 0}; output={-0.12; -0.08; -0.21; -0.23; -0.27; -0.49}
1366987709673	updated	input={0.14; 0; -0.31; 0; 0.56; 0.01}; output={-0.12; -0.08; -0.21; -0.23; -0.27; -0.49}
1366987709734	updated	input={0.14; 0; -0.31; 0; 0.56; 0.02}; output={-0.12; -0.08; -0.21; -0.23; -0.28; -0.48}
1366987709782	updated	input={0.14; 0; -0.31; 0; 0.56; 0.04}; output={-0.12; -0.08; -0.21; -0.23; -0.3; -0.47}
1366987709791	updated	input={0.14; 0; -0.31; 0; 0.56; 0.05}; output={-0.12; -0.08; -0.21; -0.23; -0.31; -0.47}
1366987709838	updated	input={0.14; 0; -0.31; 0; 0.56; 0.06}; output={-0.12; -0.08; -0.21; -0.23; -0.32; -0.46}
1366987709867	updated	input={0.14; 0; -0.31; 0; 0.56; 0.07}; output={-0.12; -0.08; -0.21; -0.23; -0.33; -0.46}
1366987709934	updated	input={0.14; 0; -0.31; 0; 0.56; 0.09}; output={-0.12; -0.08; -0.21; -0.23; -0.34; -0.45}
1366987709943	updated	input={0.14; 0; -0.31; 0; 0.56; 0.09}; output={-0.12; -0.08; -0.21; -0.23; -0.34; -0.45}
1366987709954	updated	input={0.14; 0; -0.31; 0; 0.56; 0.1}; output={-0.12; -0.08; -0.21; -0.23; -0.35; -0.45}
1366987710036	updated	input={0.14; 0; -0.31; 0; 0.56; 0.12}; output={-0.12; -0.08; -0.21; -0.23; -0.37; -0.44}
1366987710044	updated	input={0.14; 0; -0.31; 0; 0.56; 0.12}; output={-0.12; -0.08; -0.21; -0.23; -0.37; -0.44}
1366987710054	updated	input={0.14; 0; -0.31; 0; 0.56; 0.12}; output={-0.12; -0.08; -0.21; -0.23; -0.37; -0.44}
1366987710152	updated	input={0.15; 0; -0.31; 0; 0.56; 0.12}; output={-0.13; -0.08; -0.21; -0.23; -0.37; -0.44}
1366987710204	updated	input={0.15; 0; -0.31; 0.3; 0.56; 0.12}; output={-0.13; -0.08; 0.02; -0.43; -0.37; -0.44}
1366987710213	updated	input={0.16; 0; -0.31; 0.3; 0.56; 0.12}; output={-0.13; -0.09; 0.02; -0.43; -0.37; -0.44}
1366987710273	updated	input={0.18; 0; -0.31; 0.3; 0.56; 0.12}; output={-0.15; -0.1; 0.02; -0.43; -0.37; -0.44}
1366987710282	updated	input={0.18; 0; -0.31; 0.3; 0.56; 0.12}; output={-0.15; -0.1; 0.02; -0.43; -0.37; -0.44}
1366987710333	updated	input={0.2; 0; -0.31; 0.3; 0.56; 0.12}; output={-0.17; -0.11; 0.02; -0.43; -0.37; -0.44}
1366987710342	updated	input={0.2; 0; -0.31; 0.3; 0.56; 0.12}; output={-0.17; -0.11; 0.02; -0.43; -0.37; -0.44}
1366987710415	updated	input={0.21; 0; -0.31; 0.3; 0.56; 0.12}; output={-0.18; -0.11; 0.02; -0.43; -0.37; -0.44}
1366987710478	updated	input={0.23; 0; -0.31; 0.3; 0.56; 0.12}; output={-0.19; -0.13; 0.02; -0.43; -0.37; -0.44}
1366987710488	updated	input={0.25; 0; -0.31; 0.3; 0.56; 0.12}; output={-0.21; -0.14; 0.02; -0.43; -0.37; -0.44}
1366987710551	updated	input={0.27; 0; -0.31; 0.3; 0.56; 0.12}; output={-0.23; -0.15; 0.02; -0.43; -0.37; -0.44}
1366987710565	updated	input={0.27; 0; -0.31; 0.3; 0.56; 0.12}; output={-0.23; -0.15; 0.02; -0.43; -0.37; -0.44}
1366987710573	updated	input={0.27; 0; -0.31; 0.3; 0.56; 0.12}; output={-0.23; -0.15; 0.02; -0.43; -0.37; -0.44}
1366987710590	updated	input={0.28; 0; -0.31; 0.3; 0.56; 0.12}; output={-0.23; -0.15; 0.02; -0.43; -0.37; -0.44}
1366987710660	updated	input={0.3; 0; -0.31; 0.3; 0.56; 0.12}; output={-0.25; -0.16; 0.02; -0.43; -0.37; -0.44}
1366987710670	updated	input={0.31; 0; -0.31; 0.3; 0.56; 0.12}; output={-0.26; -0.17; 0.02; -0.43; -0.37; -0.44}
1366987710683	updated	input={0.31; 0; -0.31; 0.3; 0.56; 0.11}; output={-0.26; -0.17; 0.02; -0.43; -0.36; -0.44}
1366987710694	updated	input={0.31; 0; -0.31; 0.3; 0.56; 0.11}; output={-0.26; -0.17; 0.02; -0.43; -0.36; -0.44}
1366987710761	updated	input={0.33; 0; -0.31; 0.3; 0.56; 0.11}; output={-0.28; -0.18; 0.02; -0.43; -0.36; -0.44}
1366987710772	updated	input={0.33; 0; -0.31; 0.3; 0.56; 0.11}; output={-0.28; -0.18; 0.02; -0.43; -0.36; -0.44}
1366987710801	updated	input={0.35; 0; -0.31; 0.3; 0.56; 0.11}; output={-0.29; -0.19; 0.02; -0.43; -0.36; -0.44}
1366987710860	updated	input={0.36; 0; -0.31; 0.3; 0.56; 0.11}; output={-0.3; -0.2; 0.02; -0.43; -0.36; -0.44}
1366987710870	updated	input={0.37; 0; -0.31; 0.3; 0.56; 0.11}; output={-0.31; -0.2; 0.02; -0.43; -0.36; -0.44}
1366987710879	updated	input={0.37; 0; -0.31; 0.3; 0.56; 0.11}; output={-0.31; -0.2; 0.02; -0.43; -0.36; -0.44}
1366987710943	updated	input={0.39; 0; -0.31; 0.3; 0.56; 0.11}; output={-0.33; -0.21; 0.02; -0.43; -0.36; -0.44}
1366987710955	updated	input={0.39; 0; -0.31; 0.3; 0.56; 0.11}; output={-0.33; -0.21; 0.02; -0.43; -0.36; -0.44}
1366987710964	updated	input={0.39; 0; -0.31; 0.3; 0.56; 0.11}; output={-0.33; -0.21; 0.02; -0.43; -0.36; -0.44}
1366987711025	updated	input={0.41; 0; -0.31; 0.3; 0.56; 0.11}; output={-0.34; -0.22; 0.02; -0.43; -0.36; -0.44}
1366987711036	updated	input={0.42; 0; -0.31; 0.3; 0.56; 0.11}; output={-0.35; -0.23; 0.02; -0.43; -0.36; -0.44}
1366987711100	updated	input={0.42; 0; -0.31; 0.3; 0.56; 0.11}; output={-0.35; -0.23; 0.02; -0.43; -0.36; -0.44}
1366987711155	updated	input={0.46; 0; -0.31; 0.3; 0.56; 0.11}; output={-0.39; -0.25; 0.02; -0.43; -0.36; -0.44}
1366987711165	updated	input={0.46; 0; -0.31; 0.3; 0.56; 0.11}; output={-0.39; -0.25; 0.02; -0.43; -0.36; -0.44}
1366987711176	updated	input={0.46; 0; -0.31; 0.3; 0.56; 0.11}; output={-0.39; -0.25; 0.02; -0.43; -0.36; -0.44}
1366987711191	updated	input={0.47; 0; -0.31; 0.3; 0.56; 0.11}; output={-0.39; -0.26; 0.02; -0.43; -0.36; -0.44}
1366987711255	updated	input={0.47; 0; -0.31; 0.3; 0.56; 0.08}; output={-0.39; -0.26; 0.02; -0.43; -0.34; -0.46}
1366987711265	updated	input={0.49; 0; -0.31; 0.3; 0.56; 0.08}; output={-0.41; -0.27; 0.02; -0.43; -0.34; -0.46}
1366987711279	updated	input={0.49; 0; -0.31; 0.3; 0.56; 0.07}; output={-0.41; -0.27; 0.02; -0.43; -0.33; -0.46}
1366987711325	updated	input={0.51; 0; -0.31; 0.3; 0.56; 0.07}; output={-0.43; -0.28; 0.02; -0.43; -0.33; -0.46}
1366987711334	updated	input={0.51; 0; -0.31; 0.3; 0.56; 0.07}; output={-0.43; -0.28; 0.02; -0.43; -0.33; -0.46}
1366987711350	updated	input={0.52; 0; -0.31; 0.3; 0.56; 0.07}; output={-0.44; -0.28; 0.02; -0.43; -0.33; -0.46}
1366987711411	updated	input={0.52; 0; -0.31; 0.3; 0.56; 0.05}; output={-0.44; -0.28; 0.02; -0.43; -0.31; -0.47}
1366987711421	updated	input={0.54; 0; -0.31; 0.3; 0.56; 0.05}; output={-0.45; -0.29; 0.02; -0.43; -0.31; -0.47}
1366987711447	updated	input={0.54; 0; -0.31; 0.3; 0.56; 0.05}; output={-0.45; -0.29; 0.02; -0.43; -0.31; -0.47}
1366987711457	updated	input={0.55; 0; -0.31; 0.3; 0.56; 0.05}; output={-0.46; -0.3; 0.02; -0.43; -0.31; -0.47}
1366987711469	updated	input={0.55; 0; -0.31; 0.3; 0.56; 0.04}; output={-0.46; -0.3; 0.02; -0.43; -0.3; -0.47}
1366987711486	updated	input={0.55; 0; -0.31; 0.3; 0.56; 0.04}; output={-0.46; -0.3; 0.02; -0.43; -0.3; -0.47}
1366987711496	updated	input={0.56; 0; -0.31; 0.3; 0.56; 0.04}; output={-0.47; -0.3; 0.02; -0.43; -0.3; -0.47}
1366987711506	updated	input={0.56; 0; -0.31; 0.3; 0.56; 0.04}; output={-0.47; -0.3; 0.02; -0.43; -0.3; -0.47}
1366987711580	updated	input={0.56; 0; -0.31; 0.3; 0.56; 0.04}; output={-0.47; -0.3; 0.02; -0.43; -0.3; -0.47}
1366987711595	updated	input={0.56; 0; -0.31; 0.3; 0.56; -0.03}; output={-0.47; -0.3; 0.02; -0.43; -0.24; -0.51}
1366987711606	updated	input={0.6; 0; -0.31; 0.3; 0.56; -0.03}; output={-0.5; -0.33; 0.02; -0.43; -0.24; -0.51}
1366987711617	updated	input={0.6; 0; -0.31; 0.3; 0.56; -0.03}; output={-0.5; -0.33; 0.02; -0.43; -0.24; -0.51}
1366987711629	updated	input={0.6; 0; -0.31; 0.3; 0.56; -0.04}; output={-0.5; -0.33; 0.02; -0.43; -0.23; -0.51}
1366987711639	updated	input={0.6; 0; -0.31; 0.3; 0.56; -0.04}; output={-0.5; -0.33; 0.02; -0.43; -0.23; -0.51}
1366987711649	updated	input={0.61; 0; -0.31; 0.3; 0.56; -0.04}; output={-0.51; -0.33; 0.02; -0.43; -0.23; -0.51}
1366987711747	updated	input={0.63; 0; -0.31; 0.3; 0.56; -0.04}; output={-0.53; -0.34; 0.02; -0.43; -0.23; -0.51}
1366987711758	updated	input={0.63; 0; -0.31; 0.3; 0.56; -0.04}; output={-0.53; -0.34; 0.02; -0.43; -0.23; -0.51}
1366987711771	updated	input={0.63; 0; -0.31; 0.3; 0.56; -0.06}; output={-0.53; -0.34; 0.02; -0.43; -0.21; -0.52}
1366987711785	updated	input={0.63; 0; -0.31; 0.3; 0.56; -0.06}; output={-0.53; -0.34; 0.02; -0.43; -0.21; -0.52}
1366987711796	updated	input={0.63; 0; -0.31; 0.3; 0.56; -0.06}; output={-0.53; -0.34; 0.02; -0.43; -0.21; -0.52}
1366987711807	updated	input={0.63; 0; -0.31; 0.3; 0.56; -0.06}; output={-0.53; -0.34; 0.02; -0.43; -0.21; -0.52}
1366987711820	updated	input={0.63; 0; -0.31; 0.3; 0.56; -0.06}; output={-0.53; -0.34; 0.02; -0.43; -0.21; -0.52}
1366987711844	updated	input={0.63; 0; -0.31; 0.3; 0.56; -0.06}; output={-0.53; -0.34; 0.02; -0.43; -0.21; -0.52}
1366987711859	updated	input={0.64; 0; -0.31; 0.3; 0.56; -0.06}; output={-0.54; -0.35; 0.02; -0.43; -0.21; -0.52}
1366987711874	updated	input={0.64; 0; -0.31; 0.3; 0.56; -0.06}; output={-0.54; -0.35; 0.02; -0.43; -0.21; -0.52}
1366987711885	updated	input={0.64; 0; -0.31; 0.3; 0.56; -0.06}; output={-0.54; -0.35; 0.02; -0.43; -0.21; -0.52}
1366987711897	updated	input={0.64; 0; -0.31; 0.3; 0.56; -0.06}; output={-0.54; -0.35; 0.02; -0.43; -0.21; -0.52}
1366987711907	updated	input={0.64; 0; -0.31; 0.3; 0.56; -0.06}; output={-0.54; -0.35; 0.02; -0.43; -0.21; -0.52}
1366987711988	updated	input={0.64; 0; -0.31; 0.3; 0.56; -0.06}; output={-0.54; -0.35; 0.02; -0.43; -0.21; -0.52}
1366987712053	updated	input={0.65; 0; -0.31; 0.3; 0.56; -0.06}; output={-0.55; -0.35; 0.02; -0.43; -0.21; -0.52}
1366987712153	updated	input={0.65; 0; -0.31; 0.3; 0.56; -0.07}; output={-0.55; -0.35; 0.02; -0.43; -0.2; -0.53}
1366987712253	updated	input={0.66; 0; -0.31; 0.3; 0.56; -0.07}; output={-0.55; -0.36; 0.02; -0.43; -0.2; -0.53}
1366987712346	updated	input={0.67; 0; -0.31; 0.3; 0.56; -0.07}; output={-0.56; -0.36; 0.02; -0.43; -0.2; -0.53}
1366987712487	updated	input={0.68; 0; -0.31; 0.3; 0.56; -0.07}; output={-0.57; -0.37; 0.02; -0.43; -0.2; -0.53}
1366987712567	updated	input={0.68; 0; -0.31; -0.28; 0.56; -0.07}; output={-0.57; -0.37; -0.42; -0.05; -0.2; -0.53}
1366987712650	updated	input={0.69; 0; -0.31; -0.28; 0.56; -0.07}; output={-0.58; -0.38; -0.42; -0.05; -0.2; -0.53}
1366987712721	updated	input={0.69; 0; -0.31; -0.28; 0.56; -0.09}; output={-0.58; -0.38; -0.42; -0.05; -0.19; -0.54}
1366987712734	updated	input={0.69; 0; -0.31; -0.28; 0.56; -0.09}; output={-0.58; -0.38; -0.42; -0.05; -0.19; -0.54}
1366987712817	updated	input={0.69; 0; -0.31; -0.28; 0.56; -0.12}; output={-0.58; -0.38; -0.42; -0.05; -0.16; -0.55}
1366987712826	updated	input={0.69; 0; -0.31; -0.28; 0.56; -0.12}; output={-0.58; -0.38; -0.42; -0.05; -0.16; -0.55}
1366987712840	updated	input={0.7; 0; -0.31; -0.28; 0.56; -0.12}; output={-0.59; -0.38; -0.42; -0.05; -0.16; -0.55}
1366987712851	updated	input={0.7; 0; -0.31; -0.28; 0.56; -0.13}; output={-0.59; -0.38; -0.42; -0.05; -0.15; -0.55}
1366987712951	updated	input={0.7; 0; -0.31; -0.28; 0.56; -0.14}; output={-0.59; -0.38; -0.42; -0.05; -0.14; -0.56}
1366987712961	updated	input={0.7; 0; -0.31; -0.28; 0.56; -0.14}; output={-0.59; -0.38; -0.42; -0.05; -0.14; -0.56}
1366987713046	updated	input={0.71; 0; -0.31; -0.28; 0.56; -0.14}; output={-0.6; -0.39; -0.42; -0.05; -0.14; -0.56}
1366987713115	updated	input={0.71; 0; -0.31; -0.28; 0.56; -0.21}; output={-0.6; -0.39; -0.42; -0.05; -0.08; -0.59}
1366987713125	updated	input={0.71; 0; -0.31; -0.28; 0.56; -0.21}; output={-0.6; -0.39; -0.42; -0.05; -0.08; -0.59}
1366987713136	updated	input={0.71; 0; -0.31; -0.28; 0.56; -0.21}; output={-0.6; -0.39; -0.42; -0.05; -0.08; -0.59}
1366987713152	updated	input={0.71; 0; -0.31; -0.28; 0.56; -0.22}; output={-0.6; -0.39; -0.42; -0.05; -0.07; -0.6}
1366987713169	updated	input={0.71; 0; -0.31; -0.28; 0.56; -0.22}; output={-0.6; -0.39; -0.42; -0.05; -0.07; -0.6}
1366987713181	updated	input={0.71; 0; -0.31; -0.28; 0.56; -0.22}; output={-0.6; -0.39; -0.42; -0.05; -0.07; -0.6}
1366987713191	updated	input={0.71; 0; -0.31; -0.28; 0.56; -0.22}; output={-0.6; -0.39; -0.42; -0.05; -0.07; -0.6}
1366987713272	updated	input={0.71; 0; -0.31; -0.28; 0.56; -0.22}; output={-0.6; -0.39; -0.42; -0.05; -0.07; -0.6}
1366987713282	updated	input={0.72; 0; -0.31; -0.28; 0.56; -0.22}; output={-0.6; -0.39; -0.42; -0.05; -0.07; -0.6}
1366987713362	updated	input={0.72; 0; -0.31; -0.28; 0.56; -0.26}; output={-0.6; -0.39; -0.42; -0.05; -0.04; -0.62}
1366987713373	updated	input={0.72; 0; -0.31; -0.28; 0.56; -0.28}; output={-0.6; -0.39; -0.42; -0.05; -0.02; -0.63}
1366987713397	updated	input={0.72; 0; -0.31; -0.28; 0.56; -0.28}; output={-0.6; -0.39; -0.42; -0.05; -0.02; -0.63}
1366987713408	updated	input={0.72; 0; -0.31; -0.28; 0.56; -0.28}; output={-0.6; -0.39; -0.42; -0.05; -0.02; -0.63}
1366987713499	updated	input={0.72; 0; -0.31; -0.28; 0.56; -0.33}; output={-0.6; -0.39; -0.42; -0.05; 0.03; -0.65}
1366987713509	updated	input={0.72; 0; -0.31; -0.28; 0.56; -0.33}; output={-0.6; -0.39; -0.42; -0.05; 0.03; -0.65}
1366987713520	updated	input={0.72; 0; -0.31; -0.28; 0.56; -0.33}; output={-0.6; -0.39; -0.42; -0.05; 0.03; -0.65}
1366987713543	updated	input={0.74; 0; -0.31; -0.28; 0.56; -0.33}; output={-0.62; -0.4; -0.42; -0.05; 0.03; -0.65}
1366987713554	updated	input={0.74; 0; -0.31; -0.28; 0.56; -0.34}; output={-0.62; -0.4; -0.42; -0.05; 0.03; -0.65}
1366987713567	updated	input={0.74; 0; -0.31; -0.28; 0.56; -0.34}; output={-0.62; -0.4; -0.42; -0.05; 0.03; -0.65}
1366987713583	updated	input={0.74; 0; -0.31; -0.28; 0.56; -0.34}; output={-0.62; -0.4; -0.42; -0.05; 0.03; -0.65}
1366987713608	updated	input={0.74; 0; -0.31; -0.28; 0.56; -0.34}; output={-0.62; -0.4; -0.42; -0.05; 0.03; -0.65}
1366987713690	updated	input={0.74; 0; -0.31; -0.28; 0.56; -0.34}; output={-0.62; -0.4; -0.42; -0.05; 0.03; -0.65}
1366987713702	updated	input={0.74; 0; -0.31; -0.28; 0.56; -0.38}; output={-0.62; -0.4; -0.42; -0.05; 0.07; -0.67}
1366987713731	updated	input={0.74; 0; -0.31; -0.28; 0.56; -0.39}; output={-0.62; -0.4; -0.42; -0.05; 0.08; -0.68}
1366987713742	updated	input={0.74; 0; -0.31; -0.28; 0.56; -0.39}; output={-0.62; -0.4; -0.42; -0.05; 0.08; -0.68}
1366987713756	updated	input={0.74; 0; -0.31; -0.28; 0.56; -0.4}; output={-0.62; -0.4; -0.42; -0.05; 0.09; -0.68}
1366987713767	updated	input={0.74; 0; -0.31; -0.28; 0.56; -0.41}; output={-0.62; -0.4; -0.42; -0.05; 0.1; -0.69}
1366987713863	updated	input={0.75; 0; -0.31; -0.28; 0.56; -0.41}; output={-0.63; -0.41; -0.42; -0.05; 0.1; -0.69}
1366987713873	updated	input={0.75; 0; -0.31; -0.28; 0.56; -0.44}; output={-0.63; -0.41; -0.42; -0.05; 0.12; -0.7}
1366987713883	updated	input={0.75; 0; -0.31; -0.28; 0.56; -0.44}; output={-0.63; -0.41; -0.42; -0.05; 0.12; -0.7}
1366987713893	updated	input={0.75; 0; -0.31; -0.28; 0.56; -0.45}; output={-0.63; -0.41; -0.42; -0.05; 0.13; -0.71}
1366987713907	updated	input={0.75; 0; -0.31; -0.28; 0.56; -0.45}; output={-0.63; -0.41; -0.42; -0.05; 0.13; -0.71}
1366987713920	updated	input={0.75; 0; -0.31; -0.28; 0.56; -0.45}; output={-0.63; -0.41; -0.42; -0.05; 0.13; -0.71}
1366987713939	updated	input={0.75; 0; -0.31; -0.28; 0.56; -0.45}; output={-0.63; -0.41; -0.42; -0.05; 0.13; -0.71}
1366987714030	updated	input={0.75; 0; -0.31; -0.28; 0.56; -0.46}; output={-0.63; -0.41; -0.42; -0.05; 0.14; -0.71}
1366987714047	updated	input={0.75; 0; -0.31; -0.28; 0.56; -0.46}; output={-0.63; -0.41; -0.42; -0.05; 0.14; -0.71}
1366987714130	updated	input={0.75; 0; -0.31; -0.28; 0.56; -0.52}; output={-0.63; -0.41; -0.42; -0.05; 0.19; -0.74}
1366987714141	updated	input={0.75; 0; -0.31; -0.28; 0.56; -0.52}; output={-0.63; -0.41; -0.42; -0.05; 0.19; -0.74}
1366987714151	updated	input={0.75; 0; -0.31; -0.28; 0.56; -0.52}; output={-0.63; -0.41; -0.42; -0.05; 0.19; -0.74}
1366987714161	updated	input={0.75; 0; -0.31; -0.28; 0.56; -0.52}; output={-0.63; -0.41; -0.42; -0.05; 0.19; -0.74}
1366987714173	updated	input={0.75; 0; -0.31; -0.28; 0.56; -0.53}; output={-0.63; -0.41; -0.42; -0.05; 0.2; -0.74}
1366987714187	updated	input={0.75; 0; -0.31; -0.28; 0.56; -0.53}; output={-0.63; -0.41; -0.42; -0.05; 0.2; -0.74}
1366987714277	updated	input={0.75; 0; -0.31; -0.28; 0.56; -0.53}; output={-0.63; -0.41; -0.42; -0.05; 0.2; -0.74}
1366987714356	updated	input={0.75; 0; -0.31; -0.28; 0.56; -0.56}; output={-0.63; -0.41; -0.42; -0.05; 0.23; -0.76}
1366987714368	updated	input={0.76; 0; -0.31; -0.28; 0.56; -0.56}; output={-0.64; -0.41; -0.42; -0.05; 0.23; -0.76}
1366987714397	updated	input={0.76; 0; -0.31; -0.28; 0.56; -0.56}; output={-0.64; -0.41; -0.42; -0.05; 0.23; -0.76}
1366987714407	updated	input={0.76; 0; -0.31; -0.28; 0.56; -0.56}; output={-0.64; -0.41; -0.42; -0.05; 0.23; -0.76}
1366987714419	updated	input={0.76; 0; -0.31; -0.28; 0.56; -0.56}; output={-0.64; -0.41; -0.42; -0.05; 0.23; -0.76}
1366987714539	updated	input={0.76; 0; -0.31; -0.28; 0.56; -0.57}; output={-0.64; -0.41; -0.42; -0.05; 0.24; -0.76}
1366987714620	updated	input={0.77; 0; -0.31; -0.28; 0.56; -0.57}; output={-0.65; -0.42; -0.42; -0.05; 0.24; -0.76}
1366987715073	updated	input={0.77; 0; -0.31; -0.28; 0.56; -0.59}; output={-0.65; -0.42; -0.42; -0.05; 0.25; -0.77}
1366987715183	updated	input={0.77; 0; -0.31; -0.28; 0.56; -0.62}; output={-0.65; -0.42; -0.42; -0.05; 0.28; -0.79}
1366987715197	updated	input={0.77; 0; -0.31; -0.28; 0.56; -0.62}; output={-0.65; -0.42; -0.42; -0.05; 0.28; -0.79}
1366987715219	updated	input={0.77; 0; -0.31; -0.28; 0.56; -0.63}; output={-0.65; -0.42; -0.42; -0.05; 0.29; -0.79}
1366987715319	updated	input={0.77; 0; -0.31; -0.28; 0.56; -0.64}; output={-0.65; -0.42; -0.42; -0.05; 0.3; -0.8}
1366987715329	updated	input={0.77; 0; -0.31; -0.28; 0.56; -0.64}; output={-0.65; -0.42; -0.42; -0.05; 0.3; -0.8}
1366987715416	updated	input={0.77; 0; -0.31; -0.28; 0.56; -0.69}; output={-0.65; -0.42; -0.42; -0.05; 0.34; -0.82}
1366987715429	updated	input={0.77; 0; -0.31; -0.28; 0.56; -0.7}; output={-0.65; -0.42; -0.42; -0.05; 0.35; -0.82}
1366987715440	updated	input={0.77; 0; -0.31; -0.28; 0.56; -0.7}; output={-0.65; -0.42; -0.42; -0.05; 0.35; -0.82}
1366987715451	updated	input={0.77; 0; -0.31; -0.28; 0.56; -0.7}; output={-0.65; -0.42; -0.42; -0.05; 0.35; -0.82}
1366987715466	updated	input={0.77; 0; -0.31; -0.28; 0.56; -0.7}; output={-0.65; -0.42; -0.42; -0.05; 0.35; -0.82}
1366987715564	updated	input={0.77; 0; -0.31; -0.28; 0.56; -0.7}; output={-0.65; -0.42; -0.42; -0.05; 0.35; -0.82}
1366987715833	updated	input={0.77; 0; -0.57; -0.28; 0.56; -0.7}; output={-0.65; -0.42; -0.59; -0.24; 0.35; -0.82}
1366987716327	updated	input={0.77; 0; -0.57; -0.28; 0.57; -0.7}; output={-0.65; -0.42; -0.59; -0.24; 0.35; -0.83}
1366987716860	updated	input={0.77; 0; -0.57; -0.28; 0.59; -0.7}; output={-0.65; -0.42; -0.59; -0.24; 0.34; -0.85}
1366987716946	updated	input={0.77; 0; -0.57; -0.28; 0.6; -0.7}; output={-0.65; -0.42; -0.59; -0.24; 0.33; -0.86}
1366987717031	updated	input={0.77; 0; -0.57; -0.28; 0.62; -0.7}; output={-0.65; -0.42; -0.59; -0.24; 0.32; -0.88}
1366987717041	updated	input={0.77; 0; -0.57; -0.28; 0.62; -0.7}; output={-0.65; -0.42; -0.59; -0.24; 0.32; -0.88}
1366987717133	updated	input={0.77; 0; -0.57; -0.28; 0.67; -0.7}; output={-0.65; -0.42; -0.59; -0.24; 0.3; -0.92}
1366987717143	updated	input={0.77; 0; -0.57; -0.28; 0.67; -0.7}; output={-0.65; -0.42; -0.59; -0.24; 0.3; -0.92}
1366987717156	updated	input={0.77; 0; -0.57; -0.28; 0.68; -0.7}; output={-0.65; -0.42; -0.59; -0.24; 0.29; -0.93}
1366987717167	updated	input={0.77; 0; -0.57; -0.28; 0.68; -0.7}; output={-0.65; -0.42; -0.59; -0.24; 0.29; -0.93}
1366987717178	updated	input={0.77; 0; -0.57; -0.28; 0.68; -0.7}; output={-0.65; -0.42; -0.59; -0.24; 0.29; -0.93}
1366987717288	updated	input={0.77; 0; -0.57; -0.28; 0.72; -0.7}; output={-0.65; -0.42; -0.59; -0.24; 0.28; -0.97}
1366987717298	updated	input={0.77; 0; -0.57; -0.28; 0.72; -0.7}; output={-0.65; -0.42; -0.59; -0.24; 0.28; -0.97}
1366987717311	updated	input={0.77; 0; -0.57; -0.28; 0.72; -0.7}; output={-0.65; -0.42; -0.59; -0.24; 0.28; -0.97}
1366987717329	updated	input={0.77; 0; -0.57; -0.28; 0.73; -0.7}; output={-0.65; -0.42; -0.59; -0.24; 0.27; -0.97}
1366987717357	updated	input={0.77; -0.01; -0.57; -0.28; 0.73; -0.7}; output={-0.64; -0.43; -0.59; -0.24; 0.27; -0.97}
1366987717375	updated	input={0.77; -0.01; -0.57; -0.28; 0.73; -0.7}; output={-0.64; -0.43; -0.59; -0.24; 0.27; -0.97}
1366987717464	updated	input={0.77; -0.01; -0.57; -0.28; 0.73; -0.7}; output={-0.64; -0.43; -0.59; -0.24; 0.27; -0.97}
1366987717558	updated	input={0.77; -0.02; -0.57; -0.28; 0.73; -0.7}; output={-0.64; -0.44; -0.59; -0.24; 0.27; -0.97}
1366987717777	updated	input={0.77; -0.03; -0.57; -0.28; 0.73; -0.7}; output={-0.63; -0.44; -0.59; -0.24; 0.27; -0.97}
1366987718132	updated	input={0.77; -0.04; -0.57; -0.28; 0.73; -0.7}; output={-0.62; -0.45; -0.59; -0.24; 0.27; -0.97}
1366987718417	updated	input={0.77; -0.04; -0.57; -0.28; 0.73; -0.69}; output={-0.62; -0.45; -0.59; -0.24; 0.26; -0.97}
1366987718528	updated	input={0.77; -0.04; -0.57; -0.46; 0.73; -0.69}; output={-0.62; -0.45; -0.72; -0.12; 0.26; -0.97}
1366987718945	updated	input={0.77; -0.04; -0.57; -0.46; 0.73; -0.68}; output={-0.62; -0.45; -0.72; -0.12; 0.25; -0.96}
1366987719037	updated	input={0.77; -0.04; -0.57; -0.46; 0.73; -0.67}; output={-0.62; -0.45; -0.72; -0.12; 0.24; -0.96}
1366987719131	updated	input={0.77; -0.04; -0.57; -0.46; 0.73; -0.63}; output={-0.62; -0.45; -0.72; -0.12; 0.21; -0.94}
1366987719142	updated	input={0.77; -0.04; -0.57; -0.46; 0.73; -0.63}; output={-0.62; -0.45; -0.72; -0.12; 0.21; -0.94}
1366987719155	updated	input={0.77; -0.04; -0.57; -0.46; 0.73; -0.63}; output={-0.62; -0.45; -0.72; -0.12; 0.21; -0.94}
1366987719168	updated	input={0.77; -0.04; -0.57; -0.46; 0.73; -0.62}; output={-0.62; -0.45; -0.72; -0.12; 0.2; -0.94}
1366987719261	updated	input={0.77; -0.04; -0.57; -0.46; 0.73; -0.61}; output={-0.62; -0.45; -0.72; -0.12; 0.19; -0.93}
1366987719273	updated	input={0.77; -0.04; -0.57; -0.46; 0.73; -0.61}; output={-0.62; -0.45; -0.72; -0.12; 0.19; -0.93}
1366987719383	updated	input={0.77; -0.04; -0.57; -0.46; 0.73; -0.55}; output={-0.62; -0.45; -0.72; -0.12; 0.14; -0.9}
1366987719396	updated	input={0.77; -0.04; -0.57; -0.46; 0.73; -0.55}; output={-0.62; -0.45; -0.72; -0.12; 0.14; -0.9}
1366987719410	updated	input={0.77; -0.04; -0.57; -0.46; 0.73; -0.55}; output={-0.62; -0.45; -0.72; -0.12; 0.14; -0.9}
1366987719432	updated	input={0.77; -0.04; -0.57; -0.46; 0.73; -0.54}; output={-0.62; -0.45; -0.72; -0.12; 0.13; -0.9}
1366987719449	updated	input={0.77; -0.04; -0.57; -0.46; 0.73; -0.53}; output={-0.62; -0.45; -0.72; -0.12; 0.12; -0.89}
1366987719465	updated	input={0.77; -0.04; -0.57; -0.46; 0.73; -0.52}; output={-0.62; -0.45; -0.72; -0.12; 0.11; -0.89}
1366987719576	updated	input={0.78; -0.04; -0.57; -0.46; 0.73; -0.52}; output={-0.63; -0.46; -0.72; -0.12; 0.11; -0.89}
1366987719590	updated	input={0.78; -0.04; -0.57; -0.46; 0.73; -0.49}; output={-0.63; -0.46; -0.72; -0.12; 0.09; -0.87}
1366987719602	updated	input={0.78; -0.04; -0.57; -0.46; 0.73; -0.48}; output={-0.63; -0.46; -0.72; -0.12; 0.08; -0.87}
1366987719612	updated	input={0.78; -0.04; -0.57; -0.46; 0.73; -0.48}; output={-0.63; -0.46; -0.72; -0.12; 0.08; -0.87}
1366987719625	updated	input={0.78; -0.04; -0.57; -0.46; 0.73; -0.48}; output={-0.63; -0.46; -0.72; -0.12; 0.08; -0.87}
1366987719635	updated	input={0.78; -0.04; -0.57; -0.46; 0.73; -0.48}; output={-0.63; -0.46; -0.72; -0.12; 0.08; -0.87}
1366987719645	updated	input={0.78; -0.04; -0.57; -0.46; 0.73; -0.48}; output={-0.63; -0.46; -0.72; -0.12; 0.08; -0.87}
1366987719748	updated	input={0.78; -0.04; -0.57; -0.46; 0.73; -0.47}; output={-0.63; -0.46; -0.72; -0.12; 0.07; -0.87}
1366987719759	updated	input={0.78; -0.04; -0.57; -0.46; 0.73; -0.47}; output={-0.63; -0.46; -0.72; -0.12; 0.07; -0.87}
1366987719770	updated	input={0.79; -0.04; -0.57; -0.46; 0.73; -0.47}; output={-0.64; -0.46; -0.72; -0.12; 0.07; -0.87}
1366987719869	updated	input={0.79; -0.04; -0.57; -0.46; 0.73; -0.43}; output={-0.64; -0.46; -0.72; -0.12; 0.03; -0.85}
1366987719890	updated	input={0.79; -0.04; -0.57; -0.46; 0.73; -0.43}; output={-0.64; -0.46; -0.72; -0.12; 0.03; -0.85}
1366987719900	updated	input={0.79; -0.04; -0.57; -0.46; 0.73; -0.43}; output={-0.64; -0.46; -0.72; -0.12; 0.03; -0.85}
1366987719910	updated	input={0.79; -0.04; -0.57; -0.46; 0.73; -0.43}; output={-0.64; -0.46; -0.72; -0.12; 0.03; -0.85}
1366987719921	updated	input={0.8; -0.04; -0.57; -0.46; 0.73; -0.43}; output={-0.65; -0.47; -0.72; -0.12; 0.03; -0.85}
1366987720026	updated	input={0.81; -0.04; -0.57; -0.46; 0.73; -0.43}; output={-0.66; -0.47; -0.72; -0.12; 0.03; -0.85}
1366987720133	updated	input={0.81; -0.04; -0.57; -0.46; 0.73; -0.42}; output={-0.66; -0.47; -0.72; -0.12; 0.02; -0.84}
1366987720290	updated	input={0.81; -0.04; -0.57; -0.46; 0.73; -0.41}; output={-0.66; -0.47; -0.72; -0.12; 0.02; -0.84}
1366987720485	updated	input={0.81; -0.04; -0.57; -0.46; 0.73; -0.4}; output={-0.66; -0.47; -0.72; -0.12; 0.01; -0.83}
1366987720587	updated	input={0.84; -0.04; -0.57; -0.46; 0.73; -0.4}; output={-0.68; -0.49; -0.72; -0.12; 0.01; -0.83}
1366987720598	updated	input={0.84; -0.04; -0.57; -0.46; 0.73; -0.4}; output={-0.68; -0.49; -0.72; -0.12; 0.01; -0.83}
1366987720610	updated	input={0.84; -0.04; -0.57; -0.46; 0.73; -0.4}; output={-0.68; -0.49; -0.72; -0.12; 0.01; -0.83}
1366987720728	updated	input={0.88; -0.04; -0.57; -0.46; 0.73; -0.4}; output={-0.72; -0.51; -0.72; -0.12; 0.01; -0.83}
1366987720746	updated	input={0.88; -0.04; -0.57; -0.46; 0.73; -0.4}; output={-0.72; -0.51; -0.72; -0.12; 0.01; -0.83}
1366987720763	updated	input={0.89; -0.04; -0.57; -0.46; 0.73; -0.4}; output={-0.73; -0.52; -0.72; -0.12; 0.01; -0.83}
1366987720788	updated	input={0.89; -0.04; -0.57; -0.46; 0.73; -0.39}; output={-0.73; -0.52; -0.72; -0.12; -0; -0.83}
1366987720800	updated	input={0.9; -0.04; -0.57; -0.46; 0.73; -0.39}; output={-0.73; -0.52; -0.72; -0.12; -0; -0.83}
1366987720908	updated	input={0.93; -0.04; -0.57; -0.46; 0.73; -0.39}; output={-0.76; -0.54; -0.72; -0.12; -0; -0.83}
1366987720929	updated	input={0.94; -0.04; -0.57; -0.46; 0.73; -0.39}; output={-0.77; -0.54; -0.72; -0.12; -0; -0.83}
1366987720940	updated	input={0.95; -0.04; -0.57; -0.46; 0.73; -0.39}; output={-0.78; -0.55; -0.72; -0.12; -0; -0.83}
1366987720951	updated	input={0.95; -0.04; -0.57; -0.46; 0.73; -0.39}; output={-0.78; -0.55; -0.72; -0.12; -0; -0.83}
1366987720964	updated	input={0.95; -0.04; -0.57; -0.46; 0.73; -0.39}; output={-0.78; -0.55; -0.72; -0.12; -0; -0.83}
1366987721066	updated	input={0.98; -0.04; -0.57; -0.46; 0.73; -0.39}; output={-0.8; -0.57; -0.72; -0.12; -0; -0.83}
1366987721080	updated	input={0.98; -0.04; -0.57; -0.46; 0.73; -0.39}; output={-0.8; -0.57; -0.72; -0.12; -0; -0.83}
1366987721091	updated	input={0.98; -0.04; -0.57; -0.46; 0.73; -0.37}; output={-0.8; -0.57; -0.72; -0.12; -0.02; -0.82}
1366987721101	updated	input={0.98; -0.04; -0.57; -0.46; 0.73; -0.37}; output={-0.8; -0.57; -0.72; -0.12; -0.02; -0.82}
1366987721113	updated	input={0.98; -0.04; -0.57; -0.46; 0.73; -0.37}; output={-0.8; -0.57; -0.72; -0.12; -0.02; -0.82}
1366987721123	updated	input={0.98; -0.04; -0.57; -0.46; 0.73; -0.37}; output={-0.8; -0.57; -0.72; -0.12; -0.02; -0.82}
1366987721135	updated	input={0.98; -0.04; -0.57; -0.46; 0.73; -0.37}; output={-0.8; -0.57; -0.72; -0.12; -0.02; -0.82}
1366987721257	updated	input={1; -0.04; -0.57; -0.46; 0.73; -0.37}; output={-0.82; -0.58; -0.72; -0.12; -0.02; -0.82}
1366987721268	updated	input={1; -0.04; -0.57; -0.46; 0.73; -0.37}; output={-0.82; -0.58; -0.72; -0.12; -0.02; -0.82}
1366987721380	updated	input={1; -0.04; -0.57; -0.57; 0.73; -0.37}; output={-0.82; -0.58; -0.8; -0.05; -0.02; -0.82}
1366987721604	updated	input={1; -0.04; -0.57; -0.57; 0.72; -0.37}; output={-0.82; -0.58; -0.8; -0.05; -0.02; -0.81}
1366987722263	updated	input={1; -0.04; -0.57; -0.57; 0.73; -0.37}; output={-0.82; -0.58; -0.8; -0.05; -0.02; -0.82}
1366987722797	updated	input={1; -0.04; -0.57; -0.57; 0.74; -0.37}; output={-0.82; -0.58; -0.8; -0.05; -0.02; -0.83}
1366987722899	updated	input={1; -0.04; -0.57; -0.57; 0.77; -0.37}; output={-0.82; -0.58; -0.8; -0.05; -0.04; -0.85}
1366987722911	updated	input={1; -0.04; -0.57; -0.57; 0.77; -0.37}; output={-0.82; -0.58; -0.8; -0.05; -0.04; -0.85}
1366987722933	updated	input={1; -0.04; -0.57; -0.57; 0.77; -0.37}; output={-0.82; -0.58; -0.8; -0.05; -0.04; -0.85}
1366987723036	updated	input={1; -0.04; -0.57; -0.57; 0.8; -0.37}; output={-0.82; -0.58; -0.8; -0.05; -0.05; -0.88}
1366987723049	updated	input={1; -0.04; -0.57; -0.57; 0.81; -0.37}; output={-0.82; -0.58; -0.8; -0.05; -0.06; -0.89}
1366987723074	updated	input={1; -0.04; -0.57; -0.57; 0.82; -0.37}; output={-0.82; -0.58; -0.8; -0.05; -0.06; -0.9}
1366987723180	updated	input={1; -0.04; -0.57; -0.57; 0.85; -0.37}; output={-0.82; -0.58; -0.8; -0.05; -0.08; -0.92}
1366987723192	updated	input={1; -0.04; -0.57; -0.57; 0.85; -0.37}; output={-0.82; -0.58; -0.8; -0.05; -0.08; -0.92}
1366987723203	updated	input={1; -0.04; -0.57; -0.57; 0.85; -0.37}; output={-0.82; -0.58; -0.8; -0.05; -0.08; -0.92}
1366987723216	updated	input={1; -0.04; -0.57; -0.57; 0.85; -0.37}; output={-0.82; -0.58; -0.8; -0.05; -0.08; -0.92}
1366987723227	updated	input={1; -0.04; -0.57; -0.57; 0.85; -0.37}; output={-0.82; -0.58; -0.8; -0.05; -0.08; -0.92}
1366987724266	updated	input={1; -0.04; -0.57; -0.57; 0.85; -0.36}; output={-0.82; -0.58; -0.8; -0.05; -0.09; -0.92}
1366987724721	updated	input={1; -0.04; -0.72; -0.57; 0.85; -0.36}; output={-0.82; -0.58; -0.9; -0.16; -0.09; -0.92}
1366987724841	updated	input={1; -0.04; -0.72; -0.57; 0.85; -0.35}; output={-0.82; -0.58; -0.9; -0.16; -0.09; -0.91}
1366987724943	updated	input={1; -0.04; -0.72; -0.57; 0.85; -0.31}; output={-0.82; -0.58; -0.9; -0.16; -0.13; -0.9}
1366987724961	updated	input={1; -0.04; -0.72; -0.57; 0.85; -0.31}; output={-0.82; -0.58; -0.9; -0.16; -0.13; -0.9}
1366987724974	updated	input={1; -0.04; -0.72; -0.57; 0.85; -0.3}; output={-0.82; -0.58; -0.9; -0.16; -0.14; -0.89}
1366987724989	updated	input={1; -0.04; -0.72; -0.57; 0.85; -0.3}; output={-0.82; -0.58; -0.9; -0.16; -0.14; -0.89}
1366987725094	updated	input={1; -0.04; -0.72; -0.57; 0.85; -0.27}; output={-0.82; -0.58; -0.9; -0.16; -0.16; -0.88}
1366987725106	updated	input={1; -0.04; -0.72; -0.57; 0.85; -0.26}; output={-0.82; -0.58; -0.9; -0.16; -0.17; -0.87}
1366987725120	updated	input={1; -0.04; -0.72; -0.57; 0.85; -0.26}; output={-0.82; -0.58; -0.9; -0.16; -0.17; -0.87}
1366987725133	updated	input={1; -0.04; -0.72; -0.57; 0.85; -0.25}; output={-0.82; -0.58; -0.9; -0.16; -0.18; -0.87}
1366987725238	updated	input={1; -0.04; -0.72; -0.57; 0.85; -0.23}; output={-0.82; -0.58; -0.9; -0.16; -0.2; -0.86}
1366987725254	updated	input={1; -0.04; -0.72; -0.57; 0.85; -0.22}; output={-0.82; -0.58; -0.9; -0.16; -0.21; -0.85}
1366987725279	updated	input={1; -0.04; -0.72; -0.57; 0.85; -0.22}; output={-0.82; -0.58; -0.9; -0.16; -0.21; -0.85}
1366987725295	updated	input={1; -0.04; -0.72; -0.57; 0.85; -0.22}; output={-0.82; -0.58; -0.9; -0.16; -0.21; -0.85}
1366987725410	updated	input={1; -0.04; -0.72; -0.57; 0.85; -0.17}; output={-0.82; -0.58; -0.9; -0.16; -0.25; -0.83}
1366987725422	updated	input={1; -0.04; -0.72; -0.57; 0.85; -0.16}; output={-0.82; -0.58; -0.9; -0.16; -0.26; -0.82}
1366987725433	updated	input={1; -0.04; -0.72; -0.57; 0.85; -0.16}; output={-0.82; -0.58; -0.9; -0.16; -0.26; -0.82}
1366987725445	updated	input={1; -0.04; -0.72; -0.57; 0.85; -0.16}; output={-0.82; -0.58; -0.9; -0.16; -0.26; -0.82}
1366987725457	updated	input={1; -0.04; -0.72; -0.57; 0.85; -0.16}; output={-0.82; -0.58; -0.9; -0.16; -0.26; -0.82}
1366987725471	updated	input={1; -0.04; -0.72; -0.57; 0.85; -0.15}; output={-0.82; -0.58; -0.9; -0.16; -0.27; -0.82}
1366987725585	updated	input={1; -0.04; -0.72; -0.57; 0.85; -0.13}; output={-0.82; -0.58; -0.9; -0.16; -0.29; -0.81}
1366987725608	updated	input={1; -0.04; -0.72; -0.57; 0.85; -0.13}; output={-0.82; -0.58; -0.9; -0.16; -0.29; -0.81}
1366987725619	updated	input={1; -0.04; -0.72; -0.57; 0.85; -0.13}; output={-0.82; -0.58; -0.9; -0.16; -0.29; -0.81}
1366987725632	updated	input={1; -0.04; -0.72; -0.57; 0.85; -0.13}; output={-0.82; -0.58; -0.9; -0.16; -0.29; -0.81}
1366987726501	updated	input={1; -0.04; -0.82; -0.57; 0.85; -0.13}; output={-0.82; -0.58; -0.97; -0.24; -0.29; -0.81}
1366987726700	updated	input={1; -0.04; -0.82; -0.57; 0.86; -0.13}; output={-0.82; -0.58; -0.97; -0.24; -0.29; -0.82}
1366987727240	updated	input={1; -0.04; -0.82; -0.57; 0.87; -0.13}; output={-0.82; -0.58; -0.97; -0.24; -0.3; -0.83}
1366987727357	updated	input={1; -0.04; -0.82; -0.57; 0.9; -0.13}; output={-0.82; -0.58; -0.97; -0.24; -0.31; -0.85}
1366987727369	updated	input={1; -0.04; -0.82; -0.57; 0.91; -0.13}; output={-0.82; -0.58; -0.97; -0.24; -0.32; -0.86}
1366987727386	updated	input={1; -0.04; -0.82; -0.57; 0.91; -0.13}; output={-0.82; -0.58; -0.97; -0.24; -0.32; -0.86}
1366987727502	updated	input={1; -0.04; -0.82; -0.57; 0.95; -0.13}; output={-0.82; -0.58; -0.97; -0.24; -0.34; -0.9}
1366987727513	updated	input={1; -0.04; -0.82; -0.57; 0.95; -0.13}; output={-0.82; -0.58; -0.97; -0.24; -0.34; -0.9}
1366987727531	updated	input={1; -0.04; -0.82; -0.57; 0.96; -0.13}; output={-0.82; -0.58; -0.97; -0.24; -0.34; -0.91}
1366987727547	updated	input={1; -0.04; -0.82; -0.57; 0.96; -0.13}; output={-0.82; -0.58; -0.97; -0.24; -0.34; -0.91}
1366987727569	updated	input={1; -0.04; -0.82; -0.57; 0.96; -0.13}; output={-0.82; -0.58; -0.97; -0.24; -0.34; -0.91}
1366987727691	updated	input={1; -0.04; -0.82; -0.57; 1; -0.13}; output={-0.82; -0.58; -0.97; -0.24; -0.36; -0.94}
1366987727703	updated	input={1; -0.04; -0.82; -0.57; 1; -0.13}; output={-0.82; -0.58; -0.97; -0.24; -0.36; -0.94}
1366987727715	updated	input={1; -0.04; -0.82; -0.57; 1; -0.13}; output={-0.82; -0.58; -0.97; -0.24; -0.36; -0.94}
1366987727727	updated	input={1; -0.04; -0.82; -0.57; 1; -0.13}; output={-0.82; -0.58; -0.97; -0.24; -0.36; -0.94}
1366987727744	updated	input={1; -0.04; -0.82; -0.57; 1; -0.13}; output={-0.82; -0.58; -0.97; -0.24; -0.36; -0.94}
1366987728688	updated	input={1; -0.04; -0.82; -0.57; 1; -0.14}; output={-0.82; -0.58; -0.97; -0.24; -0.35; -0.95}
1366987729222	updated	input={1; -0.04; -0.82; -0.57; 1; -0.15}; output={-0.82; -0.58; -0.97; -0.24; -0.34; -0.95}
1366987729345	updated	input={1; -0.04; -0.82; -0.57; 1; -0.18}; output={-0.82; -0.58; -0.97; -0.24; -0.32; -0.97}
1366987729357	updated	input={1; -0.04; -0.82; -0.57; 1; -0.18}; output={-0.82; -0.58; -0.97; -0.24; -0.32; -0.97}
1366987729369	updated	input={1; -0.04; -0.82; -0.57; 1; -0.18}; output={-0.82; -0.58; -0.97; -0.24; -0.32; -0.97}
1366987729553	updated	input={1; -0.04; -0.82; -0.57; 1; -0.19}; output={-0.82; -0.58; -0.97; -0.24; -0.31; -0.97}
1366987729734	updated	input={1; -0.05; -0.82; -0.57; 1; -0.19}; output={-0.81; -0.59; -0.97; -0.24; -0.31; -0.97}
1366987730082	updated	input={1; -0.06; -0.82; -0.57; 1; -0.19}; output={-0.81; -0.59; -0.97; -0.24; -0.31; -0.97}
1366987730278	updated	input={1; -0.07; -0.82; -0.57; 1; -0.19}; output={-0.8; -0.6; -0.97; -0.24; -0.31; -0.97}
1366987730483	updated	input={1; -0.08; -0.82; -0.57; 1; -0.19}; output={-0.8; -0.61; -0.97; -0.24; -0.31; -0.97}
1366987730683	updated	input={1; -0.09; -0.82; -0.57; 1; -0.19}; output={-0.79; -0.62; -0.97; -0.24; -0.31; -0.97}
1366987730871	updated	input={1; -0.1; -0.82; -0.57; 1; -0.19}; output={-0.78; -0.63; -0.97; -0.24; -0.31; -0.97}
1366987731063	updated	input={1; -0.11; -0.82; -0.57; 1; -0.19}; output={-0.78; -0.64; -0.97; -0.24; -0.31; -0.97}
1366987731218	updated	input={1; -0.12; -0.82; -0.57; 1; -0.19}; output={-0.77; -0.64; -0.97; -0.24; -0.31; -0.97}
1366987731378	updated	input={1; -0.13; -0.82; -0.57; 1; -0.19}; output={-0.77; -0.65; -0.97; -0.24; -0.31; -0.97}
1366987731548	updated	input={1; -0.14; -0.82; -0.57; 1; -0.19}; output={-0.76; -0.66; -0.97; -0.24; -0.31; -0.97}
1366987731690	updated	input={1; -0.15; -0.82; -0.57; 1; -0.19}; output={-0.76; -0.67; -0.97; -0.24; -0.31; -0.97}
1366987731848	updated	input={1; -0.16; -0.82; -0.57; 1; -0.19}; output={-0.75; -0.68; -0.97; -0.24; -0.31; -0.97}
1366987732007	updated	input={1; -0.17; -0.82; -0.57; 1; -0.19}; output={-0.75; -0.69; -0.97; -0.24; -0.31; -0.97}
1366987732173	updated	input={1; -0.18; -0.82; -0.57; 1; -0.19}; output={-0.74; -0.69; -0.97; -0.24; -0.31; -0.97}
1366987732329	updated	input={1; -0.19; -0.82; -0.57; 1; -0.19}; output={-0.74; -0.7; -0.97; -0.24; -0.31; -0.97}
1366987732485	updated	input={1; -0.2; -0.82; -0.57; 1; -0.19}; output={-0.73; -0.71; -0.97; -0.24; -0.31; -0.97}
1366987732651	updated	input={1; -0.21; -0.82; -0.57; 1; -0.19}; output={-0.73; -0.72; -0.97; -0.24; -0.31; -0.97}
1366987732798	updated	input={1; -0.22; -0.82; -0.57; 1; -0.19}; output={-0.72; -0.73; -0.97; -0.24; -0.31; -0.97}
1366987732946	updated	input={1; -0.23; -0.82; -0.57; 1; -0.19}; output={-0.71; -0.74; -0.97; -0.24; -0.31; -0.97}
1366987732961	solved	Training #3 (Individual)
1366987752906	initialized	name="Training #4 (Team)"; target={-0.4; -0.85; -0.33}
1366987783633	updated	input={-0.01; 0; 0}; output={0.01; 0; 0}
1366987783931	updated	input={-0.01; 0; 0.01}; output={0.01; 0; -0.01}
1366987784006	updated	input={-0.02; 0; 0.01}; output={0.02; 0; -0.01}
1366987784225	updated	input={-0.03; 0; 0.01}; output={0.03; 0; -0.01}
1366987784327	updated	input={-0.03; 0; 0.02}; output={0.03; 0; -0.02}
1366987784434	updated	input={-0.04; 0; 0.02}; output={0.04; 0; -0.02}
1366987784652	updated	input={-0.05; 0; 0.02}; output={0.05; 0; -0.02}
1366987784863	updated	input={-0.06; 0; 0.02}; output={0.06; 0; -0.02}
1366987785056	updated	input={-0.07; 0; 0.02}; output={0.07; 0; -0.02}
1366987785290	updated	input={-0.08; 0; 0.02}; output={0.08; 0; -0.02}
1366987785816	updated	input={-0.09; 0; 0.02}; output={0.09; 0; -0.02}
1366987785850	updated	input={-0.1; 0; 0.02}; output={0.1; 0; -0.02}
1366987785888	updated	input={-0.11; 0; 0.02}; output={0.11; 0; -0.02}
1366987785921	updated	input={-0.12; 0; 0.02}; output={0.12; 0; -0.02}
1366987785959	updated	input={-0.13; 0; 0.02}; output={0.13; 0; -0.02}
1366987785982	updated	input={-0.14; 0; 0.02}; output={0.14; 0; -0.02}
1366987786020	updated	input={-0.15; 0; 0.02}; output={0.15; 0; -0.02}
1366987786072	updated	input={-0.16; 0; 0.02}; output={0.16; 0; -0.02}
1366987786100	updated	input={-0.17; 0; 0.02}; output={0.17; 0; -0.02}
1366987786124	updated	input={-0.18; 0; 0.02}; output={0.18; 0; -0.02}
1366987786151	updated	input={-0.19; 0; 0.02}; output={0.19; 0; -0.02}
1366987786178	updated	input={-0.2; 0; 0.02}; output={0.2; 0; -0.02}
1366987786250	updated	input={-0.22; 0; 0.02}; output={0.22; 0; -0.02}
1366987786260	updated	input={-0.22; 0; 0.02}; output={0.22; 0; -0.02}
1366987786286	updated	input={-0.23; 0; 0.02}; output={0.23; 0; -0.02}
1366987786313	updated	input={-0.24; 0; 0.02}; output={0.24; 0; -0.02}
1366987786339	updated	input={-0.25; 0; 0.02}; output={0.25; 0; -0.02}
1366987786370	updated	input={-0.26; 0; 0.02}; output={0.26; 0; -0.02}
1366987786402	updated	input={-0.27; 0; 0.02}; output={0.27; 0; -0.02}
1366987786434	updated	input={-0.28; 0; 0.02}; output={0.28; 0; -0.02}
1366987786461	updated	input={-0.28; 0; 0.02}; output={0.28; 0; -0.02}
1366987786492	updated	input={-0.3; 0; 0.02}; output={0.3; 0; -0.02}
1366987786540	updated	input={-0.31; 0; 0.02}; output={0.31; 0; -0.02}
1366987786572	updated	input={-0.32; 0; 0.02}; output={0.32; 0; -0.02}
1366987786613	updated	input={-0.33; 0; 0.02}; output={0.33; 0; -0.02}
1366987786666	updated	input={-0.34; 0; 0.02}; output={0.34; 0; -0.02}
1366987786696	updated	input={-0.36; 0; 0.02}; output={0.36; 0; -0.02}
1366987786705	updated	input={-0.36; 0; 0.02}; output={0.36; 0; -0.02}
1366987786742	updated	input={-0.37; 0; 0.02}; output={0.37; 0; -0.02}
1366987786770	updated	input={-0.38; 0; 0.02}; output={0.38; 0; -0.02}
1366987786816	updated	input={-0.39; 0; 0.02}; output={0.39; 0; -0.02}
1366987786845	updated	input={-0.4; 0; 0.02}; output={0.4; 0; -0.02}
1366987786875	updated	input={-0.41; 0; 0.02}; output={0.41; 0; -0.02}
1366987787107	updated	input={-0.49; 0; 0.02}; output={0.49; 0; -0.02}
1366987787116	updated	input={-0.49; 0; 0.02}; output={0.49; 0; -0.02}
1366987787126	updated	input={-0.49; 0; 0.02}; output={0.49; 0; -0.02}
1366987787134	updated	input={-0.49; 0; 0.02}; output={0.49; 0; -0.02}
1366987787143	updated	input={-0.49; 0; 0.02}; output={0.49; 0; -0.02}
1366987787152	updated	input={-0.5; 0; 0.02}; output={0.5; 0; -0.02}
1366987787163	updated	input={-0.5; 0; 0.02}; output={0.5; 0; -0.02}
1366987787187	updated	input={-0.5; 0; 0.02}; output={0.5; 0; -0.02}
1366987787223	updated	input={-0.52; 0; 0.02}; output={0.52; 0; -0.02}
1366987787232	updated	input={-0.52; 0; 0.02}; output={0.52; 0; -0.02}
1366987787241	updated	input={-0.52; 0; 0.02}; output={0.52; 0; -0.02}
1366987787916	updated	input={-0.51; 0; 0.02}; output={0.51; 0; -0.02}
1366987788446	updated	input={-0.5; 0; 0.02}; output={0.5; 0; -0.02}
1366987788480	updated	input={-0.49; 0; 0.02}; output={0.49; 0; -0.02}
1366987788519	updated	input={-0.48; 0; 0.02}; output={0.48; 0; -0.02}
1366987788554	updated	input={-0.47; 0; 0.02}; output={0.47; 0; -0.02}
1366987788608	updated	input={-0.46; 0; 0.02}; output={0.46; 0; -0.02}
1366987788640	updated	input={-0.45; 0; 0.02}; output={0.45; 0; -0.02}
1366987788679	updated	input={-0.43; 0; 0.02}; output={0.43; 0; -0.02}
1366987788692	updated	input={-0.43; 0; 0.02}; output={0.43; 0; -0.02}
1366987788729	updated	input={-0.42; 0; 0.02}; output={0.42; 0; -0.02}
1366987788763	updated	input={-0.41; 0; 0.02}; output={0.41; 0; -0.02}
1366987788798	updated	input={-0.4; 0; 0.02}; output={0.4; 0; -0.02}
1366987788839	updated	input={-0.38; 0; 0.02}; output={0.38; 0; -0.02}
1366987788850	updated	input={-0.38; 0; 0.02}; output={0.38; 0; -0.02}
1366987788886	updated	input={-0.37; 0; 0.02}; output={0.37; 0; -0.02}
1366987788921	updated	input={-0.36; 0; 0.02}; output={0.36; 0; -0.02}
1366987788978	updated	input={-0.34; 0; 0.02}; output={0.34; 0; -0.02}
1366987788998	updated	input={-0.33; 0; 0.02}; output={0.33; 0; -0.02}
1366987789031	updated	input={-0.33; 0; 0.02}; output={0.33; 0; -0.02}
1366987789067	updated	input={-0.31; 0; 0.02}; output={0.31; 0; -0.02}
1366987789076	updated	input={-0.31; 0; 0.02}; output={0.31; 0; -0.02}
1366987789115	updated	input={-0.3; 0; 0.02}; output={0.3; 0; -0.02}
1366987789176	updated	input={-0.28; 0; 0.02}; output={0.28; 0; -0.02}
1366987789207	updated	input={-0.27; 0; 0.02}; output={0.27; 0; -0.02}
1366987789242	updated	input={-0.26; 0; 0.02}; output={0.26; 0; -0.02}
1366987789253	updated	input={-0.26; 0; 0.02}; output={0.26; 0; -0.02}
1366987789309	updated	input={-0.24; 0; 0.02}; output={0.24; 0; -0.02}
1366987789319	updated	input={-0.23; 0; 0.02}; output={0.23; 0; -0.02}
1366987789359	updated	input={-0.22; 0; 0.02}; output={0.22; 0; -0.02}
1366987789368	updated	input={-0.22; 0; 0.02}; output={0.22; 0; -0.02}
1366987789423	updated	input={-0.2; 0; 0.02}; output={0.2; 0; -0.02}
1366987789433	updated	input={-0.2; 0; 0.02}; output={0.2; 0; -0.02}
1366987789470	updated	input={-0.19; 0; 0.02}; output={0.19; 0; -0.02}
1366987789506	updated	input={-0.18; 0; 0.02}; output={0.18; 0; -0.02}
1366987789550	updated	input={-0.16; 0; 0.02}; output={0.16; 0; -0.02}
1366987789561	updated	input={-0.16; 0; 0.02}; output={0.16; 0; -0.02}
1366987789597	updated	input={-0.15; 0; 0.02}; output={0.15; 0; -0.02}
1366987789633	updated	input={-0.14; 0; 0.02}; output={0.14; 0; -0.02}
1366987789673	updated	input={-0.13; 0; 0.02}; output={0.13; 0; -0.02}
1366987789719	updated	input={-0.11; 0; 0.02}; output={0.11; 0; -0.02}
1366987789728	updated	input={-0.11; 0; 0.02}; output={0.11; 0; -0.02}
1366987789770	updated	input={-0.1; 0; 0.02}; output={0.1; 0; -0.02}
1366987789814	updated	input={-0.08; 0; 0.02}; output={0.08; 0; -0.02}
1366987789823	updated	input={-0.08; 0; 0.02}; output={0.08; 0; -0.02}
1366987789868	updated	input={-0.06; 0; 0.02}; output={0.06; 0; -0.02}
1366987789878	updated	input={-0.06; 0; 0.02}; output={0.06; 0; -0.02}
1366987789915	updated	input={-0.05; 0; 0.02}; output={0.05; 0; -0.02}
1366987789956	updated	input={-0.04; 0; 0.02}; output={0.04; 0; -0.02}
1366987789998	updated	input={-0.04; 0; 0.03}; output={0.04; 0; -0.03}
1366987790007	updated	input={-0.02; 0; 0.03}; output={0.02; 0; -0.03}
1366987790050	updated	input={-0.01; 0; 0.03}; output={0.01; 0; -0.03}
1366987790075	updated	input={0; 0; 0.03}; output={0; 0; -0.03}
1366987790124	updated	input={0.02; 0; 0.03}; output={-0.02; 0; -0.03}
1366987790133	updated	input={0.02; 0; 0.03}; output={-0.02; 0; -0.03}
1366987790141	updated	input={0.02; 0; 0.03}; output={-0.02; 0; -0.03}
1366987790187	updated	input={0.03; 0; 0.03}; output={-0.03; 0; -0.03}
1366987790233	updated	input={0.04; 0; 0.03}; output={-0.04; 0; -0.03}
1366987790272	updated	input={0.06; 0; 0.03}; output={-0.06; 0; -0.03}
1366987790282	updated	input={0.06; 0; 0.03}; output={-0.06; 0; -0.03}
1366987790321	updated	input={0.07; 0; 0.03}; output={-0.07; 0; -0.03}
1366987790370	updated	input={0.09; 0; 0.03}; output={-0.09; 0; -0.03}
1366987790379	updated	input={0.09; 0; 0.03}; output={-0.09; 0; -0.03}
1366987790424	updated	input={0.11; 0; 0.03}; output={-0.11; 0; -0.03}
1366987790432	updated	input={0.11; 0; 0.03}; output={-0.11; 0; -0.03}
1366987790479	updated	input={0.13; 0; 0.03}; output={-0.13; 0; -0.03}
1366987790489	updated	input={0.13; 0; 0.03}; output={-0.13; 0; -0.03}
1366987790554	updated	input={0.14; 0; 0.03}; output={-0.14; 0; -0.03}
1366987790624	updated	input={0.17; 0; 0.03}; output={-0.17; 0; -0.03}
1366987790633	updated	input={0.18; 0; 0.03}; output={-0.18; 0; -0.03}
1366987790642	updated	input={0.18; 0; 0.03}; output={-0.18; 0; -0.03}
1366987790687	updated	input={0.18; 0; 0.03}; output={-0.18; 0; -0.03}
1366987790741	updated	input={0.21; 0; 0.03}; output={-0.21; 0; -0.03}
1366987790750	updated	input={0.21; 0; 0.03}; output={-0.21; 0; -0.03}
1366987790759	updated	input={0.21; 0; 0.03}; output={-0.21; 0; -0.03}
1366987790803	updated	input={0.22; 0; 0.03}; output={-0.22; 0; -0.03}
1366987790870	updated	input={0.25; 0; 0.03}; output={-0.25; 0; -0.03}
1366987790879	updated	input={0.25; 0; 0.03}; output={-0.25; 0; -0.03}
1366987790888	updated	input={0.25; 0; 0.03}; output={-0.25; 0; -0.03}
1366987790931	updated	input={0.27; 0; 0.03}; output={-0.27; 0; -0.03}
1366987790944	updated	input={0.27; 0; 0.03}; output={-0.27; 0; -0.03}
1366987790998	updated	input={0.28; 0; 0.03}; output={-0.28; 0; -0.03}
1366987791213	updated	input={0.28; 0; 0.03}; output={-0.28; 0; -0.03}
1366987794492	updated	input={0.28; 0; 0.04}; output={-0.28; 0; -0.04}
1366987795000	updated	input={0.28; 0; 0.05}; output={-0.28; 0; -0.05}
1366987795049	updated	input={0.28; 0; 0.06}; output={-0.28; 0; -0.06}
1366987795093	updated	input={0.28; 0; 0.07}; output={-0.28; 0; -0.07}
1366987795157	updated	input={0.28; 0; 0.09}; output={-0.28; 0; -0.09}
1366987795168	updated	input={0.28; 0; 0.1}; output={-0.28; 0; -0.1}
1366987795215	updated	input={0.28; 0; 0.12}; output={-0.28; 0; -0.12}
1366987795229	updated	input={0.28; 0; 0.12}; output={-0.28; 0; -0.12}
1366987795238	updated	input={0.28; 0; 0.12}; output={-0.28; 0; -0.12}
1366987795298	updated	input={0.28; 0; 0.13}; output={-0.28; 0; -0.13}
1366987795684	updated	input={0.28; 0; 0.18}; output={-0.28; 0; -0.18}
1366987795698	updated	input={0.28; 0; 0.18}; output={-0.28; 0; -0.18}
1366987795709	updated	input={0.28; 0; 0.18}; output={-0.28; 0; -0.18}
1366987795719	updated	input={0.28; 0; 0.18}; output={-0.28; 0; -0.18}
1366987795728	updated	input={0.28; 0; 0.18}; output={-0.28; 0; -0.18}
1366987795737	updated	input={0.28; 0; 0.18}; output={-0.28; 0; -0.18}
1366987795745	updated	input={0.28; 0; 0.18}; output={-0.28; 0; -0.18}
1366987796092	updated	input={0.28; 0; 0.17}; output={-0.28; 0; -0.17}
1366987796138	updated	input={0.28; 0; 0.16}; output={-0.28; 0; -0.16}
1366987796185	updated	input={0.28; 0; 0.15}; output={-0.28; 0; -0.15}
1366987796281	updated	input={0.28; 0; 0.14}; output={-0.28; 0; -0.14}
1366987796335	updated	input={0.28; 0; 0.12}; output={-0.28; 0; -0.12}
1366987796354	updated	input={0.28; 0; 0.11}; output={-0.28; 0; -0.11}
1366987796400	updated	input={0.28; 0; 0.11}; output={-0.28; 0; -0.11}
1366987796524	updated	input={0.28; 0; 0.1}; output={-0.28; 0; -0.1}
1366987796569	updated	input={0.28; 0; 0.07}; output={-0.28; 0; -0.07}
1366987796579	updated	input={0.28; 0; 0.05}; output={-0.28; 0; -0.05}
1366987796588	updated	input={0.28; 0; 0.05}; output={-0.28; 0; -0.05}
1366987796643	updated	input={0.28; 0; 0.05}; output={-0.28; 0; -0.05}
1366987796651	updated	input={0.28; 0; 0.05}; output={-0.28; 0; -0.05}
1366987796703	updated	input={0.28; 0; 0.04}; output={-0.28; 0; -0.04}
1366987796755	updated	input={0.28; 0; 0.03}; output={-0.28; 0; -0.03}
1366987796804	updated	input={0.28; 0; 0}; output={-0.28; 0; 0}
1366987796813	updated	input={0.28; 0; 0}; output={-0.28; 0; 0}
1366987796822	updated	input={0.28; 0; 0}; output={-0.28; 0; 0}
1366987796886	updated	input={0.28; 0; -0.01}; output={-0.28; 0; 0.01}
1366987796896	updated	input={0.28; 0; -0.04}; output={-0.28; 0; 0.04}
1366987796948	updated	input={0.28; 0; -0.04}; output={-0.28; 0; 0.04}
1366987796957	updated	input={0.28; 0; -0.04}; output={-0.28; 0; 0.04}
1366987797062	updated	input={0.28; 0; -0.06}; output={-0.28; 0; 0.06}
1366987797072	updated	input={0.28; 0; -0.06}; output={-0.28; 0; 0.06}
1366987797127	updated	input={0.28; 0; -0.09}; output={-0.28; 0; 0.09}
1366987797137	updated	input={0.28; 0; -0.09}; output={-0.28; 0; 0.09}
1366987797147	updated	input={0.28; 0; -0.09}; output={-0.28; 0; 0.09}
1366987797296	updated	input={0.28; 0; -0.11}; output={-0.28; 0; 0.11}
1366987797308	updated	input={0.28; 0; -0.11}; output={-0.28; 0; 0.11}
1366987797358	updated	input={0.28; 0; -0.12}; output={-0.28; 0; 0.12}
1366987797407	updated	input={0.28; 0; -0.16}; output={-0.28; 0; 0.16}
1366987797416	updated	input={0.28; 0; -0.16}; output={-0.28; 0; 0.16}
1366987797425	updated	input={0.28; 0; -0.16}; output={-0.28; 0; 0.16}
1366987797450	updated	input={0.28; 0; -0.16}; output={-0.28; 0; 0.16}
1366987797503	updated	input={0.28; 0; -0.17}; output={-0.28; 0; 0.17}
1366987799222	updated	input={0.28; 0.01; -0.17}; output={-0.28; -0.01; 0.17}
1366987799990	updated	input={0.28; 0.02; -0.17}; output={-0.28; -0.02; 0.17}
1366987803646	updated	input={0.28; 0.01; -0.17}; output={-0.28; -0.01; 0.17}
1366987806308	updated	input={0.28; -0.18; -0.17}; output={-0.28; 0.18; 0.17}
1366987809380	updated	input={0.28; 0.21; -0.17}; output={-0.28; -0.21; 0.17}
1366987811446	updated	input={0.28; 0.21; -0.17}; output={-0.28; -0.21; 0.17}
1366987811988	updated	input={0.27; 0.21; -0.17}; output={-0.27; -0.21; 0.17}
1366987812034	updated	input={0.25; 0.21; -0.17}; output={-0.25; -0.21; 0.17}
1366987812044	updated	input={0.25; 0.21; -0.17}; output={-0.25; -0.21; 0.17}
1366987812110	updated	input={0.23; 0.21; -0.17}; output={-0.23; -0.21; 0.17}
1366987812120	updated	input={0.23; 0.21; -0.17}; output={-0.23; -0.21; 0.17}
1366987812169	updated	input={0.21; 0.21; -0.17}; output={-0.21; -0.21; 0.17}
1366987812178	updated	input={0.21; 0.21; -0.17}; output={-0.21; -0.21; 0.17}
1366987812226	updated	input={0.2; 0.21; -0.17}; output={-0.2; -0.21; 0.17}
1366987812285	updated	input={0.18; 0.21; -0.17}; output={-0.18; -0.21; 0.17}
1366987812294	updated	input={0.17; 0.21; -0.17}; output={-0.17; -0.21; 0.17}
1366987812343	updated	input={0.16; 0.21; -0.17}; output={-0.16; -0.21; 0.17}
1366987812360	updated	input={0.15; 0.21; -0.17}; output={-0.15; -0.21; 0.17}
1366987812417	updated	input={0.14; 0.21; -0.17}; output={-0.14; -0.21; 0.17}
1366987812426	updated	input={0.13; 0.21; -0.17}; output={-0.13; -0.21; 0.17}
1366987812478	updated	input={0.12; 0.21; -0.17}; output={-0.12; -0.21; 0.17}
1366987812498	updated	input={0.11; 0.21; -0.17}; output={-0.11; -0.21; 0.17}
1366987812549	updated	input={0.1; 0.21; -0.17}; output={-0.1; -0.21; 0.17}
1366987812574	updated	input={0.1; 0.21; -0.17}; output={-0.1; -0.21; 0.17}
1366987816197	updated	input={0.1; -0.06; -0.17}; output={-0.1; 0.06; 0.17}
1366987833228	updated	input={0.1; -0.06; -0.16}; output={-0.1; 0.06; 0.16}
1366987833767	updated	input={0.1; -0.06; -0.15}; output={-0.1; 0.06; 0.15}
1366987833817	updated	input={0.1; -0.06; -0.14}; output={-0.1; 0.06; 0.14}
1366987833868	updated	input={0.1; -0.06; -0.13}; output={-0.1; 0.06; 0.13}
1366987833934	updated	input={0.1; -0.06; -0.1}; output={-0.1; 0.06; 0.1}
1366987833944	updated	input={0.1; -0.06; -0.1}; output={-0.1; 0.06; 0.1}
1366987833954	updated	input={0.1; -0.06; -0.1}; output={-0.1; 0.06; 0.1}
1366987834007	updated	input={0.1; -0.06; -0.08}; output={-0.1; 0.06; 0.08}
1366987834019	updated	input={0.1; -0.06; -0.08}; output={-0.1; 0.06; 0.08}
1366987834082	updated	input={0.1; -0.06; -0.06}; output={-0.1; 0.06; 0.06}
1366987834092	updated	input={0.1; -0.06; -0.06}; output={-0.1; 0.06; 0.06}
1366987834154	updated	input={0.1; -0.06; -0.04}; output={-0.1; 0.06; 0.04}
1366987834193	updated	input={0.1; -0.06; -0.02}; output={-0.1; 0.06; 0.02}
1366987834247	updated	input={0.1; -0.06; -0.01}; output={-0.1; 0.06; 0.01}
1366987834257	updated	input={0.1; -0.06; -0.01}; output={-0.1; 0.06; 0.01}
1366987834267	updated	input={0.1; -0.06; -0.01}; output={-0.1; 0.06; 0.01}
1366987834346	updated	input={0.1; -0.06; 0}; output={-0.1; 0.06; 0}
1366987834401	updated	input={0.1; -0.06; 0.04}; output={-0.1; 0.06; -0.04}
1366987834410	updated	input={0.1; -0.06; 0.04}; output={-0.1; 0.06; -0.04}
1366987834419	updated	input={0.1; -0.06; 0.04}; output={-0.1; 0.06; -0.04}
1366987834429	updated	input={0.1; -0.06; 0.05}; output={-0.1; 0.06; -0.05}
1366987834498	updated	input={0.1; -0.06; 0.05}; output={-0.1; 0.06; -0.05}
1366987834804	updated	input={0.1; -0.06; 0.04}; output={-0.1; 0.06; -0.04}
1366987835337	updated	input={0.1; -0.06; 0.03}; output={-0.1; 0.06; -0.03}
1366987835397	updated	input={0.1; -0.06; 0.02}; output={-0.1; 0.06; -0.02}
1366987835450	updated	input={0.1; -0.06; 0}; output={-0.1; 0.06; 0}
1366987835459	updated	input={0.1; -0.06; 0}; output={-0.1; 0.06; 0}
1366987835530	updated	input={0.1; -0.06; -0.02}; output={-0.1; 0.06; 0.02}
1366987835539	updated	input={0.1; -0.06; -0.02}; output={-0.1; 0.06; 0.02}
1366987844327	updated	input={0.11; -0.06; -0.02}; output={-0.11; 0.06; 0.02}
1366987844535	updated	input={0.12; -0.06; -0.02}; output={-0.12; 0.06; 0.02}
1366987844721	updated	input={0.13; -0.06; -0.02}; output={-0.13; 0.06; 0.02}
1366987844889	updated	input={0.14; -0.06; -0.02}; output={-0.14; 0.06; 0.02}
1366987845039	updated	input={0.15; -0.06; -0.02}; output={-0.15; 0.06; 0.02}
1366987845203	updated	input={0.16; -0.06; -0.02}; output={-0.16; 0.06; 0.02}
1366987845790	updated	input={0.17; -0.06; -0.02}; output={-0.17; 0.06; 0.02}
1366987845974	updated	input={0.18; -0.06; -0.02}; output={-0.18; 0.06; 0.02}
1366987846926	updated	input={0.19; -0.06; -0.02}; output={-0.19; 0.06; 0.02}
1366987847118	updated	input={0.2; -0.06; -0.02}; output={-0.2; 0.06; 0.02}
1366987847280	updated	input={0.21; -0.06; -0.02}; output={-0.21; 0.06; 0.02}
1366987847448	updated	input={0.22; -0.06; -0.02}; output={-0.22; 0.06; 0.02}
1366987847599	updated	input={0.23; -0.06; -0.02}; output={-0.23; 0.06; 0.02}
1366987847768	updated	input={0.24; -0.06; -0.02}; output={-0.24; 0.06; 0.02}
1366987847891	updated	input={0.25; -0.06; -0.02}; output={-0.25; 0.06; 0.02}
1366987848048	updated	input={0.26; -0.06; -0.02}; output={-0.26; 0.06; 0.02}
1366987848190	updated	input={0.27; -0.06; -0.02}; output={-0.27; 0.06; 0.02}
1366987848323	updated	input={0.28; -0.06; -0.02}; output={-0.28; 0.06; 0.02}
1366987848470	updated	input={0.28; -0.06; -0.02}; output={-0.28; 0.06; 0.02}
1366987848603	updated	input={0.3; -0.06; -0.02}; output={-0.3; 0.06; 0.02}
1366987848734	updated	input={0.31; -0.06; -0.02}; output={-0.31; 0.06; 0.02}
1366987848878	updated	input={0.32; -0.06; -0.02}; output={-0.32; 0.06; 0.02}
1366987849030	updated	input={0.33; -0.06; -0.02}; output={-0.33; 0.06; 0.02}
1366987849172	updated	input={0.34; -0.06; -0.02}; output={-0.34; 0.06; 0.02}
1366987849315	updated	input={0.35; -0.06; -0.02}; output={-0.35; 0.06; 0.02}
1366987849447	updated	input={0.36; -0.06; -0.02}; output={-0.36; 0.06; 0.02}
1366987849601	updated	input={0.37; -0.06; -0.02}; output={-0.37; 0.06; 0.02}
1366987852952	updated	input={0.37; -0.06; -0.01}; output={-0.37; 0.06; 0.01}
1366987853488	updated	input={0.37; -0.06; 0}; output={-0.37; 0.06; 0}
1366987853545	updated	input={0.37; -0.06; 0.01}; output={-0.37; 0.06; -0.01}
1366987853600	updated	input={0.37; -0.06; 0.03}; output={-0.37; 0.06; -0.03}
1366987853619	updated	input={0.37; -0.06; 0.04}; output={-0.37; 0.06; -0.04}
1366987853682	updated	input={0.37; -0.06; 0.06}; output={-0.37; 0.06; -0.06}
1366987853692	updated	input={0.37; -0.06; 0.06}; output={-0.37; 0.06; -0.06}
1366987853702	updated	input={0.37; -0.06; 0.06}; output={-0.37; 0.06; -0.06}
1366987853763	updated	input={0.37; -0.06; 0.08}; output={-0.37; 0.06; -0.08}
1366987853775	updated	input={0.37; -0.06; 0.09}; output={-0.37; 0.06; -0.09}
1366987853843	updated	input={0.37; -0.06; 0.09}; output={-0.37; 0.06; -0.09}
1366987854008	updated	input={0.37; -0.06; 0.1}; output={-0.37; 0.06; -0.1}
1366987854266	updated	input={0.37; -0.06; 0.11}; output={-0.37; 0.06; -0.11}
1366987854487	updated	input={0.37; -0.06; 0.12}; output={-0.37; 0.06; -0.12}
1366987855019	updated	input={0.37; -0.06; 0.13}; output={-0.37; 0.06; -0.13}
1366987855089	updated	input={0.37; -0.06; 0.15}; output={-0.37; 0.06; -0.15}
1366987855098	updated	input={0.37; -0.06; 0.15}; output={-0.37; 0.06; -0.15}
1366987855166	updated	input={0.37; -0.06; 0.17}; output={-0.37; 0.06; -0.17}
1366987855183	updated	input={0.37; -0.06; 0.18}; output={-0.37; 0.06; -0.18}
1366987855244	updated	input={0.37; -0.06; 0.2}; output={-0.37; 0.06; -0.2}
1366987855254	updated	input={0.37; -0.06; 0.2}; output={-0.37; 0.06; -0.2}
1366987855264	updated	input={0.37; -0.06; 0.2}; output={-0.37; 0.06; -0.2}
1366987855343	updated	input={0.37; -0.06; 0.23}; output={-0.37; 0.06; -0.23}
1366987855353	updated	input={0.37; -0.06; 0.23}; output={-0.37; 0.06; -0.23}
1366987855362	updated	input={0.37; -0.06; 0.23}; output={-0.37; 0.06; -0.23}
1366987855432	updated	input={0.37; -0.06; 0.24}; output={-0.37; 0.06; -0.24}
1366987855761	updated	input={0.37; -0.06; 0.25}; output={-0.37; 0.06; -0.25}
1366987857119	updated	input={0.37; -0.06; 0.26}; output={-0.37; 0.06; -0.26}
1366987857871	updated	input={0.37; -0.06; 0.27}; output={-0.37; 0.06; -0.27}
1366987859254	updated	input={0.37; -0.06; 0.28}; output={-0.37; 0.06; -0.28}
1366987860071	updated	input={0.37; -0.06; 0.28}; output={-0.37; 0.06; -0.28}
1366987860262	updated	input={0.37; -0.06; 0.3}; output={-0.37; 0.06; -0.3}
1366987860470	updated	input={0.37; -0.06; 0.31}; output={-0.37; 0.06; -0.31}
1366987860707	updated	input={0.37; -0.06; 0.32}; output={-0.37; 0.06; -0.32}
1366987863536	updated	input={0.37; -0.1; 0.32}; output={-0.37; 0.1; -0.32}
1366987864335	updated	input={0.37; -0.37; 0.32}; output={-0.37; 0.37; -0.32}
1366987865924	updated	input={0.37; 0.22; 0.32}; output={-0.37; -0.22; -0.32}
1366987866982	updated	input={0.37; 0.56; 0.32}; output={-0.37; -0.56; -0.32}
1366987868027	updated	input={0.37; 0.7; 0.32}; output={-0.37; -0.7; -0.32}
1366987869304	updated	input={0.37; 0.77; 0.32}; output={-0.37; -0.77; -0.32}
1366987869875	updated	input={0.37; 0.78; 0.32}; output={-0.37; -0.78; -0.32}
1366987870015	updated	input={0.37; 0.79; 0.32}; output={-0.37; -0.79; -0.32}
1366987870162	updated	input={0.37; 0.8; 0.32}; output={-0.37; -0.8; -0.32}
1366987870410	updated	input={0.37; 0.81; 0.32}; output={-0.37; -0.81; -0.32}
1366987870439	solved	Training #4 (Team)
1366987875829	initialized	name="Training #5 (Team)"; target={-0.19; -0.07; -0.98}
1366987882004	updated	input={0; 0; 0.01}; output={-0.01; -0; 0.01}
1366987882587	updated	input={0; 0; 0.02}; output={-0.01; -0; 0.01}
1366987883120	updated	input={0; 0; 0.03}; output={-0.02; -0.01; 0.02}
1366987883173	updated	input={0; 0; 0.04}; output={-0.03; -0.01; 0.03}
1366987883207	updated	input={0; 0; 0.05}; output={-0.03; -0.01; 0.04}
1366987883233	updated	input={0; 0; 0.06}; output={-0.04; -0.01; 0.04}
1366987883262	updated	input={0; 0; 0.07}; output={-0.05; -0.01; 0.05}
1366987883291	updated	input={0; 0; 0.08}; output={-0.05; -0.01; 0.06}
1366987883333	updated	input={0; 0; 0.09}; output={-0.06; -0.02; 0.07}
1366987883359	updated	input={0; 0; 0.1}; output={-0.07; -0.02; 0.07}
1366987883386	updated	input={0; 0; 0.11}; output={-0.07; -0.02; 0.08}
1366987883413	updated	input={0; 0; 0.12}; output={-0.08; -0.02; 0.09}
1366987893521	updated	input={0; -0.25; 0.12}; output={-0.19; 0.2; 0.04}
1366987895246	updated	input={0; -0.26; 0.12}; output={-0.19; 0.21; 0.04}
1366987895623	updated	input={0; -0.25; 0.12}; output={-0.19; 0.2; 0.04}
1366987896162	updated	input={0; -0.24; 0.12}; output={-0.18; 0.19; 0.04}
1366987896208	updated	input={0; -0.23; 0.12}; output={-0.18; 0.18; 0.05}
1366987896241	updated	input={0; -0.22; 0.12}; output={-0.18; 0.17; 0.05}
1366987896269	updated	input={0; -0.21; 0.12}; output={-0.17; 0.16; 0.05}
1366987896297	updated	input={0; -0.2; 0.12}; output={-0.17; 0.15; 0.05}
1366987896327	updated	input={0; -0.19; 0.12}; output={-0.16; 0.15; 0.05}
1366987896370	updated	input={0; -0.18; 0.12}; output={-0.16; 0.14; 0.06}
1366987896401	updated	input={0; -0.17; 0.12}; output={-0.15; 0.13; 0.06}
1366987896436	updated	input={0; -0.16; 0.12}; output={-0.15; 0.12; 0.06}
1366987896464	updated	input={0; -0.15; 0.12}; output={-0.15; 0.11; 0.06}
1366987896499	updated	input={0; -0.14; 0.12}; output={-0.14; 0.1; 0.06}
1366987896533	updated	input={0; -0.13; 0.12}; output={-0.14; 0.09; 0.06}
1366987896607	updated	input={0; -0.12; 0.12}; output={-0.13; 0.08; 0.07}
1366987896665	updated	input={0; -0.09; 0.12}; output={-0.12; 0.06; 0.07}
1366987896675	updated	input={0; -0.09; 0.12}; output={-0.12; 0.06; 0.07}
1366987896685	updated	input={0; -0.09; 0.12}; output={-0.12; 0.06; 0.07}
1366987896717	updated	input={0; -0.08; 0.12}; output={-0.11; 0.05; 0.07}
1366987898524	updated	input={0; -0.09; 0.12}; output={-0.12; 0.06; 0.07}
1366987914277	updated	input={0; -0.09; 0.12}; output={-0.12; 0.06; 0.07}
1366987918938	updated	input={0; -0.09; 0.11}; output={-0.11; 0.06; 0.06}
1366987919466	updated	input={0; -0.09; 0.1}; output={-0.11; 0.06; 0.06}
1366987925729	updated	input={0; -0.09; 0.09}; output={-0.1; 0.06; 0.05}
1366987926258	updated	input={0; -0.09; 0.08}; output={-0.09; 0.06; 0.04}
1366987926291	updated	input={0; -0.09; 0.07}; output={-0.09; 0.07; 0.03}
1366987926329	updated	input={0; -0.09; 0.06}; output={-0.08; 0.07; 0.03}
1366987926561	updated	input={0; -0.09; 0.05}; output={-0.07; 0.07; 0.02}
1366987926881	updated	input={0; -0.09; 0.04}; output={-0.07; 0.07; 0.01}
1366987927142	updated	input={0; -0.09; 0.03}; output={-0.06; 0.07; 0.01}
1366987927419	updated	input={0; -0.09; 0.02}; output={-0.05; 0.08; -0}
1366987927665	updated	input={0; -0.09; 0.01}; output={-0.05; 0.08; -0.01}
1366987928822	updated	input={0; -0.09; 0.02}; output={-0.05; 0.08; -0}
1366987930279	updated	input={0; -0.1; 0.02}; output={-0.06; 0.08; -0}
1366987931116	updated	input={0; -0.09; 0.02}; output={-0.05; 0.08; -0}
1366987931658	updated	input={0; -0.08; 0.02}; output={-0.05; 0.07; 0}
1366987931695	updated	input={0; -0.07; 0.02}; output={-0.04; 0.06; 0}
1366987931735	updated	input={0; -0.06; 0.02}; output={-0.04; 0.05; 0}
1366987931778	updated	input={0; -0.05; 0.02}; output={-0.04; 0.04; 0.01}
1366987931810	updated	input={0; -0.04; 0.02}; output={-0.03; 0.03; 0.01}
1366987931846	updated	input={0; -0.03; 0.02}; output={-0.03; 0.02; 0.01}
1366987931880	updated	input={0; -0.02; 0.02}; output={-0.02; 0.01; 0.01}
1366987931919	updated	input={0; -0.01; 0.02}; output={-0.02; 0.01; 0.01}
1366987931952	updated	input={0; 0.01; 0.02}; output={-0.01; -0.01; 0.02}
1366987931960	updated	input={0; 0.01; 0.02}; output={-0.01; -0.01; 0.02}
1366987931993	updated	input={0; 0.02; 0.02}; output={-0; -0.02; 0.02}
1366987932028	updated	input={0; 0.03; 0.02}; output={0; -0.03; 0.02}
1366987932068	updated	input={0; 0.04; 0.02}; output={0; -0.04; 0.02}
1366987932491	updated	input={0; 0.05; 0.02}; output={0.01; -0.05; 0.02}
1366987932751	updated	input={0; 0.06; 0.02}; output={0.01; -0.06; 0.03}
1366987961801	updated	input={-0.27; 0.06; 0.02}; output={0.18; 0.06; 0.2}
1366987969869	updated	input={-0.28; 0.06; 0.02}; output={0.18; 0.07; 0.21}
1366987971999	updated	input={0.45; 0.06; 0.02}; output={-0.26; -0.25; -0.27}
1366987982902	updated	input={0.71; 0.06; 0.02}; output={-0.42; -0.37; -0.44}
1366987984221	updated	input={0.3; 0.06; 0.02}; output={-0.17; -0.19; -0.17}
1366987987461	updated	input={0.73; 0.06; 0.02}; output={-0.43; -0.38; -0.45}
1366987998021	updated	input={-0.44; 0.06; 0.02}; output={0.28; 0.14; 0.31}
1366988005381	updated	input={-0.09; 0.06; 0.02}; output={0.07; -0.02; 0.08}
1366988006265	updated	input={-0.08; 0.06; 0.02}; output={0.06; -0.02; 0.08}
1366988006416	updated	input={-0.07; 0.06; 0.02}; output={0.06; -0.03; 0.07}
1366988006573	updated	input={-0.06; 0.06; 0.02}; output={0.05; -0.03; 0.06}
1366988007577	updated	input={-0.05; 0.06; 0.02}; output={0.04; -0.03; 0.06}
1366988007762	updated	input={-0.04; 0.06; 0.02}; output={0.04; -0.04; 0.05}
1366988008256	updated	input={-0.03; 0.06; 0.02}; output={0.03; -0.04; 0.05}
1366988008802	updated	input={-0.02; 0.06; 0.02}; output={0.03; -0.05; 0.04}
1366988009122	updated	input={-0.01; 0.06; 0.02}; output={0.02; -0.05; 0.03}
1366988016593	updated	input={-0.01; 0.05; 0.02}; output={0.01; -0.04; 0.03}
1366988023606	updated	input={-0.01; 0.05; 0.03}; output={0.01; -0.04; 0.04}
1366988024197	updated	input={-0.01; 0.05; 0.02}; output={0.01; -0.04; 0.03}
1366988024428	updated	input={-0.01; 0.05; 0.01}; output={0.02; -0.04; 0.02}
1366988024685	updated	input={-0.01; 0.05; 0}; output={0.03; -0.04; 0.02}
1366988025202	updated	input={-0.01; 0.05; -0.01}; output={0.03; -0.04; 0.01}
1366988025797	updated	input={-0.01; 0.05; -0.02}; output={0.04; -0.04; 0}
1366988026170	updated	input={-0.01; 0.05; -0.03}; output={0.05; -0.03; -0.01}
1366988026706	updated	input={-0.01; 0.05; -0.04}; output={0.05; -0.03; -0.01}
1366988026771	updated	input={-0.01; 0.05; -0.05}; output={0.06; -0.03; -0.02}
1366988027058	updated	input={-0.01; 0.05; -0.06}; output={0.07; -0.03; -0.03}
1366988027408	updated	input={-0.01; 0.05; -0.07}; output={0.07; -0.03; -0.04}
1366988027787	updated	input={-0.01; 0.05; -0.08}; output={0.08; -0.03; -0.04}
1366988028124	updated	input={-0.01; 0.05; -0.09}; output={0.09; -0.02; -0.05}
1366988028637	updated	input={-0.01; 0.05; -0.1}; output={0.09; -0.02; -0.06}
1366988028671	updated	input={-0.01; 0.05; -0.11}; output={0.1; -0.02; -0.06}
1366988028719	updated	input={-0.01; 0.05; -0.12}; output={0.11; -0.02; -0.07}
1366988028769	updated	input={-0.01; 0.05; -0.13}; output={0.11; -0.02; -0.08}
1366988033032	updated	input={-0.01; 0.04; -0.13}; output={0.11; -0.01; -0.08}
1366988034686	updated	input={-0.01; 0.03; -0.13}; output={0.1; 0; -0.08}
1366988035209	updated	input={-0.01; 0.02; -0.13}; output={0.1; 0.01; -0.08}
1366988035396	updated	input={-0.01; 0.01; -0.13}; output={0.1; 0.02; -0.09}
1366988035899	updated	input={-0.01; 0.02; -0.13}; output={0.1; 0.01; -0.08}
1366988036089	updated	input={-0.01; 0.03; -0.13}; output={0.1; 0; -0.08}
1366988036265	updated	input={-0.01; 0.04; -0.13}; output={0.11; -0.01; -0.08}
1366988036808	updated	input={-0.01; 0.05; -0.13}; output={0.11; -0.02; -0.08}
1366988036853	updated	input={-0.01; 0.06; -0.13}; output={0.12; -0.02; -0.08}
1366988036889	updated	input={-0.01; 0.07; -0.13}; output={0.12; -0.03; -0.08}
1366988036925	updated	input={-0.01; 0.08; -0.13}; output={0.13; -0.04; -0.07}
1366988037426	updated	input={-0.01; 0.09; -0.13}; output={0.13; -0.05; -0.07}
1366988046946	updated	input={-0.01; 0.1; -0.13}; output={0.14; -0.06; -0.07}
1366988047129	updated	input={-0.01; 0.11; -0.13}; output={0.14; -0.07; -0.07}
1366988047734	updated	input={-0.01; 0.12; -0.13}; output={0.14; -0.08; -0.07}
1366988048135	updated	input={-0.01; 0.13; -0.13}; output={0.15; -0.09; -0.06}
1366988048307	updated	input={-0.01; 0.14; -0.13}; output={0.15; -0.1; -0.06}
1366988048580	updated	input={-0.01; 0.15; -0.13}; output={0.16; -0.1; -0.06}
1366988048807	updated	input={-0.01; 0.16; -0.13}; output={0.16; -0.11; -0.06}
1366988049017	updated	input={-0.01; 0.17; -0.13}; output={0.17; -0.12; -0.06}
1366988049230	updated	input={-0.01; 0.18; -0.13}; output={0.17; -0.13; -0.06}
1366988054779	updated	input={-0.01; 0.19; -0.13}; output={0.18; -0.14; -0.05}
1366988054985	updated	input={-0.01; 0.2; -0.13}; output={0.18; -0.15; -0.05}
1366988055512	updated	input={-0.01; 0.21; -0.13}; output={0.18; -0.16; -0.05}
1366988055553	updated	input={-0.01; 0.22; -0.13}; output={0.19; -0.17; -0.05}
1366988055801	updated	input={-0.01; 0.23; -0.13}; output={0.19; -0.17; -0.05}
1366988056339	updated	input={-0.01; 0.24; -0.13}; output={0.2; -0.18; -0.05}
1366988056378	updated	input={-0.01; 0.25; -0.13}; output={0.2; -0.19; -0.04}
1366988056417	updated	input={-0.01; 0.26; -0.13}; output={0.21; -0.2; -0.04}
1366988056477	updated	input={-0.01; 0.28; -0.13}; output={0.22; -0.22; -0.04}
1366988056486	updated	input={-0.01; 0.28; -0.13}; output={0.22; -0.22; -0.04}
1366988056532	updated	input={-0.01; 0.28; -0.13}; output={0.22; -0.22; -0.04}
1366988056572	updated	input={-0.01; 0.3; -0.13}; output={0.22; -0.24; -0.03}
1366988056620	updated	input={-0.01; 0.32; -0.13}; output={0.23; -0.25; -0.03}
1366988056631	updated	input={-0.01; 0.32; -0.13}; output={0.23; -0.25; -0.03}
1366988056680	updated	input={-0.01; 0.34; -0.13}; output={0.24; -0.27; -0.03}
1366988056689	updated	input={-0.01; 0.34; -0.13}; output={0.24; -0.27; -0.03}
1366988056748	updated	input={-0.01; 0.36; -0.13}; output={0.25; -0.29; -0.02}
1366988056756	updated	input={-0.01; 0.36; -0.13}; output={0.25; -0.29; -0.02}
1366988056806	updated	input={-0.01; 0.37; -0.13}; output={0.25; -0.3; -0.02}
1366988056886	updated	input={-0.01; 0.4; -0.13}; output={0.27; -0.32; -0.02}
1366988056896	updated	input={-0.01; 0.41; -0.13}; output={0.27; -0.33; -0.01}
1366988056905	updated	input={-0.01; 0.41; -0.13}; output={0.27; -0.33; -0.01}
1366988056949	updated	input={-0.01; 0.42; -0.13}; output={0.28; -0.34; -0.01}
1366988056958	updated	input={-0.01; 0.42; -0.13}; output={0.28; -0.34; -0.01}
1366988057001	updated	input={-0.01; 0.44; -0.13}; output={0.29; -0.36; -0.01}
1366988057010	updated	input={-0.01; 0.44; -0.13}; output={0.29; -0.36; -0.01}
1366988057066	updated	input={-0.01; 0.46; -0.13}; output={0.29; -0.38; -0.01}
1366988057076	updated	input={-0.01; 0.46; -0.13}; output={0.29; -0.38; -0.01}
1366988057119	updated	input={-0.01; 0.47; -0.13}; output={0.3; -0.39; -0}
1366988057166	updated	input={-0.01; 0.48; -0.13}; output={0.3; -0.39; -0}
1366988057228	updated	input={-0.01; 0.51; -0.13}; output={0.32; -0.42; 0}
1366988057237	updated	input={-0.01; 0.51; -0.13}; output={0.32; -0.42; 0}
1366988057246	updated	input={-0.01; 0.51; -0.13}; output={0.32; -0.42; 0}
1366988057310	updated	input={-0.01; 0.53; -0.13}; output={0.33; -0.44; 0.01}
1366988057330	updated	input={-0.01; 0.54; -0.13}; output={0.33; -0.45; 0.01}
1366988057372	updated	input={-0.01; 0.55; -0.13}; output={0.33; -0.46; 0.01}
1366988057382	updated	input={-0.01; 0.55; -0.13}; output={0.33; -0.46; 0.01}
1366988057425	updated	input={-0.01; 0.56; -0.13}; output={0.34; -0.46; 0.01}
1366988057479	updated	input={-0.01; 0.57; -0.13}; output={0.34; -0.47; 0.01}
1366988057497	updated	input={-0.01; 0.57; -0.13}; output={0.34; -0.47; 0.01}
1366988097217	updated	input={0; 0.57; -0.13}; output={0.34; -0.48; 0.01}
1366988097517	updated	input={0.01; 0.57; -0.13}; output={0.33; -0.48; 0}
1366988097703	updated	input={0.02; 0.57; -0.13}; output={0.32; -0.49; -0.01}
1366988097875	updated	input={0.03; 0.57; -0.13}; output={0.32; -0.49; -0.01}
1366988098042	updated	input={0.04; 0.57; -0.13}; output={0.31; -0.5; -0.02}
1366988098251	updated	input={0.05; 0.57; -0.13}; output={0.31; -0.5; -0.02}
1366988101760	updated	input={0.06; 0.57; -0.13}; output={0.3; -0.5; -0.03}
1366988101950	updated	input={0.07; 0.57; -0.13}; output={0.29; -0.51; -0.04}
1366988102154	updated	input={0.08; 0.57; -0.13}; output={0.29; -0.51; -0.04}
1366988102302	updated	input={0.09; 0.57; -0.13}; output={0.28; -0.52; -0.05}
1366988102467	updated	input={0.1; 0.57; -0.13}; output={0.28; -0.52; -0.06}
1366988102978	updated	input={0.09; 0.57; -0.13}; output={0.28; -0.52; -0.05}
1366988103198	updated	input={0.08; 0.57; -0.13}; output={0.29; -0.51; -0.04}
1366988103391	updated	input={0.07; 0.57; -0.13}; output={0.29; -0.51; -0.04}
1366988103817	updated	input={0.06; 0.57; -0.13}; output={0.3; -0.5; -0.03}
1366988104225	updated	input={0.07; 0.57; -0.13}; output={0.29; -0.51; -0.04}
1366988107767	updated	input={0.07; 0.59; -0.13}; output={0.3; -0.53; -0.03}
1366988112202	updated	input={0.07; 0.6; -0.13}; output={0.31; -0.54; -0.03}
1366988114527	updated	input={0.07; 0.61; -0.13}; output={0.31; -0.54; -0.03}
1366988116004	updated	input={0.07; 0.62; -0.13}; output={0.32; -0.55; -0.03}
1366988117374	updated	input={0.07; 0.63; -0.13}; output={0.32; -0.56; -0.03}
1366988120453	updated	input={0.07; 0.64; -0.13}; output={0.32; -0.57; -0.03}
1366988121778	updated	input={0.07; 0.65; -0.13}; output={0.33; -0.58; -0.02}
1366988122797	updated	input={0.07; 0.66; -0.13}; output={0.33; -0.59; -0.02}
1366988126345	updated	input={0.07; 0.67; -0.13}; output={0.34; -0.6; -0.02}
1366988128562	updated	input={0.07; 0.68; -0.13}; output={0.34; -0.61; -0.02}
1366988129903	updated	input={0.07; 0.69; -0.13}; output={0.35; -0.61; -0.02}
1366988140556	updated	input={0.07; 0.68; -0.13}; output={0.34; -0.61; -0.02}
1366988141094	updated	input={0.07; 0.67; -0.13}; output={0.34; -0.6; -0.02}
1366988141144	updated	input={0.07; 0.66; -0.13}; output={0.33; -0.59; -0.02}
1366988141197	updated	input={0.07; 0.64; -0.13}; output={0.32; -0.57; -0.03}
1366988141206	updated	input={0.07; 0.64; -0.13}; output={0.32; -0.57; -0.03}
1366988141262	updated	input={0.07; 0.62; -0.13}; output={0.32; -0.55; -0.03}
1366988141271	updated	input={0.07; 0.62; -0.13}; output={0.32; -0.55; -0.03}
1366988141327	updated	input={0.07; 0.6; -0.13}; output={0.31; -0.54; -0.03}
1366988141338	updated	input={0.07; 0.6; -0.13}; output={0.31; -0.54; -0.03}
1366988141396	updated	input={0.07; 0.57; -0.13}; output={0.29; -0.51; -0.04}
1366988141406	updated	input={0.07; 0.57; -0.13}; output={0.29; -0.51; -0.04}
1366988141459	updated	input={0.07; 0.56; -0.13}; output={0.29; -0.5; -0.04}
1366988141470	updated	input={0.07; 0.56; -0.13}; output={0.29; -0.5; -0.04}
1366988141531	updated	input={0.07; 0.54; -0.13}; output={0.28; -0.48; -0.04}
1366988141540	updated	input={0.07; 0.54; -0.13}; output={0.28; -0.48; -0.04}
1366988141596	updated	input={0.07; 0.52; -0.13}; output={0.27; -0.46; -0.05}
1366988141609	updated	input={0.07; 0.52; -0.13}; output={0.27; -0.46; -0.05}
1366988141663	updated	input={0.07; 0.5; -0.13}; output={0.26; -0.45; -0.05}
1366988141672	updated	input={0.07; 0.5; -0.13}; output={0.26; -0.45; -0.05}
1366988141724	updated	input={0.07; 0.48; -0.13}; output={0.25; -0.43; -0.05}
1366988141734	updated	input={0.07; 0.48; -0.13}; output={0.25; -0.43; -0.05}
1366988141792	updated	input={0.07; 0.46; -0.13}; output={0.25; -0.41; -0.06}
1366988141801	updated	input={0.07; 0.46; -0.13}; output={0.25; -0.41; -0.06}
1366988141856	updated	input={0.07; 0.44; -0.13}; output={0.24; -0.39; -0.06}
1366988141866	updated	input={0.07; 0.44; -0.13}; output={0.24; -0.39; -0.06}
1366988141937	updated	input={0.07; 0.42; -0.13}; output={0.23; -0.38; -0.07}
1366988141947	updated	input={0.07; 0.41; -0.13}; output={0.22; -0.37; -0.07}
1366988141999	updated	input={0.07; 0.41; -0.13}; output={0.22; -0.37; -0.07}
1366988142104	updated	input={0.07; 0.37; -0.13}; output={0.21; -0.33; -0.07}
1366988142115	updated	input={0.07; 0.36; -0.13}; output={0.2; -0.32; -0.08}
1366988142124	updated	input={0.07; 0.36; -0.13}; output={0.2; -0.32; -0.08}
1366988142154	updated	input={0.07; 0.35; -0.13}; output={0.2; -0.32; -0.08}
1366988142231	updated	input={0.07; 0.33; -0.13}; output={0.19; -0.3; -0.08}
1366988142241	updated	input={0.07; 0.33; -0.13}; output={0.19; -0.3; -0.08}
1366988142251	updated	input={0.07; 0.32; -0.13}; output={0.18; -0.29; -0.08}
1366988142261	updated	input={0.07; 0.32; -0.13}; output={0.18; -0.29; -0.08}
1366988142332	updated	input={0.07; 0.3; -0.13}; output={0.18; -0.27; -0.09}
1366988142342	updated	input={0.07; 0.28; -0.13}; output={0.17; -0.25; -0.09}
1366988142357	updated	input={0.07; 0.28; -0.13}; output={0.17; -0.25; -0.09}
1366988142410	updated	input={0.07; 0.27; -0.13}; output={0.16; -0.24; -0.09}
1366988142420	updated	input={0.07; 0.27; -0.13}; output={0.16; -0.24; -0.09}
1366988142430	updated	input={0.07; 0.27; -0.13}; output={0.16; -0.24; -0.09}
1366988142509	updated	input={0.07; 0.24; -0.13}; output={0.15; -0.22; -0.1}
1366988142519	updated	input={0.07; 0.24; -0.13}; output={0.15; -0.22; -0.1}
1366988142529	updated	input={0.07; 0.24; -0.13}; output={0.15; -0.22; -0.1}
1366988142614	updated	input={0.07; 0.21; -0.13}; output={0.14; -0.19; -0.1}
1366988142629	updated	input={0.07; 0.2; -0.13}; output={0.13; -0.18; -0.1}
1366988142676	updated	input={0.07; 0.19; -0.13}; output={0.13; -0.17; -0.11}
1366988142748	updated	input={0.07; 0.17; -0.13}; output={0.12; -0.16; -0.11}
1366988142758	updated	input={0.07; 0.17; -0.13}; output={0.12; -0.16; -0.11}
1366988142768	updated	input={0.07; 0.16; -0.13}; output={0.11; -0.15; -0.11}
1366988142779	updated	input={0.07; 0.16; -0.13}; output={0.11; -0.15; -0.11}
1366988142858	updated	input={0.07; 0.14; -0.13}; output={0.1; -0.13; -0.12}
1366988142867	updated	input={0.07; 0.13; -0.13}; output={0.1; -0.12; -0.12}
1366988142877	updated	input={0.07; 0.13; -0.13}; output={0.1; -0.12; -0.12}
1366988142932	updated	input={0.07; 0.11; -0.13}; output={0.09; -0.1; -0.12}
1366988142940	updated	input={0.07; 0.11; -0.13}; output={0.09; -0.1; -0.12}
1366988142950	updated	input={0.07; 0.11; -0.13}; output={0.09; -0.1; -0.12}
1366988143012	updated	input={0.07; 0.09; -0.13}; output={0.08; -0.09; -0.12}
1366988143024	updated	input={0.07; 0.08; -0.13}; output={0.08; -0.08; -0.13}
1366988143079	updated	input={0.07; 0.07; -0.13}; output={0.07; -0.07; -0.13}
1366988143090	updated	input={0.07; 0.06; -0.13}; output={0.07; -0.06; -0.13}
1366988143158	updated	input={0.07; 0.04; -0.13}; output={0.06; -0.04; -0.13}
1366988143167	updated	input={0.07; 0.04; -0.13}; output={0.06; -0.04; -0.13}
1366988143176	updated	input={0.07; 0.04; -0.13}; output={0.06; -0.04; -0.13}
1366988143233	updated	input={0.07; 0.02; -0.13}; output={0.05; -0.03; -0.14}
1366988143244	updated	input={0.07; 0.02; -0.13}; output={0.05; -0.03; -0.14}
1366988143310	updated	input={0.07; 0; -0.13}; output={0.04; -0.01; -0.14}
1366988143320	updated	input={0.07; -0.01; -0.13}; output={0.04; 0; -0.14}
1366988143378	updated	input={0.07; -0.02; -0.13}; output={0.03; 0.01; -0.14}
1366988143387	updated	input={0.07; -0.03; -0.13}; output={0.03; 0.02; -0.15}
1366988143444	updated	input={0.07; -0.04; -0.13}; output={0.03; 0.03; -0.15}
1366988143453	updated	input={0.07; -0.05; -0.13}; output={0.02; 0.04; -0.15}
1366988143525	updated	input={0.07; -0.07; -0.13}; output={0.01; 0.05; -0.15}
1366988143534	updated	input={0.07; -0.07; -0.13}; output={0.01; 0.05; -0.15}
1366988143544	updated	input={0.07; -0.07; -0.13}; output={0.01; 0.05; -0.15}
1366988143604	updated	input={0.07; -0.09; -0.13}; output={0; 0.07; -0.16}
1366988143624	updated	input={0.07; -0.09; -0.13}; output={0; 0.07; -0.16}
1366988143687	updated	input={0.07; -0.12; -0.13}; output={-0.01; 0.1; -0.16}
1366988143696	updated	input={0.07; -0.12; -0.13}; output={-0.01; 0.1; -0.16}
1366988143706	updated	input={0.07; -0.12; -0.13}; output={-0.01; 0.1; -0.16}
1366988143791	updated	input={0.07; -0.15; -0.13}; output={-0.02; 0.12; -0.17}
1366988143800	updated	input={0.07; -0.15; -0.13}; output={-0.02; 0.12; -0.17}
1366988143811	updated	input={0.07; -0.15; -0.13}; output={-0.02; 0.12; -0.17}
1366988143869	updated	input={0.07; -0.17; -0.13}; output={-0.03; 0.14; -0.17}
1366988143883	updated	input={0.07; -0.18; -0.13}; output={-0.04; 0.15; -0.17}
1366988143964	updated	input={0.07; -0.2; -0.13}; output={-0.05; 0.17; -0.18}
1366988143972	updated	input={0.07; -0.21; -0.13}; output={-0.05; 0.18; -0.18}
1366988143982	updated	input={0.07; -0.21; -0.13}; output={-0.05; 0.18; -0.18}
1366988144047	updated	input={0.07; -0.22; -0.13}; output={-0.05; 0.19; -0.18}
1366988144056	updated	input={0.07; -0.23; -0.13}; output={-0.06; 0.19; -0.18}
1366988144115	updated	input={0.07; -0.25; -0.13}; output={-0.07; 0.21; -0.19}
1366988144124	updated	input={0.07; -0.25; -0.13}; output={-0.07; 0.21; -0.19}
1366988144138	updated	input={0.07; -0.25; -0.13}; output={-0.07; 0.21; -0.19}
1366988144221	updated	input={0.07; -0.28; -0.13}; output={-0.08; 0.24; -0.19}
1366988144231	updated	input={0.07; -0.28; -0.13}; output={-0.08; 0.24; -0.19}
1366988144241	updated	input={0.07; -0.28; -0.13}; output={-0.08; 0.24; -0.19}
1366988144313	updated	input={0.07; -0.3; -0.13}; output={-0.09; 0.26; -0.2}
1366988144322	updated	input={0.07; -0.31; -0.13}; output={-0.09; 0.27; -0.2}
1366988144384	updated	input={0.07; -0.33; -0.13}; output={-0.1; 0.28; -0.2}
1366988144394	updated	input={0.07; -0.33; -0.13}; output={-0.1; 0.28; -0.2}
1366988144421	updated	input={0.07; -0.34; -0.13}; output={-0.11; 0.29; -0.2}
1366988144486	updated	input={0.07; -0.36; -0.13}; output={-0.12; 0.31; -0.21}
1366988144494	updated	input={0.07; -0.37; -0.13}; output={-0.12; 0.32; -0.21}
1366988144503	updated	input={0.07; -0.37; -0.13}; output={-0.12; 0.32; -0.21}
1366988144564	updated	input={0.07; -0.38; -0.13}; output={-0.12; 0.33; -0.21}
1366988144604	updated	input={0.07; -0.4; -0.13}; output={-0.13; 0.34; -0.21}
1366988144663	updated	input={0.07; -0.42; -0.13}; output={-0.14; 0.36; -0.22}
1366988144726	updated	input={0.07; -0.42; -0.13}; output={-0.14; 0.36; -0.22}
1366988144737	updated	input={0.07; -0.43; -0.13}; output={-0.15; 0.37; -0.22}
1366988144748	updated	input={0.07; -0.43; -0.13}; output={-0.15; 0.37; -0.22}
1366988144809	updated	input={0.07; -0.43; -0.13}; output={-0.15; 0.37; -0.22}
1366988145065	updated	input={0.07; -0.44; -0.13}; output={-0.15; 0.38; -0.22}
1366988145601	updated	input={0.07; -0.45; -0.13}; output={-0.16; 0.39; -0.22}
1366988145679	updated	input={0.07; -0.47; -0.13}; output={-0.16; 0.41; -0.23}
1366988145690	updated	input={0.07; -0.47; -0.13}; output={-0.16; 0.41; -0.23}
1366988145752	updated	input={0.07; -0.49; -0.13}; output={-0.17; 0.42; -0.23}
1366988145761	updated	input={0.07; -0.5; -0.13}; output={-0.18; 0.43; -0.23}
1366988145835	updated	input={0.07; -0.52; -0.13}; output={-0.19; 0.45; -0.24}
1366988145845	updated	input={0.07; -0.52; -0.13}; output={-0.19; 0.45; -0.24}
1366988145854	updated	input={0.07; -0.52; -0.13}; output={-0.19; 0.45; -0.24}
1366988145916	updated	input={0.07; -0.54; -0.13}; output={-0.2; 0.47; -0.24}
1366988145945	updated	input={0.07; -0.55; -0.13}; output={-0.2; 0.48; -0.24}
1366988146006	updated	input={0.07; -0.56; -0.13}; output={-0.2; 0.48; -0.24}
1366988146016	updated	input={0.07; -0.56; -0.13}; output={-0.2; 0.48; -0.24}
1366988146026	updated	input={0.07; -0.56; -0.13}; output={-0.2; 0.48; -0.24}
1366988146097	updated	input={0.07; -0.59; -0.13}; output={-0.22; 0.51; -0.25}
1366988146110	updated	input={0.07; -0.59; -0.13}; output={-0.22; 0.51; -0.25}
1366988157521	updated	input={0.07; -0.6; -0.13}; output={-0.22; 0.52; -0.25}
1366988158057	updated	input={0.07; -0.61; -0.13}; output={-0.23; 0.53; -0.25}
1366988158113	updated	input={0.07; -0.62; -0.13}; output={-0.23; 0.54; -0.25}
1366988158178	updated	input={0.07; -0.64; -0.13}; output={-0.24; 0.56; -0.26}
1366988158194	updated	input={0.07; -0.64; -0.13}; output={-0.24; 0.56; -0.26}
1366988158263	updated	input={0.07; -0.67; -0.13}; output={-0.25; 0.58; -0.26}
1366988158274	updated	input={0.07; -0.67; -0.13}; output={-0.25; 0.58; -0.26}
1366988158284	updated	input={0.07; -0.67; -0.13}; output={-0.25; 0.58; -0.26}
1366988158374	updated	input={0.07; -0.68; -0.13}; output={-0.26; 0.59; -0.26}
1366988158436	updated	input={0.07; -0.72; -0.13}; output={-0.27; 0.63; -0.27}
1366988158444	updated	input={0.07; -0.72; -0.13}; output={-0.27; 0.63; -0.27}
1366988158453	updated	input={0.07; -0.73; -0.13}; output={-0.28; 0.63; -0.27}
1366988158462	updated	input={0.07; -0.73; -0.13}; output={-0.28; 0.63; -0.27}
1366988158526	updated	input={0.07; -0.73; -0.13}; output={-0.28; 0.63; -0.27}
1366988158586	updated	input={0.07; -0.76; -0.13}; output={-0.29; 0.66; -0.28}
1366988158600	updated	input={0.07; -0.77; -0.13}; output={-0.3; 0.67; -0.28}
1366988158609	updated	input={0.07; -0.77; -0.13}; output={-0.3; 0.67; -0.28}
1366988158690	updated	input={0.07; -0.8; -0.13}; output={-0.31; 0.7; -0.29}
1366988158701	updated	input={0.07; -0.8; -0.13}; output={-0.31; 0.7; -0.29}
1366988158711	updated	input={0.07; -0.8; -0.13}; output={-0.31; 0.7; -0.29}
1366988158721	updated	input={0.07; -0.81; -0.13}; output={-0.31; 0.7; -0.29}
1366988158809	updated	input={0.07; -0.83; -0.13}; output={-0.32; 0.72; -0.29}
1366988158818	updated	input={0.07; -0.84; -0.13}; output={-0.33; 0.73; -0.29}
1366988158830	updated	input={0.07; -0.84; -0.13}; output={-0.33; 0.73; -0.29}
1366988158894	updated	input={0.07; -0.85; -0.13}; output={-0.33; 0.74; -0.29}
1366988158917	updated	input={0.07; -0.85; -0.13}; output={-0.33; 0.74; -0.29}
1366988159254	updated	input={0.07; -0.86; -0.13}; output={-0.34; 0.75; -0.3}
1366988159721	updated	input={0.07; -0.87; -0.13}; output={-0.34; 0.76; -0.3}
1366988159887	updated	input={0.07; -0.88; -0.13}; output={-0.35; 0.77; -0.3}
1366988160028	updated	input={0.07; -0.89; -0.13}; output={-0.35; 0.77; -0.3}
1366988170367	updated	input={0.08; -0.89; -0.13}; output={-0.36; 0.77; -0.31}
1366988170692	updated	input={0.09; -0.89; -0.13}; output={-0.36; 0.77; -0.32}
1366988171237	updated	input={0.1; -0.89; -0.13}; output={-0.37; 0.76; -0.32}
1366988172047	updated	input={0.11; -0.89; -0.13}; output={-0.37; 0.76; -0.33}
1366988173295	updated	input={0.12; -0.89; -0.13}; output={-0.38; 0.75; -0.33}
1366988173686	updated	input={0.13; -0.89; -0.13}; output={-0.39; 0.75; -0.34}
1366988174107	updated	input={0.14; -0.89; -0.13}; output={-0.39; 0.74; -0.35}
1366988174497	updated	input={0.15; -0.89; -0.13}; output={-0.4; 0.74; -0.35}
1366988174857	updated	input={0.16; -0.89; -0.13}; output={-0.4; 0.74; -0.36}
1366988175154	updated	input={0.17; -0.89; -0.13}; output={-0.41; 0.73; -0.37}
1366988175401	updated	input={0.18; -0.89; -0.13}; output={-0.42; 0.73; -0.37}
1366988178465	updated	input={0.19; -0.89; -0.13}; output={-0.42; 0.72; -0.38}
1366988178690	updated	input={0.2; -0.89; -0.13}; output={-0.43; 0.72; -0.39}
1366988178885	updated	input={0.21; -0.89; -0.13}; output={-0.43; 0.71; -0.39}
1366988179089	updated	input={0.22; -0.89; -0.13}; output={-0.44; 0.71; -0.4}
1366988182288	updated	input={0.22; -0.89; -0.12}; output={-0.45; 0.71; -0.39}
1366988182917	updated	input={0.22; -0.89; -0.13}; output={-0.44; 0.71; -0.4}
1366988183455	updated	input={0.22; -0.89; -0.14}; output={-0.43; 0.71; -0.41}
1366988183536	updated	input={0.22; -0.89; -0.16}; output={-0.42; 0.71; -0.42}
1366988183546	updated	input={0.22; -0.89; -0.16}; output={-0.42; 0.71; -0.42}
1366988183649	updated	input={0.22; -0.89; -0.19}; output={-0.4; 0.72; -0.44}
1366988183659	updated	input={0.22; -0.89; -0.19}; output={-0.4; 0.72; -0.44}
1366988183669	updated	input={0.22; -0.89; -0.19}; output={-0.4; 0.72; -0.44}
1366988183789	updated	input={0.22; -0.89; -0.2}; output={-0.39; 0.72; -0.45}
1366988184032	updated	input={0.22; -0.89; -0.21}; output={-0.39; 0.72; -0.46}
1366988184444	updated	input={0.22; -0.89; -0.22}; output={-0.38; 0.72; -0.47}
1366988184860	updated	input={0.22; -0.89; -0.23}; output={-0.38; 0.73; -0.47}
1366988185267	updated	input={0.22; -0.89; -0.24}; output={-0.37; 0.73; -0.48}
1366988185583	updated	input={0.22; -0.89; -0.25}; output={-0.36; 0.73; -0.49}
1366988185893	updated	input={0.22; -0.89; -0.26}; output={-0.36; 0.73; -0.5}
1366988186196	updated	input={0.22; -0.89; -0.27}; output={-0.35; 0.73; -0.5}
1366988186453	updated	input={0.22; -0.89; -0.28}; output={-0.34; 0.74; -0.51}
1366988186675	updated	input={0.22; -0.89; -0.28}; output={-0.34; 0.74; -0.51}
1366988186925	updated	input={0.22; -0.89; -0.3}; output={-0.33; 0.74; -0.52}
1366988196983	updated	input={0.22; -0.9; -0.3}; output={-0.33; 0.75; -0.53}
1366988197560	updated	input={0.22; -0.89; -0.3}; output={-0.33; 0.74; -0.52}
1366988198089	updated	input={0.22; -0.88; -0.3}; output={-0.32; 0.73; -0.52}
1366988198164	updated	input={0.22; -0.86; -0.3}; output={-0.32; 0.71; -0.52}
1366988198173	updated	input={0.22; -0.86; -0.3}; output={-0.32; 0.71; -0.52}
1366988198265	updated	input={0.22; -0.83; -0.3}; output={-0.3; 0.69; -0.51}
1366988198276	updated	input={0.22; -0.83; -0.3}; output={-0.3; 0.69; -0.51}
1366988198285	updated	input={0.22; -0.83; -0.3}; output={-0.3; 0.69; -0.51}
1366988198358	updated	input={0.22; -0.81; -0.3}; output={-0.29; 0.67; -0.51}
1366988198370	updated	input={0.22; -0.8; -0.3}; output={-0.29; 0.66; -0.51}
1366988198443	updated	input={0.22; -0.78; -0.3}; output={-0.28; 0.64; -0.51}
1366988198454	updated	input={0.22; -0.77; -0.3}; output={-0.28; 0.63; -0.5}
1366988198464	updated	input={0.22; -0.77; -0.3}; output={-0.28; 0.63; -0.5}
1366988198576	updated	input={0.22; -0.74; -0.3}; output={-0.26; 0.61; -0.5}
1366988198586	updated	input={0.22; -0.73; -0.3}; output={-0.26; 0.6; -0.5}
1366988198598	updated	input={0.22; -0.73; -0.3}; output={-0.26; 0.6; -0.5}
1366988198610	updated	input={0.22; -0.73; -0.3}; output={-0.26; 0.6; -0.5}
1366988198693	updated	input={0.22; -0.7; -0.3}; output={-0.25; 0.57; -0.49}
1366988198703	updated	input={0.22; -0.7; -0.3}; output={-0.25; 0.57; -0.49}
1366988198713	updated	input={0.22; -0.69; -0.3}; output={-0.24; 0.56; -0.49}
1366988198724	updated	input={0.22; -0.69; -0.3}; output={-0.24; 0.56; -0.49}
1366988198826	updated	input={0.22; -0.66; -0.3}; output={-0.23; 0.54; -0.48}
1366988198837	updated	input={0.22; -0.66; -0.3}; output={-0.23; 0.54; -0.48}
1366988198848	updated	input={0.22; -0.65; -0.3}; output={-0.22; 0.53; -0.48}
1366988198859	updated	input={0.22; -0.65; -0.3}; output={-0.22; 0.53; -0.48}
1366988198953	updated	input={0.22; -0.62; -0.3}; output={-0.21; 0.5; -0.48}
1366988198963	updated	input={0.22; -0.62; -0.3}; output={-0.21; 0.5; -0.48}
1366988198975	updated	input={0.22; -0.62; -0.3}; output={-0.21; 0.5; -0.48}
1366988198985	updated	input={0.22; -0.61; -0.3}; output={-0.21; 0.49; -0.47}
1366988199081	updated	input={0.22; -0.57; -0.3}; output={-0.19; 0.46; -0.47}
1366988199092	updated	input={0.22; -0.57; -0.3}; output={-0.19; 0.46; -0.47}
1366988199103	updated	input={0.22; -0.56; -0.3}; output={-0.18; 0.45; -0.47}
1366988199112	updated	input={0.22; -0.56; -0.3}; output={-0.18; 0.45; -0.47}
1366988199189	updated	input={0.22; -0.55; -0.3}; output={-0.18; 0.44; -0.46}
1366988199212	updated	input={0.22; -0.54; -0.3}; output={-0.17; 0.43; -0.46}
1366988199225	updated	input={0.22; -0.54; -0.3}; output={-0.17; 0.43; -0.46}
1366988199297	updated	input={0.22; -0.52; -0.3}; output={-0.17; 0.41; -0.46}
1366988199307	updated	input={0.22; -0.51; -0.3}; output={-0.16; 0.41; -0.46}
1366988199332	updated	input={0.22; -0.5; -0.3}; output={-0.16; 0.4; -0.45}
1366988199409	updated	input={0.22; -0.48; -0.3}; output={-0.15; 0.38; -0.45}
1366988199417	updated	input={0.22; -0.48; -0.3}; output={-0.15; 0.38; -0.45}
1366988199427	updated	input={0.22; -0.48; -0.3}; output={-0.15; 0.38; -0.45}
1366988199439	updated	input={0.22; -0.48; -0.3}; output={-0.15; 0.38; -0.45}
1366988199537	updated	input={0.22; -0.44; -0.3}; output={-0.13; 0.34; -0.44}
1366988199550	updated	input={0.22; -0.44; -0.3}; output={-0.13; 0.34; -0.44}
1366988199559	updated	input={0.22; -0.44; -0.3}; output={-0.13; 0.34; -0.44}
1366988199569	updated	input={0.22; -0.44; -0.3}; output={-0.13; 0.34; -0.44}
1366988199663	updated	input={0.22; -0.41; -0.3}; output={-0.12; 0.32; -0.44}
1366988199673	updated	input={0.22; -0.4; -0.3}; output={-0.11; 0.31; -0.44}
1366988199695	updated	input={0.22; -0.39; -0.3}; output={-0.11; 0.3; -0.43}
1366988199789	updated	input={0.22; -0.37; -0.3}; output={-0.1; 0.28; -0.43}
1366988199798	updated	input={0.22; -0.36; -0.3}; output={-0.1; 0.27; -0.43}
1366988199808	updated	input={0.22; -0.36; -0.3}; output={-0.1; 0.27; -0.43}
1366988199819	updated	input={0.22; -0.36; -0.3}; output={-0.1; 0.27; -0.43}
1366988199921	updated	input={0.22; -0.33; -0.3}; output={-0.08; 0.25; -0.42}
1366988199930	updated	input={0.22; -0.32; -0.3}; output={-0.08; 0.24; -0.42}
1366988199940	updated	input={0.22; -0.32; -0.3}; output={-0.08; 0.24; -0.42}
1366988199950	updated	input={0.22; -0.32; -0.3}; output={-0.08; 0.24; -0.42}
1366988200051	updated	input={0.22; -0.28; -0.3}; output={-0.06; 0.2; -0.41}
1366988200061	updated	input={0.22; -0.28; -0.3}; output={-0.06; 0.2; -0.41}
1366988200078	updated	input={0.22; -0.28; -0.3}; output={-0.06; 0.2; -0.41}
1366988200089	updated	input={0.22; -0.27; -0.3}; output={-0.06; 0.19; -0.41}
1366988200171	updated	input={0.22; -0.25; -0.3}; output={-0.05; 0.18; -0.41}
1366988200180	updated	input={0.22; -0.25; -0.3}; output={-0.05; 0.18; -0.41}
1366988200189	updated	input={0.22; -0.24; -0.3}; output={-0.04; 0.17; -0.41}
1366988200198	updated	input={0.22; -0.24; -0.3}; output={-0.04; 0.17; -0.41}
1366988200301	updated	input={0.22; -0.21; -0.3}; output={-0.03; 0.14; -0.4}
1366988200310	updated	input={0.22; -0.21; -0.3}; output={-0.03; 0.14; -0.4}
1366988200321	updated	input={0.22; -0.2; -0.3}; output={-0.02; 0.13; -0.4}
1366988200331	updated	input={0.22; -0.2; -0.3}; output={-0.02; 0.13; -0.4}
1366988200427	updated	input={0.22; -0.17; -0.3}; output={-0.01; 0.11; -0.39}
1366988200437	updated	input={0.22; -0.17; -0.3}; output={-0.01; 0.11; -0.39}
1366988200447	updated	input={0.22; -0.16; -0.3}; output={-0.01; 0.1; -0.39}
1366988200457	updated	input={0.22; -0.16; -0.3}; output={-0.01; 0.1; -0.39}
1366988200544	updated	input={0.22; -0.13; -0.3}; output={0.01; 0.07; -0.39}
1366988200553	updated	input={0.22; -0.13; -0.3}; output={0.01; 0.07; -0.39}
1366988200562	updated	input={0.22; -0.13; -0.3}; output={0.01; 0.07; -0.39}
1366988200573	updated	input={0.22; -0.13; -0.3}; output={0.01; 0.07; -0.39}
1366988200659	updated	input={0.22; -0.1; -0.3}; output={0.02; 0.04; -0.38}
1366988200669	updated	input={0.22; -0.1; -0.3}; output={0.02; 0.04; -0.38}
1366988200680	updated	input={0.22; -0.09; -0.3}; output={0.02; 0.04; -0.38}
1366988200760	updated	input={0.22; -0.08; -0.3}; output={0.03; 0.03; -0.38}
1366988200791	updated	input={0.22; -0.08; -0.3}; output={0.03; 0.03; -0.38}
1366988200867	updated	input={0.22; -0.04; -0.3}; output={0.05; -0.01; -0.37}
1366988200877	updated	input={0.22; -0.04; -0.3}; output={0.05; -0.01; -0.37}
1366988200891	updated	input={0.22; -0.03; -0.3}; output={0.05; -0.02; -0.37}
1366988200912	updated	input={0.22; -0.02; -0.3}; output={0.05; -0.03; -0.37}
1366988200994	updated	input={0.22; 0; -0.3}; output={0.06; -0.04; -0.36}
1366988201006	updated	input={0.22; 0; -0.3}; output={0.06; -0.04; -0.36}
1366988201016	updated	input={0.22; 0.01; -0.3}; output={0.07; -0.05; -0.36}
1366988201029	updated	input={0.22; 0.01; -0.3}; output={0.07; -0.05; -0.36}
1366988201114	updated	input={0.22; 0.03; -0.3}; output={0.08; -0.07; -0.36}
1366988201124	updated	input={0.22; 0.03; -0.3}; output={0.08; -0.07; -0.36}
1366988201134	updated	input={0.22; 0.03; -0.3}; output={0.08; -0.07; -0.36}
1366988201216	updated	input={0.22; 0.07; -0.3}; output={0.09; -0.1; -0.35}
1366988201224	updated	input={0.22; 0.07; -0.3}; output={0.09; -0.1; -0.35}
1366988201234	updated	input={0.22; 0.07; -0.3}; output={0.09; -0.1; -0.35}
1366988201244	updated	input={0.22; 0.08; -0.3}; output={0.1; -0.11; -0.35}
1366988201339	updated	input={0.22; 0.11; -0.3}; output={0.11; -0.14; -0.34}
1366988201348	updated	input={0.22; 0.11; -0.3}; output={0.11; -0.14; -0.34}
1366988201359	updated	input={0.22; 0.11; -0.3}; output={0.11; -0.14; -0.34}
1366988201370	updated	input={0.22; 0.12; -0.3}; output={0.12; -0.15; -0.34}
1366988201456	updated	input={0.22; 0.14; -0.3}; output={0.12; -0.17; -0.34}
1366988201465	updated	input={0.22; 0.15; -0.3}; output={0.13; -0.18; -0.34}
1366988201475	updated	input={0.22; 0.15; -0.3}; output={0.13; -0.18; -0.34}
1366988201570	updated	input={0.22; 0.18; -0.3}; output={0.14; -0.2; -0.33}
1366988201580	updated	input={0.22; 0.18; -0.3}; output={0.14; -0.2; -0.33}
1366988201589	updated	input={0.22; 0.18; -0.3}; output={0.14; -0.2; -0.33}
1366988201598	updated	input={0.22; 0.18; -0.3}; output={0.14; -0.2; -0.33}
1366988201680	updated	input={0.22; 0.19; -0.3}; output={0.15; -0.21; -0.33}
1366988204341	updated	input={0.21; 0.19; -0.3}; output={0.15; -0.21; -0.32}
1366988205227	updated	input={0.22; 0.19; -0.3}; output={0.15; -0.21; -0.33}
1366988205499	updated	input={0.23; 0.19; -0.3}; output={0.14; -0.21; -0.34}
1366988205741	updated	input={0.24; 0.19; -0.3}; output={0.13; -0.22; -0.34}
1366988205897	updated	input={0.25; 0.19; -0.3}; output={0.13; -0.22; -0.35}
1366988206088	updated	input={0.26; 0.19; -0.3}; output={0.12; -0.23; -0.36}
1366988206275	updated	input={0.27; 0.19; -0.3}; output={0.12; -0.23; -0.36}
1366988206425	updated	input={0.28; 0.19; -0.3}; output={0.11; -0.24; -0.37}
1366988206599	updated	input={0.28; 0.19; -0.3}; output={0.11; -0.24; -0.37}
1366988206759	updated	input={0.3; 0.19; -0.3}; output={0.1; -0.25; -0.38}
1366988206957	updated	input={0.31; 0.19; -0.3}; output={0.09; -0.25; -0.39}
1366988207140	updated	input={0.32; 0.19; -0.3}; output={0.09; -0.25; -0.4}
1366988207331	updated	input={0.33; 0.19; -0.3}; output={0.08; -0.26; -0.4}
1366988207540	updated	input={0.34; 0.19; -0.3}; output={0.07; -0.26; -0.41}
1366988207771	updated	input={0.35; 0.19; -0.3}; output={0.07; -0.27; -0.42}
1366988207975	updated	input={0.36; 0.19; -0.3}; output={0.06; -0.27; -0.42}
1366988209750	updated	input={0.36; 0.18; -0.3}; output={0.06; -0.26; -0.42}
1366988210288	updated	input={0.36; 0.17; -0.3}; output={0.05; -0.25; -0.43}
1366988210364	updated	input={0.36; 0.15; -0.3}; output={0.04; -0.24; -0.43}
1366988210374	updated	input={0.36; 0.15; -0.3}; output={0.04; -0.24; -0.43}
1366988210458	updated	input={0.36; 0.12; -0.3}; output={0.03; -0.21; -0.43}
1366988210467	updated	input={0.36; 0.12; -0.3}; output={0.03; -0.21; -0.43}
1366988210477	updated	input={0.36; 0.12; -0.3}; output={0.03; -0.21; -0.43}
1366988210584	updated	input={0.36; 0.08; -0.3}; output={0.01; -0.18; -0.44}
1366988210596	updated	input={0.36; 0.08; -0.3}; output={0.01; -0.18; -0.44}
1366988210606	updated	input={0.36; 0.08; -0.3}; output={0.01; -0.18; -0.44}
1366988210616	updated	input={0.36; 0.07; -0.3}; output={0.01; -0.17; -0.44}
1366988210709	updated	input={0.36; 0.05; -0.3}; output={-0; -0.15; -0.45}
1366988210720	updated	input={0.36; 0.04; -0.3}; output={-0; -0.14; -0.45}
1366988210735	updated	input={0.36; 0.04; -0.3}; output={-0; -0.14; -0.45}
1366988210838	updated	input={0.36; 0.01; -0.3}; output={-0.02; -0.11; -0.45}
1366988210848	updated	input={0.36; 0; -0.3}; output={-0.02; -0.1; -0.46}
1366988210859	updated	input={0.36; 0; -0.3}; output={-0.02; -0.1; -0.46}
1366988210870	updated	input={0.36; 0; -0.3}; output={-0.02; -0.1; -0.46}
1366988210956	updated	input={0.36; -0.03; -0.3}; output={-0.04; -0.08; -0.46}
1366988210966	updated	input={0.36; -0.03; -0.3}; output={-0.04; -0.08; -0.46}
1366988210978	updated	input={0.36; -0.04; -0.3}; output={-0.04; -0.07; -0.46}
1366988210991	updated	input={0.36; -0.04; -0.3}; output={-0.04; -0.07; -0.46}
1366988211099	updated	input={0.36; -0.07; -0.3}; output={-0.05; -0.04; -0.47}
1366988211109	updated	input={0.36; -0.07; -0.3}; output={-0.05; -0.04; -0.47}
1366988211120	updated	input={0.36; -0.08; -0.3}; output={-0.06; -0.03; -0.47}
1366988211129	updated	input={0.36; -0.08; -0.3}; output={-0.06; -0.03; -0.47}
1366988211232	updated	input={0.36; -0.11; -0.3}; output={-0.07; -0.01; -0.48}
1366988211242	updated	input={0.36; -0.12; -0.3}; output={-0.08; 0; -0.48}
1366988211251	updated	input={0.36; -0.12; -0.3}; output={-0.08; 0; -0.48}
1366988211262	updated	input={0.36; -0.12; -0.3}; output={-0.08; 0; -0.48}
1366988211351	updated	input={0.36; -0.12; -0.3}; output={-0.08; 0; -0.48}
1366988211458	updated	input={0.36; -0.13; -0.3}; output={-0.08; 0.01; -0.48}
1366988211573	updated	input={0.36; -0.14; -0.3}; output={-0.08; 0.02; -0.48}
1366988211719	updated	input={0.36; -0.15; -0.3}; output={-0.09; 0.03; -0.48}
1366988211859	updated	input={0.36; -0.16; -0.3}; output={-0.09; 0.04; -0.49}
1366988212007	updated	input={0.36; -0.17; -0.3}; output={-0.1; 0.04; -0.49}
1366988212161	updated	input={0.36; -0.18; -0.3}; output={-0.1; 0.05; -0.49}
1366988212294	updated	input={0.36; -0.19; -0.3}; output={-0.11; 0.06; -0.49}
1366988212478	updated	input={0.36; -0.2; -0.3}; output={-0.11; 0.07; -0.49}
1366988213309	updated	input={0.37; -0.2; -0.3}; output={-0.12; 0.07; -0.5}
1366988213530	updated	input={0.38; -0.2; -0.3}; output={-0.12; 0.06; -0.51}
1366988213716	updated	input={0.39; -0.2; -0.3}; output={-0.13; 0.06; -0.51}
1366988213876	updated	input={0.4; -0.2; -0.3}; output={-0.13; 0.05; -0.52}
1366988214065	updated	input={0.41; -0.2; -0.3}; output={-0.14; 0.05; -0.53}
1366988214247	updated	input={0.42; -0.2; -0.3}; output={-0.15; 0.04; -0.53}
1366988214823	updated	input={0.43; -0.2; -0.3}; output={-0.15; 0.04; -0.54}
1366988215195	updated	input={0.44; -0.2; -0.3}; output={-0.16; 0.04; -0.54}
1366988216066	updated	input={0.45; -0.2; -0.3}; output={-0.17; 0.03; -0.55}
1366988216362	updated	input={0.46; -0.2; -0.3}; output={-0.17; 0.03; -0.56}
1366988216681	updated	input={0.47; -0.2; -0.3}; output={-0.18; 0.02; -0.56}
1366988216988	updated	input={0.48; -0.2; -0.3}; output={-0.18; 0.02; -0.57}
1366988217333	updated	input={0.49; -0.2; -0.3}; output={-0.19; 0.01; -0.58}
1366988217712	updated	input={0.5; -0.2; -0.3}; output={-0.2; 0.01; -0.58}
1366988218087	updated	input={0.51; -0.2; -0.3}; output={-0.2; 0; -0.59}
1366988218391	updated	input={0.52; -0.2; -0.3}; output={-0.21; 0; -0.6}
1366988219225	updated	input={0.53; -0.2; -0.3}; output={-0.21; -0; -0.6}
1366988220035	updated	input={0.54; -0.2; -0.3}; output={-0.22; -0.01; -0.61}
1366988222545	updated	input={0.54; -0.21; -0.3}; output={-0.22; 0; -0.61}
1366988223077	updated	input={0.54; -0.22; -0.3}; output={-0.23; 0.01; -0.61}
1366988223180	updated	input={0.54; -0.25; -0.3}; output={-0.24; 0.04; -0.62}
1366988223235	updated	input={0.54; -0.26; -0.3}; output={-0.25; 0.04; -0.62}
1366988223340	updated	input={0.54; -0.28; -0.3}; output={-0.26; 0.06; -0.63}
1366988223350	updated	input={0.54; -0.3; -0.3}; output={-0.26; 0.08; -0.63}
1366988223362	updated	input={0.54; -0.3; -0.3}; output={-0.26; 0.08; -0.63}
1366988223371	updated	input={0.54; -0.3; -0.3}; output={-0.26; 0.08; -0.63}
1366988223381	updated	input={0.54; -0.31; -0.3}; output={-0.27; 0.09; -0.63}
1366988223482	updated	input={0.54; -0.34; -0.3}; output={-0.28; 0.11; -0.64}
1366988223492	updated	input={0.54; -0.34; -0.3}; output={-0.28; 0.11; -0.64}
1366988223501	updated	input={0.54; -0.34; -0.3}; output={-0.28; 0.11; -0.64}
1366988223511	updated	input={0.54; -0.35; -0.3}; output={-0.29; 0.12; -0.64}
1366988223522	updated	input={0.54; -0.35; -0.3}; output={-0.29; 0.12; -0.64}
1366988223636	updated	input={0.54; -0.39; -0.3}; output={-0.3; 0.16; -0.65}
1366988223646	updated	input={0.54; -0.39; -0.3}; output={-0.3; 0.16; -0.65}
1366988223656	updated	input={0.54; -0.39; -0.3}; output={-0.3; 0.16; -0.65}
1366988223667	updated	input={0.54; -0.4; -0.3}; output={-0.31; 0.17; -0.65}
1366988223677	updated	input={0.54; -0.4; -0.3}; output={-0.31; 0.17; -0.65}
1366988223787	updated	input={0.54; -0.42; -0.3}; output={-0.32; 0.18; -0.65}
1366988223796	updated	input={0.54; -0.42; -0.3}; output={-0.32; 0.18; -0.65}
1366988223810	updated	input={0.54; -0.42; -0.3}; output={-0.32; 0.18; -0.65}
1366988224068	updated	input={0.54; -0.43; -0.3}; output={-0.32; 0.19; -0.65}
1366988227579	updated	input={0.55; -0.43; -0.3}; output={-0.33; 0.19; -0.66}
1366988227800	updated	input={0.56; -0.43; -0.3}; output={-0.33; 0.18; -0.67}
1366988228018	updated	input={0.56; -0.43; -0.3}; output={-0.33; 0.18; -0.67}
1366988228180	updated	input={0.57; -0.43; -0.3}; output={-0.34; 0.18; -0.67}
1366988229354	updated	input={0.59; -0.43; -0.3}; output={-0.35; 0.17; -0.69}
1366988229648	updated	input={0.6; -0.43; -0.3}; output={-0.36; 0.17; -0.69}
1366988229851	updated	input={0.61; -0.43; -0.3}; output={-0.36; 0.16; -0.7}
1366988230053	updated	input={0.62; -0.43; -0.3}; output={-0.37; 0.16; -0.7}
1366988231300	updated	input={0.61; -0.43; -0.3}; output={-0.36; 0.16; -0.7}
1366988231537	updated	input={0.6; -0.43; -0.3}; output={-0.36; 0.17; -0.69}
1366988231722	updated	input={0.59; -0.43; -0.3}; output={-0.35; 0.17; -0.69}
1366988232427	updated	input={0.57; -0.43; -0.3}; output={-0.34; 0.18; -0.67}
1366988232646	updated	input={0.56; -0.43; -0.3}; output={-0.33; 0.18; -0.67}
1366988232879	updated	input={0.56; -0.43; -0.3}; output={-0.33; 0.18; -0.67}
1366988233114	updated	input={0.55; -0.43; -0.3}; output={-0.33; 0.19; -0.66}
1366988234346	updated	input={0.55; -0.43; -0.31}; output={-0.32; 0.19; -0.67}
1366988235032	updated	input={0.55; -0.43; -0.32}; output={-0.31; 0.19; -0.67}
1366988235550	updated	input={0.55; -0.43; -0.33}; output={-0.31; 0.19; -0.68}
1366988235652	updated	input={0.55; -0.43; -0.35}; output={-0.29; 0.2; -0.7}
1366988235663	updated	input={0.55; -0.43; -0.36}; output={-0.29; 0.2; -0.7}
1366988235769	updated	input={0.55; -0.43; -0.39}; output={-0.27; 0.21; -0.72}
1366988235779	updated	input={0.55; -0.43; -0.4}; output={-0.26; 0.21; -0.73}
1366988235790	updated	input={0.55; -0.43; -0.4}; output={-0.26; 0.21; -0.73}
1366988235799	updated	input={0.55; -0.43; -0.4}; output={-0.26; 0.21; -0.73}
1366988235893	updated	input={0.55; -0.43; -0.43}; output={-0.24; 0.21; -0.75}
1366988235904	updated	input={0.55; -0.43; -0.43}; output={-0.24; 0.21; -0.75}
1366988235919	updated	input={0.55; -0.43; -0.43}; output={-0.24; 0.21; -0.75}
1366988235942	updated	input={0.55; -0.43; -0.44}; output={-0.24; 0.21; -0.76}
1366988236036	updated	input={0.55; -0.43; -0.45}; output={-0.23; 0.22; -0.77}
1366988236047	updated	input={0.55; -0.43; -0.45}; output={-0.23; 0.22; -0.77}
1366988236490	updated	input={0.55; -0.43; -0.46}; output={-0.22; 0.22; -0.78}
1366988236707	updated	input={0.55; -0.43; -0.47}; output={-0.22; 0.22; -0.78}
1366988236899	updated	input={0.55; -0.43; -0.48}; output={-0.21; 0.22; -0.79}
1366988241079	updated	input={0.55; -0.42; -0.48}; output={-0.2; 0.21; -0.79}
1366988241612	updated	input={0.55; -0.41; -0.48}; output={-0.2; 0.2; -0.79}
1366988241703	updated	input={0.55; -0.39; -0.48}; output={-0.19; 0.19; -0.78}
1366988241718	updated	input={0.55; -0.38; -0.48}; output={-0.19; 0.18; -0.78}
1366988241834	updated	input={0.55; -0.35; -0.48}; output={-0.17; 0.15; -0.78}
1366988241848	updated	input={0.55; -0.34; -0.48}; output={-0.17; 0.14; -0.77}
1366988241880	updated	input={0.55; -0.33; -0.48}; output={-0.17; 0.13; -0.77}
1366988241890	updated	input={0.55; -0.33; -0.48}; output={-0.17; 0.13; -0.77}
1366988241991	updated	input={0.55; -0.3; -0.48}; output={-0.15; 0.11; -0.77}
1366988242002	updated	input={0.55; -0.3; -0.48}; output={-0.15; 0.11; -0.77}
1366988242013	updated	input={0.55; -0.28; -0.48}; output={-0.14; 0.09; -0.76}
1366988242024	updated	input={0.55; -0.28; -0.48}; output={-0.14; 0.09; -0.76}
1366988242035	updated	input={0.55; -0.28; -0.48}; output={-0.14; 0.09; -0.76}
1366988242146	updated	input={0.55; -0.26; -0.48}; output={-0.13; 0.07; -0.76}
1366988242156	updated	input={0.55; -0.25; -0.48}; output={-0.13; 0.06; -0.76}
1366988242168	updated	input={0.55; -0.24; -0.48}; output={-0.13; 0.05; -0.76}
1366988242177	updated	input={0.55; -0.24; -0.48}; output={-0.13; 0.05; -0.76}
1366988242276	updated	input={0.55; -0.21; -0.48}; output={-0.11; 0.03; -0.75}
1366988242286	updated	input={0.55; -0.21; -0.48}; output={-0.11; 0.03; -0.75}
1366988242297	updated	input={0.55; -0.21; -0.48}; output={-0.11; 0.03; -0.75}
1366988242308	updated	input={0.55; -0.2; -0.48}; output={-0.11; 0.02; -0.75}
1366988242324	updated	input={0.55; -0.2; -0.48}; output={-0.11; 0.02; -0.75}
1366988242437	updated	input={0.55; -0.16; -0.48}; output={-0.09; -0.02; -0.74}
1366988242457	updated	input={0.55; -0.16; -0.48}; output={-0.09; -0.02; -0.74}
1366988242469	updated	input={0.55; -0.15; -0.48}; output={-0.09; -0.02; -0.74}
1366988242484	updated	input={0.55; -0.15; -0.48}; output={-0.09; -0.02; -0.74}
1366988242494	updated	input={0.55; -0.14; -0.48}; output={-0.08; -0.03; -0.74}
1366988242592	updated	input={0.55; -0.12; -0.48}; output={-0.07; -0.05; -0.73}
1366988242604	updated	input={0.55; -0.11; -0.48}; output={-0.07; -0.06; -0.73}
1366988242619	updated	input={0.55; -0.11; -0.48}; output={-0.07; -0.06; -0.73}
1366988242634	updated	input={0.55; -0.1; -0.48}; output={-0.06; -0.07; -0.73}
1366988242743	updated	input={0.55; -0.07; -0.48}; output={-0.05; -0.09; -0.73}
1366988242754	updated	input={0.55; -0.06; -0.48}; output={-0.05; -0.1; -0.72}
1366988242765	updated	input={0.55; -0.06; -0.48}; output={-0.05; -0.1; -0.72}
1366988242774	updated	input={0.55; -0.06; -0.48}; output={-0.05; -0.1; -0.72}
1366988242786	updated	input={0.55; -0.06; -0.48}; output={-0.05; -0.1; -0.72}
1366988242889	updated	input={0.55; -0.06; -0.48}; output={-0.05; -0.1; -0.72}
1366988242989	updated	input={0.55; -0.05; -0.48}; output={-0.04; -0.11; -0.72}
1366988243110	updated	input={0.55; -0.04; -0.48}; output={-0.04; -0.12; -0.72}
1366988243242	updated	input={0.55; -0.03; -0.48}; output={-0.03; -0.13; -0.72}
1366988243384	updated	input={0.55; -0.02; -0.48}; output={-0.03; -0.14; -0.72}
1366988243516	updated	input={0.55; -0.01; -0.48}; output={-0.02; -0.15; -0.71}
1366988246522	updated	input={0.55; -0.01; -0.49}; output={-0.02; -0.15; -0.72}
1366988247051	updated	input={0.55; -0.01; -0.5}; output={-0.01; -0.14; -0.73}
1366988247152	updated	input={0.55; -0.01; -0.53}; output={0.01; -0.14; -0.75}
1366988247162	updated	input={0.55; -0.01; -0.53}; output={0.01; -0.14; -0.75}
1366988247179	updated	input={0.55; -0.01; -0.53}; output={0.01; -0.14; -0.75}
1366988247292	updated	input={0.55; -0.01; -0.56}; output={0.03; -0.13; -0.77}
1366988247302	updated	input={0.55; -0.01; -0.56}; output={0.03; -0.13; -0.77}
1366988247313	updated	input={0.55; -0.01; -0.57}; output={0.04; -0.13; -0.78}
1366988247324	updated	input={0.55; -0.01; -0.57}; output={0.04; -0.13; -0.78}
1366988247433	updated	input={0.55; -0.01; -0.61}; output={0.06; -0.12; -0.81}
1366988247443	updated	input={0.55; -0.01; -0.61}; output={0.06; -0.12; -0.81}
1366988247453	updated	input={0.55; -0.01; -0.61}; output={0.06; -0.12; -0.81}
1366988247463	updated	input={0.55; -0.01; -0.61}; output={0.06; -0.12; -0.81}
1366988247852	updated	input={0.55; -0.01; -0.62}; output={0.07; -0.12; -0.82}
1366988248144	updated	input={0.55; -0.01; -0.63}; output={0.07; -0.12; -0.82}
1366988248341	updated	input={0.55; -0.01; -0.64}; output={0.08; -0.12; -0.83}
1366988248522	updated	input={0.55; -0.01; -0.65}; output={0.09; -0.12; -0.84}
1366988248725	updated	input={0.55; -0.01; -0.66}; output={0.09; -0.12; -0.85}
1366988248943	updated	input={0.55; -0.01; -0.67}; output={0.1; -0.11; -0.85}
1366988249166	updated	input={0.55; -0.01; -0.68}; output={0.11; -0.11; -0.86}
1366988249683	updated	input={0.55; -0.01; -0.69}; output={0.11; -0.11; -0.87}
1366988253636	updated	input={0.54; -0.01; -0.69}; output={0.12; -0.11; -0.86}
1366988253899	updated	input={0.53; -0.01; -0.69}; output={0.13; -0.1; -0.85}
1366988254142	updated	input={0.54; -0.01; -0.69}; output={0.12; -0.11; -0.86}
1366988254337	updated	input={0.55; -0.01; -0.69}; output={0.11; -0.11; -0.87}
1366988254477	updated	input={0.56; -0.01; -0.69}; output={0.11; -0.11; -0.87}
1366988254653	updated	input={0.56; -0.01; -0.69}; output={0.11; -0.11; -0.87}
1366988254818	updated	input={0.57; -0.01; -0.69}; output={0.1; -0.12; -0.88}
1366988254956	updated	input={0.59; -0.01; -0.69}; output={0.09; -0.13; -0.89}
1366988255139	updated	input={0.6; -0.01; -0.69}; output={0.08; -0.13; -0.9}
1366988255306	updated	input={0.61; -0.01; -0.69}; output={0.08; -0.14; -0.91}
1366988255477	updated	input={0.62; -0.01; -0.69}; output={0.07; -0.14; -0.91}
1366988255662	updated	input={0.63; -0.01; -0.69}; output={0.07; -0.15; -0.92}
1366988256079	updated	input={0.64; -0.01; -0.69}; output={0.06; -0.15; -0.93}
1366988256291	updated	input={0.65; -0.01; -0.69}; output={0.05; -0.15; -0.93}
1366988256465	updated	input={0.66; -0.01; -0.69}; output={0.05; -0.16; -0.94}
1366988256604	updated	input={0.67; -0.01; -0.69}; output={0.04; -0.16; -0.95}
1366988256760	updated	input={0.68; -0.01; -0.69}; output={0.03; -0.17; -0.95}
1366988256909	updated	input={0.69; -0.01; -0.69}; output={0.03; -0.17; -0.96}
1366988257076	updated	input={0.7; -0.01; -0.69}; output={0.02; -0.18; -0.97}
1366988257252	updated	input={0.71; -0.01; -0.69}; output={0.02; -0.18; -0.97}
1366988257403	updated	input={0.72; -0.01; -0.69}; output={0.01; -0.18; -0.98}
1366988258615	updated	input={0.71; -0.01; -0.69}; output={0.02; -0.18; -0.97}
1366988259545	updated	input={0.71; -0.02; -0.69}; output={0.01; -0.17; -0.98}
[truncated: 8,484 more rows]
