# Supplementary material for: Data on multi-actor parameter design tasks by engineering students with variable problem size, coupling, and team size
Source: Data Brief. 2018 Aug 31;20:1079–84. doi: 10.1016/j.dib.2018.08.162 (PMC6140357; doi:10.1016/j.dib.2018.08.162)
Supplement: Supplementary file 2 — Supplementary material [file mmc2.zip › data/raw/session5/experiment005.json]

{"name":"experiment005","numberDesigners":3,"trainingModels":[{"name":"Training #1 (Individual)","couplingMatrix":[[1,0,0],[0,1,0],[0,0,1]],"targetVector":[1,1,1],"inputIndices":[[0],[1],[2]],"outputIndices":[[0],[1],[2]],"inputLabels":["Size","Stability","Voltage"],"outputLabels":["Delta","Alpha","Epsilon"]},{"name":"Training #2 (Individual)","couplingMatrix":[[-1,0,0,0,0,0],[0,1,0,0,0,0],[0,0,-1,0,0,0],[0,0,0,-1,0,0],[0,0,0,0,1,0],[0,0,0,0,0,-1]],"targetVector":[-0.71391,-0.70024,-0.83316,-0.55303,-0.99269,-0.12072],"inputIndices":[[0,1],[2,3],[4,5]],"outputIndices":[[0,1],[2,3],[4,5]],"inputLabels":["Speed","Torque","Diameter","Flexibility","Volume","Capacity"],"outputLabels":["Rho","Gamma","Iota","Psi","Theta","Omicron"]},{"name":"Training #3 (Individual)","couplingMatrix":[[-0.34536,-0.93847,0,0,0,0],[-0.93847,0.34536,0,0,0,0],[0,0,-0.6785,-0.7346,0,0],[0,0,-0.7346,0.6785,0,0],[0,0,0,0,-0.89153,-0.45297],[0,0,0,0,-0.45297,0.89153]],"targetVector":[-0.96094,-0.27675,-0.49038,-0.87151,-0.64352,-0.76543],"inputIndices":[[0,1],[2,3],[4,5]],"outputIndices":[[0,1],[2,3],[4,5]],"inputLabels":["Length","Resistance","Power","Shielding","Temperature","Acceleration"],"outputLabels":["Omega","Mu","Zeta","Tau","Sigma","Kappa"]},{"name":"Training #4 (Team)","couplingMatrix":[[1,0,0],[0,1,0],[0,0,-1]],"targetVector":[-0.87616,-0.44003,-0.19677],"inputIndices":[[0],[1],[2]],"outputIndices":[[2],[0],[1]],"inputLabels":["Stiffness","Insulation","Flux"],"outputLabels":["Pi","Beta","Delta"]},{"name":"Training #5 (Team)","couplingMatrix":[[-0.14642,-0.44778,0.88207],[-0.971,0.23543,-0.041671],[-0.189,-0.86259,-0.46927]],"targetVector":[-0.16738,-0.551,-0.81755],"inputIndices":[[0],[1],[2]],"outputIndices":[[0],[1],[2]],"inputLabels":["Mass","Size","Stability"],"outputLabels":["Alpha","Epsilon","Rho"]}],"experimentModels":[{"name":"Hallowed Sign (Individual)","couplingMatrix":[[-0.60403,-0.79696,0,0,0,0],[-0.79696,0.60403,0,0,0,0],[0,0,-0.89549,-0.44508,0,0],[0,0,-0.44508,0.89549,0,0],[0,0,0,0,-0.98066,-0.19573],[0,0,0,0,-0.19573,0.98066]],"targetVector":[-0.055218,-0.99847,-0.37832,-0.92567,-0.01848,-0.99983],"inputIndices":[[0,1],[2,3],[4,5]],"outputIndices":[[0,1],[2,3],[4,5]],"inputLabels":["Speed","Torque","Diameter","Flexibility","Volume","Capacity"],"outputLabels":["Omega","Mu","Zeta","Tau","Sigma","Kappa"]},{"name":"Towering Test (Team)","couplingMatrix":[[-1,0,0],[0,1,0],[0,0,1]],"targetVector":[-0.28513,-0.7177,-0.6353],"inputIndices":[[0],[1],[2]],"outputIndices":[[2],[0],[1]],"inputLabels":["Length","Resistance","Power"],"outputLabels":["Psi","Theta","Omicron"]},{"name":"Better Behavior (Team)","couplingMatrix":[[-0.65617,0.64407,0.39321],[-0.68259,-0.28442,-0.67319],[-0.32174,-0.71012,0.62626]],"targetVector":[-0.79521,-0.41066,-0.44608],"inputIndices":[[0],[],[1,2]],"outputIndices":[[0],[],[1,2]],"inputLabels":["Voltage","Speed","Torque"],"outputLabels":["Beta","Delta","Alpha"]},{"name":"Statuesque Name (Individual)","couplingMatrix":[[-0.53984,-0.20648,-0.81605,0,0,0,0,0,0],[-0.38105,-0.80449,0.45563,0,0,0,0,0,0],[-0.75058,0.55693,0.35562,0,0,0,0,0,0],[0,0,0,-0.52428,0.7912,0.31486,0,0,0],[0,0,0,-0.54046,-0.023441,-0.84104,0,0,0],[0,0,0,-0.65805,-0.61111,0.4399,0,0,0],[0,0,0,0,0,0,-0.6639,0.44845,0.59844],[0,0,0,0,0,0,-0.61505,0.12775,-0.77807],[0,0,0,0,0,0,-0.42538,-0.88463,0.19101]],"targetVector":[-0.74922,-0.3017,-0.58961,-0.54665,-0.72702,-0.41546,-0.2179,-0.69218,-0.68804],"inputIndices":[[0,1,2],[3,4,5],[6,7,8]],"outputIndices":[[0,1,2],[3,4,5],[6,7,8]],"inputLabels":["Stiffness","Insulation","Flux","Mass","Size","Stability","Voltage","Speed","Torque"],"outputLabels":["Gamma","Iota","Psi","Theta","Omicron","Omega","Mu","Zeta","Tau"]},{"name":"Flat Sleep (Individual)","couplingMatrix":[[-0.52795,0.84926,0.00497,0,0,0,0,0,0],[-0.65249,-0.40186,-0.64247,0,0,0,0,0,0],[-0.54363,-0.34243,0.7663,0,0,0,0,0,0],[0,0,0,-0.64608,-0.16973,-0.74416,0,0,0],[0,0,0,-0.47187,-0.67751,0.5642,0,0,0],[0,0,0,-0.59993,0.71567,0.35763,0,0,0],[0,0,0,0,0,0,-0.74133,0.62741,0.2383],[0,0,0,0,0,0,-0.51205,-0.29922,-0.80515],[0,0,0,0,0,0,-0.43385,-0.71891,0.54308]],"targetVector":[-0.19092,-0.83405,-0.5176,-0.13321,-0.75041,-0.6474,-0.68241,-0.26542,-0.68108],"inputIndices":[[0,1,2],[3,4,5],[6,7,8]],"outputIndices":[[0,1,2],[3,4,5],[6,7,8]],"inputLabels":["Diameter","Flexibility","Volume","Capacity","Length","Resistance","Power","Shielding","Temperature"],"outputLabels":["Sigma","Kappa","Pi","Beta","Delta","Alpha","Epsilon","Rho","Gamma"]},{"name":"Breezy Rain (Individual)","couplingMatrix":[[-1,0,0,0,0,0,0,0,0],[0,1,0,0,0,0,0,0,0],[0,0,-1,0,0,0,0,0,0],[0,0,0,-1,0,0,0,0,0],[0,0,0,0,1,0,0,0,0],[0,0,0,0,0,1,0,0,0],[0,0,0,0,0,0,1,0,0],[0,0,0,0,0,0,0,1,0],[0,0,0,0,0,0,0,0,1]],"targetVector":[-0.6985,-0.14575,-0.70061,-0.98214,-0.1399,-0.12585,-0.12142,-0.9186,-0.37609],"inputIndices":[[0,1,2],[3,4,5],[6,7,8]],"outputIndices":[[0,1,2],[3,4,5],[6,7,8]],"inputLabels":["Voltage","Speed","Torque","Diameter","Flexibility","Volume","Capacity","Length","Resistance"],"outputLabels":["Gamma","Iota","Psi","Theta","Omicron","Omega","Mu","Zeta","Tau"]},{"name":"Thinkable Ink (Individual)","couplingMatrix":[[1,0,0,0,0,0,0,0,0,0,0,0,0,0,0,0,0,0],[0,1,0,0,0,0,0,0,0,0,0,0,0,0,0,0,0,0],[0,0,1,0,0,0,0,0,0,0,0,0,0,0,0,0,0,0],[0,0,0,1,0,0,0,0,0,0,0,0,0,0,0,0,0,0],[0,0,0,0,-1,0,0,0,0,0,0,0,0,0,0,0,0,0],[0,0,0,0,0,1,0,0,0,0,0,0,0,0,0,0,0,0],[0,0,0,0,0,0,1,0,0,0,0,0,0,0,0,0,0,0],[0,0,0,0,0,0,0,1,0,0,0,0,0,0,0,0,0,0],[0,0,0,0,0,0,0,0,-1,0,0,0,0,0,0,0,0,0],[0,0,0,0,0,0,0,0,0,-1,0,0,0,0,0,0,0,0],[0,0,0,0,0,0,0,0,0,0,-1,0,0,0,0,0,0,0],[0,0,0,0,0,0,0,0,0,0,0,1,0,0,0,0,0,0],[0,0,0,0,0,0,0,0,0,0,0,0,-1,0,0,0,0,0],[0,0,0,0,0,0,0,0,0,0,0,0,0,1,0,0,0,0],[0,0,0,0,0,0,0,0,0,0,0,0,0,0,-1,0,0,0],[0,0,0,0,0,0,0,0,0,0,0,0,0,0,0,-1,0,0],[0,0,0,0,0,0,0,0,0,0,0,0,0,0,0,0,-1,0],[0,0,0,0,0,0,0,0,0,0,0,0,0,0,0,0,0,1]],"targetVector":[-0.62125,-0.55489,-0.055196,-0.23454,-0.23631,-0.43846,-0.18801,-0.35492,-0.50439,-0.20929,-0.58681,-0.44287,-0.096631,-0.42805,-0.11073,-0.11858,-0.82843,-0.30793],"inputIndices":[[0,1,2,3,4,5],[6,7,8,9,10,11],[12,13,14,15,16,17]],"outputIndices":[[0,1,2,3,4,5],[6,7,8,9,10,11],[12,13,14,15,16,17]],"inputLabels":["Torque","Diameter","Flexibility","Volume","Capacity","Length","Resistance","Power","Shielding","Temperature","Acceleration","Stiffness","Insulation","Flux","Mass","Size","Stability","Voltage"],"outputLabels":["Omicron","Omega","Mu","Zeta","Tau","Sigma","Kappa","Pi","Beta","Delta","Alpha","Epsilon","Rho","Gamma","Iota","Psi","Theta","Omicron"]},{"name":"Chief Government (Individual)","couplingMatrix":[[1,0,0,0,0,0,0,0,0,0,0,0],[0,1,0,0,0,0,0,0,0,0,0,0],[0,0,1,0,0,0,0,0,0,0,0,0],[0,0,0,1,0,0,0,0,0,0,0,0],[0,0,0,0,-1,0,0,0,0,0,0,0],[0,0,0,0,0,1,0,0,0,0,0,0],[0,0,0,0,0,0,-1,0,0,0,0,0],[0,0,0,0,0,0,0,1,0,0,0,0],[0,0,0,0,0,0,0,0,-1,0,0,0],[0,0,0,0,0,0,0,0,0,1,0,0],[0,0,0,0,0,0,0,0,0,0,1,0],[0,0,0,0,0,0,0,0,0,0,0,1]],"targetVector":[-0.2838,-0.68249,-0.5486,-0.39077,-0.79072,-0.11181,-0.13642,-0.58621,-0.063516,-0.090185,-0.10954,-0.98784],"inputIndices":[[0,1,2,3],[4,5,6,7],[8,9,10,11]],"outputIndices":[[0,1,2,3],[4,5,6,7],[8,9,10,11]],"inputLabels":["Power","Shielding","Temperature","Acceleration","Stiffness","Insulation","Flux","Mass","Size","Stability","Voltage","Speed"],"outputLabels":["Sigma","Kappa","Pi","Beta","Delta","Alpha","Epsilon","Rho","Gamma","Iota","Psi","Theta"]},{"name":"Alert Burst (Team)","couplingMatrix":[[-1,0,0],[0,1,0],[0,0,1]],"targetVector":[-0.81385,-0.28893,-0.50415],"inputIndices":[[0],[1],[2]],"outputIndices":[[2],[1],[0]],"inputLabels":["Shielding","Temperature","Acceleration"],"outputLabels":["Theta","Omicron","Omega"]},{"name":"Economic Motion (Team)","couplingMatrix":[[-0.61517,0.78839,0.0033474],[-0.52617,-0.4074,-0.74644],[-0.58712,-0.46095,0.66545]],"targetVector":[-0.14637,-0.88458,-0.44282],"inputIndices":[[0],[1],[2]],"outputIndices":[[0],[1],[2]],"inputLabels":["Voltage","Speed","Torque"],"outputLabels":["Alpha","Epsilon","Rho"]},{"name":"Befitting Plant (Team)","couplingMatrix":[[-0.25908,0.57034,-0.77948],[-0.92171,-0.38718,0.023052],[-0.28865,0.72443,0.626]],"targetVector":[-0.91798,-0.39385,-0.046787],"inputIndices":[[0,1],[2],[]],"outputIndices":[[0,1],[2],[]],"inputLabels":["Stiffness","Insulation","Flux"],"outputLabels":["Mu","Zeta","Tau"]},{"name":"Staking System (Team)","couplingMatrix":[[1,0,0],[0,-1,0],[0,0,1]],"targetVector":[-0.60506,-0.64733,-0.46354],"inputIndices":[[0],[1],[2]],"outputIndices":[[1],[2],[0]],"inputLabels":["Shielding","Temperature","Acceleration"],"outputLabels":["Omega","Mu","Zeta"]},{"name":"Arrogant Flame (Team)","couplingMatrix":[[-0.37337,-0.37541,0.84833],[-0.60877,0.78917,0.081295],[-0.7,-0.48609,-0.52319]],"targetVector":[-0.18829,-0.69369,-0.69522],"inputIndices":[[],[0,1],[2]],"outputIndices":[[],[0,1],[2]],"inputLabels":["Mass","Size","Stability"],"outputLabels":["Sigma","Kappa","Pi"]},{"name":"Hard Development (Team)","couplingMatrix":[[-1,0,0],[0,1,0],[0,0,-1]],"targetVector":[-0.59795,-0.52564,-0.60511],"inputIndices":[[0],[1],[2]],"outputIndices":[[0],[2],[1]],"inputLabels":["Length","Resistance","Power"],"outputLabels":["Gamma","Iota","Psi"]},{"name":"Husky Verse (Individual)","couplingMatrix":[[-0.70796,-0.70625,0,0,0,0],[-0.70625,0.70796,0,0,0,0],[0,0,0.34769,0.93761,0,0],[0,0,0.93761,-0.34769,0,0],[0,0,0,0,0.12749,0.99184],[0,0,0,0,0.99184,-0.12749]],"targetVector":[-0.5258,-0.85061,-0.78458,-0.62003,-0.78496,-0.61955],"inputIndices":[[0,1],[2,3],[4,5]],"outputIndices":[[0,1],[2,3],[4,5]],"inputLabels":["Length","Resistance","Power","Shielding","Temperature","Acceleration"],"outputLabels":["Pi","Beta","Delta","Alpha","Epsilon","Rho"]},{"name":"Onerous Effect (Team)","couplingMatrix":[[1,0,0],[0,-1,0],[0,0,1]],"targetVector":[-0.31522,-0.40118,-0.86006],"inputIndices":[[0],[1],[2]],"outputIndices":[[1],[0],[2]],"inputLabels":["Flexibility","Volume","Capacity"],"outputLabels":["Alpha","Epsilon","Rho"]},{"name":"Wistful Act (Team)","couplingMatrix":[[-0.74307,-0.66922],[-0.66922,0.74307]],"targetVector":[-0.64101,-0.76753],"inputIndices":[[],[0],[1]],"outputIndices":[[],[0],[1]],"inputLabels":["Voltage","Speed"],"outputLabels":["Kappa","Pi"]},{"name":"Noiseless Stone (Team)","couplingMatrix":[[-0.39185,0.85761,-0.13242,0.30567],[-0.61181,0.026505,0.25391,-0.74867],[-0.53641,-0.4198,-0.70888,0.18308],[-0.42942,-0.29594,0.64458,0.55905]],"targetVector":[-0.25725,-0.36013,-0.5632,-0.69781],"inputIndices":[[0,1],[2],[3]],"outputIndices":[[0,1],[2],[3]],"inputLabels":["Diameter","Flexibility","Volume","Capacity"],"outputLabels":["Gamma","Iota","Psi","Theta"]},{"name":"Brainy Damage (Individual)","couplingMatrix":[[-0.27104,0.6501,0.47018,0.53182,0,0,0,0,0,0,0,0],[-0.68098,0.074976,0.26934,-0.67683,0,0,0,0,0,0,0,0],[-0.37613,0.38054,-0.84042,0.086144,0,0,0,0,0,0,0,0],[-0.56686,-0.6534,0.0092564,0.50164,0,0,0,0,0,0,0,0],[0,0,0,0,-0.52011,-0.11957,-0.62557,-0.56908,0,0,0,0],[0,0,0,0,-0.46524,-0.53739,-0.13791,0.68974,0,0,0,0],[0,0,0,0,-0.57478,0.77462,0.11294,0.23841,0,0,0,0],[0,0,0,0,-0.42739,-0.31125,0.75953,-0.37892,0,0,0,0],[0,0,0,0,0,0,0,0,-0.26305,0.68083,-0.6023,0.32329],[0,0,0,0,0,0,0,0,-0.5957,0.19409,0.062554,-0.77689],[0,0,0,0,0,0,0,0,-0.64772,-0.63885,-0.27,0.31531],[0,0,0,0,0,0,0,0,-0.39548,0.30112,0.74861,0.43874]],"targetVector":[-0.28721,-0.47947,-0.11231,-0.82159,-0.6702,-0.012968,-0.48787,-0.55914,-0.67927,-0.52705,-0.23142,-0.45526],"inputIndices":[[0,1,2,3],[4,5,6,7],[8,9,10,11]],"outputIndices":[[0,1,2,3],[4,5,6,7],[8,9,10,11]],"inputLabels":["Acceleration","Stiffness","Insulation","Flux","Mass","Size","Stability","Voltage","Speed","Torque","Diameter","Flexibility"],"outputLabels":["Iota","Psi","Theta","Omicron","Omega","Mu","Zeta","Tau","Sigma","Kappa","Pi","Beta"]},{"name":"Wide Growth (Team)","couplingMatrix":[[-1,0,0,0,0,0],[0,1,0,0,0,0],[0,0,-1,0,0,0],[0,0,0,-1,0,0],[0,0,0,0,1,0],[0,0,0,0,0,1]],"targetVector":[-0.42983,-0.25683,-0.40111,-0.22105,-0.51508,-0.52366],"inputIndices":[[0,1],[2,3],[4,5]],"outputIndices":[[2,4],[0,5],[1,3]],"inputLabels":["Stiffness","Insulation","Flux","Mass","Size","Stability"],"outputLabels":["Tau","Sigma","Kappa","Pi","Beta","Delta"]},{"name":"Silky Waste (Individual)","couplingMatrix":[[-0.64666,-0.3208,0.061914,-0.68926,0,0,0,0,0,0,0,0],[-0.57542,-0.38924,-0.1049,0.7116,0,0,0,0,0,0,0,0],[-0.10308,0.23259,-0.96212,-0.097964,0,0,0,0,0,0,0,0],[-0.48999,0.83155,0.24389,0.094585,0,0,0,0,0,0,0,0],[0,0,0,0,-0.26456,-0.32519,0.89644,0.14372,0,0,0,0],[0,0,0,0,-0.73051,-0.5277,-0.42252,0.096713,0,0,0,0],[0,0,0,0,-0.41062,0.31099,0.12752,-0.8476,0,0,0,0],[0,0,0,0,-0.47723,0.72046,0.0401,0.50157,0,0,0,0],[0,0,0,0,0,0,0,0,-0.52971,-0.1117,0.76437,0.35024],[0,0,0,0,0,0,0,0,-0.52359,-0.70232,-0.28835,-0.38658],[0,0,0,0,0,0,0,0,-0.50272,0.67367,-0.0017356,-0.5417],[0,0,0,0,0,0,0,0,-0.43878,0.20109,-0.57671,0.65913]],"targetVector":[-0.63429,-0.45,-0.58781,-0.22283,-0.30429,-0.18866,-0.45798,-0.81368,-0.27633,-0.75346,-0.10044,-0.58809],"inputIndices":[[0,1,2,3],[4,5,6,7],[8,9,10,11]],"outputIndices":[[0,1,2,3],[4,5,6,7],[8,9,10,11]],"inputLabels":["Volume","Capacity","Length","Resistance","Power","Shielding","Temperature","Acceleration","Stiffness","Insulation","Flux","Mass"],"outputLabels":["Delta","Alpha","Epsilon","Rho","Gamma","Iota","Psi","Theta","Omicron","Omega","Mu","Zeta"]},{"name":"Absorbed Copper (Team)","couplingMatrix":[[-0.43803,-0.68342,-0.44048,0.38347],[-0.41891,-0.11851,0.85246,0.28946],[-0.60174,0.70555,-0.28142,0.24681],[-0.52015,-0.14525,0.0099673,-0.84158]],"targetVector":[-0.50869,-0.67471,-0.53426,-0.023952],"inputIndices":[[0,1],[2,3],[]],"outputIndices":[[0,1],[2,3],[]],"inputLabels":["Diameter","Flexibility","Volume","Capacity"],"outputLabels":["Epsilon","Rho","Gamma","Iota"]},{"name":"Murky Mass (Team)","couplingMatrix":[[-0.7543,-0.65653],[-0.65653,0.7543]],"targetVector":[-0.6666,-0.74541],"inputIndices":[[0],[1],[]],"outputIndices":[[0],[1],[]],"inputLabels":["Size","Stability"],"outputLabels":["Tau","Sigma"]},{"name":"Unwritten Experience (Team)","couplingMatrix":[[-0.25436,-0.96711],[-0.96711,0.25436]],"targetVector":[-0.41329,-0.9106],"inputIndices":[[0],[],[1]],"outputIndices":[[0],[],[1]],"inputLabels":["Torque","Diameter"],"outputLabels":["Beta","Delta"]}]}
