# Supplementary material for: Data on multi-actor parameter design tasks by engineering students with variable problem size, coupling, and team size
Source: Data Brief. 2018 Aug 31;20:1079–84. doi: 10.1016/j.dib.2018.08.162 (PMC6140357; doi:10.1016/j.dib.2018.08.162)
Supplement: Supplementary file 2 — Supplementary material [file mmc2.zip › data/raw/session5/session5.log]

1367871685526	initialized	null
1367871710224	initialized	null
1367871710238	opened	experiment005
1367873924827	initialized	name="Training #1 (Individual)"; target={1.00000; 1.00000; 1.00000}
1367873980612	updated	input={0.00000; 0.01000; 0.00000}; output={0.00000; 0.01000; 0.00000}
1367873981029	updated	input={0.00000; 0.02000; 0.00000}; output={0.00000; 0.02000; 0.00000}
1367873981209	updated	input={0.00000; 0.03000; 0.00000}; output={0.00000; 0.03000; 0.00000}
1367873981972	updated	input={0.00000; 0.09000; 0.00000}; output={0.00000; 0.09000; 0.00000}
1367873984053	updated	input={0.00000; 0.10000; 0.00000}; output={0.00000; 0.10000; 0.00000}
1367873984219	updated	input={0.00000; 0.10000; 0.50000}; output={0.00000; 0.10000; 0.50000}
1367873984440	updated	input={0.00000; 0.11000; 0.50000}; output={0.00000; 0.11000; 0.50000}
1367873984964	updated	input={0.00000; 0.12000; 0.50000}; output={0.00000; 0.12000; 0.50000}
1367873985034	updated	input={0.00000; 0.14000; 0.50000}; output={0.00000; 0.14000; 0.50000}
1367873985040	updated	input={0.00000; 0.14000; 0.50000}; output={0.00000; 0.14000; 0.50000}
1367873985098	updated	input={0.00000; 0.16000; 0.50000}; output={0.00000; 0.16000; 0.50000}
1367873985104	updated	input={0.00000; 0.16000; 0.50000}; output={0.00000; 0.16000; 0.50000}
1367873985170	updated	input={0.00000; 0.17000; 0.50000}; output={0.00000; 0.17000; 0.50000}
1367873985280	updated	input={0.00000; 0.21000; 0.50000}; output={0.00000; 0.21000; 0.50000}
1367873985292	updated	input={0.00000; 0.21000; 0.50000}; output={0.00000; 0.21000; 0.50000}
1367873985307	updated	input={0.00000; 0.22000; 0.50000}; output={0.00000; 0.22000; 0.50000}
1367873985314	updated	input={0.00000; 0.23000; 0.50000}; output={0.00000; 0.23000; 0.50000}
1367873985367	updated	input={0.00000; 0.24000; 0.50000}; output={0.00000; 0.24000; 0.50000}
1367873985376	updated	input={0.00000; 0.24000; 0.50000}; output={0.00000; 0.24000; 0.50000}
1367873985382	updated	input={0.00000; 0.25000; 0.50000}; output={0.00000; 0.25000; 0.50000}
1367873985440	updated	input={0.00000; 0.26000; 0.50000}; output={0.00000; 0.26000; 0.50000}
1367873985446	updated	input={0.00000; 0.27000; 0.50000}; output={0.00000; 0.27000; 0.50000}
1367873985583	updated	input={0.00000; 0.28000; 0.50000}; output={0.00000; 0.28000; 0.50000}
1367873985589	updated	input={0.00000; 0.31000; 0.50000}; output={0.00000; 0.31000; 0.50000}
1367873985596	updated	input={0.00000; 0.31000; 0.50000}; output={0.00000; 0.31000; 0.50000}
1367873985656	updated	input={0.00000; 0.32000; 0.50000}; output={0.00000; 0.32000; 0.50000}
1367873985674	updated	input={0.00000; 0.33000; 0.50000}; output={0.00000; 0.33000; 0.50000}
1367873985680	updated	input={0.00000; 0.33000; 0.50000}; output={0.00000; 0.33000; 0.50000}
1367873985752	updated	input={0.00000; 0.35000; 0.50000}; output={0.00000; 0.35000; 0.50000}
1367873985757	updated	input={0.00000; 0.35000; 0.50000}; output={0.00000; 0.35000; 0.50000}
1367873985763	updated	input={0.00000; 0.35000; 0.50000}; output={0.00000; 0.35000; 0.50000}
1367873985837	updated	input={0.00000; 0.35000; 0.56000}; output={0.00000; 0.35000; 0.56000}
1367873986884	updated	input={0.00000; 0.36000; 0.56000}; output={0.00000; 0.36000; 0.56000}
1367873987413	updated	input={0.00000; 0.37000; 0.56000}; output={0.00000; 0.37000; 0.56000}
1367873987489	updated	input={0.00000; 0.39000; 0.56000}; output={0.00000; 0.39000; 0.56000}
1367873987494	updated	input={0.00000; 0.39000; 0.56000}; output={0.00000; 0.39000; 0.56000}
1367873987543	updated	input={0.00000; 0.39000; 0.57000}; output={0.00000; 0.39000; 0.57000}
1367873987549	updated	input={0.00000; 0.40000; 0.57000}; output={0.00000; 0.40000; 0.57000}
1367873987598	updated	input={0.00000; 0.41000; 0.57000}; output={0.00000; 0.41000; 0.57000}
1367873987652	updated	input={0.00000; 0.44000; 0.57000}; output={0.00000; 0.44000; 0.57000}
1367873987658	updated	input={0.00000; 0.44000; 0.57000}; output={0.00000; 0.44000; 0.57000}
1367873987663	updated	input={0.00000; 0.44000; 0.57000}; output={0.00000; 0.44000; 0.57000}
1367873987722	updated	input={0.00000; 0.45000; 0.57000}; output={0.00000; 0.45000; 0.57000}
1367873987820	updated	input={0.00000; 0.45000; 0.59000}; output={0.00000; 0.45000; 0.59000}
1367873987980	updated	input={0.00000; 0.45000; 0.60000}; output={0.00000; 0.45000; 0.60000}
1367873988135	updated	input={0.00000; 0.46000; 0.60000}; output={0.00000; 0.46000; 0.60000}
1367873988219	updated	input={0.00000; 0.46000; 0.61000}; output={0.00000; 0.46000; 0.61000}
1367873988293	updated	input={0.00000; 0.46000; 0.62000}; output={0.00000; 0.46000; 0.62000}
1367873988472	updated	input={0.00000; 0.46000; 0.63000}; output={0.00000; 0.46000; 0.63000}
1367873988630	updated	input={0.00000; 0.46000; 0.64000}; output={0.00000; 0.46000; 0.64000}
1367873988706	updated	input={0.00000; 0.47000; 0.64000}; output={0.00000; 0.47000; 0.64000}
1367873988796	updated	input={0.00000; 0.47000; 0.65000}; output={0.00000; 0.47000; 0.65000}
1367873988944	updated	input={0.00000; 0.48000; 0.65000}; output={0.00000; 0.48000; 0.65000}
1367873989008	updated	input={0.00000; 0.48000; 0.66000}; output={0.00000; 0.48000; 0.66000}
1367873989121	updated	input={0.00000; 0.49000; 0.66000}; output={0.00000; 0.49000; 0.66000}
1367873989181	updated	input={0.00000; 0.49000; 0.67000}; output={0.00000; 0.49000; 0.67000}
1367873989362	updated	input={0.00000; 0.49000; 0.68000}; output={0.00000; 0.49000; 0.68000}
1367873989655	updated	input={0.00000; 0.50000; 0.68000}; output={0.00000; 0.50000; 0.68000}
1367873989733	updated	input={0.00000; 0.51000; 0.68000}; output={0.00000; 0.51000; 0.68000}
1367873989801	updated	input={0.00000; 0.53000; 0.68000}; output={0.00000; 0.53000; 0.68000}
1367873989837	updated	input={0.00000; 0.55000; 0.68000}; output={0.00000; 0.55000; 0.68000}
1367873990010	updated	input={0.00000; 0.61000; 0.68000}; output={0.00000; 0.61000; 0.68000}
1367873990021	updated	input={0.00000; 0.61000; 0.68000}; output={0.00000; 0.61000; 0.68000}
1367873990026	updated	input={0.00000; 0.61000; 0.68000}; output={0.00000; 0.61000; 0.68000}
1367873990034	updated	input={0.00000; 0.61000; 0.68000}; output={0.00000; 0.61000; 0.68000}
1367873990044	updated	input={0.00000; 0.62000; 0.68000}; output={0.00000; 0.62000; 0.68000}
1367873990051	updated	input={0.00000; 0.62000; 0.68000}; output={0.00000; 0.62000; 0.68000}
1367873990058	updated	input={0.00000; 0.62000; 0.68000}; output={0.00000; 0.62000; 0.68000}
1367873990066	updated	input={0.00000; 0.63000; 0.68000}; output={0.00000; 0.63000; 0.68000}
1367873990156	updated	input={0.00000; 0.64000; 0.68000}; output={0.00000; 0.64000; 0.68000}
1367873990177	updated	input={0.00000; 0.66000; 0.68000}; output={0.00000; 0.66000; 0.68000}
1367873990185	updated	input={0.00000; 0.66000; 0.68000}; output={0.00000; 0.66000; 0.68000}
1367873990307	updated	input={0.00000; 0.69000; 0.68000}; output={0.00000; 0.69000; 0.68000}
1367873990520	updated	input={0.00000; 0.69000; 0.68000}; output={0.00000; 0.69000; 0.68000}
1367873990527	updated	input={0.00000; 0.69000; 0.68000}; output={0.00000; 0.69000; 0.68000}
1367873990534	updated	input={0.00000; 0.70000; 0.68000}; output={0.00000; 0.70000; 0.68000}
1367873990547	updated	input={0.00000; 0.70000; 0.68000}; output={0.00000; 0.70000; 0.68000}
1367873990593	updated	input={0.00000; 0.70000; 0.68000}; output={0.00000; 0.70000; 0.68000}
1367873990734	updated	input={0.00000; 0.71000; 0.68000}; output={0.00000; 0.71000; 0.68000}
1367873990921	updated	input={0.00000; 0.72000; 0.68000}; output={0.00000; 0.72000; 0.68000}
1367873991021	updated	input={0.00000; 0.72000; 0.71000}; output={0.00000; 0.72000; 0.71000}
1367873991080	updated	input={0.00000; 0.73000; 0.71000}; output={0.00000; 0.73000; 0.71000}
1367873991252	updated	input={0.00000; 0.74000; 0.71000}; output={0.00000; 0.74000; 0.71000}
1367873991316	updated	input={0.00000; 0.74000; 0.72000}; output={0.00000; 0.74000; 0.72000}
1367873991421	updated	input={0.00000; 0.75000; 0.72000}; output={0.00000; 0.75000; 0.72000}
1367873991475	updated	input={0.00000; 0.75000; 0.73000}; output={0.00000; 0.75000; 0.73000}
1367873991595	updated	input={0.00000; 0.76000; 0.73000}; output={0.00000; 0.76000; 0.73000}
1367873991692	updated	input={0.00000; 0.76000; 0.74000}; output={0.00000; 0.76000; 0.74000}
1367873991769	updated	input={0.00000; 0.77000; 0.74000}; output={0.00000; 0.77000; 0.74000}
1367873991884	updated	input={0.00000; 0.77000; 0.75000}; output={0.00000; 0.77000; 0.75000}
1367873991970	updated	input={0.30000; 0.77000; 0.75000}; output={0.30000; 0.77000; 0.75000}
1367873992046	updated	input={0.30000; 0.77000; 0.76000}; output={0.30000; 0.77000; 0.76000}
1367873992245	updated	input={0.30000; 0.77000; 0.77000}; output={0.30000; 0.77000; 0.77000}
1367873992292	updated	input={0.30000; 0.78000; 0.77000}; output={0.30000; 0.78000; 0.77000}
1367873992333	updated	input={0.30000; 0.79000; 0.77000}; output={0.30000; 0.79000; 0.77000}
1367873992375	updated	input={0.30000; 0.80000; 0.77000}; output={0.30000; 0.80000; 0.77000}
1367873992421	updated	input={0.30000; 0.81000; 0.77000}; output={0.30000; 0.81000; 0.77000}
1367873992469	updated	input={0.30000; 0.81000; 0.78000}; output={0.30000; 0.81000; 0.78000}
1367873992602	updated	input={0.30000; 0.81000; 0.79000}; output={0.30000; 0.81000; 0.79000}
1367873992845	updated	input={0.30000; 0.81000; 0.80000}; output={0.30000; 0.81000; 0.80000}
1367873993027	updated	input={0.30000; 0.81000; 0.81000}; output={0.30000; 0.81000; 0.81000}
1367873993210	updated	input={0.30000; 0.81000; 0.82000}; output={0.30000; 0.81000; 0.82000}
1367873993283	updated	input={0.30000; 0.82000; 0.82000}; output={0.30000; 0.82000; 0.82000}
1367873993391	updated	input={0.30000; 0.82000; 0.83000}; output={0.30000; 0.82000; 0.83000}
1367873993580	updated	input={0.30000; 0.82000; 0.84000}; output={0.30000; 0.82000; 0.84000}
1367873993823	updated	input={0.30000; 0.82000; 0.85000}; output={0.30000; 0.82000; 0.85000}
1367873994033	updated	input={0.30000; 0.82000; 0.86000}; output={0.30000; 0.82000; 0.86000}
1367873994103	updated	input={0.30000; 0.83000; 0.86000}; output={0.30000; 0.83000; 0.86000}
1367873994191	updated	input={0.50000; 0.83000; 0.86000}; output={0.50000; 0.83000; 0.86000}
1367873994453	updated	input={0.50000; 0.83000; 0.87000}; output={0.50000; 0.83000; 0.87000}
1367873994627	updated	input={0.50000; 0.84000; 0.87000}; output={0.50000; 0.84000; 0.87000}
1367873994684	updated	input={0.50000; 0.85000; 0.87000}; output={0.50000; 0.85000; 0.87000}
1367873994876	updated	input={0.50000; 0.85000; 0.88000}; output={0.50000; 0.85000; 0.88000}
1367873994951	updated	input={0.50000; 0.86000; 0.88000}; output={0.50000; 0.86000; 0.88000}
1367873995078	updated	input={0.50000; 0.86000; 0.89000}; output={0.50000; 0.86000; 0.89000}
1367873995221	updated	input={0.50000; 0.87000; 0.89000}; output={0.50000; 0.87000; 0.89000}
1367873995370	updated	input={0.50000; 0.87000; 0.90000}; output={0.50000; 0.87000; 0.90000}
1367873995460	updated	input={0.50000; 0.88000; 0.90000}; output={0.50000; 0.88000; 0.90000}
1367873995692	updated	input={0.83000; 0.88000; 0.90000}; output={0.83000; 0.88000; 0.90000}
1367873995748	updated	input={0.83000; 0.89000; 0.90000}; output={0.83000; 0.89000; 0.90000}
1367873995941	updated	input={0.83000; 0.90000; 0.90000}; output={0.83000; 0.90000; 0.90000}
1367873996000	updated	input={0.83000; 0.90000; 0.91000}; output={0.83000; 0.90000; 0.91000}
1367873996147	updated	input={0.83000; 0.90000; 0.92000}; output={0.83000; 0.90000; 0.92000}
1367873996425	updated	input={0.83000; 0.91000; 0.92000}; output={0.83000; 0.91000; 0.92000}
1367873996485	updated	input={0.83000; 0.91000; 0.93000}; output={0.83000; 0.91000; 0.93000}
1367873996672	updated	input={0.83000; 0.91000; 0.94000}; output={0.83000; 0.91000; 0.94000}
1367873996881	updated	input={0.83000; 0.91000; 0.95000}; output={0.83000; 0.91000; 0.95000}
1367873997557	updated	input={1.00000; 0.91000; 0.95000}; output={1.00000; 0.91000; 0.95000}
1367873997968	updated	input={1.00000; 0.71000; 0.95000}; output={1.00000; 0.71000; 0.95000}
1367873998440	updated	input={1.00000; 0.51000; 0.95000}; output={1.00000; 0.51000; 0.95000}
1367873998779	updated	input={1.00000; 0.31000; 0.95000}; output={1.00000; 0.31000; 0.95000}
1367873998946	updated	input={1.00000; 0.31000; 0.48000}; output={1.00000; 0.31000; 0.48000}
1367873999090	updated	input={1.00000; 0.11000; 0.48000}; output={1.00000; 0.11000; 0.48000}
1367873999392	updated	input={1.00000; -0.09000; 0.48000}; output={1.00000; -0.09000; 0.48000}
1367873999569	updated	input={1.00000; -0.09000; 0.22000}; output={1.00000; -0.09000; 0.22000}
1367873999704	updated	input={1.00000; -0.28000; 0.22000}; output={1.00000; -0.28000; 0.22000}
1367874000065	updated	input={1.00000; -0.49000; 0.22000}; output={1.00000; -0.49000; 0.22000}
1367874000227	updated	input={1.00000; -0.49000; 0.09000}; output={1.00000; -0.49000; 0.09000}
1367874000478	updated	input={1.00000; -0.69000; 0.09000}; output={1.00000; -0.69000; 0.09000}
1367874000772	updated	input={1.00000; -0.69000; -0.02000}; output={1.00000; -0.69000; -0.02000}
1367874001449	updated	input={1.00000; -0.69000; -0.04000}; output={1.00000; -0.69000; -0.04000}
1367874001804	updated	input={0.77000; -0.69000; -0.04000}; output={0.77000; -0.69000; -0.04000}
1367874002284	updated	input={0.77000; -0.49000; -0.04000}; output={0.77000; -0.49000; -0.04000}
1367874002465	updated	input={0.77000; -0.28000; -0.04000}; output={0.77000; -0.28000; -0.04000}
1367874002719	updated	input={0.77000; -0.09000; -0.04000}; output={0.77000; -0.09000; -0.04000}
1367874002782	updated	input={0.77000; -0.09000; -0.38000}; output={0.77000; -0.09000; -0.38000}
1367874003060	updated	input={0.77000; 0.11000; -0.38000}; output={0.77000; 0.11000; -0.38000}
1367874003265	updated	input={0.77000; 0.31000; -0.38000}; output={0.77000; 0.31000; -0.38000}
1367874003597	updated	input={0.77000; 0.51000; -0.38000}; output={0.77000; 0.51000; -0.38000}
1367874003668	updated	input={0.46000; 0.51000; -0.38000}; output={0.46000; 0.51000; -0.38000}
1367874003878	updated	input={0.46000; 0.71000; -0.38000}; output={0.46000; 0.71000; -0.38000}
1367874004791	updated	input={0.46000; 0.71000; -0.18000}; output={0.46000; 0.71000; -0.18000}
1367874004969	updated	input={0.46000; 0.72000; -0.18000}; output={0.46000; 0.72000; -0.18000}
1367874005254	updated	input={0.46000; 0.73000; -0.18000}; output={0.46000; 0.73000; -0.18000}
1367874005311	updated	input={0.46000; 0.73000; 0.02000}; output={0.46000; 0.73000; 0.02000}
1367874005439	updated	input={0.46000; 0.73000; 0.22000}; output={0.46000; 0.73000; 0.22000}
1367874005566	updated	input={0.46000; 0.73000; 0.42000}; output={0.46000; 0.73000; 0.42000}
1367874005931	updated	input={0.46000; 0.73000; 0.62000}; output={0.46000; 0.73000; 0.62000}
1367874005993	updated	input={0.46000; 0.74000; 0.62000}; output={0.46000; 0.74000; 0.62000}
1367874006206	updated	input={1.00000; 0.74000; 0.62000}; output={1.00000; 0.74000; 0.62000}
1367874006373	updated	input={1.00000; 0.74000; 0.42000}; output={1.00000; 0.74000; 0.42000}
1367874006484	updated	input={1.00000; 0.75000; 0.42000}; output={1.00000; 0.75000; 0.42000}
1367874006542	updated	input={1.00000; 0.77000; 0.42000}; output={1.00000; 0.77000; 0.42000}
1367874006549	updated	input={1.00000; 0.77000; 0.22000}; output={1.00000; 0.77000; 0.22000}
1367874006556	updated	input={1.00000; 0.77000; 0.22000}; output={1.00000; 0.77000; 0.22000}
1367874006680	updated	input={1.00000; 0.77000; 0.02000}; output={1.00000; 0.77000; 0.02000}
1367874006845	updated	input={1.00000; 0.77000; -0.18000}; output={1.00000; 0.77000; -0.18000}
1367874006962	updated	input={1.00000; 0.77000; -0.38000}; output={1.00000; 0.77000; -0.38000}
1367874007110	updated	input={1.00000; 0.77000; -0.57000}; output={1.00000; 0.77000; -0.57000}
1367874007789	updated	input={1.00000; 0.77000; -0.56000}; output={1.00000; 0.77000; -0.56000}
1367874008017	updated	input={1.00000; 0.78000; -0.56000}; output={1.00000; 0.78000; -0.56000}
1367874008189	updated	input={1.00000; 0.78000; -0.56000}; output={1.00000; 0.78000; -0.56000}
1367874008282	updated	input={1.00000; 0.78000; -0.55000}; output={1.00000; 0.78000; -0.55000}
1367874008344	updated	input={1.00000; 0.79000; -0.55000}; output={1.00000; 0.79000; -0.55000}
1367874008444	updated	input={1.00000; 0.79000; -0.54000}; output={1.00000; 0.79000; -0.54000}
1367874008564	updated	input={1.00000; 0.80000; -0.54000}; output={1.00000; 0.80000; -0.54000}
1367874008618	updated	input={1.00000; 0.80000; -0.53000}; output={1.00000; 0.80000; -0.53000}
1367874008772	updated	input={1.00000; 0.80000; -0.52000}; output={1.00000; 0.80000; -0.52000}
1367874008901	updated	input={1.00000; 0.81000; -0.52000}; output={1.00000; 0.81000; -0.52000}
1367874009172	updated	input={1.00000; 0.82000; -0.52000}; output={1.00000; 0.82000; -0.52000}
1367874009450	updated	input={1.00000; 0.83000; -0.52000}; output={1.00000; 0.83000; -0.52000}
1367874009685	updated	input={1.00000; 0.84000; -0.52000}; output={1.00000; 0.84000; -0.52000}
1367874009751	updated	input={1.00000; 0.84000; -0.32000}; output={1.00000; 0.84000; -0.32000}
1367874009814	updated	input={1.00000; 0.84000; -0.52000}; output={1.00000; 0.84000; -0.52000}
1367874009900	updated	input={1.00000; 0.85000; -0.52000}; output={1.00000; 0.85000; -0.52000}
1367874009960	updated	input={1.00000; 0.85000; -0.32000}; output={1.00000; 0.85000; -0.32000}
1367874010053	updated	input={1.00000; 0.85000; -0.52000}; output={1.00000; 0.85000; -0.52000}
1367874010121	updated	input={1.00000; 0.86000; -0.52000}; output={1.00000; 0.86000; -0.52000}
1367874010168	updated	input={1.00000; 0.86000; -0.32000}; output={1.00000; 0.86000; -0.32000}
1367874010281	updated	input={1.00000; 0.87000; -0.32000}; output={1.00000; 0.87000; -0.32000}
1367874010380	updated	input={0.80000; 0.87000; -0.32000}; output={0.80000; 0.87000; -0.32000}
1367874010460	updated	input={0.80000; 0.87000; -0.12000}; output={0.80000; 0.87000; -0.12000}
1367874010535	updated	input={0.80000; 0.88000; -0.12000}; output={0.80000; 0.88000; -0.12000}
1367874010616	updated	input={0.80000; 0.88000; 0.08000}; output={0.80000; 0.88000; 0.08000}
1367874010766	updated	input={0.80000; 0.88000; 0.28000}; output={0.80000; 0.88000; 0.28000}
1367874010828	updated	input={0.80000; 0.89000; 0.28000}; output={0.80000; 0.89000; 0.28000}
1367874011041	updated	input={0.80000; 0.90000; 0.28000}; output={0.80000; 0.90000; 0.28000}
1367874011293	updated	input={0.80000; 0.91000; 0.28000}; output={0.80000; 0.91000; 0.28000}
1367874011612	updated	input={0.80000; 0.91000; 0.27000}; output={0.80000; 0.91000; 0.27000}
1367874011788	updated	input={0.80000; 0.91000; 0.26000}; output={0.80000; 0.91000; 0.26000}
1367874011860	updated	input={0.80000; 0.92000; 0.26000}; output={0.80000; 0.92000; 0.26000}
1367874011867	updated	input={0.60000; 0.92000; 0.26000}; output={0.60000; 0.92000; 0.26000}
1367874011945	updated	input={0.60000; 0.92000; 0.25000}; output={0.60000; 0.92000; 0.25000}
1367874012116	updated	input={0.60000; 0.92000; 0.24000}; output={0.60000; 0.92000; 0.24000}
1367874012261	updated	input={0.40000; 0.92000; 0.24000}; output={0.40000; 0.92000; 0.24000}
1367874012324	updated	input={0.40000; 0.92000; 0.23000}; output={0.40000; 0.92000; 0.23000}
1367874012509	updated	input={0.40000; 0.93000; 0.23000}; output={0.40000; 0.93000; 0.23000}
1367874012573	updated	input={0.40000; 0.93000; 0.03000}; output={0.40000; 0.93000; 0.03000}
1367874012887	updated	input={0.40000; 0.94000; 0.03000}; output={0.40000; 0.94000; 0.03000}
1367874013010	updated	input={0.40000; 0.94000; 0.23000}; output={0.40000; 0.94000; 0.23000}
1367874013080	updated	input={0.60000; 0.94000; 0.23000}; output={0.60000; 0.94000; 0.23000}
1367874013322	updated	input={0.80000; 0.94000; 0.23000}; output={0.80000; 0.94000; 0.23000}
1367874013543	updated	input={0.80000; 0.94000; 0.24000}; output={0.80000; 0.94000; 0.24000}
1367874013618	updated	input={1.00000; 0.94000; 0.24000}; output={1.00000; 0.94000; 0.24000}
1367874013696	updated	input={1.00000; 0.94000; 0.25000}; output={1.00000; 0.94000; 0.25000}
1367874013835	updated	input={1.00000; 0.94000; 0.26000}; output={1.00000; 0.94000; 0.26000}
1367874014296	updated	input={1.00000; 0.94000; 0.25000}; output={1.00000; 0.94000; 0.25000}
1367874014939	updated	input={1.00000; 0.94000; 0.26000}; output={1.00000; 0.94000; 0.26000}
1367874015120	updated	input={1.00000; 0.94000; 0.25000}; output={1.00000; 0.94000; 0.25000}
1367874015373	updated	input={1.00000; 0.95000; 0.25000}; output={1.00000; 0.95000; 0.25000}
1367874015618	updated	input={1.00000; 0.95000; 0.45000}; output={1.00000; 0.95000; 0.45000}
1367874015926	updated	input={1.00000; 0.95000; 0.46000}; output={1.00000; 0.95000; 0.46000}
1367874016037	updated	input={1.00000; 0.96000; 0.46000}; output={1.00000; 0.96000; 0.46000}
1367874016213	updated	input={1.00000; 0.96000; 0.66000}; output={1.00000; 0.96000; 0.66000}
1367874016345	updated	input={1.00000; 0.96000; 0.67000}; output={1.00000; 0.96000; 0.67000}
1367874016541	updated	input={1.00000; 0.96000; 0.87000}; output={1.00000; 0.96000; 0.87000}
1367874016659	updated	input={1.00000; 0.96000; 0.88000}; output={1.00000; 0.96000; 0.88000}
1367874017365	updated	input={1.00000; 0.96000; 0.87000}; output={1.00000; 0.96000; 0.87000}
1367874017451	updated	input={1.00000; 0.97000; 0.87000}; output={1.00000; 0.97000; 0.87000}
1367874017503	updated	input={1.00000; 0.97000; 0.86000}; output={1.00000; 0.97000; 0.86000}
1367874018015	updated	input={1.00000; 0.97000; 0.87000}; output={1.00000; 0.97000; 0.87000}
1367874018111	updated	input={1.00000; 0.98000; 0.87000}; output={1.00000; 0.98000; 0.87000}
1367874018224	updated	input={1.00000; 0.98000; 1.00000}; output={1.00000; 0.98000; 1.00000}
1367874018822	solved	Training #1 (Individual)
1367874030520	initialized	name="Training #2 (Individual)"; target={-0.71391; -0.70024; -0.83316; -0.55303; -0.99269; -0.12072}
1367874042011	updated	input={0.18000; 0.00000; 0.00000; 0.00000; 0.00000; 0.00000}; output={-0.18000; 0.00000; 0.00000; 0.00000; 0.00000; 0.00000}
1367874043568	updated	input={0.32000; 0.00000; 0.00000; 0.00000; 0.00000; 0.00000}; output={-0.32000; 0.00000; 0.00000; 0.00000; 0.00000; 0.00000}
1367874045834	updated	input={0.32000; 0.00000; 0.01000; 0.00000; 0.00000; 0.00000}; output={-0.32000; 0.00000; -0.01000; 0.00000; 0.00000; 0.00000}
1367874046137	updated	input={0.32000; 0.00000; 0.02000; 0.00000; 0.00000; 0.00000}; output={-0.32000; 0.00000; -0.02000; 0.00000; 0.00000; 0.00000}
1367874046320	updated	input={0.32000; 0.00000; 0.03000; 0.00000; 0.00000; 0.00000}; output={-0.32000; 0.00000; -0.03000; 0.00000; 0.00000; 0.00000}
1367874046862	updated	input={0.32000; 0.00000; 0.03000; 0.01000; 0.00000; 0.00000}; output={-0.32000; 0.00000; -0.03000; -0.01000; 0.00000; 0.00000}
1367874047052	updated	input={0.32000; 0.00000; 0.03000; 0.02000; 0.00000; 0.00000}; output={-0.32000; 0.00000; -0.03000; -0.02000; 0.00000; 0.00000}
1367874047213	updated	input={0.32000; 0.00000; 0.03000; 0.03000; 0.00000; 0.00000}; output={-0.32000; 0.00000; -0.03000; -0.03000; 0.00000; 0.00000}
1367874047389	updated	input={0.32000; 0.00000; 0.03000; 0.04000; 0.00000; 0.00000}; output={-0.32000; 0.00000; -0.03000; -0.04000; 0.00000; 0.00000}
1367874047550	updated	input={0.32000; 0.00000; 0.03000; 0.05000; 0.00000; 0.00000}; output={-0.32000; 0.00000; -0.03000; -0.05000; 0.00000; 0.00000}
1367874048237	updated	input={0.32000; 0.00000; 0.04000; 0.05000; 0.00000; 0.00000}; output={-0.32000; 0.00000; -0.04000; -0.05000; 0.00000; 0.00000}
1367874048440	updated	input={0.32000; 0.00000; 0.05000; 0.05000; 0.00000; 0.00000}; output={-0.32000; 0.00000; -0.05000; -0.05000; 0.00000; 0.00000}
1367874048845	updated	input={0.52000; 0.00000; 0.05000; 0.05000; 0.00000; 0.00000}; output={-0.52000; 0.00000; -0.05000; -0.05000; 0.00000; 0.00000}
1367874048965	updated	input={0.52000; 0.00000; 0.06000; 0.05000; 0.00000; 0.00000}; output={-0.52000; 0.00000; -0.06000; -0.05000; 0.00000; 0.00000}
1367874049020	updated	input={0.52000; 0.00000; 0.07000; 0.05000; 0.00000; 0.00000}; output={-0.52000; 0.00000; -0.07000; -0.05000; 0.00000; 0.00000}
1367874049053	updated	input={0.52000; 0.00000; 0.08000; 0.05000; 0.00000; 0.00000}; output={-0.52000; 0.00000; -0.08000; -0.05000; 0.00000; 0.00000}
1367874049088	updated	input={0.52000; 0.00000; 0.09000; 0.05000; 0.00000; 0.00000}; output={-0.52000; 0.00000; -0.09000; -0.05000; 0.00000; 0.00000}
1367874049126	updated	input={0.52000; 0.00000; 0.10000; 0.05000; 0.00000; 0.00000}; output={-0.52000; 0.00000; -0.10000; -0.05000; 0.00000; 0.00000}
1367874049162	updated	input={0.52000; 0.00000; 0.11000; 0.05000; 0.00000; 0.00000}; output={-0.52000; 0.00000; -0.11000; -0.05000; 0.00000; 0.00000}
1367874049197	updated	input={0.52000; 0.00000; 0.13000; 0.05000; 0.00000; 0.00000}; output={-0.52000; 0.00000; -0.13000; -0.05000; 0.00000; 0.00000}
1367874049206	updated	input={0.52000; 0.00000; 0.13000; 0.05000; 0.00000; 0.00000}; output={-0.52000; 0.00000; -0.13000; -0.05000; 0.00000; 0.00000}
1367874049243	updated	input={0.52000; 0.00000; 0.14000; 0.05000; 0.00000; 0.00000}; output={-0.52000; 0.00000; -0.14000; -0.05000; 0.00000; 0.00000}
1367874049281	updated	input={0.52000; 0.00000; 0.15000; 0.05000; 0.00000; 0.00000}; output={-0.52000; 0.00000; -0.15000; -0.05000; 0.00000; 0.00000}
1367874049600	updated	input={0.52000; 0.00000; 0.15000; 0.06000; 0.00000; 0.00000}; output={-0.52000; 0.00000; -0.15000; -0.06000; 0.00000; 0.00000}
1367874050017	updated	input={0.52000; 0.00000; 0.15000; 0.06000; 0.01000; 0.00000}; output={-0.52000; 0.00000; -0.15000; -0.06000; 0.01000; 0.00000}
1367874050119	updated	input={0.52000; 0.00000; 0.15000; 0.07000; 0.01000; 0.00000}; output={-0.52000; 0.00000; -0.15000; -0.07000; 0.01000; 0.00000}
1367874050157	updated	input={0.72000; 0.00000; 0.15000; 0.07000; 0.01000; 0.00000}; output={-0.72000; 0.00000; -0.15000; -0.07000; 0.01000; 0.00000}
1367874050167	updated	input={0.72000; 0.00000; 0.15000; 0.08000; 0.01000; 0.00000}; output={-0.72000; 0.00000; -0.15000; -0.08000; 0.01000; 0.00000}
1367874050208	updated	input={0.72000; 0.00000; 0.15000; 0.09000; 0.01000; 0.00000}; output={-0.72000; 0.00000; -0.15000; -0.09000; 0.01000; 0.00000}
1367874050247	updated	input={0.72000; 0.00000; 0.15000; 0.10000; 0.01000; 0.00000}; output={-0.72000; 0.00000; -0.15000; -0.10000; 0.01000; 0.00000}
1367874050291	updated	input={0.72000; 0.00000; 0.15000; 0.12000; 0.01000; 0.00000}; output={-0.72000; 0.00000; -0.15000; -0.12000; 0.01000; 0.00000}
1367874050300	updated	input={0.72000; 0.00000; 0.15000; 0.12000; 0.02000; 0.00000}; output={-0.72000; 0.00000; -0.15000; -0.12000; 0.02000; 0.00000}
1367874050310	updated	input={0.72000; 0.00000; 0.15000; 0.12000; 0.02000; 0.00000}; output={-0.72000; 0.00000; -0.15000; -0.12000; 0.02000; 0.00000}
1367874050353	updated	input={0.72000; 0.00000; 0.15000; 0.14000; 0.02000; 0.00000}; output={-0.72000; 0.00000; -0.15000; -0.14000; 0.02000; 0.00000}
1367874050363	updated	input={0.72000; 0.00000; 0.15000; 0.14000; 0.02000; 0.00000}; output={-0.72000; 0.00000; -0.15000; -0.14000; 0.02000; 0.00000}
1367874050440	updated	input={0.72000; 0.00000; 0.15000; 0.16000; 0.02000; 0.00000}; output={-0.72000; 0.00000; -0.15000; -0.16000; 0.02000; 0.00000}
1367874050451	updated	input={0.72000; 0.00000; 0.15000; 0.17000; 0.02000; 0.00000}; output={-0.72000; 0.00000; -0.15000; -0.17000; 0.02000; 0.00000}
1367874050496	updated	input={0.72000; 0.00000; 0.15000; 0.17000; 0.02000; 0.00000}; output={-0.72000; 0.00000; -0.15000; -0.17000; 0.02000; 0.00000}
1367874050505	updated	input={0.72000; 0.00000; 0.15000; 0.17000; 0.03000; 0.00000}; output={-0.72000; 0.00000; -0.15000; -0.17000; 0.03000; 0.00000}
1367874050688	updated	input={0.72000; 0.00000; 0.15000; 0.17000; 0.02000; 0.00000}; output={-0.72000; 0.00000; -0.15000; -0.17000; 0.02000; 0.00000}
1367874050828	updated	input={0.72000; 0.00000; 0.15000; 0.17000; 0.01000; 0.00000}; output={-0.72000; 0.00000; -0.15000; -0.17000; 0.01000; 0.00000}
1367874050927	updated	input={0.72000; 0.00000; 0.15000; 0.18000; 0.01000; 0.00000}; output={-0.72000; 0.00000; -0.15000; -0.18000; 0.01000; 0.00000}
1367874051173	updated	input={0.72000; 0.00000; 0.15000; 0.19000; 0.01000; 0.00000}; output={-0.72000; 0.00000; -0.15000; -0.19000; 0.01000; 0.00000}
1367874051355	updated	input={0.72000; 0.00000; 0.15000; 0.20000; 0.01000; 0.00000}; output={-0.72000; 0.00000; -0.15000; -0.20000; 0.01000; 0.00000}
1367874051518	updated	input={0.72000; 0.00000; 0.15000; 0.21000; 0.01000; 0.00000}; output={-0.72000; 0.00000; -0.15000; -0.21000; 0.01000; 0.00000}
1367874051732	updated	input={0.72000; 0.00000; 0.15000; 0.22000; 0.01000; 0.00000}; output={-0.72000; 0.00000; -0.15000; -0.22000; 0.01000; 0.00000}
1367874051907	updated	input={0.72000; 0.00000; 0.15000; 0.23000; 0.01000; 0.00000}; output={-0.72000; 0.00000; -0.15000; -0.23000; 0.01000; 0.00000}
1367874052423	updated	input={0.72000; 0.00000; 0.15000; 0.24000; 0.01000; 0.00000}; output={-0.72000; 0.00000; -0.15000; -0.24000; 0.01000; 0.00000}
1367874052488	updated	input={0.72000; 0.00000; 0.15000; 0.25000; 0.01000; 0.00000}; output={-0.72000; 0.00000; -0.15000; -0.25000; 0.01000; 0.00000}
1367874052533	updated	input={0.72000; 0.00000; 0.15000; 0.27000; 0.01000; 0.00000}; output={-0.72000; 0.00000; -0.15000; -0.27000; 0.01000; 0.00000}
1367874052543	updated	input={0.72000; 0.00000; 0.15000; 0.27000; 0.01000; 0.00000}; output={-0.72000; 0.00000; -0.15000; -0.27000; 0.01000; 0.00000}
1367874052589	updated	input={0.72000; 0.00000; 0.15000; 0.28000; 0.01000; 0.00000}; output={-0.72000; 0.00000; -0.15000; -0.28000; 0.01000; 0.00000}
1367874052599	updated	input={0.72000; 0.00000; 0.15000; 0.28000; 0.01000; 0.00000}; output={-0.72000; 0.00000; -0.15000; -0.28000; 0.01000; 0.00000}
1367874052647	updated	input={0.72000; 0.00000; 0.15000; 0.30000; 0.01000; 0.00000}; output={-0.72000; 0.00000; -0.15000; -0.30000; 0.01000; 0.00000}
1367874052858	updated	input={0.72000; 0.00000; 0.15000; 0.31000; 0.01000; 0.00000}; output={-0.72000; 0.00000; -0.15000; -0.31000; 0.01000; 0.00000}
1367874053121	updated	input={0.72000; 0.00000; 0.15000; 0.31000; 0.01000; -0.20000}; output={-0.72000; 0.00000; -0.15000; -0.31000; 0.01000; 0.20000}
1367874053291	updated	input={0.72000; 0.00000; 0.15000; 0.31000; 0.01000; -0.40000}; output={-0.72000; 0.00000; -0.15000; -0.31000; 0.01000; 0.40000}
1367874053376	updated	input={0.72000; 0.00000; 0.15000; 0.32000; 0.01000; -0.40000}; output={-0.72000; 0.00000; -0.15000; -0.32000; 0.01000; 0.40000}
1367874053420	updated	input={0.72000; 0.00000; 0.15000; 0.33000; 0.01000; -0.40000}; output={-0.72000; 0.00000; -0.15000; -0.33000; 0.01000; 0.40000}
1367874053463	updated	input={0.72000; 0.00000; 0.15000; 0.34000; 0.01000; -0.40000}; output={-0.72000; 0.00000; -0.15000; -0.34000; 0.01000; 0.40000}
1367874053509	updated	input={0.72000; 0.00000; 0.15000; 0.36000; 0.01000; -0.40000}; output={-0.72000; 0.00000; -0.15000; -0.36000; 0.01000; 0.40000}
1367874053519	updated	input={0.72000; 0.00000; 0.15000; 0.36000; 0.01000; -0.40000}; output={-0.72000; 0.00000; -0.15000; -0.36000; 0.01000; 0.40000}
1367874053568	updated	input={0.72000; 0.00000; 0.15000; 0.38000; 0.01000; -0.40000}; output={-0.72000; 0.00000; -0.15000; -0.38000; 0.01000; 0.40000}
1367874053578	updated	input={0.72000; 0.00000; 0.15000; 0.38000; 0.01000; -0.40000}; output={-0.72000; 0.00000; -0.15000; -0.38000; 0.01000; 0.40000}
1367874053627	updated	input={0.72000; 0.00000; 0.15000; 0.39000; 0.01000; -0.40000}; output={-0.72000; 0.00000; -0.15000; -0.39000; 0.01000; 0.40000}
1367874053687	updated	input={0.72000; 0.00000; 0.15000; 0.41000; 0.01000; -0.40000}; output={-0.72000; 0.00000; -0.15000; -0.41000; 0.01000; 0.40000}
1367874053707	updated	input={0.72000; 0.00000; 0.15000; 0.42000; 0.01000; -0.40000}; output={-0.72000; 0.00000; -0.15000; -0.42000; 0.01000; 0.40000}
1367874053756	updated	input={0.72000; 0.00000; 0.15000; 0.42000; 0.01000; -0.40000}; output={-0.72000; 0.00000; -0.15000; -0.42000; 0.01000; 0.40000}
1367874053805	updated	input={0.72000; 0.00000; 0.15000; 0.45000; 0.01000; -0.40000}; output={-0.72000; 0.00000; -0.15000; -0.45000; 0.01000; 0.40000}
1367874053815	updated	input={0.72000; 0.00000; 0.15000; 0.45000; 0.01000; -0.40000}; output={-0.72000; 0.00000; -0.15000; -0.45000; 0.01000; 0.40000}
1367874053827	updated	input={0.72000; 0.00000; 0.15000; 0.46000; 0.01000; -0.40000}; output={-0.72000; 0.00000; -0.15000; -0.46000; 0.01000; 0.40000}
1367874053880	updated	input={0.72000; 0.00000; 0.15000; 0.47000; 0.01000; -0.40000}; output={-0.72000; 0.00000; -0.15000; -0.47000; 0.01000; 0.40000}
1367874053889	updated	input={0.72000; 0.00000; 0.15000; 0.47000; 0.01000; -0.20000}; output={-0.72000; 0.00000; -0.15000; -0.47000; 0.01000; 0.20000}
1367874053899	updated	input={0.72000; 0.00000; 0.15000; 0.47000; 0.01000; -0.20000}; output={-0.72000; 0.00000; -0.15000; -0.47000; 0.01000; 0.20000}
1367874053999	updated	input={0.72000; 0.00000; 0.15000; 0.48000; 0.01000; -0.20000}; output={-0.72000; 0.00000; -0.15000; -0.48000; 0.01000; 0.20000}
1367874054059	updated	input={0.72000; 0.00000; 0.15000; 0.48000; 0.01000; 0.00000}; output={-0.72000; 0.00000; -0.15000; -0.48000; 0.01000; 0.00000}
1367874054190	updated	input={0.72000; 0.00000; 0.15000; 0.49000; 0.01000; 0.00000}; output={-0.72000; 0.00000; -0.15000; -0.49000; 0.01000; 0.00000}
1367874054357	updated	input={0.72000; 0.00000; 0.15000; 0.50000; 0.01000; 0.00000}; output={-0.72000; 0.00000; -0.15000; -0.50000; 0.01000; 0.00000}
1367874054419	updated	input={0.72000; 0.00000; 0.15000; 0.50000; 0.01000; 0.20000}; output={-0.72000; 0.00000; -0.15000; -0.50000; 0.01000; -0.20000}
1367874054528	updated	input={0.72000; 0.00000; 0.15000; 0.51000; 0.01000; 0.20000}; output={-0.72000; 0.00000; -0.15000; -0.51000; 0.01000; -0.20000}
1367874054694	updated	input={0.72000; 0.00000; 0.15000; 0.52000; 0.01000; 0.20000}; output={-0.72000; 0.00000; -0.15000; -0.52000; 0.01000; -0.20000}
1367874054997	updated	input={0.72000; 0.00000; 0.15000; 0.53000; 0.01000; 0.20000}; output={-0.72000; 0.00000; -0.15000; -0.53000; 0.01000; -0.20000}
1367874055135	updated	input={0.72000; 0.00000; 0.15000; 0.53000; 0.01000; 0.21000}; output={-0.72000; 0.00000; -0.15000; -0.53000; 0.01000; -0.21000}
1367874055294	updated	input={0.72000; 0.00000; 0.15000; 0.53000; 0.01000; 0.22000}; output={-0.72000; 0.00000; -0.15000; -0.53000; 0.01000; -0.22000}
1367874055347	updated	input={0.72000; 0.00000; 0.15000; 0.54000; 0.01000; 0.22000}; output={-0.72000; 0.00000; -0.15000; -0.54000; 0.01000; -0.22000}
1367874055520	updated	input={0.72000; 0.20000; 0.15000; 0.54000; 0.01000; 0.22000}; output={-0.72000; 0.20000; -0.15000; -0.54000; 0.01000; -0.22000}
1367874055589	updated	input={0.72000; 0.20000; 0.15000; 0.54000; 0.01000; 0.21000}; output={-0.72000; 0.20000; -0.15000; -0.54000; 0.01000; -0.21000}
1367874055777	updated	input={0.72000; 0.20000; 0.15000; 0.54000; 0.01000; 0.20000}; output={-0.72000; 0.20000; -0.15000; -0.54000; 0.01000; -0.20000}
1367874055928	updated	input={0.72000; 0.20000; 0.15000; 0.54000; 0.01000; 0.19000}; output={-0.72000; 0.20000; -0.15000; -0.54000; 0.01000; -0.19000}
1367874056156	updated	input={0.72000; 0.20000; 0.15000; 0.54000; 0.01000; 0.18000}; output={-0.72000; 0.20000; -0.15000; -0.54000; 0.01000; -0.18000}
1367874056293	updated	input={0.72000; 0.20000; 0.15000; 0.54000; 0.01000; 0.17000}; output={-0.72000; 0.20000; -0.15000; -0.54000; 0.01000; -0.17000}
1367874056426	updated	input={0.72000; 0.20000; 0.15000; 0.54000; 0.01000; 0.16000}; output={-0.72000; 0.20000; -0.15000; -0.54000; 0.01000; -0.16000}
1367874056482	updated	input={0.72000; 0.40000; 0.15000; 0.54000; 0.01000; 0.16000}; output={-0.72000; 0.40000; -0.15000; -0.54000; 0.01000; -0.16000}
1367874056543	updated	input={0.72000; 0.40000; 0.15000; 0.54000; 0.01000; 0.15000}; output={-0.72000; 0.40000; -0.15000; -0.54000; 0.01000; -0.15000}
1367874056975	updated	input={0.72000; 0.40000; 0.16000; 0.54000; 0.01000; 0.15000}; output={-0.72000; 0.40000; -0.16000; -0.54000; 0.01000; -0.15000}
1367874057496	updated	input={0.72000; 0.40000; 0.17000; 0.54000; 0.01000; 0.15000}; output={-0.72000; 0.40000; -0.17000; -0.54000; 0.01000; -0.15000}
1367874057580	updated	input={0.72000; 0.40000; 0.19000; 0.54000; 0.01000; 0.15000}; output={-0.72000; 0.40000; -0.19000; -0.54000; 0.01000; -0.15000}
1367874057591	updated	input={0.72000; 0.40000; 0.20000; 0.54000; 0.01000; 0.15000}; output={-0.72000; 0.40000; -0.20000; -0.54000; 0.01000; -0.15000}
1367874057643	updated	input={0.72000; 0.40000; 0.21000; 0.54000; 0.01000; 0.15000}; output={-0.72000; 0.40000; -0.21000; -0.54000; 0.01000; -0.15000}
1367874057654	updated	input={0.72000; 0.40000; 0.21000; 0.54000; 0.01000; 0.15000}; output={-0.72000; 0.40000; -0.21000; -0.54000; 0.01000; -0.15000}
1367874057707	updated	input={0.72000; 0.40000; 0.23000; 0.54000; 0.01000; 0.15000}; output={-0.72000; 0.40000; -0.23000; -0.54000; 0.01000; -0.15000}
1367874057718	updated	input={0.72000; 0.40000; 0.23000; 0.54000; 0.01000; 0.15000}; output={-0.72000; 0.40000; -0.23000; -0.54000; 0.01000; -0.15000}
1367874057771	updated	input={0.72000; 0.20000; 0.23000; 0.54000; 0.01000; 0.15000}; output={-0.72000; 0.20000; -0.23000; -0.54000; 0.01000; -0.15000}
1367874057918	updated	input={0.72000; 0.20000; 0.24000; 0.54000; 0.01000; 0.15000}; output={-0.72000; 0.20000; -0.24000; -0.54000; 0.01000; -0.15000}
1367874058126	updated	input={0.72000; 0.00000; 0.24000; 0.54000; 0.01000; 0.15000}; output={-0.72000; 0.00000; -0.24000; -0.54000; 0.01000; -0.15000}
1367874058450	updated	input={0.72000; 0.00000; 0.25000; 0.54000; 0.01000; 0.15000}; output={-0.72000; 0.00000; -0.25000; -0.54000; 0.01000; -0.15000}
1367874058517	updated	input={0.72000; 0.00000; 0.27000; 0.54000; 0.01000; 0.15000}; output={-0.72000; 0.00000; -0.27000; -0.54000; 0.01000; -0.15000}
1367874058528	updated	input={0.72000; -0.20000; 0.27000; 0.54000; 0.01000; 0.15000}; output={-0.72000; -0.20000; -0.27000; -0.54000; 0.01000; -0.15000}
1367874058540	updated	input={0.72000; -0.20000; 0.27000; 0.54000; 0.01000; 0.15000}; output={-0.72000; -0.20000; -0.27000; -0.54000; 0.01000; -0.15000}
1367874058596	updated	input={0.72000; -0.20000; 0.28000; 0.54000; 0.01000; 0.15000}; output={-0.72000; -0.20000; -0.28000; -0.54000; 0.01000; -0.15000}
1367874058607	updated	input={0.72000; -0.20000; 0.28000; 0.54000; -0.19000; 0.15000}; output={-0.72000; -0.20000; -0.28000; -0.54000; -0.19000; -0.15000}
1367874058618	updated	input={0.72000; -0.20000; 0.30000; 0.54000; -0.19000; 0.15000}; output={-0.72000; -0.20000; -0.30000; -0.54000; -0.19000; -0.15000}
1367874058678	updated	input={0.72000; -0.20000; 0.32000; 0.54000; -0.19000; 0.15000}; output={-0.72000; -0.20000; -0.32000; -0.54000; -0.19000; -0.15000}
1367874058689	updated	input={0.72000; -0.20000; 0.32000; 0.54000; -0.19000; 0.15000}; output={-0.72000; -0.20000; -0.32000; -0.54000; -0.19000; -0.15000}
1367874058701	updated	input={0.72000; -0.20000; 0.32000; 0.54000; -0.19000; 0.15000}; output={-0.72000; -0.20000; -0.32000; -0.54000; -0.19000; -0.15000}
1367874058757	updated	input={0.72000; -0.20000; 0.34000; 0.54000; -0.19000; 0.15000}; output={-0.72000; -0.20000; -0.34000; -0.54000; -0.19000; -0.15000}
1367874058770	updated	input={0.72000; -0.20000; 0.35000; 0.54000; -0.19000; 0.15000}; output={-0.72000; -0.20000; -0.35000; -0.54000; -0.19000; -0.15000}
1367874058825	updated	input={0.72000; -0.20000; 0.36000; 0.54000; -0.19000; 0.15000}; output={-0.72000; -0.20000; -0.36000; -0.54000; -0.19000; -0.15000}
1367874058835	updated	input={0.72000; -0.20000; 0.36000; 0.54000; -0.39000; 0.15000}; output={-0.72000; -0.20000; -0.36000; -0.54000; -0.39000; -0.15000}
1367874058847	updated	input={0.72000; -0.20000; 0.37000; 0.54000; -0.39000; 0.15000}; output={-0.72000; -0.20000; -0.37000; -0.54000; -0.39000; -0.15000}
1367874058907	updated	input={0.72000; -0.20000; 0.39000; 0.54000; -0.39000; 0.15000}; output={-0.72000; -0.20000; -0.39000; -0.54000; -0.39000; -0.15000}
1367874058917	updated	input={0.72000; -0.20000; 0.39000; 0.54000; -0.39000; 0.15000}; output={-0.72000; -0.20000; -0.39000; -0.54000; -0.39000; -0.15000}
1367874058928	updated	input={0.72000; -0.20000; 0.39000; 0.54000; -0.39000; 0.15000}; output={-0.72000; -0.20000; -0.39000; -0.54000; -0.39000; -0.15000}
1367874058988	updated	input={0.72000; -0.40000; 0.39000; 0.54000; -0.39000; 0.15000}; output={-0.72000; -0.40000; -0.39000; -0.54000; -0.39000; -0.15000}
1367874058999	updated	input={0.72000; -0.40000; 0.42000; 0.54000; -0.39000; 0.15000}; output={-0.72000; -0.40000; -0.42000; -0.54000; -0.39000; -0.15000}
1367874059010	updated	input={0.72000; -0.40000; 0.42000; 0.54000; -0.39000; 0.15000}; output={-0.72000; -0.40000; -0.42000; -0.54000; -0.39000; -0.15000}
1367874059072	updated	input={0.72000; -0.40000; 0.44000; 0.54000; -0.39000; 0.15000}; output={-0.72000; -0.40000; -0.44000; -0.54000; -0.39000; -0.15000}
1367874059083	updated	input={0.72000; -0.40000; 0.44000; 0.54000; -0.59000; 0.15000}; output={-0.72000; -0.40000; -0.44000; -0.54000; -0.59000; -0.15000}
1367874059094	updated	input={0.72000; -0.40000; 0.45000; 0.54000; -0.59000; 0.15000}; output={-0.72000; -0.40000; -0.45000; -0.54000; -0.59000; -0.15000}
1367874059106	updated	input={0.72000; -0.40000; 0.45000; 0.54000; -0.59000; 0.15000}; output={-0.72000; -0.40000; -0.45000; -0.54000; -0.59000; -0.15000}
1367874059178	updated	input={0.72000; -0.40000; 0.47000; 0.54000; -0.59000; 0.15000}; output={-0.72000; -0.40000; -0.47000; -0.54000; -0.59000; -0.15000}
1367874059189	updated	input={0.72000; -0.40000; 0.47000; 0.54000; -0.59000; 0.15000}; output={-0.72000; -0.40000; -0.47000; -0.54000; -0.59000; -0.15000}
1367874059200	updated	input={0.72000; -0.40000; 0.48000; 0.54000; -0.59000; 0.15000}; output={-0.72000; -0.40000; -0.48000; -0.54000; -0.59000; -0.15000}
1367874059260	updated	input={0.72000; -0.40000; 0.50000; 0.54000; -0.59000; 0.15000}; output={-0.72000; -0.40000; -0.50000; -0.54000; -0.59000; -0.15000}
1367874059271	updated	input={0.72000; -0.40000; 0.50000; 0.54000; -0.79000; 0.15000}; output={-0.72000; -0.40000; -0.50000; -0.54000; -0.79000; -0.15000}
1367874059282	updated	input={0.72000; -0.40000; 0.50000; 0.54000; -0.79000; 0.15000}; output={-0.72000; -0.40000; -0.50000; -0.54000; -0.79000; -0.15000}
1367874059295	updated	input={0.72000; -0.40000; 0.51000; 0.54000; -0.79000; 0.15000}; output={-0.72000; -0.40000; -0.51000; -0.54000; -0.79000; -0.15000}
1367874059360	updated	input={0.72000; -0.40000; 0.51000; 0.54000; -0.79000; 0.15000}; output={-0.72000; -0.40000; -0.51000; -0.54000; -0.79000; -0.15000}
1367874059420	updated	input={0.72000; -0.40000; 0.51000; 0.54000; -0.99000; 0.15000}; output={-0.72000; -0.40000; -0.51000; -0.54000; -0.99000; -0.15000}
1367874059481	updated	input={0.72000; -0.40000; 0.52000; 0.54000; -0.99000; 0.15000}; output={-0.72000; -0.40000; -0.52000; -0.54000; -0.99000; -0.15000}
1367874059636	updated	input={0.72000; -0.40000; 0.53000; 0.54000; -0.99000; 0.15000}; output={-0.72000; -0.40000; -0.53000; -0.54000; -0.99000; -0.15000}
1367874060156	updated	input={0.72000; -0.40000; 0.54000; 0.54000; -0.99000; 0.15000}; output={-0.72000; -0.40000; -0.54000; -0.54000; -0.99000; -0.15000}
1367874060242	updated	input={0.72000; -0.40000; 0.56000; 0.54000; -0.99000; 0.15000}; output={-0.72000; -0.40000; -0.56000; -0.54000; -0.99000; -0.15000}
1367874060253	updated	input={0.72000; -0.40000; 0.56000; 0.54000; -0.99000; 0.15000}; output={-0.72000; -0.40000; -0.56000; -0.54000; -0.99000; -0.15000}
1367874060314	updated	input={0.72000; -0.40000; 0.57000; 0.54000; -0.99000; 0.15000}; output={-0.72000; -0.40000; -0.57000; -0.54000; -0.99000; -0.15000}
1367874060327	updated	input={0.72000; -0.40000; 0.59000; 0.54000; -0.99000; 0.15000}; output={-0.72000; -0.40000; -0.59000; -0.54000; -0.99000; -0.15000}
1367874060391	updated	input={0.72000; -0.40000; 0.61000; 0.54000; -0.99000; 0.15000}; output={-0.72000; -0.40000; -0.61000; -0.54000; -0.99000; -0.15000}
1367874060404	updated	input={0.72000; -0.60000; 0.61000; 0.54000; -0.99000; 0.15000}; output={-0.72000; -0.60000; -0.61000; -0.54000; -0.99000; -0.15000}
1367874060417	updated	input={0.72000; -0.60000; 0.62000; 0.54000; -0.99000; 0.15000}; output={-0.72000; -0.60000; -0.62000; -0.54000; -0.99000; -0.15000}
1367874060428	updated	input={0.72000; -0.60000; 0.62000; 0.54000; -0.99000; 0.15000}; output={-0.72000; -0.60000; -0.62000; -0.54000; -0.99000; -0.15000}
1367874060490	updated	input={0.72000; -0.60000; 0.64000; 0.54000; -0.99000; 0.15000}; output={-0.72000; -0.60000; -0.64000; -0.54000; -0.99000; -0.15000}
1367874060501	updated	input={0.72000; -0.60000; 0.64000; 0.54000; -0.99000; 0.15000}; output={-0.72000; -0.60000; -0.64000; -0.54000; -0.99000; -0.15000}
1367874060513	updated	input={0.72000; -0.60000; 0.65000; 0.54000; -0.99000; 0.15000}; output={-0.72000; -0.60000; -0.65000; -0.54000; -0.99000; -0.15000}
1367874060576	updated	input={0.72000; -0.60000; 0.65000; 0.54000; -0.99000; 0.15000}; output={-0.72000; -0.60000; -0.65000; -0.54000; -0.99000; -0.15000}
1367874060640	updated	input={0.72000; -0.60000; 0.69000; 0.54000; -0.99000; 0.15000}; output={-0.72000; -0.60000; -0.69000; -0.54000; -0.99000; -0.15000}
1367874060651	updated	input={0.72000; -0.60000; 0.69000; 0.54000; -0.99000; 0.15000}; output={-0.72000; -0.60000; -0.69000; -0.54000; -0.99000; -0.15000}
1367874060664	updated	input={0.72000; -0.60000; 0.70000; 0.54000; -0.99000; 0.15000}; output={-0.72000; -0.60000; -0.70000; -0.54000; -0.99000; -0.15000}
1367874060676	updated	input={0.72000; -0.60000; 0.70000; 0.54000; -0.99000; 0.15000}; output={-0.72000; -0.60000; -0.70000; -0.54000; -0.99000; -0.15000}
1367874060739	updated	input={0.72000; -0.60000; 0.70000; 0.54000; -0.99000; 0.15000}; output={-0.72000; -0.60000; -0.70000; -0.54000; -0.99000; -0.15000}
1367874060809	updated	input={0.72000; -0.60000; 0.71000; 0.54000; -0.99000; 0.15000}; output={-0.72000; -0.60000; -0.71000; -0.54000; -0.99000; -0.15000}
1367874060874	updated	input={0.72000; -0.80000; 0.71000; 0.54000; -0.99000; 0.15000}; output={-0.72000; -0.80000; -0.71000; -0.54000; -0.99000; -0.15000}
1367874060997	updated	input={0.72000; -0.80000; 0.72000; 0.54000; -0.99000; 0.15000}; output={-0.72000; -0.80000; -0.72000; -0.54000; -0.99000; -0.15000}
1367874061160	updated	input={0.72000; -0.80000; 0.73000; 0.54000; -0.99000; 0.15000}; output={-0.72000; -0.80000; -0.73000; -0.54000; -0.99000; -0.15000}
1367874061306	updated	input={0.72000; -0.80000; 0.74000; 0.54000; -0.99000; 0.15000}; output={-0.72000; -0.80000; -0.74000; -0.54000; -0.99000; -0.15000}
1367874061478	updated	input={0.72000; -0.80000; 0.75000; 0.54000; -0.99000; 0.15000}; output={-0.72000; -0.80000; -0.75000; -0.54000; -0.99000; -0.15000}
1367874061656	updated	input={0.72000; -0.80000; 0.76000; 0.54000; -0.99000; 0.15000}; output={-0.72000; -0.80000; -0.76000; -0.54000; -0.99000; -0.15000}
1367874061788	updated	input={0.72000; -0.80000; 0.77000; 0.54000; -0.99000; 0.15000}; output={-0.72000; -0.80000; -0.77000; -0.54000; -0.99000; -0.15000}
1367874061868	updated	input={0.72000; -0.60000; 0.77000; 0.54000; -0.99000; 0.15000}; output={-0.72000; -0.60000; -0.77000; -0.54000; -0.99000; -0.15000}
1367874061953	updated	input={0.72000; -0.60000; 0.78000; 0.54000; -0.99000; 0.15000}; output={-0.72000; -0.60000; -0.78000; -0.54000; -0.99000; -0.15000}
1367874062120	updated	input={0.72000; -0.60000; 0.79000; 0.54000; -0.99000; 0.15000}; output={-0.72000; -0.60000; -0.79000; -0.54000; -0.99000; -0.15000}
1367874062271	updated	input={0.72000; -0.60000; 0.80000; 0.54000; -0.99000; 0.15000}; output={-0.72000; -0.60000; -0.80000; -0.54000; -0.99000; -0.15000}
1367874062444	updated	input={0.72000; -0.60000; 0.81000; 0.54000; -0.99000; 0.15000}; output={-0.72000; -0.60000; -0.81000; -0.54000; -0.99000; -0.15000}
1367874062535	updated	input={0.72000; -0.80000; 0.81000; 0.54000; -0.99000; 0.15000}; output={-0.72000; -0.80000; -0.81000; -0.54000; -0.99000; -0.15000}
1367874062724	updated	input={0.72000; -0.80000; 0.82000; 0.54000; -0.99000; 0.15000}; output={-0.72000; -0.80000; -0.82000; -0.54000; -0.99000; -0.15000}
1367874063027	updated	input={0.72000; -0.60000; 0.82000; 0.54000; -0.99000; 0.15000}; output={-0.72000; -0.60000; -0.82000; -0.54000; -0.99000; -0.15000}
1367874069308	updated	input={0.72000; -0.60000; 0.83000; 0.54000; -0.99000; 0.15000}; output={-0.72000; -0.60000; -0.83000; -0.54000; -0.99000; -0.15000}
1367874069719	updated	input={0.73000; -0.60000; 0.83000; 0.54000; -0.99000; 0.15000}; output={-0.73000; -0.60000; -0.83000; -0.54000; -0.99000; -0.15000}
1367874070259	updated	input={0.74000; -0.60000; 0.83000; 0.54000; -0.99000; 0.15000}; output={-0.74000; -0.60000; -0.83000; -0.54000; -0.99000; -0.15000}
1367874070492	updated	input={0.74000; -0.60000; 0.84000; 0.54000; -0.99000; 0.15000}; output={-0.74000; -0.60000; -0.84000; -0.54000; -0.99000; -0.15000}
1367874070605	updated	input={0.75000; -0.60000; 0.84000; 0.54000; -0.99000; 0.15000}; output={-0.75000; -0.60000; -0.84000; -0.54000; -0.99000; -0.15000}
1367874070908	updated	input={0.76000; -0.60000; 0.84000; 0.54000; -0.99000; 0.15000}; output={-0.76000; -0.60000; -0.84000; -0.54000; -0.99000; -0.15000}
1367874071141	updated	input={0.77000; -0.60000; 0.84000; 0.54000; -0.99000; 0.15000}; output={-0.77000; -0.60000; -0.84000; -0.54000; -0.99000; -0.15000}
1367874071446	updated	input={0.78000; -0.60000; 0.84000; 0.54000; -0.99000; 0.15000}; output={-0.78000; -0.60000; -0.84000; -0.54000; -0.99000; -0.15000}
1367874072434	updated	input={0.78000; -0.60000; 0.85000; 0.54000; -0.99000; 0.15000}; output={-0.78000; -0.60000; -0.85000; -0.54000; -0.99000; -0.15000}
1367874072565	updated	input={0.77000; -0.60000; 0.85000; 0.54000; -0.99000; 0.15000}; output={-0.77000; -0.60000; -0.85000; -0.54000; -0.99000; -0.15000}
1367874072847	updated	input={0.76000; -0.60000; 0.85000; 0.54000; -0.99000; 0.15000}; output={-0.76000; -0.60000; -0.85000; -0.54000; -0.99000; -0.15000}
1367874073086	updated	input={0.75000; -0.60000; 0.85000; 0.54000; -0.99000; 0.15000}; output={-0.75000; -0.60000; -0.85000; -0.54000; -0.99000; -0.15000}
1367874073298	updated	input={0.75000; -0.60000; 0.84000; 0.54000; -0.99000; 0.15000}; output={-0.75000; -0.60000; -0.84000; -0.54000; -0.99000; -0.15000}
1367874073415	updated	input={0.74000; -0.60000; 0.84000; 0.54000; -0.99000; 0.15000}; output={-0.74000; -0.60000; -0.84000; -0.54000; -0.99000; -0.15000}
1367874074411	updated	input={0.74000; -0.60000; 0.83000; 0.54000; -0.99000; 0.15000}; output={-0.74000; -0.60000; -0.83000; -0.54000; -0.99000; -0.15000}
1367874074687	updated	input={0.74000; -0.60000; 0.83000; 0.54000; -0.99000; 0.14000}; output={-0.74000; -0.60000; -0.83000; -0.54000; -0.99000; -0.14000}
1367874074793	updated	input={0.74000; -0.60000; 0.83000; 0.54000; -0.99000; 0.13000}; output={-0.74000; -0.60000; -0.83000; -0.54000; -0.99000; -0.13000}
1367874075205	updated	input={0.74000; -0.60000; 0.83000; 0.53000; -0.99000; 0.13000}; output={-0.74000; -0.60000; -0.83000; -0.53000; -0.99000; -0.13000}
1367874075672	updated	input={0.74000; -0.60000; 0.83000; 0.54000; -0.99000; 0.13000}; output={-0.74000; -0.60000; -0.83000; -0.54000; -0.99000; -0.13000}
1367874075848	updated	input={0.74000; -0.60000; 0.83000; 0.55000; -0.99000; 0.13000}; output={-0.74000; -0.60000; -0.83000; -0.55000; -0.99000; -0.13000}
1367874077043	updated	input={0.74000; -0.80000; 0.83000; 0.55000; -0.99000; 0.13000}; output={-0.74000; -0.80000; -0.83000; -0.55000; -0.99000; -0.13000}
1367874077447	updated	input={0.74000; -0.80000; 0.83000; 0.55000; -0.99000; 0.12000}; output={-0.74000; -0.80000; -0.83000; -0.55000; -0.99000; -0.12000}
1367874077878	updated	input={0.74000; -0.60000; 0.83000; 0.55000; -0.99000; 0.12000}; output={-0.74000; -0.60000; -0.83000; -0.55000; -0.99000; -0.12000}
1367874078277	updated	input={0.74000; -0.40000; 0.83000; 0.55000; -0.99000; 0.12000}; output={-0.74000; -0.40000; -0.83000; -0.55000; -0.99000; -0.12000}
1367874078990	updated	input={0.74000; -0.20000; 0.83000; 0.55000; -0.99000; 0.12000}; output={-0.74000; -0.20000; -0.83000; -0.55000; -0.99000; -0.12000}
1367874079200	updated	input={0.74000; 0.00000; 0.83000; 0.55000; -0.99000; 0.12000}; output={-0.74000; 0.00000; -0.83000; -0.55000; -0.99000; -0.12000}
1367874079432	updated	input={0.74000; 0.20000; 0.83000; 0.55000; -0.99000; 0.12000}; output={-0.74000; 0.20000; -0.83000; -0.55000; -0.99000; -0.12000}
1367874085883	updated	input={0.74000; -0.11000; 0.83000; 0.55000; -0.99000; 0.12000}; output={-0.74000; -0.11000; -0.83000; -0.55000; -0.99000; -0.12000}
1367874087560	updated	input={0.74000; -0.69000; 0.83000; 0.55000; -0.99000; 0.12000}; output={-0.74000; -0.69000; -0.83000; -0.55000; -0.99000; -0.12000}
1367874087596	solved	Training #2 (Individual)
1367874107172	initialized	name="Training #3 (Individual)"; target={-0.96094; -0.27675; -0.49038; -0.87151; -0.64352; -0.76543}
1367874114756	updated	input={0.00000; 0.00000; 0.01000; 0.00000; 0.00000; 0.00000}; output={0.00000; 0.00000; -0.00679; -0.00735; 0.00000; 0.00000}
1367874115547	updated	input={0.00000; 0.00000; 0.02000; 0.00000; 0.00000; 0.00000}; output={0.00000; 0.00000; -0.01357; -0.01469; 0.00000; 0.00000}
1367874116021	updated	input={0.00000; 0.00000; 0.03000; 0.00000; 0.00000; 0.00000}; output={0.00000; 0.00000; -0.02035; -0.02204; 0.00000; 0.00000}
1367874116414	updated	input={0.00000; 0.00000; 0.04000; 0.00000; 0.00000; 0.00000}; output={0.00000; 0.00000; -0.02714; -0.02938; 0.00000; 0.00000}
1367874116664	updated	input={0.00000; 0.00000; 0.05000; 0.00000; 0.00000; 0.00000}; output={0.00000; 0.00000; -0.03393; -0.03673; 0.00000; 0.00000}
1367874116967	updated	input={0.00000; 0.00000; 0.06000; 0.00000; 0.00000; 0.00000}; output={0.00000; 0.00000; -0.04071; -0.04408; 0.00000; 0.00000}
1367874117184	updated	input={0.00000; 0.00000; 0.07000; 0.00000; 0.00000; 0.00000}; output={0.00000; 0.00000; -0.04750; -0.05142; 0.00000; 0.00000}
1367874117428	updated	input={0.00000; 0.00000; 0.08000; 0.00000; 0.00000; 0.00000}; output={0.00000; 0.00000; -0.05428; -0.05877; 0.00000; 0.00000}
1367874117664	updated	input={0.00000; 0.00000; 0.09000; 0.00000; 0.00000; 0.00000}; output={0.00000; 0.00000; -0.06106; -0.06611; 0.00000; 0.00000}
1367874117883	updated	input={0.00000; 0.00000; 0.10000; 0.00000; 0.00000; 0.00000}; output={0.00000; 0.00000; -0.06785; -0.07346; 0.00000; 0.00000}
1367874118072	updated	input={0.00000; 0.00000; 0.11000; 0.00000; 0.00000; 0.00000}; output={0.00000; 0.00000; -0.07463; -0.08081; 0.00000; 0.00000}
1367874118223	updated	input={0.00000; 0.00000; 0.11000; 0.00000; -0.01000; 0.00000}; output={0.00000; 0.00000; -0.07463; -0.08081; 0.00892; 0.00453}
1367874118272	updated	input={0.00000; 0.00000; 0.12000; 0.00000; -0.01000; 0.00000}; output={0.00000; 0.00000; -0.08142; -0.08815; 0.00892; 0.00453}
1367874118492	updated	input={0.00000; 0.00000; 0.13000; 0.00000; -0.01000; 0.00000}; output={0.00000; 0.00000; -0.08821; -0.09550; 0.00892; 0.00453}
1367874118610	updated	input={0.00000; 0.00000; 0.13000; 0.00000; -0.02000; 0.00000}; output={0.00000; 0.00000; -0.08821; -0.09550; 0.01783; 0.00906}
1367874118806	updated	input={0.00000; 0.00000; 0.13000; 0.00000; -0.03000; 0.00000}; output={0.00000; 0.00000; -0.08821; -0.09550; 0.02675; 0.01359}
1367874118860	updated	input={0.00000; 0.00000; 0.14000; 0.00000; -0.03000; 0.00000}; output={0.00000; 0.00000; -0.09499; -0.10284; 0.02675; 0.01359}
1367874119015	updated	input={0.00000; 0.00000; 0.14000; 0.00000; -0.02000; 0.00000}; output={0.00000; 0.00000; -0.09499; -0.10284; 0.01783; 0.00906}
1367874119216	updated	input={0.00000; 0.00000; 0.15000; 0.00000; -0.02000; 0.00000}; output={0.00000; 0.00000; -0.10177; -0.11019; 0.01783; 0.00906}
1367874119270	updated	input={0.00000; 0.00000; 0.15000; 0.00000; -0.01000; 0.00000}; output={0.00000; 0.00000; -0.10177; -0.11019; 0.00892; 0.00453}
1367874119433	updated	input={0.00000; 0.00000; 0.15000; 0.00000; 0.00000; 0.00000}; output={0.00000; 0.00000; -0.10177; -0.11019; 0.00000; 0.00000}
1367874119517	updated	input={0.00000; 0.00000; 0.16000; 0.00000; 0.00000; 0.00000}; output={0.00000; 0.00000; -0.10856; -0.11754; 0.00000; 0.00000}
1367874119577	updated	input={0.00000; 0.00000; 0.16000; 0.00000; 0.01000; 0.00000}; output={0.00000; 0.00000; -0.10856; -0.11754; -0.00892; -0.00453}
1367874119756	updated	input={0.00000; 0.00000; 0.16000; 0.00000; 0.02000; 0.00000}; output={0.00000; 0.00000; -0.10856; -0.11754; -0.01783; -0.00906}
1367874119798	updated	input={0.00000; 0.00000; 0.17000; 0.00000; 0.02000; 0.00000}; output={0.00000; 0.00000; -0.11535; -0.12488; -0.01783; -0.00906}
1367874119988	updated	input={0.00000; 0.00000; 0.18000; 0.00000; 0.02000; 0.00000}; output={0.00000; 0.00000; -0.12213; -0.13223; -0.01783; -0.00906}
1367874120052	updated	input={0.00000; 0.00000; 0.18000; 0.00000; 0.03000; 0.00000}; output={0.00000; 0.00000; -0.12213; -0.13223; -0.02675; -0.01359}
1367874120153	updated	input={0.00000; 0.00000; 0.19000; 0.00000; 0.03000; 0.00000}; output={0.00000; 0.00000; -0.12892; -0.13957; -0.02675; -0.01359}
1367874120441	updated	input={0.00000; 0.00000; 0.19000; 0.00000; 0.04000; 0.00000}; output={0.00000; 0.00000; -0.12892; -0.13957; -0.03566; -0.01812}
1367874120595	updated	input={0.00000; 0.00000; 0.19000; 0.00000; 0.05000; 0.00000}; output={0.00000; 0.00000; -0.12892; -0.13957; -0.04458; -0.02265}
1367874120701	updated	input={0.00000; 0.00000; 0.20000; 0.00000; 0.05000; 0.00000}; output={0.00000; 0.00000; -0.13570; -0.14692; -0.04458; -0.02265}
1367874120735	updated	input={0.00000; 0.00000; 0.21000; 0.00000; 0.05000; 0.00000}; output={0.00000; 0.00000; -0.14249; -0.15427; -0.04458; -0.02265}
1367874120771	updated	input={0.00000; 0.00000; 0.23000; 0.00000; 0.05000; 0.00000}; output={0.00000; 0.00000; -0.15606; -0.16896; -0.04458; -0.02265}
1367874120784	updated	input={0.00000; 0.00000; 0.23000; 0.00000; 0.05000; 0.00000}; output={0.00000; 0.00000; -0.15606; -0.16896; -0.04458; -0.02265}
1367874120824	updated	input={0.00000; 0.00000; 0.23000; 0.00000; 0.06000; 0.00000}; output={0.00000; 0.00000; -0.15606; -0.16896; -0.05349; -0.02718}
1367874120835	updated	input={0.00000; 0.00000; 0.25000; 0.00000; 0.06000; 0.00000}; output={0.00000; 0.00000; -0.16963; -0.18365; -0.05349; -0.02718}
1367874120873	updated	input={0.00000; 0.00000; 0.26000; 0.00000; 0.06000; 0.00000}; output={0.00000; 0.00000; -0.17641; -0.19100; -0.05349; -0.02718}
1367874120885	updated	input={0.00000; 0.00000; 0.26000; 0.00000; 0.06000; 0.00000}; output={0.00000; 0.00000; -0.17641; -0.19100; -0.05349; -0.02718}
1367874120926	updated	input={0.00000; 0.00000; 0.28000; 0.00000; 0.06000; 0.00000}; output={0.00000; 0.00000; -0.18998; -0.20569; -0.05349; -0.02718}
1367874120939	updated	input={0.00000; 0.00000; 0.28000; 0.00000; 0.06000; 0.00000}; output={0.00000; 0.00000; -0.18998; -0.20569; -0.05349; -0.02718}
1367874120952	updated	input={0.00000; 0.00000; 0.28000; 0.00000; 0.07000; 0.00000}; output={0.00000; 0.00000; -0.18998; -0.20569; -0.06241; -0.03171}
1367874120994	updated	input={0.00000; 0.00000; 0.30000; 0.00000; 0.07000; 0.00000}; output={0.00000; 0.00000; -0.20355; -0.22038; -0.06241; -0.03171}
1367874121006	updated	input={0.00000; 0.00000; 0.30000; 0.00000; 0.07000; 0.00000}; output={0.00000; 0.00000; -0.20355; -0.22038; -0.06241; -0.03171}
1367874121049	updated	input={0.00000; 0.00000; 0.31000; 0.00000; 0.07000; 0.00000}; output={0.00000; 0.00000; -0.21034; -0.22773; -0.06241; -0.03171}
1367874121088	updated	input={0.00000; 0.00000; 0.32000; 0.00000; 0.07000; 0.00000}; output={0.00000; 0.00000; -0.21712; -0.23507; -0.06241; -0.03171}
1367874121130	updated	input={0.00000; 0.00000; 0.34000; 0.00000; 0.07000; 0.00000}; output={0.00000; 0.00000; -0.23069; -0.24976; -0.06241; -0.03171}
1367874121142	updated	input={0.00000; 0.00000; 0.34000; 0.00000; 0.07000; 0.00000}; output={0.00000; 0.00000; -0.23069; -0.24976; -0.06241; -0.03171}
1367874121183	updated	input={0.00000; 0.00000; 0.36000; 0.00000; 0.07000; 0.00000}; output={0.00000; 0.00000; -0.24426; -0.26446; -0.06241; -0.03171}
1367874121198	updated	input={0.00000; 0.00000; 0.36000; 0.00000; 0.07000; 0.00000}; output={0.00000; 0.00000; -0.24426; -0.26446; -0.06241; -0.03171}
1367874121240	updated	input={0.00000; 0.00000; 0.37000; 0.00000; 0.07000; 0.00000}; output={0.00000; 0.00000; -0.25105; -0.27180; -0.06241; -0.03171}
1367874121281	updated	input={0.00000; 0.00000; 0.39000; 0.00000; 0.07000; 0.00000}; output={0.00000; 0.00000; -0.26462; -0.28649; -0.06241; -0.03171}
1367874121293	updated	input={0.00000; 0.00000; 0.39000; 0.00000; 0.07000; 0.00000}; output={0.00000; 0.00000; -0.26462; -0.28649; -0.06241; -0.03171}
1367874121334	updated	input={0.00000; 0.00000; 0.40000; 0.00000; 0.07000; 0.00000}; output={0.00000; 0.00000; -0.27140; -0.29384; -0.06241; -0.03171}
1367874121377	updated	input={0.00000; 0.00000; 0.40000; 0.00000; 0.07000; 0.01000}; output={0.00000; 0.00000; -0.27140; -0.29384; -0.06694; -0.02279}
1367874121495	updated	input={0.00000; 0.00000; 0.40000; 0.00000; 0.07000; 0.02000}; output={0.00000; 0.00000; -0.27140; -0.29384; -0.07147; -0.01388}
1367874121548	updated	input={0.00000; 0.00000; 0.41000; 0.00000; 0.07000; 0.02000}; output={0.00000; 0.00000; -0.27818; -0.30119; -0.07147; -0.01388}
1367874121847	updated	input={0.00000; 0.00000; 0.41000; 0.00000; 0.07000; 0.01000}; output={0.00000; 0.00000; -0.27818; -0.30119; -0.06694; -0.02279}
1367874121996	updated	input={0.00000; 0.00000; 0.41000; 0.00000; 0.07000; 0.00000}; output={0.00000; 0.00000; -0.27818; -0.30119; -0.06241; -0.03171}
1367874122067	updated	input={0.00000; 0.00000; 0.42000; 0.00000; 0.07000; 0.00000}; output={0.00000; 0.00000; -0.28497; -0.30853; -0.06241; -0.03171}
1367874122110	updated	input={0.00000; 0.00000; 0.43000; 0.00000; 0.07000; 0.00000}; output={0.00000; 0.00000; -0.29176; -0.31588; -0.06241; -0.03171}
1367874122155	updated	input={0.00000; 0.00000; 0.44000; 0.00000; 0.07000; 0.00000}; output={0.00000; 0.00000; -0.29854; -0.32322; -0.06241; -0.03171}
1367874122167	updated	input={0.00000; 0.00000; 0.44000; 0.00000; 0.07000; -0.01000}; output={0.00000; 0.00000; -0.29854; -0.32322; -0.05788; -0.04062}
1367874122215	updated	input={0.00000; 0.00000; 0.46000; 0.00000; 0.07000; -0.01000}; output={0.00000; 0.00000; -0.31211; -0.33792; -0.05788; -0.04062}
1367874122227	updated	input={0.00000; 0.00000; 0.47000; 0.00000; 0.07000; -0.01000}; output={0.00000; 0.00000; -0.31890; -0.34526; -0.05788; -0.04062}
1367874122272	updated	input={0.00000; 0.00000; 0.47000; 0.00000; 0.07000; -0.01000}; output={0.00000; 0.00000; -0.31890; -0.34526; -0.05788; -0.04062}
1367874122317	updated	input={0.00000; 0.00000; 0.47000; 0.00000; 0.07000; -0.02000}; output={0.00000; 0.00000; -0.31890; -0.34526; -0.05335; -0.04954}
1367874122420	updated	input={0.00000; 0.00000; 0.48000; 0.00000; 0.07000; -0.02000}; output={0.00000; 0.00000; -0.32568; -0.35261; -0.05335; -0.04954}
1367874122480	updated	input={0.00000; 0.00000; 0.48000; 0.00000; 0.07000; -0.03000}; output={0.00000; 0.00000; -0.32568; -0.35261; -0.04882; -0.05845}
1367874122951	updated	input={0.00000; 0.00000; 0.49000; 0.00000; 0.07000; -0.03000}; output={0.00000; 0.00000; -0.33247; -0.35995; -0.04882; -0.05845}
1367874123020	updated	input={0.00000; 0.00000; 0.51000; 0.00000; 0.07000; -0.03000}; output={0.00000; 0.00000; -0.34604; -0.37465; -0.04882; -0.05845}
1367874123034	updated	input={0.00000; 0.00000; 0.51000; 0.00000; 0.07000; -0.03000}; output={0.00000; 0.00000; -0.34604; -0.37465; -0.04882; -0.05845}
1367874123081	updated	input={0.00000; 0.00000; 0.53000; 0.00000; 0.07000; -0.03000}; output={0.00000; 0.00000; -0.35961; -0.38934; -0.04882; -0.05845}
1367874123094	updated	input={0.00000; 0.00000; 0.53000; 0.00000; 0.07000; -0.03000}; output={0.00000; 0.00000; -0.35961; -0.38934; -0.04882; -0.05845}
1367874123142	updated	input={0.00000; 0.00000; 0.55000; 0.00000; 0.07000; -0.03000}; output={0.00000; 0.00000; -0.37318; -0.40403; -0.04882; -0.05845}
1367874123154	updated	input={0.00000; 0.00000; 0.55000; 0.00000; 0.07000; -0.04000}; output={0.00000; 0.00000; -0.37318; -0.40403; -0.04429; -0.06737}
1367874123168	updated	input={0.00000; 0.00000; 0.55000; 0.00000; 0.07000; -0.04000}; output={0.00000; 0.00000; -0.37318; -0.40403; -0.04429; -0.06737}
1367874123221	updated	input={0.00000; 0.00000; 0.56000; 0.00000; 0.07000; -0.04000}; output={0.00000; 0.00000; -0.37996; -0.41138; -0.04429; -0.06737}
1367874123234	updated	input={0.00000; 0.00000; 0.57000; 0.00000; 0.07000; -0.04000}; output={0.00000; 0.00000; -0.38674; -0.41872; -0.04429; -0.06737}
1367874123283	updated	input={0.00000; 0.00000; 0.59000; 0.00000; 0.07000; -0.04000}; output={0.00000; 0.00000; -0.40032; -0.43341; -0.04429; -0.06737}
1367874123296	updated	input={0.00000; 0.00000; 0.59000; 0.00000; 0.07000; -0.05000}; output={0.00000; 0.00000; -0.40032; -0.43341; -0.03976; -0.07628}
1367874123309	updated	input={0.00000; 0.00000; 0.59000; 0.00000; 0.07000; -0.05000}; output={0.00000; 0.00000; -0.40032; -0.43341; -0.03976; -0.07628}
1367874123419	updated	input={0.00000; 0.00000; 0.59000; 0.00000; 0.07000; -0.06000}; output={0.00000; 0.00000; -0.40032; -0.43341; -0.03523; -0.08520}
1367874123533	updated	input={0.00000; 0.00000; 0.60000; 0.00000; 0.07000; -0.06000}; output={0.00000; 0.00000; -0.40710; -0.44076; -0.03523; -0.08520}
1367874123602	updated	input={0.00000; 0.00000; 0.60000; 0.00000; 0.07000; -0.07000}; output={0.00000; 0.00000; -0.40710; -0.44076; -0.03070; -0.09412}
1367874123742	updated	input={0.00000; 0.00000; 0.60000; 0.00000; 0.07000; -0.08000}; output={0.00000; 0.00000; -0.40710; -0.44076; -0.02617; -0.10303}
1367874123806	updated	input={0.00000; 0.00000; 0.61000; 0.00000; 0.07000; -0.08000}; output={0.00000; 0.00000; -0.41389; -0.44811; -0.02617; -0.10303}
1367874123900	updated	input={0.00000; 0.00000; 0.61000; 0.00000; 0.07000; -0.09000}; output={0.00000; 0.00000; -0.41389; -0.44811; -0.02164; -0.11195}
1367874123962	updated	input={0.00000; 0.00000; 0.62000; 0.00000; 0.07000; -0.09000}; output={0.00000; 0.00000; -0.42067; -0.45545; -0.02164; -0.11195}
1367874124133	updated	input={0.00000; 0.00000; 0.63000; 0.00000; 0.07000; -0.09000}; output={0.00000; 0.00000; -0.42746; -0.46280; -0.02164; -0.11195}
1367874124200	updated	input={0.00000; 0.00000; 0.63000; 0.00000; 0.07000; -0.10000}; output={0.00000; 0.00000; -0.42746; -0.46280; -0.01711; -0.12086}
1367874124299	updated	input={0.00000; 0.00000; 0.64000; 0.00000; 0.07000; -0.10000}; output={0.00000; 0.00000; -0.43424; -0.47014; -0.01711; -0.12086}
1367874124393	updated	input={0.00000; 0.23000; 0.64000; 0.00000; 0.07000; -0.10000}; output={-0.21585; 0.07943; -0.43424; -0.47014; -0.01711; -0.12086}
1367874124461	updated	input={0.00000; 0.23000; 0.65000; 0.00000; 0.07000; -0.10000}; output={-0.21585; 0.07943; -0.44103; -0.47749; -0.01711; -0.12086}
1367874124512	updated	input={0.00000; 0.23000; 0.65000; 0.00000; 0.07000; -0.11000}; output={-0.21585; 0.07943; -0.44103; -0.47749; -0.01258; -0.12978}
1367874124875	updated	input={0.00000; 0.23000; 0.66000; 0.00000; 0.07000; -0.11000}; output={-0.21585; 0.07943; -0.44781; -0.48484; -0.01258; -0.12978}
1367874124946	updated	input={0.00000; 0.23000; 0.66000; 0.00000; 0.08000; -0.11000}; output={-0.21585; 0.07943; -0.44781; -0.48484; -0.02150; -0.13431}
1367874125040	updated	input={0.00000; 0.23000; 0.66000; 0.00000; 0.09000; -0.11000}; output={-0.21585; 0.07943; -0.44781; -0.48484; -0.03041; -0.13884}
1367874125088	updated	input={0.00000; 0.23000; 0.67000; 0.00000; 0.09000; -0.11000}; output={-0.21585; 0.07943; -0.45460; -0.49218; -0.03041; -0.13884}
1367874125191	updated	input={0.00000; 0.23000; 0.67000; 0.00000; 0.10000; -0.11000}; output={-0.21585; 0.07943; -0.45460; -0.49218; -0.03933; -0.14337}
1367874125350	updated	input={0.00000; 0.23000; 0.67000; 0.00000; 0.11000; -0.11000}; output={-0.21585; 0.07943; -0.45460; -0.49218; -0.04824; -0.14790}
1367874125414	updated	input={0.00000; 0.23000; 0.68000; 0.00000; 0.11000; -0.11000}; output={-0.21585; 0.07943; -0.46138; -0.49953; -0.04824; -0.14790}
1367874125506	updated	input={0.00000; 0.23000; 0.68000; 0.00000; 0.12000; -0.11000}; output={-0.21585; 0.07943; -0.46138; -0.49953; -0.05716; -0.15242}
1367874125585	updated	input={0.00000; 0.23000; 0.69000; 0.00000; 0.12000; -0.11000}; output={-0.21585; 0.07943; -0.46816; -0.50687; -0.05716; -0.15242}
1367874125649	updated	input={0.00000; 0.23000; 0.69000; 0.00000; 0.13000; -0.11000}; output={-0.21585; 0.07943; -0.46816; -0.50687; -0.06607; -0.15695}
1367874125858	updated	input={0.00000; 0.23000; 0.69000; 0.00000; 0.14000; -0.11000}; output={-0.21585; 0.07943; -0.46816; -0.50687; -0.07499; -0.16148}
1367874126252	updated	input={0.00000; 0.11000; 0.69000; 0.00000; 0.14000; -0.11000}; output={-0.10323; 0.03799; -0.46816; -0.50687; -0.07499; -0.16148}
1367874126377	updated	input={0.00000; 0.11000; 0.69000; 0.00000; 0.15000; -0.11000}; output={-0.10323; 0.03799; -0.46816; -0.50687; -0.08390; -0.16601}
1367874126437	updated	input={0.00000; 0.11000; 0.69000; 0.00000; 0.16000; -0.11000}; output={-0.10323; 0.03799; -0.46816; -0.50687; -0.09282; -0.17054}
1367874126489	updated	input={0.00000; 0.11000; 0.69000; 0.00000; 0.18000; -0.11000}; output={-0.10323; 0.03799; -0.46816; -0.50687; -0.11065; -0.17960}
1367874126502	updated	input={0.00000; 0.11000; 0.69000; 0.00000; 0.18000; -0.11000}; output={-0.10323; 0.03799; -0.46816; -0.50687; -0.11065; -0.17960}
1367874126558	updated	input={0.00000; 0.11000; 0.69000; 0.00000; 0.20000; -0.11000}; output={-0.10323; 0.03799; -0.46816; -0.50687; -0.12848; -0.18866}
1367874126570	updated	input={0.00000; 0.11000; 0.69000; 0.00000; 0.20000; -0.11000}; output={-0.10323; 0.03799; -0.46816; -0.50687; -0.12848; -0.18866}
1367874126623	updated	input={0.00000; 0.11000; 0.69000; 0.00000; 0.22000; -0.11000}; output={-0.10323; 0.03799; -0.46816; -0.50687; -0.14631; -0.19772}
1367874126636	updated	input={0.00000; 0.11000; 0.69000; 0.00000; 0.22000; -0.11000}; output={-0.10323; 0.03799; -0.46816; -0.50687; -0.14631; -0.19772}
1367874126690	updated	input={0.00000; 0.11000; 0.69000; 0.00000; 0.24000; -0.11000}; output={-0.10323; 0.03799; -0.46816; -0.50687; -0.16414; -0.20678}
1367874126704	updated	input={0.00000; 0.11000; 0.69000; 0.00000; 0.24000; -0.11000}; output={-0.10323; 0.03799; -0.46816; -0.50687; -0.16414; -0.20678}
1367874126759	updated	input={0.00000; 0.11000; 0.69000; 0.00000; 0.26000; -0.11000}; output={-0.10323; 0.03799; -0.46816; -0.50687; -0.18197; -0.21584}
1367874126772	updated	input={0.00000; 0.11000; 0.69000; 0.00000; 0.26000; -0.11000}; output={-0.10323; 0.03799; -0.46816; -0.50687; -0.18197; -0.21584}
1367874126829	updated	input={0.00000; 0.11000; 0.69000; 0.00000; 0.28000; -0.11000}; output={-0.10323; 0.03799; -0.46816; -0.50687; -0.19980; -0.22490}
1367874126842	updated	input={0.00000; 0.11000; 0.69000; 0.00000; 0.28000; -0.11000}; output={-0.10323; 0.03799; -0.46816; -0.50687; -0.19980; -0.22490}
1367874126896	updated	input={0.00000; 0.11000; 0.69000; 0.00000; 0.30000; -0.11000}; output={-0.10323; 0.03799; -0.46816; -0.50687; -0.21763; -0.23396}
1367874126910	updated	input={0.00000; 0.11000; 0.69000; 0.00000; 0.31000; -0.11000}; output={-0.10323; 0.03799; -0.46816; -0.50687; -0.22655; -0.23849}
1367874126967	updated	input={0.00000; 0.11000; 0.69000; 0.00000; 0.32000; -0.11000}; output={-0.10323; 0.03799; -0.46816; -0.50687; -0.23546; -0.24302}
1367874126982	updated	input={0.00000; 0.11000; 0.69000; 0.00000; 0.33000; -0.11000}; output={-0.10323; 0.03799; -0.46816; -0.50687; -0.24438; -0.24755}
1367874127066	updated	input={0.00000; 0.11000; 0.69000; 0.00000; 0.34000; -0.11000}; output={-0.10323; 0.03799; -0.46816; -0.50687; -0.25329; -0.25208}
1367874127092	updated	input={0.00000; 0.11000; 0.69000; 0.00000; 0.36000; -0.11000}; output={-0.10323; 0.03799; -0.46816; -0.50687; -0.27112; -0.26114}
1367874127159	updated	input={0.00000; 0.11000; 0.69000; 0.00000; 0.38000; -0.11000}; output={-0.10323; 0.03799; -0.46816; -0.50687; -0.28895; -0.27020}
1367874127186	updated	input={0.00000; 0.11000; 0.69000; 0.00000; 0.39000; -0.11000}; output={-0.10323; 0.03799; -0.46816; -0.50687; -0.29787; -0.27473}
1367874127213	updated	input={0.00000; 0.11000; 0.69000; 0.00000; 0.40000; -0.11000}; output={-0.10323; 0.03799; -0.46816; -0.50687; -0.30679; -0.27926}
1367874127229	updated	input={0.00000; 0.11000; 0.69000; 0.00000; 0.40000; -0.11000}; output={-0.10323; 0.03799; -0.46816; -0.50687; -0.30679; -0.27926}
1367874127302	updated	input={0.00000; 0.11000; 0.69000; 0.00000; 0.43000; -0.11000}; output={-0.10323; 0.03799; -0.46816; -0.50687; -0.33353; -0.29285}
1367874127316	updated	input={0.00000; 0.11000; 0.69000; 0.00000; 0.43000; -0.11000}; output={-0.10323; 0.03799; -0.46816; -0.50687; -0.33353; -0.29285}
1367874127334	updated	input={0.00000; 0.11000; 0.69000; 0.00000; 0.43000; -0.11000}; output={-0.10323; 0.03799; -0.46816; -0.50687; -0.33353; -0.29285}
1367874127348	updated	input={0.00000; 0.11000; 0.69000; 0.00000; 0.43000; -0.11000}; output={-0.10323; 0.03799; -0.46816; -0.50687; -0.33353; -0.29285}
1367874127363	updated	input={0.00000; 0.11000; 0.69000; 0.00000; 0.43000; -0.11000}; output={-0.10323; 0.03799; -0.46816; -0.50687; -0.33353; -0.29285}
1367874127447	updated	input={0.00000; 0.11000; 0.69000; 0.00000; 0.46000; -0.11000}; output={-0.10323; 0.03799; -0.46816; -0.50687; -0.36028; -0.30643}
1367874127461	updated	input={0.00000; 0.11000; 0.69000; 0.00000; 0.46000; -0.11000}; output={-0.10323; 0.03799; -0.46816; -0.50687; -0.36028; -0.30643}
1367874127487	updated	input={0.00000; 0.11000; 0.69000; 0.00000; 0.46000; -0.11000}; output={-0.10323; 0.03799; -0.46816; -0.50687; -0.36028; -0.30643}
1367874127722	updated	input={0.00000; 0.11000; 0.69000; 0.01000; 0.46000; -0.11000}; output={-0.10323; 0.03799; -0.47551; -0.50009; -0.36028; -0.30643}
1367874127955	updated	input={0.00000; -0.04000; 0.69000; 0.01000; 0.46000; -0.11000}; output={0.03754; -0.01381; -0.47551; -0.50009; -0.36028; -0.30643}
1367874128275	updated	input={0.00000; -0.04000; 0.69000; 0.00000; 0.46000; -0.11000}; output={0.03754; -0.01381; -0.46816; -0.50687; -0.36028; -0.30643}
1367874128444	updated	input={0.00000; -0.04000; 0.69000; 0.00000; 0.46000; -0.12000}; output={0.03754; -0.01381; -0.46816; -0.50687; -0.35575; -0.31535}
1367874128561	updated	input={0.00000; -0.04000; 0.69000; -0.01000; 0.46000; -0.12000}; output={0.03754; -0.01381; -0.46082; -0.51366; -0.35575; -0.31535}
1367874128955	updated	input={0.00000; -0.04000; 0.69000; -0.01000; 0.46000; -0.13000}; output={0.03754; -0.01381; -0.46082; -0.51366; -0.35122; -0.32427}
1367874129040	updated	input={0.00000; -0.04000; 0.69000; -0.01000; 0.46000; -0.15000}; output={0.03754; -0.01381; -0.46082; -0.51366; -0.34216; -0.34210}
1367874129052	updated	input={0.00000; -0.04000; 0.69000; -0.01000; 0.46000; -0.15000}; output={0.03754; -0.01381; -0.46082; -0.51366; -0.34216; -0.34210}
1367874129117	updated	input={0.00000; -0.04000; 0.69000; -0.01000; 0.46000; -0.17000}; output={0.03754; -0.01381; -0.46082; -0.51366; -0.33310; -0.35993}
1367874129129	updated	input={0.00000; -0.04000; 0.69000; -0.01000; 0.46000; -0.18000}; output={0.03754; -0.01381; -0.46082; -0.51366; -0.32857; -0.36884}
1367874129142	updated	input={0.00000; -0.04000; 0.69000; -0.03000; 0.46000; -0.18000}; output={0.03754; -0.01381; -0.44613; -0.52723; -0.32857; -0.36884}
1367874129210	updated	input={0.00000; -0.04000; 0.69000; -0.03000; 0.46000; -0.20000}; output={0.03754; -0.01381; -0.44613; -0.52723; -0.31951; -0.38667}
1367874129223	updated	input={0.00000; -0.04000; 0.69000; -0.06000; 0.46000; -0.20000}; output={0.03754; -0.01381; -0.42409; -0.54758; -0.31951; -0.38667}
1367874129235	updated	input={0.00000; -0.04000; 0.69000; -0.06000; 0.46000; -0.20000}; output={0.03754; -0.01381; -0.42409; -0.54758; -0.31951; -0.38667}
1367874129248	updated	input={0.00000; -0.04000; 0.69000; -0.06000; 0.46000; -0.21000}; output={0.03754; -0.01381; -0.42409; -0.54758; -0.31498; -0.39559}
1367874129261	updated	input={0.00000; -0.04000; 0.69000; -0.06000; 0.46000; -0.21000}; output={0.03754; -0.01381; -0.42409; -0.54758; -0.31498; -0.39559}
1367874129274	updated	input={0.00000; -0.04000; 0.69000; -0.06000; 0.46000; -0.22000}; output={0.03754; -0.01381; -0.42409; -0.54758; -0.31045; -0.40450}
1367874129342	updated	input={0.00000; -0.04000; 0.69000; -0.07000; 0.46000; -0.22000}; output={0.03754; -0.01381; -0.41674; -0.55437; -0.31045; -0.40450}
1367874129355	updated	input={0.00000; -0.04000; 0.69000; -0.07000; 0.46000; -0.25000}; output={0.03754; -0.01381; -0.41674; -0.55437; -0.29686; -0.43125}
1367874129368	updated	input={0.00000; -0.04000; 0.69000; -0.07000; 0.46000; -0.25000}; output={0.03754; -0.01381; -0.41674; -0.55437; -0.29686; -0.43125}
1367874129381	updated	input={0.00000; -0.04000; 0.69000; -0.07000; 0.46000; -0.25000}; output={0.03754; -0.01381; -0.41674; -0.55437; -0.29686; -0.43125}
1367874129402	updated	input={0.00000; -0.04000; 0.69000; -0.07000; 0.46000; -0.25000}; output={0.03754; -0.01381; -0.41674; -0.55437; -0.29686; -0.43125}
1367874129419	updated	input={0.00000; -0.04000; 0.69000; -0.07000; 0.46000; -0.27000}; output={0.03754; -0.01381; -0.41674; -0.55437; -0.28780; -0.44908}
1367874129485	updated	input={0.00000; -0.04000; 0.69000; -0.07000; 0.46000; -0.28000}; output={0.03754; -0.01381; -0.41674; -0.55437; -0.28327; -0.45799}
1367874129497	updated	input={0.00000; -0.04000; 0.69000; -0.07000; 0.46000; -0.28000}; output={0.03754; -0.01381; -0.41674; -0.55437; -0.28327; -0.45799}
1367874129511	updated	input={0.00000; -0.04000; 0.69000; -0.07000; 0.46000; -0.28000}; output={0.03754; -0.01381; -0.41674; -0.55437; -0.28327; -0.45799}
1367874129525	updated	input={0.00000; -0.04000; 0.69000; -0.07000; 0.46000; -0.28000}; output={0.03754; -0.01381; -0.41674; -0.55437; -0.28327; -0.45799}
1367874129538	updated	input={0.00000; -0.04000; 0.69000; -0.07000; 0.46000; -0.28000}; output={0.03754; -0.01381; -0.41674; -0.55437; -0.28327; -0.45799}
1367874129737	updated	input={0.00000; -0.04000; 0.69000; -0.07000; 0.47000; -0.28000}; output={0.03754; -0.01381; -0.41674; -0.55437; -0.29219; -0.46252}
1367874130277	updated	input={0.00000; -0.04000; 0.69000; -0.07000; 0.48000; -0.28000}; output={0.03754; -0.01381; -0.41674; -0.55437; -0.30110; -0.46705}
1367874130364	updated	input={0.00000; -0.04000; 0.69000; -0.07000; 0.50000; -0.28000}; output={0.03754; -0.01381; -0.41674; -0.55437; -0.31893; -0.47611}
1367874130377	updated	input={0.00000; -0.04000; 0.69000; -0.07000; 0.51000; -0.28000}; output={0.03754; -0.01381; -0.41674; -0.55437; -0.32785; -0.48064}
1367874130445	updated	input={0.00000; -0.04000; 0.69000; -0.07000; 0.53000; -0.28000}; output={0.03754; -0.01381; -0.41674; -0.55437; -0.34568; -0.48970}
1367874130458	updated	input={0.00000; -0.04000; 0.69000; -0.07000; 0.53000; -0.28000}; output={0.03754; -0.01381; -0.41674; -0.55437; -0.34568; -0.48970}
1367874130471	updated	input={0.00000; -0.04000; 0.69000; -0.07000; 0.54000; -0.28000}; output={0.03754; -0.01381; -0.41674; -0.55437; -0.35459; -0.49423}
1367874130555	updated	input={0.00000; -0.04000; 0.69000; -0.07000; 0.56000; -0.28000}; output={0.03754; -0.01381; -0.41674; -0.55437; -0.37243; -0.50329}
1367874130567	updated	input={0.00000; -0.04000; 0.69000; -0.07000; 0.56000; -0.28000}; output={0.03754; -0.01381; -0.41674; -0.55437; -0.37243; -0.50329}
1367874130581	updated	input={0.00000; -0.04000; 0.69000; -0.07000; 0.56000; -0.28000}; output={0.03754; -0.01381; -0.41674; -0.55437; -0.37243; -0.50329}
1367874130649	updated	input={0.00000; -0.04000; 0.69000; -0.07000; 0.59000; -0.28000}; output={0.03754; -0.01381; -0.41674; -0.55437; -0.39917; -0.51688}
1367874130662	updated	input={0.00000; -0.04000; 0.69000; -0.07000; 0.59000; -0.28000}; output={0.03754; -0.01381; -0.41674; -0.55437; -0.39917; -0.51688}
1367874130676	updated	input={0.00000; -0.04000; 0.69000; -0.07000; 0.60000; -0.28000}; output={0.03754; -0.01381; -0.41674; -0.55437; -0.40809; -0.52141}
1367874130747	updated	input={0.00000; -0.04000; 0.69000; -0.08000; 0.60000; -0.28000}; output={0.03754; -0.01381; -0.40940; -0.56115; -0.40809; -0.52141}
1367874130760	updated	input={0.00000; -0.04000; 0.69000; -0.08000; 0.63000; -0.28000}; output={0.03754; -0.01381; -0.40940; -0.56115; -0.43483; -0.53500}
1367874130772	updated	input={0.00000; -0.04000; 0.69000; -0.08000; 0.63000; -0.28000}; output={0.03754; -0.01381; -0.40940; -0.56115; -0.43483; -0.53500}
1367874130787	updated	input={0.00000; -0.04000; 0.69000; -0.08000; 0.63000; -0.28000}; output={0.03754; -0.01381; -0.40940; -0.56115; -0.43483; -0.53500}
1367874130861	updated	input={0.00000; -0.04000; 0.69000; -0.08000; 0.66000; -0.28000}; output={0.03754; -0.01381; -0.40940; -0.56115; -0.46158; -0.54859}
1367874130873	updated	input={0.00000; -0.04000; 0.69000; -0.08000; 0.66000; -0.28000}; output={0.03754; -0.01381; -0.40940; -0.56115; -0.46158; -0.54859}
1367874130886	updated	input={0.00000; -0.04000; 0.69000; -0.08000; 0.66000; -0.28000}; output={0.03754; -0.01381; -0.40940; -0.56115; -0.46158; -0.54859}
1367874130899	updated	input={0.00000; -0.04000; 0.69000; -0.08000; 0.67000; -0.28000}; output={0.03754; -0.01381; -0.40940; -0.56115; -0.47049; -0.55312}
1367874130969	updated	input={0.00000; -0.04000; 0.69000; -0.08000; 0.69000; -0.28000}; output={0.03754; -0.01381; -0.40940; -0.56115; -0.48832; -0.56218}
1367874130985	updated	input={0.00000; -0.04000; 0.69000; -0.08000; 0.69000; -0.28000}; output={0.03754; -0.01381; -0.40940; -0.56115; -0.48832; -0.56218}
1367874131000	updated	input={0.00000; -0.04000; 0.69000; -0.08000; 0.70000; -0.28000}; output={0.03754; -0.01381; -0.40940; -0.56115; -0.49724; -0.56671}
1367874131071	updated	input={0.00000; -0.04000; 0.69000; -0.08000; 0.72000; -0.28000}; output={0.03754; -0.01381; -0.40940; -0.56115; -0.51507; -0.57577}
1367874131085	updated	input={0.00000; -0.04000; 0.69000; -0.08000; 0.73000; -0.28000}; output={0.03754; -0.01381; -0.40940; -0.56115; -0.52399; -0.58030}
1367874131098	updated	input={0.00000; -0.04000; 0.69000; -0.08000; 0.73000; -0.28000}; output={0.03754; -0.01381; -0.40940; -0.56115; -0.52399; -0.58030}
1367874131173	updated	input={0.00000; -0.04000; 0.69000; -0.08000; 0.73000; -0.28000}; output={0.03754; -0.01381; -0.40940; -0.56115; -0.52399; -0.58030}
1367874131186	updated	input={0.00000; -0.04000; 0.69000; -0.09000; 0.73000; -0.28000}; output={0.03754; -0.01381; -0.40205; -0.56794; -0.52399; -0.58030}
1367874131259	updated	input={0.00000; -0.04000; 0.69000; -0.11000; 0.73000; -0.28000}; output={0.03754; -0.01381; -0.38736; -0.58151; -0.52399; -0.58030}
1367874131272	updated	input={0.00000; -0.04000; 0.69000; -0.12000; 0.73000; -0.28000}; output={0.03754; -0.01381; -0.38001; -0.58829; -0.52399; -0.58030}
1367874131349	updated	input={0.00000; -0.04000; 0.69000; -0.14000; 0.73000; -0.28000}; output={0.03754; -0.01381; -0.36532; -0.60186; -0.52399; -0.58030}
1367874131362	updated	input={0.00000; -0.04000; 0.69000; -0.15000; 0.73000; -0.28000}; output={0.03754; -0.01381; -0.35797; -0.60865; -0.52399; -0.58030}
1367874131374	updated	input={0.00000; -0.04000; 0.69000; -0.15000; 0.73000; -0.28000}; output={0.03754; -0.01381; -0.35797; -0.60865; -0.52399; -0.58030}
1367874131449	updated	input={0.00000; -0.04000; 0.69000; -0.17000; 0.73000; -0.28000}; output={0.03754; -0.01381; -0.34328; -0.62222; -0.52399; -0.58030}
1367874131462	updated	input={0.00000; -0.04000; 0.69000; -0.17000; 0.73000; -0.28000}; output={0.03754; -0.01381; -0.34328; -0.62222; -0.52399; -0.58030}
1367874131476	updated	input={0.00000; -0.04000; 0.69000; -0.18000; 0.73000; -0.28000}; output={0.03754; -0.01381; -0.33594; -0.62900; -0.52399; -0.58030}
1367874131489	updated	input={0.00000; -0.04000; 0.69000; -0.18000; 0.73000; -0.28000}; output={0.03754; -0.01381; -0.33594; -0.62900; -0.52399; -0.58030}
1367874131566	updated	input={0.00000; -0.04000; 0.69000; -0.21000; 0.73000; -0.28000}; output={0.03754; -0.01381; -0.31390; -0.64936; -0.52399; -0.58030}
1367874131579	updated	input={0.00000; -0.04000; 0.69000; -0.21000; 0.73000; -0.28000}; output={0.03754; -0.01381; -0.31390; -0.64936; -0.52399; -0.58030}
1367874131593	updated	input={0.00000; -0.04000; 0.69000; -0.21000; 0.73000; -0.28000}; output={0.03754; -0.01381; -0.31390; -0.64936; -0.52399; -0.58030}
1367874131608	updated	input={0.00000; -0.04000; 0.69000; -0.21000; 0.73000; -0.28000}; output={0.03754; -0.01381; -0.31390; -0.64936; -0.52399; -0.58030}
1367874131822	updated	input={0.00000; -0.04000; 0.69000; -0.22000; 0.73000; -0.28000}; output={0.03754; -0.01381; -0.30655; -0.65614; -0.52399; -0.58030}
1367874132078	updated	input={0.00000; -0.04000; 0.69000; -0.22000; 0.73000; -0.30000}; output={0.03754; -0.01381; -0.30655; -0.65614; -0.51493; -0.59813}
1367874132346	updated	input={0.00000; -0.04000; 0.69000; -0.23000; 0.73000; -0.30000}; output={0.03754; -0.01381; -0.29921; -0.66293; -0.51493; -0.59813}
1367874132445	updated	input={0.00000; -0.04000; 0.69000; -0.26000; 0.73000; -0.30000}; output={0.03754; -0.01381; -0.27717; -0.68328; -0.51493; -0.59813}
1367874132457	updated	input={0.00000; -0.04000; 0.69000; -0.26000; 0.73000; -0.30000}; output={0.03754; -0.01381; -0.27717; -0.68328; -0.51493; -0.59813}
1367874132470	updated	input={0.00000; -0.04000; 0.69000; -0.26000; 0.73000; -0.30000}; output={0.03754; -0.01381; -0.27717; -0.68328; -0.51493; -0.59813}
1367874132544	updated	input={0.00000; -0.04000; 0.69000; -0.27000; 0.73000; -0.30000}; output={0.03754; -0.01381; -0.26982; -0.69007; -0.51493; -0.59813}
1367874132690	updated	input={0.00000; -0.04000; 0.69000; -0.26000; 0.73000; -0.30000}; output={0.03754; -0.01381; -0.27717; -0.68328; -0.51493; -0.59813}
1367874132834	updated	input={0.27000; -0.04000; 0.69000; -0.26000; 0.73000; -0.30000}; output={-0.05571; -0.26720; -0.27717; -0.68328; -0.51493; -0.59813}
1367874133029	updated	input={0.27000; -0.04000; 0.69000; -0.26000; 0.73000; -0.31000}; output={-0.05571; -0.26720; -0.27717; -0.68328; -0.51040; -0.60704}
1367874133224	updated	input={0.27000; -0.04000; 0.69000; -0.25000; 0.73000; -0.31000}; output={-0.05571; -0.26720; -0.28451; -0.67650; -0.51040; -0.60704}
1367874133324	updated	input={0.27000; -0.04000; 0.69000; -0.22000; 0.73000; -0.31000}; output={-0.05571; -0.26720; -0.30655; -0.65614; -0.51040; -0.60704}
1367874133336	updated	input={0.27000; -0.04000; 0.69000; -0.21000; 0.73000; -0.31000}; output={-0.05571; -0.26720; -0.31390; -0.64936; -0.51040; -0.60704}
1367874133350	updated	input={0.27000; -0.04000; 0.69000; -0.21000; 0.73000; -0.31000}; output={-0.05571; -0.26720; -0.31390; -0.64936; -0.51040; -0.60704}
1367874133429	updated	input={0.27000; -0.04000; 0.69000; -0.18000; 0.73000; -0.31000}; output={-0.05571; -0.26720; -0.33594; -0.62900; -0.51040; -0.60704}
1367874133442	updated	input={0.27000; -0.04000; 0.69000; -0.18000; 0.73000; -0.31000}; output={-0.05571; -0.26720; -0.33594; -0.62900; -0.51040; -0.60704}
1367874133456	updated	input={0.27000; -0.04000; 0.69000; -0.18000; 0.73000; -0.31000}; output={-0.05571; -0.26720; -0.33594; -0.62900; -0.51040; -0.60704}
1367874133473	updated	input={0.27000; -0.04000; 0.69000; -0.17000; 0.73000; -0.31000}; output={-0.05571; -0.26720; -0.34328; -0.62222; -0.51040; -0.60704}
1367874133558	updated	input={0.27000; -0.04000; 0.69000; -0.14000; 0.73000; -0.31000}; output={-0.05571; -0.26720; -0.36532; -0.60186; -0.51040; -0.60704}
1367874133571	updated	input={0.27000; -0.04000; 0.69000; -0.14000; 0.73000; -0.31000}; output={-0.05571; -0.26720; -0.36532; -0.60186; -0.51040; -0.60704}
1367874133586	updated	input={0.27000; -0.04000; 0.69000; -0.13000; 0.73000; -0.31000}; output={-0.05571; -0.26720; -0.37267; -0.59508; -0.51040; -0.60704}
1367874133630	updated	input={0.27000; -0.04000; 0.69000; -0.12000; 0.73000; -0.31000}; output={-0.05571; -0.26720; -0.38001; -0.58829; -0.51040; -0.60704}
1367874133711	updated	input={0.27000; -0.04000; 0.69000; -0.09000; 0.73000; -0.31000}; output={-0.05571; -0.26720; -0.40205; -0.56794; -0.51040; -0.60704}
1367874133724	updated	input={0.27000; -0.04000; 0.69000; -0.09000; 0.73000; -0.31000}; output={-0.05571; -0.26720; -0.40205; -0.56794; -0.51040; -0.60704}
1367874133737	updated	input={0.27000; -0.04000; 0.69000; -0.09000; 0.73000; -0.31000}; output={-0.05571; -0.26720; -0.40205; -0.56794; -0.51040; -0.60704}
1367874133752	updated	input={0.27000; -0.04000; 0.69000; -0.08000; 0.73000; -0.31000}; output={-0.05571; -0.26720; -0.40940; -0.56115; -0.51040; -0.60704}
1367874133767	updated	input={0.27000; -0.04000; 0.69000; -0.08000; 0.73000; -0.31000}; output={-0.05571; -0.26720; -0.40940; -0.56115; -0.51040; -0.60704}
1367874133859	updated	input={0.27000; -0.04000; 0.69000; -0.08000; 0.74000; -0.31000}; output={-0.05571; -0.26720; -0.40940; -0.56115; -0.51931; -0.61157}
1367874133873	updated	input={0.27000; -0.04000; 0.69000; -0.05000; 0.74000; -0.31000}; output={-0.05571; -0.26720; -0.43143; -0.54080; -0.51931; -0.61157}
1367874133887	updated	input={0.27000; -0.04000; 0.69000; -0.04000; 0.74000; -0.31000}; output={-0.05571; -0.26720; -0.43878; -0.53401; -0.51931; -0.61157}
1367874133902	updated	input={0.27000; -0.04000; 0.69000; -0.03000; 0.74000; -0.31000}; output={-0.05571; -0.26720; -0.44613; -0.52723; -0.51931; -0.61157}
1367874133917	updated	input={0.27000; -0.04000; 0.69000; -0.03000; 0.74000; -0.31000}; output={-0.05571; -0.26720; -0.44613; -0.52723; -0.51931; -0.61157}
1367874134000	updated	input={0.27000; -0.04000; 0.69000; 0.00000; 0.74000; -0.31000}; output={-0.05571; -0.26720; -0.46816; -0.50687; -0.51931; -0.61157}
1367874134014	updated	input={0.27000; -0.04000; 0.69000; 0.00000; 0.74000; -0.31000}; output={-0.05571; -0.26720; -0.46816; -0.50687; -0.51931; -0.61157}
1367874134029	updated	input={0.27000; -0.04000; 0.69000; 0.01000; 0.74000; -0.31000}; output={-0.05571; -0.26720; -0.47551; -0.50009; -0.51931; -0.61157}
1367874134043	updated	input={0.27000; -0.04000; 0.69000; 0.01000; 0.74000; -0.31000}; output={-0.05571; -0.26720; -0.47551; -0.50009; -0.51931; -0.61157}
1367874134063	updated	input={0.27000; -0.04000; 0.69000; 0.02000; 0.74000; -0.31000}; output={-0.05571; -0.26720; -0.48286; -0.49330; -0.51931; -0.61157}
1367874134150	updated	input={0.27000; -0.04000; 0.69000; 0.03000; 0.74000; -0.31000}; output={-0.05571; -0.26720; -0.49020; -0.48652; -0.51931; -0.61157}
1367874134163	updated	input={0.27000; -0.04000; 0.69000; 0.03000; 0.74000; -0.31000}; output={-0.05571; -0.26720; -0.49020; -0.48652; -0.51931; -0.61157}
1367874134179	updated	input={0.27000; -0.04000; 0.69000; 0.03000; 0.74000; -0.31000}; output={-0.05571; -0.26720; -0.49020; -0.48652; -0.51931; -0.61157}
1367874134263	updated	input={0.27000; -0.04000; 0.69000; 0.03000; 0.75000; -0.31000}; output={-0.05571; -0.26720; -0.49020; -0.48652; -0.52823; -0.61610}
1367874134351	updated	input={0.27000; -0.04000; 0.69000; 0.03000; 0.76000; -0.31000}; output={-0.05571; -0.26720; -0.49020; -0.48652; -0.53714; -0.62063}
1367874134445	updated	input={0.27000; -0.04000; 0.69000; 0.03000; 0.80000; -0.31000}; output={-0.05571; -0.26720; -0.49020; -0.48652; -0.57280; -0.63875}
1367874134467	updated	input={0.27000; -0.04000; 0.69000; 0.03000; 0.80000; -0.31000}; output={-0.05571; -0.26720; -0.49020; -0.48652; -0.57280; -0.63875}
1367874134491	updated	input={0.27000; -0.04000; 0.69000; 0.03000; 0.81000; -0.31000}; output={-0.05571; -0.26720; -0.49020; -0.48652; -0.58172; -0.64328}
1367874134505	updated	input={0.27000; -0.04000; 0.69000; 0.03000; 0.81000; -0.31000}; output={-0.05571; -0.26720; -0.49020; -0.48652; -0.58172; -0.64328}
1367874134523	updated	input={0.27000; -0.04000; 0.69000; 0.04000; 0.81000; -0.31000}; output={-0.05571; -0.26720; -0.49755; -0.47973; -0.58172; -0.64328}
1367874134619	updated	input={0.27000; -0.04000; 0.69000; 0.04000; 0.84000; -0.31000}; output={-0.05571; -0.26720; -0.49755; -0.47973; -0.60846; -0.65687}
1367874134633	updated	input={0.27000; -0.04000; 0.69000; 0.04000; 0.84000; -0.31000}; output={-0.05571; -0.26720; -0.49755; -0.47973; -0.60846; -0.65687}
1367874134650	updated	input={0.27000; -0.04000; 0.69000; 0.04000; 0.84000; -0.31000}; output={-0.05571; -0.26720; -0.49755; -0.47973; -0.60846; -0.65687}
1367874134663	updated	input={0.27000; -0.04000; 0.69000; 0.04000; 0.84000; -0.31000}; output={-0.05571; -0.26720; -0.49755; -0.47973; -0.60846; -0.65687}
1367874134753	updated	input={0.44000; -0.04000; 0.69000; 0.04000; 0.84000; -0.31000}; output={-0.11442; -0.42674; -0.49755; -0.47973; -0.60846; -0.65687}
1367874134766	updated	input={0.44000; -0.04000; 0.69000; 0.04000; 0.85000; -0.31000}; output={-0.11442; -0.42674; -0.49755; -0.47973; -0.61738; -0.66140}
1367874134964	updated	input={0.44000; -0.04000; 0.69000; 0.05000; 0.85000; -0.31000}; output={-0.11442; -0.42674; -0.50490; -0.47295; -0.61738; -0.66140}
1367874135068	updated	input={0.44000; -0.04000; 0.69000; 0.08000; 0.85000; -0.31000}; output={-0.11442; -0.42674; -0.52693; -0.45259; -0.61738; -0.66140}
1367874135082	updated	input={0.44000; -0.04000; 0.69000; 0.09000; 0.85000; -0.31000}; output={-0.11442; -0.42674; -0.53428; -0.44581; -0.61738; -0.66140}
1367874135096	updated	input={0.44000; -0.04000; 0.69000; 0.09000; 0.85000; -0.31000}; output={-0.11442; -0.42674; -0.53428; -0.44581; -0.61738; -0.66140}
1367874135187	updated	input={0.44000; -0.04000; 0.69000; 0.12000; 0.85000; -0.31000}; output={-0.11442; -0.42674; -0.55632; -0.42545; -0.61738; -0.66140}
1367874135200	updated	input={0.44000; -0.04000; 0.69000; 0.12000; 0.85000; -0.31000}; output={-0.11442; -0.42674; -0.55632; -0.42545; -0.61738; -0.66140}
1367874135216	updated	input={0.44000; -0.04000; 0.69000; 0.13000; 0.85000; -0.31000}; output={-0.11442; -0.42674; -0.56366; -0.41867; -0.61738; -0.66140}
1367874135229	updated	input={0.44000; -0.04000; 0.69000; 0.13000; 0.85000; -0.31000}; output={-0.11442; -0.42674; -0.56366; -0.41867; -0.61738; -0.66140}
1367874135319	updated	input={0.44000; -0.04000; 0.69000; 0.16000; 0.85000; -0.31000}; output={-0.11442; -0.42674; -0.58570; -0.39831; -0.61738; -0.66140}
1367874135334	updated	input={0.44000; -0.04000; 0.69000; 0.16000; 0.85000; -0.31000}; output={-0.11442; -0.42674; -0.58570; -0.39831; -0.61738; -0.66140}
1367874135347	updated	input={0.44000; -0.04000; 0.69000; 0.16000; 0.85000; -0.31000}; output={-0.11442; -0.42674; -0.58570; -0.39831; -0.61738; -0.66140}
1367874135361	updated	input={0.44000; -0.04000; 0.69000; 0.16000; 0.85000; -0.31000}; output={-0.11442; -0.42674; -0.58570; -0.39831; -0.61738; -0.66140}
1367874135456	updated	input={0.44000; -0.04000; 0.69000; 0.20000; 0.85000; -0.31000}; output={-0.11442; -0.42674; -0.61509; -0.37117; -0.61738; -0.66140}
1367874135469	updated	input={0.44000; -0.04000; 0.69000; 0.21000; 0.85000; -0.31000}; output={-0.11442; -0.42674; -0.62243; -0.36439; -0.61738; -0.66140}
1367874135482	updated	input={0.44000; -0.04000; 0.69000; 0.21000; 0.85000; -0.31000}; output={-0.11442; -0.42674; -0.62243; -0.36439; -0.61738; -0.66140}
1367874135497	updated	input={0.44000; -0.04000; 0.69000; 0.22000; 0.85000; -0.31000}; output={-0.11442; -0.42674; -0.62978; -0.35760; -0.61738; -0.66140}
1367874135585	updated	input={0.44000; -0.04000; 0.69000; 0.22000; 0.85000; -0.31000}; output={-0.11442; -0.42674; -0.62978; -0.35760; -0.61738; -0.66140}
1367874135600	updated	input={0.44000; -0.04000; 0.69000; 0.25000; 0.85000; -0.31000}; output={-0.11442; -0.42674; -0.65181; -0.33725; -0.61738; -0.66140}
1367874135692	updated	input={0.44000; -0.04000; 0.69000; 0.28000; 0.85000; -0.31000}; output={-0.11442; -0.42674; -0.67385; -0.31689; -0.61738; -0.66140}
1367874135706	updated	input={0.44000; -0.04000; 0.69000; 0.28000; 0.85000; -0.31000}; output={-0.11442; -0.42674; -0.67385; -0.31689; -0.61738; -0.66140}
1367874135719	updated	input={0.44000; -0.04000; 0.69000; 0.28000; 0.85000; -0.31000}; output={-0.11442; -0.42674; -0.67385; -0.31689; -0.61738; -0.66140}
1367874135732	updated	input={0.44000; -0.04000; 0.69000; 0.28000; 0.85000; -0.31000}; output={-0.11442; -0.42674; -0.67385; -0.31689; -0.61738; -0.66140}
1367874135745	updated	input={0.44000; -0.04000; 0.69000; 0.28000; 0.85000; -0.31000}; output={-0.11442; -0.42674; -0.67385; -0.31689; -0.61738; -0.66140}
1367874135758	updated	input={0.44000; -0.04000; 0.69000; 0.28000; 0.85000; -0.31000}; output={-0.11442; -0.42674; -0.67385; -0.31689; -0.61738; -0.66140}
1367874135851	updated	input={0.44000; -0.04000; 0.69000; 0.28000; 0.85000; -0.31000}; output={-0.11442; -0.42674; -0.67385; -0.31689; -0.61738; -0.66140}
1367874135999	updated	input={0.44000; -0.04000; 0.69000; 0.28000; 0.85000; -0.31000}; output={-0.11442; -0.42674; -0.67385; -0.31689; -0.61738; -0.66140}
1367874136113	updated	input={0.44000; -0.04000; 0.69000; 0.28000; 0.85000; -0.32000}; output={-0.11442; -0.42674; -0.67385; -0.31689; -0.61285; -0.67031}
1367874136438	updated	input={0.35000; -0.04000; 0.69000; 0.28000; 0.85000; -0.32000}; output={-0.08334; -0.34228; -0.67385; -0.31689; -0.61285; -0.67031}
1367874136537	updated	input={0.35000; -0.04000; 0.69000; 0.26000; 0.85000; -0.32000}; output={-0.08334; -0.34228; -0.65916; -0.33046; -0.61285; -0.67031}
1367874136555	updated	input={0.35000; -0.04000; 0.69000; 0.24000; 0.85000; -0.32000}; output={-0.08334; -0.34228; -0.64447; -0.34403; -0.61285; -0.67031}
1367874136656	updated	input={0.35000; -0.04000; 0.69000; 0.21000; 0.85000; -0.32000}; output={-0.08334; -0.34228; -0.62243; -0.36439; -0.61285; -0.67031}
1367874136670	updated	input={0.35000; -0.04000; 0.69000; 0.21000; 0.85000; -0.32000}; output={-0.08334; -0.34228; -0.62243; -0.36439; -0.61285; -0.67031}
1367874136684	updated	input={0.35000; -0.04000; 0.69000; 0.21000; 0.85000; -0.37000}; output={-0.08334; -0.34228; -0.62243; -0.36439; -0.59020; -0.71489}
1367874136698	updated	input={0.35000; -0.04000; 0.69000; 0.20000; 0.85000; -0.37000}; output={-0.08334; -0.34228; -0.61509; -0.37117; -0.59020; -0.71489}
1367874136714	updated	input={0.35000; -0.04000; 0.69000; 0.20000; 0.85000; -0.37000}; output={-0.08334; -0.34228; -0.61509; -0.37117; -0.59020; -0.71489}
1367874136728	updated	input={0.35000; -0.04000; 0.69000; 0.19000; 0.85000; -0.37000}; output={-0.08334; -0.34228; -0.60774; -0.37796; -0.59020; -0.71489}
1367874136742	updated	input={0.35000; -0.04000; 0.69000; 0.19000; 0.85000; -0.38000}; output={-0.08334; -0.34228; -0.60774; -0.37796; -0.58567; -0.72381}
1367874136758	updated	input={0.35000; -0.04000; 0.69000; 0.18000; 0.85000; -0.38000}; output={-0.08334; -0.34228; -0.60039; -0.38474; -0.58567; -0.72381}
1367874136859	updated	input={0.35000; -0.04000; 0.69000; 0.18000; 0.85000; -0.42000}; output={-0.08334; -0.34228; -0.60039; -0.38474; -0.56755; -0.75947}
1367874136873	updated	input={0.35000; -0.04000; 0.69000; 0.14000; 0.85000; -0.42000}; output={-0.08334; -0.34228; -0.57101; -0.41188; -0.56755; -0.75947}
1367874136887	updated	input={0.35000; -0.04000; 0.69000; 0.14000; 0.85000; -0.43000}; output={-0.08334; -0.34228; -0.57101; -0.41188; -0.56302; -0.76838}
1367874136900	updated	input={0.35000; -0.04000; 0.69000; 0.14000; 0.85000; -0.43000}; output={-0.08334; -0.34228; -0.57101; -0.41188; -0.56302; -0.76838}
1367874136913	updated	input={0.35000; -0.04000; 0.69000; 0.14000; 0.85000; -0.43000}; output={-0.08334; -0.34228; -0.57101; -0.41188; -0.56302; -0.76838}
1367874136926	updated	input={0.35000; -0.04000; 0.69000; 0.14000; 0.85000; -0.43000}; output={-0.08334; -0.34228; -0.57101; -0.41188; -0.56302; -0.76838}
1367874136940	updated	input={0.35000; -0.04000; 0.69000; 0.14000; 0.85000; -0.43000}; output={-0.08334; -0.34228; -0.57101; -0.41188; -0.56302; -0.76838}
1367874136955	updated	input={0.35000; -0.04000; 0.69000; 0.14000; 0.85000; -0.43000}; output={-0.08334; -0.34228; -0.57101; -0.41188; -0.56302; -0.76838}
1367874136973	updated	input={0.35000; -0.04000; 0.69000; 0.14000; 0.85000; -0.43000}; output={-0.08334; -0.34228; -0.57101; -0.41188; -0.56302; -0.76838}
1367874136989	updated	input={0.35000; -0.04000; 0.69000; 0.10000; 0.85000; -0.43000}; output={-0.08334; -0.34228; -0.54162; -0.43902; -0.56302; -0.76838}
1367874137004	updated	input={0.35000; -0.04000; 0.69000; 0.10000; 0.85000; -0.43000}; output={-0.08334; -0.34228; -0.54162; -0.43902; -0.56302; -0.76838}
1367874137020	updated	input={0.35000; -0.04000; 0.69000; 0.10000; 0.85000; -0.43000}; output={-0.08334; -0.34228; -0.54162; -0.43902; -0.56302; -0.76838}
1367874137038	updated	input={0.35000; -0.04000; 0.69000; 0.10000; 0.85000; -0.43000}; output={-0.08334; -0.34228; -0.54162; -0.43902; -0.56302; -0.76838}
1367874137137	updated	input={0.35000; -0.04000; 0.69000; 0.06000; 0.85000; -0.43000}; output={-0.08334; -0.34228; -0.51224; -0.46616; -0.56302; -0.76838}
1367874137151	updated	input={0.35000; -0.04000; 0.69000; 0.06000; 0.85000; -0.43000}; output={-0.08334; -0.34228; -0.51224; -0.46616; -0.56302; -0.76838}
1367874137165	updated	input={0.35000; -0.04000; 0.69000; 0.05000; 0.85000; -0.43000}; output={-0.08334; -0.34228; -0.50490; -0.47295; -0.56302; -0.76838}
1367874137179	updated	input={0.35000; -0.04000; 0.69000; 0.05000; 0.85000; -0.43000}; output={-0.08334; -0.34228; -0.50490; -0.47295; -0.56302; -0.76838}
1367874137194	updated	input={0.35000; -0.04000; 0.69000; 0.04000; 0.85000; -0.43000}; output={-0.08334; -0.34228; -0.49755; -0.47973; -0.56302; -0.76838}
1367874137207	updated	input={0.35000; -0.04000; 0.69000; 0.04000; 0.85000; -0.43000}; output={-0.08334; -0.34228; -0.49755; -0.47973; -0.56302; -0.76838}
1367874137222	updated	input={0.35000; -0.04000; 0.69000; 0.03000; 0.85000; -0.43000}; output={-0.08334; -0.34228; -0.49020; -0.48652; -0.56302; -0.76838}
1367874137238	updated	input={0.35000; -0.04000; 0.69000; 0.03000; 0.85000; -0.43000}; output={-0.08334; -0.34228; -0.49020; -0.48652; -0.56302; -0.76838}
1367874137254	updated	input={0.35000; -0.04000; 0.69000; 0.02000; 0.85000; -0.43000}; output={-0.08334; -0.34228; -0.48286; -0.49330; -0.56302; -0.76838}
1367874137268	updated	input={0.35000; -0.04000; 0.69000; 0.02000; 0.85000; -0.43000}; output={-0.08334; -0.34228; -0.48286; -0.49330; -0.56302; -0.76838}
1367874137372	updated	input={0.35000; -0.04000; 0.69000; -0.02000; 0.85000; -0.43000}; output={-0.08334; -0.34228; -0.45347; -0.52044; -0.56302; -0.76838}
1367874137386	updated	input={0.35000; -0.04000; 0.69000; -0.02000; 0.85000; -0.43000}; output={-0.08334; -0.34228; -0.45347; -0.52044; -0.56302; -0.76838}
1367874137401	updated	input={0.35000; -0.04000; 0.69000; -0.02000; 0.85000; -0.43000}; output={-0.08334; -0.34228; -0.45347; -0.52044; -0.56302; -0.76838}
1367874137415	updated	input={0.35000; -0.04000; 0.69000; -0.03000; 0.85000; -0.43000}; output={-0.08334; -0.34228; -0.44613; -0.52723; -0.56302; -0.76838}
1367874137429	updated	input={0.35000; -0.04000; 0.69000; -0.03000; 0.85000; -0.42000}; output={-0.08334; -0.34228; -0.44613; -0.52723; -0.56755; -0.75947}
1367874137444	updated	input={0.35000; -0.04000; 0.69000; -0.04000; 0.85000; -0.42000}; output={-0.08334; -0.34228; -0.43878; -0.53401; -0.56755; -0.75947}
1367874137459	updated	input={0.35000; -0.04000; 0.69000; -0.04000; 0.85000; -0.42000}; output={-0.08334; -0.34228; -0.43878; -0.53401; -0.56755; -0.75947}
1367874137473	updated	input={0.35000; -0.04000; 0.69000; -0.05000; 0.85000; -0.42000}; output={-0.08334; -0.34228; -0.43143; -0.54080; -0.56755; -0.75947}
1367874137487	updated	input={0.35000; -0.04000; 0.69000; -0.05000; 0.85000; -0.42000}; output={-0.08334; -0.34228; -0.43143; -0.54080; -0.56755; -0.75947}
1367874137594	updated	input={0.35000; -0.04000; 0.69000; -0.05000; 0.85000; -0.42000}; output={-0.08334; -0.34228; -0.43143; -0.54080; -0.56755; -0.75947}
1367874137607	updated	input={0.35000; -0.04000; 0.69000; -0.05000; 0.85000; -0.42000}; output={-0.08334; -0.34228; -0.43143; -0.54080; -0.56755; -0.75947}
1367874137621	updated	input={0.35000; -0.04000; 0.69000; -0.05000; 0.85000; -0.42000}; output={-0.08334; -0.34228; -0.43143; -0.54080; -0.56755; -0.75947}
1367874137638	updated	input={0.35000; -0.04000; 0.69000; -0.05000; 0.85000; -0.41000}; output={-0.08334; -0.34228; -0.43143; -0.54080; -0.57208; -0.75055}
1367874137741	updated	input={0.35000; -0.04000; 0.69000; -0.05000; 0.85000; -0.40000}; output={-0.08334; -0.34228; -0.43143; -0.54080; -0.57661; -0.74164}
1367874137897	updated	input={0.35000; -0.04000; 0.69000; -0.06000; 0.85000; -0.40000}; output={-0.08334; -0.34228; -0.42409; -0.54758; -0.57661; -0.74164}
1367874137993	updated	input={0.25000; -0.04000; 0.69000; -0.06000; 0.85000; -0.40000}; output={-0.04880; -0.24843; -0.42409; -0.54758; -0.57661; -0.74164}
1367874138401	updated	input={0.25000; -0.04000; 0.69000; -0.07000; 0.85000; -0.40000}; output={-0.04880; -0.24843; -0.41674; -0.55437; -0.57661; -0.74164}
1367874138521	updated	input={0.25000; -0.04000; 0.69000; -0.08000; 0.85000; -0.40000}; output={-0.04880; -0.24843; -0.40940; -0.56115; -0.57661; -0.74164}
1367874138622	updated	input={0.25000; -0.04000; 0.69000; -0.13000; 0.85000; -0.40000}; output={-0.04880; -0.24843; -0.37267; -0.59508; -0.57661; -0.74164}
1367874138637	updated	input={0.25000; -0.04000; 0.69000; -0.14000; 0.85000; -0.40000}; output={-0.04880; -0.24843; -0.36532; -0.60186; -0.57661; -0.74164}
1367874138651	updated	input={0.25000; -0.04000; 0.69000; -0.14000; 0.85000; -0.40000}; output={-0.04880; -0.24843; -0.36532; -0.60186; -0.57661; -0.74164}
1367874138666	updated	input={0.25000; -0.04000; 0.69000; -0.15000; 0.85000; -0.40000}; output={-0.04880; -0.24843; -0.35797; -0.60865; -0.57661; -0.74164}
1367874138680	updated	input={0.25000; -0.04000; 0.69000; -0.15000; 0.85000; -0.40000}; output={-0.04880; -0.24843; -0.35797; -0.60865; -0.57661; -0.74164}
1367874138785	updated	input={0.25000; -0.04000; 0.69000; -0.15000; 0.85000; -0.40000}; output={-0.04880; -0.24843; -0.35797; -0.60865; -0.57661; -0.74164}
1367874138798	updated	input={0.25000; -0.04000; 0.69000; -0.15000; 0.85000; -0.40000}; output={-0.04880; -0.24843; -0.35797; -0.60865; -0.57661; -0.74164}
1367874138812	updated	input={0.25000; -0.04000; 0.69000; -0.15000; 0.86000; -0.40000}; output={-0.04880; -0.24843; -0.35797; -0.60865; -0.58553; -0.74617}
1367874138977	updated	input={0.25000; -0.04000; 0.69000; -0.16000; 0.86000; -0.40000}; output={-0.04880; -0.24843; -0.35063; -0.61543; -0.58553; -0.74617}
1367874139210	updated	input={0.25000; -0.04000; 0.69000; -0.16000; 0.87000; -0.40000}; output={-0.04880; -0.24843; -0.35063; -0.61543; -0.59444; -0.75070}
1367874139327	updated	input={0.25000; -0.04000; 0.69000; -0.17000; 0.87000; -0.40000}; output={-0.04880; -0.24843; -0.34328; -0.62222; -0.59444; -0.75070}
1367874139432	updated	input={0.25000; -0.04000; 0.69000; -0.17000; 0.88000; -0.40000}; output={-0.04880; -0.24843; -0.34328; -0.62222; -0.60336; -0.75523}
1367874139722	updated	input={0.25000; -0.04000; 0.69000; -0.17000; 0.89000; -0.40000}; output={-0.04880; -0.24843; -0.34328; -0.62222; -0.61227; -0.75976}
1367874139843	updated	input={0.25000; -0.04000; 0.69000; -0.21000; 0.89000; -0.40000}; output={-0.04880; -0.24843; -0.31390; -0.64936; -0.61227; -0.75976}
1367874139857	updated	input={0.25000; -0.04000; 0.69000; -0.21000; 0.89000; -0.40000}; output={-0.04880; -0.24843; -0.31390; -0.64936; -0.61227; -0.75976}
1367874139871	updated	input={0.25000; -0.04000; 0.69000; -0.21000; 0.89000; -0.40000}; output={-0.04880; -0.24843; -0.31390; -0.64936; -0.61227; -0.75976}
1367874139885	updated	input={0.25000; -0.04000; 0.69000; -0.22000; 0.89000; -0.40000}; output={-0.04880; -0.24843; -0.30655; -0.65614; -0.61227; -0.75976}
1367874139991	updated	input={0.25000; -0.04000; 0.69000; -0.25000; 0.89000; -0.40000}; output={-0.04880; -0.24843; -0.28451; -0.67650; -0.61227; -0.75976}
1367874140006	updated	input={0.25000; -0.04000; 0.69000; -0.26000; 0.89000; -0.40000}; output={-0.04880; -0.24843; -0.27717; -0.68328; -0.61227; -0.75976}
1367874140020	updated	input={0.25000; -0.04000; 0.69000; -0.26000; 0.89000; -0.40000}; output={-0.04880; -0.24843; -0.27717; -0.68328; -0.61227; -0.75976}
1367874140034	updated	input={0.25000; -0.04000; 0.69000; -0.27000; 0.89000; -0.40000}; output={-0.04880; -0.24843; -0.26982; -0.69007; -0.61227; -0.75976}
1367874140144	updated	input={0.25000; -0.04000; 0.69000; -0.28000; 0.89000; -0.40000}; output={-0.04880; -0.24843; -0.26248; -0.69685; -0.61227; -0.75976}
1367874140158	updated	input={0.25000; -0.04000; 0.69000; -0.28000; 0.89000; -0.40000}; output={-0.04880; -0.24843; -0.26248; -0.69685; -0.61227; -0.75976}
1367874140174	updated	input={0.25000; -0.04000; 0.69000; -0.28000; 0.89000; -0.40000}; output={-0.04880; -0.24843; -0.26248; -0.69685; -0.61227; -0.75976}
1367874140443	updated	input={0.25000; -0.04000; 0.69000; -0.28000; 0.90000; -0.40000}; output={-0.04880; -0.24843; -0.26248; -0.69685; -0.62119; -0.76429}
1367874140567	updated	input={0.25000; -0.04000; 0.69000; -0.28000; 0.90000; -0.40000}; output={-0.04880; -0.24843; -0.26248; -0.69685; -0.62119; -0.76429}
1367874140671	updated	input={0.25000; -0.04000; 0.69000; -0.30000; 0.90000; -0.40000}; output={-0.04880; -0.24843; -0.24778; -0.71042; -0.62119; -0.76429}
1367874140880	updated	input={0.25000; -0.04000; 0.69000; -0.30000; 0.91000; -0.40000}; output={-0.04880; -0.24843; -0.24778; -0.71042; -0.63010; -0.76881}
1367874141005	updated	input={0.25000; -0.04000; 0.69000; -0.31000; 0.91000; -0.40000}; output={-0.04880; -0.24843; -0.24044; -0.71721; -0.63010; -0.76881}
1367874141112	updated	input={0.25000; -0.04000; 0.69000; -0.32000; 0.91000; -0.40000}; output={-0.04880; -0.24843; -0.23309; -0.72399; -0.63010; -0.76881}
1367874141250	updated	input={0.25000; -0.04000; 0.69000; -0.33000; 0.91000; -0.40000}; output={-0.04880; -0.24843; -0.22575; -0.73078; -0.63010; -0.76881}
1367874141475	updated	input={0.25000; -0.04000; 0.69000; -0.34000; 0.91000; -0.40000}; output={-0.04880; -0.24843; -0.21840; -0.73756; -0.63010; -0.76881}
1367874141683	updated	input={0.25000; -0.04000; 0.69000; -0.35000; 0.91000; -0.40000}; output={-0.04880; -0.24843; -0.21105; -0.74435; -0.63010; -0.76881}
1367874141865	updated	input={0.25000; -0.24000; 0.69000; -0.35000; 0.91000; -0.40000}; output={0.13889; -0.31750; -0.21105; -0.74435; -0.63010; -0.76881}
1367874141974	updated	input={0.25000; -0.24000; 0.69000; -0.36000; 0.91000; -0.40000}; output={0.13889; -0.31750; -0.20371; -0.75113; -0.63010; -0.76881}
1367874142085	updated	input={0.25000; -0.24000; 0.69000; -0.37000; 0.91000; -0.40000}; output={0.13889; -0.31750; -0.19636; -0.75792; -0.63010; -0.76881}
1367874142231	updated	input={0.25000; -0.24000; 0.69000; -0.38000; 0.91000; -0.40000}; output={0.13889; -0.31750; -0.18902; -0.76470; -0.63010; -0.76881}
1367874142406	updated	input={0.25000; -0.24000; 0.69000; -0.39000; 0.91000; -0.40000}; output={0.13889; -0.31750; -0.18167; -0.77149; -0.63010; -0.76881}
1367874142929	updated	input={0.25000; -0.24000; 0.69000; -0.40000; 0.91000; -0.40000}; output={0.13889; -0.31750; -0.17432; -0.77827; -0.63010; -0.76881}
1367874143064	updated	input={0.25000; -0.24000; 0.69000; -0.44000; 0.91000; -0.40000}; output={0.13889; -0.31750; -0.14494; -0.80541; -0.63010; -0.76881}
1367874143078	updated	input={0.25000; -0.24000; 0.69000; -0.44000; 0.91000; -0.40000}; output={0.13889; -0.31750; -0.14494; -0.80541; -0.63010; -0.76881}
1367874143092	updated	input={0.25000; -0.24000; 0.69000; -0.44000; 0.91000; -0.40000}; output={0.13889; -0.31750; -0.14494; -0.80541; -0.63010; -0.76881}
1367874143107	updated	input={0.25000; -0.24000; 0.69000; -0.44000; 0.91000; -0.40000}; output={0.13889; -0.31750; -0.14494; -0.80541; -0.63010; -0.76881}
1367874143219	updated	input={0.25000; -0.24000; 0.69000; -0.45000; 0.91000; -0.40000}; output={0.13889; -0.31750; -0.13759; -0.81220; -0.63010; -0.76881}
1367874143427	updated	input={0.25000; -0.24000; 0.69000; -0.46000; 0.91000; -0.40000}; output={0.13889; -0.31750; -0.13025; -0.81898; -0.63010; -0.76881}
1367874143600	updated	input={0.25000; -0.24000; 0.69000; -0.47000; 0.91000; -0.40000}; output={0.13889; -0.31750; -0.12290; -0.82577; -0.63010; -0.76881}
1367874143822	updated	input={0.25000; -0.24000; 0.69000; -0.48000; 0.91000; -0.40000}; output={0.13889; -0.31750; -0.11556; -0.83255; -0.63010; -0.76881}
1367874143971	updated	input={0.25000; 0.17000; 0.69000; -0.48000; 0.91000; -0.40000}; output={-0.24588; -0.17591; -0.11556; -0.83255; -0.63010; -0.76881}
1367874144111	updated	input={0.25000; 0.17000; 0.69000; -0.49000; 0.91000; -0.40000}; output={-0.24588; -0.17591; -0.10821; -0.83934; -0.63010; -0.76881}
1367874144392	updated	input={0.25000; 0.17000; 0.69000; -0.50000; 0.91000; -0.40000}; output={-0.24588; -0.17591; -0.10086; -0.84612; -0.63010; -0.76881}
1367874144686	updated	input={0.25000; 0.17000; 0.69000; -0.51000; 0.91000; -0.40000}; output={-0.24588; -0.17591; -0.09352; -0.85291; -0.63010; -0.76881}
1367874145052	updated	input={0.25000; 0.17000; 0.69000; -0.52000; 0.91000; -0.40000}; output={-0.24588; -0.17591; -0.08617; -0.85969; -0.63010; -0.76881}
1367874145307	updated	input={0.25000; 0.63000; 0.69000; -0.52000; 0.91000; -0.40000}; output={-0.67758; -0.01704; -0.08617; -0.85969; -0.63010; -0.76881}
1367874145825	updated	input={0.25000; 0.63000; 0.68000; -0.52000; 0.91000; -0.40000}; output={-0.67758; -0.01704; -0.07939; -0.85235; -0.63010; -0.76881}
1367874146766	updated	input={0.25000; 0.63000; 0.69000; -0.52000; 0.91000; -0.40000}; output={-0.67758; -0.01704; -0.08617; -0.85969; -0.63010; -0.76881}
1367874147187	updated	input={0.25000; 0.63000; 0.70000; -0.52000; 0.91000; -0.40000}; output={-0.67758; -0.01704; -0.09296; -0.86704; -0.63010; -0.76881}
1367874147482	updated	input={0.25000; 0.63000; 0.71000; -0.52000; 0.91000; -0.40000}; output={-0.67758; -0.01704; -0.09974; -0.87439; -0.63010; -0.76881}
1367874147749	updated	input={0.25000; 0.63000; 0.72000; -0.52000; 0.91000; -0.40000}; output={-0.67758; -0.01704; -0.10653; -0.88173; -0.63010; -0.76881}
1367874147975	updated	input={0.25000; 0.63000; 0.73000; -0.52000; 0.91000; -0.40000}; output={-0.67758; -0.01704; -0.11331; -0.88908; -0.63010; -0.76881}
1367874148181	updated	input={0.25000; 0.63000; 0.74000; -0.52000; 0.91000; -0.40000}; output={-0.67758; -0.01704; -0.12010; -0.89642; -0.63010; -0.76881}
1367874148307	updated	input={0.35000; 0.63000; 0.74000; -0.52000; 0.91000; -0.40000}; output={-0.71211; -0.11089; -0.12010; -0.89642; -0.63010; -0.76881}
1367874148423	updated	input={0.35000; 0.63000; 0.75000; -0.52000; 0.91000; -0.40000}; output={-0.71211; -0.11089; -0.12688; -0.90377; -0.63010; -0.76881}
1367874148565	updated	input={0.35000; 0.63000; 0.76000; -0.52000; 0.91000; -0.40000}; output={-0.71211; -0.11089; -0.13367; -0.91112; -0.63010; -0.76881}
1367874149101	updated	input={0.35000; 0.63000; 0.77000; -0.52000; 0.91000; -0.40000}; output={-0.71211; -0.11089; -0.14045; -0.91846; -0.63010; -0.76881}
1367874149229	updated	input={0.35000; 0.63000; 0.80000; -0.52000; 0.91000; -0.40000}; output={-0.71211; -0.11089; -0.16081; -0.94050; -0.63010; -0.76881}
1367874149243	updated	input={0.35000; 0.63000; 0.80000; -0.52000; 0.91000; -0.40000}; output={-0.71211; -0.11089; -0.16081; -0.94050; -0.63010; -0.76881}
1367874149258	updated	input={0.35000; 0.63000; 0.80000; -0.52000; 0.91000; -0.40000}; output={-0.71211; -0.11089; -0.16081; -0.94050; -0.63010; -0.76881}
1367874149375	updated	input={0.51000; 0.63000; 0.80000; -0.52000; 0.91000; -0.40000}; output={-0.76737; -0.26104; -0.16081; -0.94050; -0.63010; -0.76881}
1367874149489	updated	input={0.51000; 0.63000; 0.81000; -0.52000; 0.91000; -0.40000}; output={-0.76737; -0.26104; -0.16759; -0.94785; -0.63010; -0.76881}
1367874149893	updated	input={0.51000; 0.63000; 0.82000; -0.52000; 0.91000; -0.40000}; output={-0.76737; -0.26104; -0.17438; -0.95519; -0.63010; -0.76881}
1367874150181	updated	input={0.51000; 0.63000; 0.83000; -0.52000; 0.91000; -0.40000}; output={-0.76737; -0.26104; -0.18116; -0.96254; -0.63010; -0.76881}
1367874150406	updated	input={0.51000; 0.63000; 0.84000; -0.52000; 0.91000; -0.40000}; output={-0.76737; -0.26104; -0.18795; -0.96988; -0.63010; -0.76881}
1367874150565	updated	input={0.51000; 0.63000; 0.85000; -0.52000; 0.91000; -0.40000}; output={-0.76737; -0.26104; -0.19473; -0.97723; -0.63010; -0.76881}
1367874150754	updated	input={0.51000; 0.63000; 0.86000; -0.52000; 0.91000; -0.40000}; output={-0.76737; -0.26104; -0.20152; -0.98458; -0.63010; -0.76881}
1367874150913	updated	input={0.51000; 0.63000; 0.87000; -0.52000; 0.91000; -0.40000}; output={-0.76737; -0.26104; -0.20830; -0.99192; -0.63010; -0.76881}
1367874151091	updated	input={0.51000; 0.63000; 0.88000; -0.52000; 0.91000; -0.40000}; output={-0.76737; -0.26104; -0.21509; -0.99927; -0.63010; -0.76881}
1367874151263	updated	input={0.51000; 0.63000; 0.89000; -0.52000; 0.91000; -0.40000}; output={-0.76737; -0.26104; -0.22187; -1.00661; -0.63010; -0.76881}
1367874151432	updated	input={0.51000; 0.63000; 0.90000; -0.52000; 0.91000; -0.40000}; output={-0.76737; -0.26104; -0.22866; -1.01396; -0.63010; -0.76881}
1367874152017	updated	input={0.51000; 0.63000; 0.91000; -0.52000; 0.91000; -0.40000}; output={-0.76737; -0.26104; -0.23544; -1.02131; -0.63010; -0.76881}
1367874153357	updated	input={0.51000; 0.63000; 0.92000; -0.52000; 0.91000; -0.40000}; output={-0.76737; -0.26104; -0.24223; -1.02865; -0.63010; -0.76881}
1367874153500	updated	input={0.51000; 0.74000; 0.92000; -0.52000; 0.91000; -0.40000}; output={-0.87060; -0.22305; -0.24223; -1.02865; -0.63010; -0.76881}
1367874153675	updated	input={0.51000; 0.74000; 0.93000; -0.52000; 0.91000; -0.40000}; output={-0.87060; -0.22305; -0.24901; -1.03600; -0.63010; -0.76881}
1367874153919	updated	input={0.51000; 0.74000; 0.94000; -0.52000; 0.91000; -0.40000}; output={-0.87060; -0.22305; -0.25580; -1.04334; -0.63010; -0.76881}
1367874154122	updated	input={0.51000; 0.74000; 0.95000; -0.52000; 0.91000; -0.40000}; output={-0.87060; -0.22305; -0.26258; -1.05069; -0.63010; -0.76881}
1367874154290	updated	input={0.51000; 0.74000; 0.96000; -0.52000; 0.91000; -0.40000}; output={-0.87060; -0.22305; -0.26937; -1.05804; -0.63010; -0.76881}
1367874154821	updated	input={0.51000; 0.74000; 0.97000; -0.52000; 0.91000; -0.40000}; output={-0.87060; -0.22305; -0.27615; -1.06538; -0.63010; -0.76881}
1367874154957	updated	input={0.51000; 0.74000; 1.00000; -0.52000; 0.91000; -0.40000}; output={-0.87060; -0.22305; -0.29651; -1.08742; -0.63010; -0.76881}
1367874154972	updated	input={0.51000; 0.78000; 1.00000; -0.52000; 0.91000; -0.40000}; output={-0.90814; -0.20924; -0.29651; -1.08742; -0.63010; -0.76881}
1367874154986	updated	input={0.51000; 0.78000; 1.00000; -0.52000; 0.91000; -0.40000}; output={-0.90814; -0.20924; -0.29651; -1.08742; -0.63010; -0.76881}
1367874155000	updated	input={0.51000; 0.78000; 1.00000; -0.52000; 0.91000; -0.40000}; output={-0.90814; -0.20924; -0.29651; -1.08742; -0.63010; -0.76881}
1367874157630	updated	input={0.51000; 0.85000; 1.00000; -0.52000; 0.91000; -0.40000}; output={-0.97383; -0.18506; -0.29651; -1.08742; -0.63010; -0.76881}
1367874157868	updated	input={0.51000; 0.85000; 1.00000; -0.51000; 0.91000; -0.40000}; output={-0.97383; -0.18506; -0.30385; -1.08064; -0.63010; -0.76881}
1367874158389	updated	input={0.51000; 0.85000; 1.00000; -0.50000; 0.91000; -0.40000}; output={-0.97383; -0.18506; -0.31120; -1.07385; -0.63010; -0.76881}
1367874158906	updated	input={0.51000; 0.85000; 1.00000; -0.49000; 0.91000; -0.40000}; output={-0.97383; -0.18506; -0.31855; -1.06707; -0.63010; -0.76881}
1367874159047	updated	input={0.51000; 0.85000; 1.00000; -0.45000; 0.91000; -0.40000}; output={-0.97383; -0.18506; -0.34793; -1.03993; -0.63010; -0.76881}
1367874159062	updated	input={0.51000; 0.85000; 1.00000; -0.44000; 0.91000; -0.40000}; output={-0.97383; -0.18506; -0.35528; -1.03314; -0.63010; -0.76881}
1367874159076	updated	input={0.51000; 0.85000; 1.00000; -0.44000; 0.91000; -0.40000}; output={-0.97383; -0.18506; -0.35528; -1.03314; -0.63010; -0.76881}
1367874159090	updated	input={0.51000; 0.85000; 1.00000; -0.44000; 0.91000; -0.40000}; output={-0.97383; -0.18506; -0.35528; -1.03314; -0.63010; -0.76881}
1367874159213	updated	input={0.51000; 0.85000; 1.00000; -0.41000; 0.91000; -0.40000}; output={-0.97383; -0.18506; -0.37731; -1.01279; -0.63010; -0.76881}
1367874159227	updated	input={0.51000; 0.85000; 1.00000; -0.41000; 0.91000; -0.40000}; output={-0.97383; -0.18506; -0.37731; -1.01279; -0.63010; -0.76881}
1367874159241	updated	input={0.51000; 0.85000; 1.00000; -0.41000; 0.91000; -0.40000}; output={-0.97383; -0.18506; -0.37731; -1.01279; -0.63010; -0.76881}
1367874159256	updated	input={0.51000; 0.85000; 1.00000; -0.41000; 0.91000; -0.40000}; output={-0.97383; -0.18506; -0.37731; -1.01279; -0.63010; -0.76881}
1367874159379	updated	input={0.51000; 0.85000; 1.00000; -0.40000; 0.91000; -0.40000}; output={-0.97383; -0.18506; -0.38466; -1.00600; -0.63010; -0.76881}
1367874159803	updated	input={0.51000; 0.85000; 1.00000; -0.39000; 0.91000; -0.40000}; output={-0.97383; -0.18506; -0.39201; -0.99922; -0.63010; -0.76881}
1367874159945	updated	input={0.51000; 0.85000; 1.00000; -0.35000; 0.91000; -0.40000}; output={-0.97383; -0.18506; -0.42139; -0.97208; -0.63010; -0.76881}
1367874159960	updated	input={0.51000; 0.85000; 1.00000; -0.34000; 0.91000; -0.40000}; output={-0.97383; -0.18506; -0.42874; -0.96529; -0.63010; -0.76881}
1367874159991	updated	input={0.51000; 0.85000; 1.00000; -0.34000; 0.91000; -0.40000}; output={-0.97383; -0.18506; -0.42874; -0.96529; -0.63010; -0.76881}
1367874160006	updated	input={0.51000; 0.85000; 1.00000; -0.33000; 0.91000; -0.40000}; output={-0.97383; -0.18506; -0.43608; -0.95851; -0.63010; -0.76881}
1367874160142	updated	input={0.51000; 0.85000; 1.00000; -0.33000; 0.91000; -0.40000}; output={-0.97383; -0.18506; -0.43608; -0.95851; -0.63010; -0.76881}
1367874160157	updated	input={0.51000; 0.85000; 1.00000; -0.33000; 0.91000; -0.40000}; output={-0.97383; -0.18506; -0.43608; -0.95851; -0.63010; -0.76881}
1367874160622	updated	input={0.51000; 0.85000; 1.00000; -0.32000; 0.91000; -0.40000}; output={-0.97383; -0.18506; -0.44343; -0.95172; -0.63010; -0.76881}
1367874161008	updated	input={0.51000; 0.85000; 1.00000; -0.31000; 0.91000; -0.40000}; output={-0.97383; -0.18506; -0.45077; -0.94494; -0.63010; -0.76881}
1367874161265	updated	input={0.51000; 0.85000; 1.00000; -0.30000; 0.91000; -0.40000}; output={-0.97383; -0.18506; -0.45812; -0.93815; -0.63010; -0.76881}
1367874161412	updated	input={0.53000; 0.85000; 1.00000; -0.30000; 0.91000; -0.40000}; output={-0.98074; -0.20383; -0.45812; -0.93815; -0.63010; -0.76881}
1367874161532	updated	input={0.53000; 0.85000; 1.00000; -0.28000; 0.91000; -0.40000}; output={-0.98074; -0.20383; -0.47281; -0.92458; -0.63010; -0.76881}
1367874161677	updated	input={0.53000; 0.85000; 1.00000; -0.28000; 0.91000; -0.40000}; output={-0.98074; -0.20383; -0.47281; -0.92458; -0.63010; -0.76881}
1367874161861	updated	input={0.53000; 0.85000; 1.00000; -0.27000; 0.91000; -0.40000}; output={-0.98074; -0.20383; -0.48016; -0.91780; -0.63010; -0.76881}
1367874162062	updated	input={0.53000; 0.85000; 1.00000; -0.26000; 0.91000; -0.40000}; output={-0.98074; -0.20383; -0.48750; -0.91101; -0.63010; -0.76881}
1367874162250	updated	input={0.53000; 0.85000; 1.00000; -0.25000; 0.91000; -0.40000}; output={-0.98074; -0.20383; -0.49485; -0.90423; -0.63010; -0.76881}
1367874162460	updated	input={0.53000; 0.85000; 1.00000; -0.24000; 0.91000; -0.40000}; output={-0.98074; -0.20383; -0.50220; -0.89744; -0.63010; -0.76881}
1367874162601	updated	input={0.61000; 0.85000; 1.00000; -0.24000; 0.91000; -0.40000}; output={-1.00837; -0.27891; -0.50220; -0.89744; -0.63010; -0.76881}
1367874162618	solved	Training #3 (Individual)
1367874170243	initialized	name="Training #4 (Team)"; target={-0.87616; -0.44003; -0.19677}
1367874177852	updated	input={0.00000; 0.01000; 0.00000}; output={0.00000; 0.01000; 0.00000}
1367874181995	updated	input={0.00000; 0.02000; 0.00000}; output={0.00000; 0.02000; 0.00000}
1367874182515	updated	input={0.00000; 0.03000; 0.00000}; output={0.00000; 0.03000; 0.00000}
1367874182560	updated	input={0.00000; 0.04000; 0.00000}; output={0.00000; 0.04000; 0.00000}
1367874182588	updated	input={0.00000; 0.05000; 0.00000}; output={0.00000; 0.05000; 0.00000}
1367874182624	updated	input={0.00000; 0.06000; 0.00000}; output={0.00000; 0.06000; 0.00000}
1367874182652	updated	input={0.00000; 0.07000; 0.00000}; output={0.00000; 0.07000; 0.00000}
1367874182684	updated	input={0.00000; 0.08000; 0.00000}; output={0.00000; 0.08000; 0.00000}
1367874182889	updated	input={0.00000; 0.09000; 0.00000}; output={0.00000; 0.09000; 0.00000}
1367874183401	updated	input={0.00000; 0.10000; 0.00000}; output={0.00000; 0.10000; 0.00000}
1367874183454	updated	input={0.00000; 0.11000; 0.00000}; output={0.00000; 0.11000; 0.00000}
1367874183483	updated	input={0.00000; 0.12000; 0.00000}; output={0.00000; 0.12000; 0.00000}
1367874183511	updated	input={0.00000; 0.13000; 0.00000}; output={0.00000; 0.13000; 0.00000}
1367874183541	updated	input={0.00000; 0.14000; 0.00000}; output={0.00000; 0.14000; 0.00000}
1367874183571	updated	input={0.00000; 0.15000; 0.00000}; output={0.00000; 0.15000; 0.00000}
1367874183603	updated	input={0.00000; 0.16000; 0.00000}; output={0.00000; 0.16000; 0.00000}
1367874183633	updated	input={0.00000; 0.17000; 0.00000}; output={0.00000; 0.17000; 0.00000}
1367874183663	updated	input={0.00000; 0.18000; 0.00000}; output={0.00000; 0.18000; 0.00000}
1367874183694	updated	input={0.00000; 0.19000; 0.00000}; output={0.00000; 0.19000; 0.00000}
1367874183722	updated	input={0.00000; 0.20000; 0.00000}; output={0.00000; 0.20000; 0.00000}
1367874183750	updated	input={0.00000; 0.21000; 0.00000}; output={0.00000; 0.21000; 0.00000}
1367874183782	updated	input={0.00000; 0.22000; 0.00000}; output={0.00000; 0.22000; 0.00000}
1367874183821	updated	input={0.00000; 0.23000; 0.00000}; output={0.00000; 0.23000; 0.00000}
1367874184606	updated	input={0.00000; 0.22000; 0.00000}; output={0.00000; 0.22000; 0.00000}
1367874185128	updated	input={0.00000; 0.21000; 0.00000}; output={0.00000; 0.21000; 0.00000}
1367874185171	updated	input={0.00000; 0.20000; 0.00000}; output={0.00000; 0.20000; 0.00000}
1367874185200	updated	input={0.00000; 0.19000; 0.00000}; output={0.00000; 0.19000; 0.00000}
1367874185230	updated	input={0.00000; 0.18000; 0.00000}; output={0.00000; 0.18000; 0.00000}
1367874185260	updated	input={0.00000; 0.17000; 0.00000}; output={0.00000; 0.17000; 0.00000}
1367874185289	updated	input={0.00000; 0.16000; 0.00000}; output={0.00000; 0.16000; 0.00000}
1367874185319	updated	input={0.00000; 0.15000; 0.00000}; output={0.00000; 0.15000; 0.00000}
1367874185352	updated	input={0.00000; 0.14000; 0.00000}; output={0.00000; 0.14000; 0.00000}
1367874185382	updated	input={0.00000; 0.13000; 0.00000}; output={0.00000; 0.13000; 0.00000}
1367874185412	updated	input={0.00000; 0.12000; 0.00000}; output={0.00000; 0.12000; 0.00000}
1367874185446	updated	input={0.00000; 0.11000; 0.00000}; output={0.00000; 0.11000; 0.00000}
1367874185480	updated	input={0.00000; 0.10000; 0.00000}; output={0.00000; 0.10000; 0.00000}
1367874185515	updated	input={0.00000; 0.09000; 0.00000}; output={0.00000; 0.09000; 0.00000}
1367874185549	updated	input={0.00000; 0.08000; 0.00000}; output={0.00000; 0.08000; 0.00000}
1367874185579	updated	input={0.00000; 0.07000; 0.00000}; output={0.00000; 0.07000; 0.00000}
1367874185611	updated	input={0.00000; 0.06000; 0.00000}; output={0.00000; 0.06000; 0.00000}
1367874185644	updated	input={0.00000; 0.05000; 0.00000}; output={0.00000; 0.05000; 0.00000}
1367874185674	updated	input={0.00000; 0.04000; 0.00000}; output={0.00000; 0.04000; 0.00000}
1367874185704	updated	input={0.00000; 0.03000; 0.00000}; output={0.00000; 0.03000; 0.00000}
1367874185745	updated	input={0.00000; 0.02000; 0.00000}; output={0.00000; 0.02000; 0.00000}
1367874185775	updated	input={0.00000; 0.01000; 0.00000}; output={0.00000; 0.01000; 0.00000}
1367874185806	updated	input={0.00000; 0.00000; 0.00000}; output={0.00000; 0.00000; 0.00000}
1367874185838	updated	input={0.00000; -0.01000; 0.00000}; output={0.00000; -0.01000; 0.00000}
1367874185869	updated	input={0.00000; -0.02000; 0.00000}; output={0.00000; -0.02000; 0.00000}
1367874185901	updated	input={0.00000; -0.03000; 0.00000}; output={0.00000; -0.03000; 0.00000}
1367874185936	updated	input={0.00000; -0.04000; 0.00000}; output={0.00000; -0.04000; 0.00000}
1367874185970	updated	input={0.00000; -0.05000; 0.00000}; output={0.00000; -0.05000; 0.00000}
1367874186004	updated	input={0.00000; -0.06000; 0.00000}; output={0.00000; -0.06000; 0.00000}
1367874186036	updated	input={0.00000; -0.07000; 0.00000}; output={0.00000; -0.07000; 0.00000}
1367874186094	updated	input={0.00000; -0.08000; 0.00000}; output={0.00000; -0.08000; 0.00000}
1367874186105	updated	input={0.00000; -0.09000; 0.00000}; output={0.00000; -0.09000; 0.00000}
1367874186148	updated	input={0.00000; -0.11000; 0.00000}; output={0.00000; -0.11000; 0.00000}
1367874186160	updated	input={0.00000; -0.11000; 0.00000}; output={0.00000; -0.11000; 0.00000}
1367874186194	updated	input={0.00000; -0.12000; 0.00000}; output={0.00000; -0.12000; 0.00000}
1367874186232	updated	input={0.00000; -0.13000; 0.00000}; output={0.00000; -0.13000; 0.00000}
1367874186272	updated	input={0.00000; -0.14000; 0.00000}; output={0.00000; -0.14000; 0.00000}
1367874186339	updated	input={0.00000; -0.17000; 0.00000}; output={0.00000; -0.17000; 0.00000}
1367874186353	updated	input={0.00000; -0.17000; 0.00000}; output={0.00000; -0.17000; 0.00000}
1367874186366	updated	input={0.00000; -0.17000; 0.00000}; output={0.00000; -0.17000; 0.00000}
1367874186421	updated	input={0.00000; -0.19000; 0.00000}; output={0.00000; -0.19000; 0.00000}
1367874186441	updated	input={0.00000; -0.20000; 0.00000}; output={0.00000; -0.20000; 0.00000}
1367874186483	updated	input={0.00000; -0.21000; 0.00000}; output={0.00000; -0.21000; 0.00000}
1367874186508	updated	input={0.00000; -0.22000; 0.00000}; output={0.00000; -0.22000; 0.00000}
1367874186552	updated	input={0.00000; -0.23000; 0.00000}; output={0.00000; -0.23000; 0.00000}
1367874186577	updated	input={0.00000; -0.24000; 0.00000}; output={0.00000; -0.24000; 0.00000}
1367874186636	updated	input={0.00000; -0.25000; 0.00000}; output={0.00000; -0.25000; 0.00000}
1367874186660	updated	input={0.00000; -0.27000; 0.00000}; output={0.00000; -0.27000; 0.00000}
1367874186698	updated	input={0.00000; -0.27000; 0.00000}; output={0.00000; -0.27000; 0.00000}
1367874186721	updated	input={0.00000; -0.27000; 0.00000}; output={0.00000; -0.27000; 0.00000}
1367874187265	updated	input={0.00000; -0.26000; 0.00000}; output={0.00000; -0.26000; 0.00000}
1367874187792	updated	input={0.00000; -0.25000; 0.00000}; output={0.00000; -0.25000; 0.00000}
1367874187846	updated	input={0.00000; -0.24000; 0.00000}; output={0.00000; -0.24000; 0.00000}
1367874187882	updated	input={0.00000; -0.22000; 0.00000}; output={0.00000; -0.22000; 0.00000}
1367874187893	updated	input={0.00000; -0.22000; 0.00000}; output={0.00000; -0.22000; 0.00000}
1367874187931	updated	input={0.00000; -0.21000; 0.00000}; output={0.00000; -0.21000; 0.00000}
1367874187967	updated	input={0.00000; -0.20000; 0.00000}; output={0.00000; -0.20000; 0.00000}
1367874188003	updated	input={0.00000; -0.19000; 0.00000}; output={0.00000; -0.19000; 0.00000}
1367874188040	updated	input={0.00000; -0.18000; 0.00000}; output={0.00000; -0.18000; 0.00000}
1367874188077	updated	input={0.00000; -0.16000; 0.00000}; output={0.00000; -0.16000; 0.00000}
1367874188088	updated	input={0.00000; -0.16000; 0.00000}; output={0.00000; -0.16000; 0.00000}
1367874188125	updated	input={0.00000; -0.15000; 0.00000}; output={0.00000; -0.15000; 0.00000}
1367874188162	updated	input={0.00000; -0.14000; 0.00000}; output={0.00000; -0.14000; 0.00000}
1367874188206	updated	input={0.00000; -0.12000; 0.00000}; output={0.00000; -0.12000; 0.00000}
1367874188235	updated	input={0.00000; -0.11000; 0.00000}; output={0.00000; -0.11000; 0.00000}
1367874188296	updated	input={0.00000; -0.09000; 0.00000}; output={0.00000; -0.09000; 0.00000}
1367874188309	updated	input={0.00000; -0.09000; 0.00000}; output={0.00000; -0.09000; 0.00000}
1367874188320	updated	input={0.00000; -0.09000; 0.00000}; output={0.00000; -0.09000; 0.00000}
1367874188358	updated	input={0.00000; -0.08000; 0.00000}; output={0.00000; -0.08000; 0.00000}
1367874188395	updated	input={0.00000; -0.06000; 0.00000}; output={0.00000; -0.06000; 0.00000}
1367874188408	updated	input={0.00000; -0.06000; 0.00000}; output={0.00000; -0.06000; 0.00000}
1367874188447	updated	input={0.00000; -0.05000; 0.00000}; output={0.00000; -0.05000; 0.00000}
1367874188485	updated	input={0.00000; -0.03000; 0.00000}; output={0.00000; -0.03000; 0.00000}
1367874188496	updated	input={0.00000; -0.03000; 0.00000}; output={0.00000; -0.03000; 0.00000}
1367874188536	updated	input={0.00000; -0.02000; 0.00000}; output={0.00000; -0.02000; 0.00000}
1367874188574	updated	input={0.00000; -0.01000; 0.00000}; output={0.00000; -0.01000; 0.00000}
1367874188613	updated	input={0.00000; 0.00000; 0.00000}; output={0.00000; 0.00000; 0.00000}
1367874188652	updated	input={0.00000; 0.02000; 0.00000}; output={0.00000; 0.02000; 0.00000}
1367874188663	updated	input={0.00000; 0.02000; 0.00000}; output={0.00000; 0.02000; 0.00000}
1367874189103	updated	input={0.00000; 0.03000; 0.00000}; output={0.00000; 0.03000; 0.00000}
1367874189209	updated	input={0.00000; 0.03000; -0.01000}; output={0.00000; 0.03000; 0.01000}
1367874189399	updated	input={0.00000; 0.04000; -0.01000}; output={0.00000; 0.04000; 0.01000}
1367874189543	updated	input={0.00000; 0.05000; -0.01000}; output={0.00000; 0.05000; 0.01000}
1367874189754	updated	input={0.00000; 0.06000; -0.01000}; output={0.00000; 0.06000; 0.01000}
1367874190670	updated	input={0.00000; 0.06000; -0.02000}; output={0.00000; 0.06000; 0.02000}
1367874191214	updated	input={0.00000; 0.06000; -0.03000}; output={0.00000; 0.06000; 0.03000}
1367874191271	updated	input={0.00000; 0.06000; -0.04000}; output={0.00000; 0.06000; 0.04000}
1367874191313	updated	input={0.00000; 0.06000; -0.06000}; output={0.00000; 0.06000; 0.06000}
1367874191325	updated	input={0.00000; 0.06000; -0.06000}; output={0.00000; 0.06000; 0.06000}
1367874191367	updated	input={0.00000; 0.06000; -0.07000}; output={0.00000; 0.06000; 0.07000}
1367874191411	updated	input={0.00000; 0.06000; -0.09000}; output={0.00000; 0.06000; 0.09000}
1367874191423	updated	input={0.00000; 0.06000; -0.09000}; output={0.00000; 0.06000; 0.09000}
1367874191472	updated	input={0.00000; 0.06000; -0.10000}; output={0.00000; 0.06000; 0.10000}
1367874191512	updated	input={0.00000; 0.06000; -0.11000}; output={0.00000; 0.06000; 0.11000}
1367874191555	updated	input={0.00000; 0.06000; -0.13000}; output={0.00000; 0.06000; 0.13000}
1367874191566	updated	input={0.00000; 0.06000; -0.13000}; output={0.00000; 0.06000; 0.13000}
1367874191607	updated	input={0.00000; 0.06000; -0.15000}; output={0.00000; 0.06000; 0.15000}
1367874191624	updated	input={0.00000; 0.06000; -0.15000}; output={0.00000; 0.06000; 0.15000}
1367874191664	updated	input={0.00000; 0.06000; -0.16000}; output={0.00000; 0.06000; 0.16000}
1367874191712	updated	input={0.00000; 0.06000; -0.17000}; output={0.00000; 0.06000; 0.17000}
1367874192335	updated	input={0.00000; 0.06000; -0.18000}; output={0.00000; 0.06000; 0.18000}
1367874192874	updated	input={0.00000; 0.06000; -0.19000}; output={0.00000; 0.06000; 0.19000}
1367874192973	updated	input={0.00000; 0.06000; -0.21000}; output={0.00000; 0.06000; 0.21000}
1367874192985	updated	input={0.00000; 0.06000; -0.22000}; output={0.00000; 0.06000; 0.22000}
1367874193026	updated	input={0.00000; 0.06000; -0.23000}; output={0.00000; 0.06000; 0.23000}
1367874193038	updated	input={0.00000; 0.06000; -0.24000}; output={0.00000; 0.06000; 0.24000}
1367874193079	updated	input={0.00000; 0.06000; -0.25000}; output={0.00000; 0.06000; 0.25000}
1367874193090	updated	input={0.00000; 0.06000; -0.25000}; output={0.00000; 0.06000; 0.25000}
1367874193132	updated	input={0.00000; 0.06000; -0.26000}; output={0.00000; 0.06000; 0.26000}
1367874193186	updated	input={0.00000; 0.06000; -0.27000}; output={0.00000; 0.06000; 0.27000}
1367874193198	updated	input={0.00000; 0.06000; -0.28000}; output={0.00000; 0.06000; 0.28000}
1367874193241	updated	input={0.00000; 0.06000; -0.28000}; output={0.00000; 0.06000; 0.28000}
1367874193280	updated	input={0.00000; 0.06000; -0.31000}; output={0.00000; 0.06000; 0.31000}
1367874193292	updated	input={0.00000; 0.06000; -0.31000}; output={0.00000; 0.06000; 0.31000}
1367874193334	updated	input={0.00000; 0.06000; -0.32000}; output={0.00000; 0.06000; 0.32000}
1367874193407	updated	input={0.00000; 0.06000; -0.33000}; output={0.00000; 0.06000; 0.33000}
1367874193419	updated	input={0.00000; 0.06000; -0.35000}; output={0.00000; 0.06000; 0.35000}
1367874193459	updated	input={0.00000; 0.06000; -0.36000}; output={0.00000; 0.06000; 0.36000}
1367874193472	updated	input={0.00000; 0.06000; -0.37000}; output={0.00000; 0.06000; 0.37000}
1367874193515	updated	input={0.00000; 0.06000; -0.38000}; output={0.00000; 0.06000; 0.38000}
1367874193526	updated	input={0.00000; 0.06000; -0.38000}; output={0.00000; 0.06000; 0.38000}
1367874193616	updated	input={0.00000; 0.06000; -0.39000}; output={0.00000; 0.06000; 0.39000}
1367874193628	updated	input={0.00000; 0.06000; -0.42000}; output={0.00000; 0.06000; 0.42000}
1367874193670	updated	input={0.00000; 0.06000; -0.43000}; output={0.00000; 0.06000; 0.43000}
1367874193680	updated	input={0.00000; 0.06000; -0.43000}; output={0.00000; 0.06000; 0.43000}
1367874193693	updated	input={0.00000; 0.06000; -0.43000}; output={0.00000; 0.06000; 0.43000}
1367874193738	updated	input={0.00000; 0.06000; -0.45000}; output={0.00000; 0.06000; 0.45000}
1367874193749	updated	input={0.00000; 0.06000; -0.45000}; output={0.00000; 0.06000; 0.45000}
1367874193827	updated	input={0.00000; 0.06000; -0.47000}; output={0.00000; 0.06000; 0.47000}
1367874193853	updated	input={0.00000; 0.06000; -0.48000}; output={0.00000; 0.06000; 0.48000}
1367874193902	updated	input={0.00000; 0.06000; -0.50000}; output={0.00000; 0.06000; 0.50000}
1367874193913	updated	input={0.00000; 0.06000; -0.50000}; output={0.00000; 0.06000; 0.50000}
1367874193925	updated	input={0.00000; 0.06000; -0.51000}; output={0.00000; 0.06000; 0.51000}
1367874193970	updated	input={0.00000; 0.06000; -0.52000}; output={0.00000; 0.06000; 0.52000}
1367874193982	updated	input={0.00000; 0.06000; -0.52000}; output={0.00000; 0.06000; 0.52000}
1367874194032	updated	input={0.00000; 0.06000; -0.54000}; output={0.00000; 0.06000; 0.54000}
1367874194044	updated	input={0.00000; 0.06000; -0.54000}; output={0.00000; 0.06000; 0.54000}
1367874194089	updated	input={0.00000; 0.06000; -0.56000}; output={0.00000; 0.06000; 0.56000}
1367874194101	updated	input={0.00000; 0.06000; -0.56000}; output={0.00000; 0.06000; 0.56000}
1367874194147	updated	input={0.00000; 0.06000; -0.56000}; output={0.00000; 0.06000; 0.56000}
1367874194192	updated	input={0.00000; 0.06000; -0.59000}; output={0.00000; 0.06000; 0.59000}
1367874194208	updated	input={0.00000; 0.06000; -0.59000}; output={0.00000; 0.06000; 0.59000}
1367874194262	updated	input={0.00000; 0.06000; -0.61000}; output={0.00000; 0.06000; 0.61000}
1367874194275	updated	input={0.00000; 0.06000; -0.61000}; output={0.00000; 0.06000; 0.61000}
1367874194320	updated	input={0.00000; 0.06000; -0.62000}; output={0.00000; 0.06000; 0.62000}
1367874195209	updated	input={0.00000; 0.06000; -0.63000}; output={0.00000; 0.06000; 0.63000}
1367874195742	updated	input={0.00000; 0.06000; -0.64000}; output={0.00000; 0.06000; 0.64000}
1367874195805	updated	input={0.00000; 0.06000; -0.65000}; output={0.00000; 0.06000; 0.65000}
1367874195852	updated	input={0.00000; 0.06000; -0.67000}; output={0.00000; 0.06000; 0.67000}
1367874195863	updated	input={0.00000; 0.06000; -0.67000}; output={0.00000; 0.06000; 0.67000}
1367874195912	updated	input={0.00000; 0.06000; -0.69000}; output={0.00000; 0.06000; 0.69000}
1367874195923	updated	input={0.00000; 0.06000; -0.69000}; output={0.00000; 0.06000; 0.69000}
1367874195974	updated	input={0.00000; 0.06000; -0.71000}; output={0.00000; 0.06000; 0.71000}
1367874195986	updated	input={0.00000; 0.06000; -0.71000}; output={0.00000; 0.06000; 0.71000}
1367874196037	updated	input={0.00000; 0.06000; -0.72000}; output={0.00000; 0.06000; 0.72000}
1367874197161	updated	input={0.00000; 0.06000; -0.73000}; output={0.00000; 0.06000; 0.73000}
1367874197404	updated	input={0.00000; 0.06000; -0.74000}; output={0.00000; 0.06000; 0.74000}
1367874197582	updated	input={0.00000; 0.06000; -0.75000}; output={0.00000; 0.06000; 0.75000}
1367874197765	updated	input={0.00000; 0.06000; -0.76000}; output={0.00000; 0.06000; 0.76000}
1367874197949	updated	input={0.00000; 0.06000; -0.77000}; output={0.00000; 0.06000; 0.77000}
1367874198108	updated	input={0.00000; 0.06000; -0.78000}; output={0.00000; 0.06000; 0.78000}
1367874198417	updated	input={0.00000; 0.06000; -0.77000}; output={0.00000; 0.06000; 0.77000}
1367874198955	updated	input={0.00000; 0.06000; -0.76000}; output={0.00000; 0.06000; 0.76000}
1367874199019	updated	input={0.00000; 0.06000; -0.74000}; output={0.00000; 0.06000; 0.74000}
1367874199030	updated	input={0.00000; 0.06000; -0.74000}; output={0.00000; 0.06000; 0.74000}
1367874199079	updated	input={0.00000; 0.06000; -0.73000}; output={0.00000; 0.06000; 0.73000}
1367874199128	updated	input={0.00000; 0.06000; -0.71000}; output={0.00000; 0.06000; 0.71000}
1367874199141	updated	input={0.00000; 0.06000; -0.71000}; output={0.00000; 0.06000; 0.71000}
1367874199190	updated	input={0.00000; 0.06000; -0.69000}; output={0.00000; 0.06000; 0.69000}
1367874199203	updated	input={-0.18000; 0.06000; -0.69000}; output={-0.18000; 0.06000; 0.69000}
1367874199215	updated	input={-0.18000; 0.06000; -0.69000}; output={-0.18000; 0.06000; 0.69000}
1367874199266	updated	input={-0.18000; 0.06000; -0.67000}; output={-0.18000; 0.06000; 0.67000}
1367874199280	updated	input={-0.18000; 0.06000; -0.67000}; output={-0.18000; 0.06000; 0.67000}
1367874199330	updated	input={-0.18000; 0.06000; -0.65000}; output={-0.18000; 0.06000; 0.65000}
1367874199344	updated	input={-0.18000; 0.06000; -0.65000}; output={-0.18000; 0.06000; 0.65000}
1367874199395	updated	input={-0.18000; 0.06000; -0.63000}; output={-0.18000; 0.06000; 0.63000}
1367874199406	updated	input={-0.18000; 0.06000; -0.63000}; output={-0.18000; 0.06000; 0.63000}
1367874199457	updated	input={-0.18000; 0.06000; -0.61000}; output={-0.18000; 0.06000; 0.61000}
1367874199468	updated	input={-0.18000; 0.06000; -0.61000}; output={-0.18000; 0.06000; 0.61000}
1367874199518	updated	input={-0.18000; 0.06000; -0.59000}; output={-0.18000; 0.06000; 0.59000}
1367874199530	updated	input={-0.18000; 0.06000; -0.59000}; output={-0.18000; 0.06000; 0.59000}
1367874199580	updated	input={-0.18000; 0.06000; -0.56000}; output={-0.18000; 0.06000; 0.56000}
1367874199591	updated	input={-0.18000; 0.06000; -0.56000}; output={-0.18000; 0.06000; 0.56000}
1367874199647	updated	input={-0.18000; 0.06000; -0.55000}; output={-0.18000; 0.06000; 0.55000}
1367874199658	updated	input={-0.18000; 0.06000; -0.55000}; output={-0.18000; 0.06000; 0.55000}
1367874199708	updated	input={-0.18000; 0.06000; -0.53000}; output={-0.18000; 0.06000; 0.53000}
1367874199719	updated	input={-0.18000; 0.06000; -0.53000}; output={-0.18000; 0.06000; 0.53000}
1367874199769	updated	input={-0.18000; 0.06000; -0.51000}; output={-0.18000; 0.06000; 0.51000}
1367874199781	updated	input={-0.18000; 0.06000; -0.51000}; output={-0.18000; 0.06000; 0.51000}
1367874199834	updated	input={-0.18000; 0.06000; -0.49000}; output={-0.18000; 0.06000; 0.49000}
1367874199845	updated	input={-0.18000; 0.06000; -0.49000}; output={-0.18000; 0.06000; 0.49000}
1367874199899	updated	input={-0.18000; 0.06000; -0.47000}; output={-0.18000; 0.06000; 0.47000}
1367874199911	updated	input={-0.18000; 0.06000; -0.47000}; output={-0.18000; 0.06000; 0.47000}
1367874199962	updated	input={-0.18000; 0.06000; -0.45000}; output={-0.18000; 0.06000; 0.45000}
1367874199974	updated	input={-0.18000; 0.06000; -0.45000}; output={-0.18000; 0.06000; 0.45000}
1367874200028	updated	input={-0.18000; 0.06000; -0.43000}; output={-0.18000; 0.06000; 0.43000}
1367874200040	updated	input={-0.18000; 0.06000; -0.43000}; output={-0.18000; 0.06000; 0.43000}
1367874200094	updated	input={-0.18000; 0.06000; -0.41000}; output={-0.18000; 0.06000; 0.41000}
1367874200105	updated	input={-0.18000; 0.06000; -0.41000}; output={-0.18000; 0.06000; 0.41000}
1367874200158	updated	input={-0.18000; 0.06000; -0.39000}; output={-0.18000; 0.06000; 0.39000}
1367874200171	updated	input={-0.18000; 0.06000; -0.39000}; output={-0.18000; 0.06000; 0.39000}
1367874200225	updated	input={-0.18000; 0.06000; -0.37000}; output={-0.18000; 0.06000; 0.37000}
1367874200236	updated	input={-0.18000; 0.06000; -0.37000}; output={-0.18000; 0.06000; 0.37000}
1367874200289	updated	input={-0.18000; 0.06000; -0.36000}; output={-0.18000; 0.06000; 0.36000}
1367874200341	updated	input={-0.18000; 0.06000; -0.34000}; output={-0.18000; 0.06000; 0.34000}
1367874200353	updated	input={-0.18000; 0.06000; -0.33000}; output={-0.18000; 0.06000; 0.33000}
1367874200408	updated	input={-0.18000; 0.06000; -0.32000}; output={-0.18000; 0.06000; 0.32000}
1367874200420	updated	input={-0.18000; 0.06000; -0.31000}; output={-0.18000; 0.06000; 0.31000}
1367874200472	updated	input={-0.18000; 0.06000; -0.30000}; output={-0.18000; 0.06000; 0.30000}
1367874200485	updated	input={-0.18000; 0.06000; -0.28000}; output={-0.18000; 0.06000; 0.28000}
1367874200538	updated	input={-0.18000; 0.06000; -0.28000}; output={-0.18000; 0.06000; 0.28000}
1367874200589	updated	input={-0.18000; 0.06000; -0.26000}; output={-0.18000; 0.06000; 0.26000}
1367874200601	updated	input={-0.18000; 0.06000; -0.26000}; output={-0.18000; 0.06000; 0.26000}
1367874200613	updated	input={-0.18000; 0.06000; -0.25000}; output={-0.18000; 0.06000; 0.25000}
1367874200670	updated	input={-0.18000; 0.06000; -0.24000}; output={-0.18000; 0.06000; 0.24000}
1367874200681	updated	input={-0.18000; 0.06000; -0.24000}; output={-0.18000; 0.06000; 0.24000}
1367874200750	updated	input={-0.18000; 0.06000; -0.23000}; output={-0.18000; 0.06000; 0.23000}
1367874200804	updated	input={-0.18000; 0.06000; -0.20000}; output={-0.18000; 0.06000; 0.20000}
1367874200815	updated	input={-0.18000; 0.06000; -0.19000}; output={-0.18000; 0.06000; 0.19000}
1367874200827	updated	input={-0.18000; 0.06000; -0.19000}; output={-0.18000; 0.06000; 0.19000}
1367874200884	updated	input={-0.18000; 0.06000; -0.17000}; output={-0.18000; 0.06000; 0.17000}
1367874200896	updated	input={-0.18000; 0.06000; -0.17000}; output={-0.18000; 0.06000; 0.17000}
1367874200907	updated	input={-0.18000; 0.06000; -0.17000}; output={-0.18000; 0.06000; 0.17000}
1367874200977	updated	input={-0.18000; 0.06000; -0.16000}; output={-0.18000; 0.06000; 0.16000}
1367874201032	updated	input={-0.18000; 0.06000; -0.13000}; output={-0.18000; 0.06000; 0.13000}
1367874201044	updated	input={-0.18000; 0.06000; -0.12000}; output={-0.18000; 0.06000; 0.12000}
1367874201058	updated	input={-0.31000; 0.06000; -0.12000}; output={-0.31000; 0.06000; 0.12000}
1367874201071	updated	input={-0.31000; 0.06000; -0.12000}; output={-0.31000; 0.06000; 0.12000}
1367874201130	updated	input={-0.31000; 0.06000; -0.10000}; output={-0.31000; 0.06000; 0.10000}
1367874201142	updated	input={-0.31000; 0.06000; -0.09000}; output={-0.31000; 0.06000; 0.09000}
1367874201155	updated	input={-0.31000; 0.06000; -0.09000}; output={-0.31000; 0.06000; 0.09000}
1367874201211	updated	input={-0.31000; 0.06000; -0.07000}; output={-0.31000; 0.06000; 0.07000}
1367874201223	updated	input={-0.31000; 0.06000; -0.07000}; output={-0.31000; 0.06000; 0.07000}
1367874201235	updated	input={-0.31000; 0.06000; -0.06000}; output={-0.31000; 0.06000; 0.06000}
1367874201291	updated	input={-0.31000; 0.06000; -0.05000}; output={-0.31000; 0.06000; 0.05000}
1367874201303	updated	input={-0.31000; 0.06000; -0.04000}; output={-0.31000; 0.06000; 0.04000}
1367874201356	updated	input={-0.31000; 0.06000; -0.04000}; output={-0.31000; 0.06000; 0.04000}
1367874201412	updated	input={-0.31000; 0.06000; -0.01000}; output={-0.31000; 0.06000; 0.01000}
1367874201425	updated	input={-0.31000; 0.06000; -0.01000}; output={-0.31000; 0.06000; 0.01000}
1367874201438	updated	input={-0.31000; 0.06000; 0.00000}; output={-0.31000; 0.06000; 0.00000}
1367874201495	updated	input={-0.31000; 0.06000; 0.02000}; output={-0.31000; 0.06000; -0.02000}
1367874201507	updated	input={-0.31000; 0.06000; 0.02000}; output={-0.31000; 0.06000; -0.02000}
1367874201518	updated	input={-0.31000; 0.06000; 0.02000}; output={-0.31000; 0.06000; -0.02000}
1367874201609	updated	input={-0.31000; 0.06000; 0.03000}; output={-0.31000; 0.06000; -0.03000}
1367874201668	updated	input={-0.31000; 0.06000; 0.05000}; output={-0.31000; 0.06000; -0.05000}
1367874201681	updated	input={-0.31000; 0.06000; 0.06000}; output={-0.31000; 0.06000; -0.06000}
1367874201739	updated	input={-0.31000; 0.06000; 0.09000}; output={-0.31000; 0.06000; -0.09000}
1367874201750	updated	input={-0.31000; 0.06000; 0.10000}; output={-0.31000; 0.06000; -0.10000}
1367874201763	updated	input={-0.31000; 0.06000; 0.10000}; output={-0.31000; 0.06000; -0.10000}
1367874201774	updated	input={-0.31000; 0.06000; 0.10000}; output={-0.31000; 0.06000; -0.10000}
1367874201831	updated	input={-0.31000; 0.06000; 0.12000}; output={-0.31000; 0.06000; -0.12000}
1367874201843	updated	input={-0.31000; 0.06000; 0.12000}; output={-0.31000; 0.06000; -0.12000}
1367874201855	updated	input={-0.31000; 0.06000; 0.13000}; output={-0.31000; 0.06000; -0.13000}
1367874201917	updated	input={-0.31000; 0.06000; 0.15000}; output={-0.31000; 0.06000; -0.15000}
1367874201929	updated	input={-0.31000; 0.06000; 0.15000}; output={-0.31000; 0.06000; -0.15000}
1367874201941	updated	input={-0.31000; 0.06000; 0.15000}; output={-0.31000; 0.06000; -0.15000}
1367874202002	updated	input={-0.31000; 0.06000; 0.17000}; output={-0.31000; 0.06000; -0.17000}
1367874202015	updated	input={-0.31000; 0.06000; 0.17000}; output={-0.31000; 0.06000; -0.17000}
1367874202074	updated	input={-0.31000; 0.06000; 0.19000}; output={-0.31000; 0.06000; -0.19000}
1367874202100	updated	input={-0.31000; 0.06000; 0.20000}; output={-0.31000; 0.06000; -0.20000}
1367874202175	updated	input={-0.31000; 0.06000; 0.23000}; output={-0.31000; 0.06000; -0.23000}
1367874202186	updated	input={-0.31000; 0.06000; 0.23000}; output={-0.31000; 0.06000; -0.23000}
1367874202200	updated	input={-0.31000; 0.06000; 0.23000}; output={-0.31000; 0.06000; -0.23000}
1367874202213	updated	input={-0.31000; 0.06000; 0.24000}; output={-0.31000; 0.06000; -0.24000}
1367874202272	updated	input={-0.31000; 0.06000; 0.25000}; output={-0.31000; 0.06000; -0.25000}
1367874202285	updated	input={-0.31000; 0.06000; 0.26000}; output={-0.31000; 0.06000; -0.26000}
1367874202346	updated	input={-0.31000; 0.06000; 0.28000}; output={-0.31000; 0.06000; -0.28000}
1367874202358	updated	input={-0.31000; 0.06000; 0.28000}; output={-0.31000; 0.06000; -0.28000}
1367874202370	updated	input={-0.31000; 0.06000; 0.28000}; output={-0.31000; 0.06000; -0.28000}
1367874202432	updated	input={-0.31000; 0.06000; 0.30000}; output={-0.31000; 0.06000; -0.30000}
1367874202444	updated	input={-0.31000; 0.06000; 0.30000}; output={-0.31000; 0.06000; -0.30000}
1367874202503	updated	input={-0.16000; 0.06000; 0.30000}; output={-0.16000; 0.06000; -0.30000}
1367874202515	updated	input={-0.16000; 0.06000; 0.33000}; output={-0.16000; 0.06000; -0.33000}
1367874202527	updated	input={-0.16000; 0.06000; 0.33000}; output={-0.16000; 0.06000; -0.33000}
1367874202539	updated	input={-0.16000; 0.06000; 0.34000}; output={-0.16000; 0.06000; -0.34000}
1367874202600	updated	input={-0.16000; 0.06000; 0.36000}; output={-0.16000; 0.06000; -0.36000}
1367874202612	updated	input={-0.16000; 0.06000; 0.36000}; output={-0.16000; 0.06000; -0.36000}
1367874202624	updated	input={-0.16000; 0.06000; 0.36000}; output={-0.16000; 0.06000; -0.36000}
1367874202686	updated	input={-0.16000; 0.06000; 0.38000}; output={-0.16000; 0.06000; -0.38000}
1367874202698	updated	input={-0.16000; 0.06000; 0.39000}; output={-0.16000; 0.06000; -0.39000}
1367874202759	updated	input={-0.16000; 0.06000; 0.41000}; output={-0.16000; 0.06000; -0.41000}
1367874202771	updated	input={-0.16000; 0.06000; 0.41000}; output={-0.16000; 0.06000; -0.41000}
1367874202783	updated	input={-0.16000; 0.06000; 0.41000}; output={-0.16000; 0.06000; -0.41000}
1367874202846	updated	input={-0.16000; 0.06000; 0.43000}; output={-0.16000; 0.06000; -0.43000}
1367874202858	updated	input={-0.16000; 0.06000; 0.44000}; output={-0.16000; 0.06000; -0.44000}
1367874202919	updated	input={-0.16000; 0.06000; 0.45000}; output={-0.16000; 0.06000; -0.45000}
1367874202930	updated	input={-0.16000; 0.06000; 0.45000}; output={-0.16000; 0.06000; -0.45000}
1367874204003	updated	input={-0.16000; 0.06000; 0.44000}; output={-0.16000; 0.06000; -0.44000}
1367874204549	updated	input={-0.16000; 0.06000; 0.43000}; output={-0.16000; 0.06000; -0.43000}
1367874204626	updated	input={-0.16000; 0.06000; 0.41000}; output={-0.16000; 0.06000; -0.41000}
1367874204637	updated	input={-0.16000; 0.06000; 0.41000}; output={-0.16000; 0.06000; -0.41000}
1367874204698	updated	input={-0.16000; 0.06000; 0.40000}; output={-0.16000; 0.06000; -0.40000}
1367874204757	updated	input={0.01000; 0.06000; 0.40000}; output={0.01000; 0.06000; -0.40000}
1367874206653	updated	input={0.08000; 0.06000; 0.40000}; output={0.08000; 0.06000; -0.40000}
1367874209187	updated	input={0.23000; 0.06000; 0.40000}; output={0.23000; 0.06000; -0.40000}
1367874212025	updated	input={0.10000; 0.06000; 0.40000}; output={0.10000; 0.06000; -0.40000}
1367874212353	updated	input={0.10000; 0.06000; 0.39000}; output={0.10000; 0.06000; -0.39000}
1367874212534	updated	input={0.10000; 0.06000; 0.38000}; output={0.10000; 0.06000; -0.38000}
1367874212702	updated	input={0.10000; 0.06000; 0.37000}; output={0.10000; 0.06000; -0.37000}
1367874212885	updated	input={0.10000; 0.06000; 0.36000}; output={0.10000; 0.06000; -0.36000}
1367874213065	updated	input={0.10000; 0.06000; 0.35000}; output={0.10000; 0.06000; -0.35000}
1367874213224	updated	input={0.10000; 0.06000; 0.34000}; output={0.10000; 0.06000; -0.34000}
1367874213370	updated	input={0.10000; 0.06000; 0.33000}; output={0.10000; 0.06000; -0.33000}
1367874213527	updated	input={0.10000; 0.06000; 0.32000}; output={0.10000; 0.06000; -0.32000}
1367874213711	updated	input={0.10000; 0.06000; 0.31000}; output={0.10000; 0.06000; -0.31000}
1367874213868	updated	input={0.10000; 0.06000; 0.30000}; output={0.10000; 0.06000; -0.30000}
1367874214034	updated	input={0.10000; 0.06000; 0.28000}; output={0.10000; 0.06000; -0.28000}
1367874214204	updated	input={0.10000; 0.06000; 0.28000}; output={0.10000; 0.06000; -0.28000}
1367874214395	updated	input={0.10000; 0.06000; 0.27000}; output={0.10000; 0.06000; -0.27000}
1367874214611	updated	input={0.10000; 0.06000; 0.26000}; output={0.10000; 0.06000; -0.26000}
1367874214831	updated	input={0.10000; 0.06000; 0.25000}; output={0.10000; 0.06000; -0.25000}
1367874215027	updated	input={0.10000; 0.06000; 0.24000}; output={0.10000; 0.06000; -0.24000}
1367874215209	updated	input={0.10000; 0.06000; 0.23000}; output={0.10000; 0.06000; -0.23000}
1367874215453	updated	input={0.10000; 0.06000; 0.22000}; output={0.10000; 0.06000; -0.22000}
1367874215619	updated	input={0.10000; 0.06000; 0.21000}; output={0.10000; 0.06000; -0.21000}
1367874215842	updated	input={0.10000; 0.06000; 0.20000}; output={0.10000; 0.06000; -0.20000}
1367874216046	updated	input={0.10000; 0.06000; 0.19000}; output={0.10000; 0.06000; -0.19000}
1367874216225	updated	input={0.10000; 0.06000; 0.18000}; output={0.10000; 0.06000; -0.18000}
1367874216558	updated	input={0.10000; 0.06000; 0.19000}; output={0.10000; 0.06000; -0.19000}
1367874216757	updated	input={0.10000; 0.06000; 0.20000}; output={0.10000; 0.06000; -0.20000}
1367874216935	updated	input={0.10000; 0.06000; 0.21000}; output={0.10000; 0.06000; -0.21000}
1367874217138	updated	input={0.10000; 0.06000; 0.22000}; output={0.10000; 0.06000; -0.22000}
1367874222361	updated	input={0.10000; 0.07000; 0.22000}; output={0.10000; 0.07000; -0.22000}
1367874224216	updated	input={0.10000; 0.06000; 0.22000}; output={0.10000; 0.06000; -0.22000}
1367874224743	updated	input={0.10000; 0.05000; 0.22000}; output={0.10000; 0.05000; -0.22000}
1367874224830	updated	input={0.10000; 0.03000; 0.22000}; output={0.10000; 0.03000; -0.22000}
1367874224843	updated	input={0.10000; 0.03000; 0.22000}; output={0.10000; 0.03000; -0.22000}
1367874225591	updated	input={0.10000; 0.02000; 0.22000}; output={0.10000; 0.02000; -0.22000}
1367874226107	updated	input={0.10000; 0.01000; 0.22000}; output={0.10000; 0.01000; -0.22000}
1367874226187	updated	input={0.10000; -0.01000; 0.22000}; output={0.10000; -0.01000; -0.22000}
1367874226199	updated	input={0.10000; -0.01000; 0.22000}; output={0.10000; -0.01000; -0.22000}
1367874226267	updated	input={0.10000; -0.03000; 0.22000}; output={0.10000; -0.03000; -0.22000}
1367874226279	updated	input={0.10000; -0.04000; 0.22000}; output={0.10000; -0.04000; -0.22000}
1367874226348	updated	input={0.10000; -0.06000; 0.22000}; output={0.10000; -0.06000; -0.22000}
1367874226360	updated	input={0.10000; -0.06000; 0.22000}; output={0.10000; -0.06000; -0.22000}
1367874226372	updated	input={0.10000; -0.07000; 0.22000}; output={0.10000; -0.07000; -0.22000}
1367874226444	updated	input={0.10000; -0.08000; 0.22000}; output={0.10000; -0.08000; -0.22000}
1367874226457	updated	input={0.10000; -0.09000; 0.22000}; output={0.10000; -0.09000; -0.22000}
1367874226538	updated	input={0.10000; -0.12000; 0.22000}; output={0.10000; -0.12000; -0.22000}
1367874226550	updated	input={0.10000; -0.12000; 0.22000}; output={0.10000; -0.12000; -0.22000}
1367874226565	updated	input={0.10000; -0.12000; 0.22000}; output={0.10000; -0.12000; -0.22000}
1367874226586	updated	input={0.10000; -0.14000; 0.22000}; output={0.10000; -0.14000; -0.22000}
1367874226672	updated	input={0.10000; -0.16000; 0.22000}; output={0.10000; -0.16000; -0.22000}
1367874226684	updated	input={0.10000; -0.16000; 0.22000}; output={0.10000; -0.16000; -0.22000}
1367874226698	updated	input={0.10000; -0.17000; 0.22000}; output={0.10000; -0.17000; -0.22000}
1367874226711	updated	input={0.10000; -0.17000; 0.22000}; output={0.10000; -0.17000; -0.22000}
1367874226791	updated	input={0.10000; -0.20000; 0.22000}; output={0.10000; -0.20000; -0.22000}
1367874226803	updated	input={0.10000; -0.20000; 0.22000}; output={0.10000; -0.20000; -0.22000}
1367874226814	updated	input={0.10000; -0.20000; 0.22000}; output={0.10000; -0.20000; -0.22000}
1367874226827	updated	input={0.10000; -0.21000; 0.22000}; output={0.10000; -0.21000; -0.22000}
1367874226896	updated	input={0.10000; -0.23000; 0.22000}; output={0.10000; -0.23000; -0.22000}
1367874226908	updated	input={0.10000; -0.23000; 0.22000}; output={0.10000; -0.23000; -0.22000}
1367874226920	updated	input={0.10000; -0.23000; 0.22000}; output={0.10000; -0.23000; -0.22000}
1367874227478	updated	input={0.10000; -0.24000; 0.22000}; output={0.10000; -0.24000; -0.22000}
1367874227993	updated	input={0.10000; -0.25000; 0.22000}; output={0.10000; -0.25000; -0.22000}
1367874228086	updated	input={0.10000; -0.28000; 0.22000}; output={0.10000; -0.28000; -0.22000}
1367874228099	updated	input={0.10000; -0.28000; 0.22000}; output={0.10000; -0.28000; -0.22000}
1367874228112	updated	input={0.10000; -0.28000; 0.22000}; output={0.10000; -0.28000; -0.22000}
1367874228183	updated	input={0.10000; -0.30000; 0.22000}; output={0.10000; -0.30000; -0.22000}
1367874228195	updated	input={0.10000; -0.31000; 0.22000}; output={0.10000; -0.31000; -0.22000}
1367874228269	updated	input={0.10000; -0.32000; 0.22000}; output={0.10000; -0.32000; -0.22000}
1367874228281	updated	input={0.10000; -0.32000; 0.22000}; output={0.10000; -0.32000; -0.22000}
1367874228677	updated	input={0.10000; -0.33000; 0.22000}; output={0.10000; -0.33000; -0.22000}
1367874229198	updated	input={0.10000; -0.34000; 0.22000}; output={0.10000; -0.34000; -0.22000}
1367874229379	updated	input={0.10000; -0.39000; 0.22000}; output={0.10000; -0.39000; -0.22000}
1367874229391	updated	input={0.10000; -0.40000; 0.22000}; output={0.10000; -0.40000; -0.22000}
1367874229405	updated	input={0.10000; -0.40000; 0.22000}; output={0.10000; -0.40000; -0.22000}
1367874229417	updated	input={0.10000; -0.40000; 0.22000}; output={0.10000; -0.40000; -0.22000}
1367874229431	updated	input={0.10000; -0.40000; 0.22000}; output={0.10000; -0.40000; -0.22000}
1367874229501	updated	input={0.10000; -0.40000; 0.22000}; output={0.10000; -0.40000; -0.22000}
1367874229571	updated	input={0.10000; -0.41000; 0.22000}; output={0.10000; -0.41000; -0.22000}
1367874233411	updated	input={0.10000; -0.41000; 0.21000}; output={0.10000; -0.41000; -0.21000}
1367874233515	updated	input={0.10000; -0.41000; 0.20000}; output={0.10000; -0.41000; -0.20000}
1367874233664	updated	input={0.10000; -0.41000; 0.19000}; output={0.10000; -0.41000; -0.19000}
1367874233822	updated	input={0.10000; -0.41000; 0.18000}; output={0.10000; -0.41000; -0.18000}
1367874233978	updated	input={0.10000; -0.41000; 0.17000}; output={0.10000; -0.41000; -0.17000}
1367874234134	updated	input={0.10000; -0.41000; 0.16000}; output={0.10000; -0.41000; -0.16000}
1367874234316	updated	input={0.10000; -0.41000; 0.15000}; output={0.10000; -0.41000; -0.15000}
1367874234483	updated	input={0.10000; -0.41000; 0.14000}; output={0.10000; -0.41000; -0.14000}
1367874234676	updated	input={0.10000; -0.41000; 0.13000}; output={0.10000; -0.41000; -0.13000}
1367874234857	updated	input={0.10000; -0.41000; 0.12000}; output={0.10000; -0.41000; -0.12000}
1367874235569	updated	input={0.10000; -0.41000; 0.13000}; output={0.10000; -0.41000; -0.13000}
1367874235714	updated	input={0.10000; -0.41000; 0.14000}; output={0.10000; -0.41000; -0.14000}
1367874235861	updated	input={0.10000; -0.41000; 0.15000}; output={0.10000; -0.41000; -0.15000}
1367874236019	updated	input={0.10000; -0.41000; 0.16000}; output={0.10000; -0.41000; -0.16000}
1367874236163	updated	input={0.10000; -0.41000; 0.17000}; output={0.10000; -0.41000; -0.17000}
1367874236321	updated	input={0.10000; -0.41000; 0.18000}; output={0.10000; -0.41000; -0.18000}
1367874236479	updated	input={0.10000; -0.41000; 0.19000}; output={0.10000; -0.41000; -0.19000}
1367874236618	updated	input={0.10000; -0.41000; 0.20000}; output={0.10000; -0.41000; -0.20000}
1367874236768	updated	input={0.10000; -0.41000; 0.21000}; output={0.10000; -0.41000; -0.21000}
1367874237488	updated	input={0.10000; -0.41000; 0.22000}; output={0.10000; -0.41000; -0.22000}
1367874237671	updated	input={0.10000; -0.41000; 0.23000}; output={0.10000; -0.41000; -0.23000}
1367874237810	updated	input={0.10000; -0.41000; 0.24000}; output={0.10000; -0.41000; -0.24000}
1367874237971	updated	input={0.10000; -0.41000; 0.25000}; output={0.10000; -0.41000; -0.25000}
1367874238286	updated	input={0.10000; -0.41000; 0.26000}; output={0.10000; -0.41000; -0.26000}
1367874239293	updated	input={0.10000; -0.41000; 0.27000}; output={0.10000; -0.41000; -0.27000}
1367874239692	updated	input={0.10000; -0.41000; 0.28000}; output={0.10000; -0.41000; -0.28000}
1367874239887	updated	input={0.10000; -0.41000; 0.28000}; output={0.10000; -0.41000; -0.28000}
1367874240198	updated	input={0.10000; -0.41000; 0.30000}; output={0.10000; -0.41000; -0.30000}
1367874240372	updated	input={0.10000; -0.41000; 0.31000}; output={0.10000; -0.41000; -0.31000}
1367874240557	updated	input={0.10000; -0.41000; 0.32000}; output={0.10000; -0.41000; -0.32000}
1367874240734	updated	input={0.10000; -0.41000; 0.33000}; output={0.10000; -0.41000; -0.33000}
1367874240949	updated	input={0.10000; -0.41000; 0.34000}; output={0.10000; -0.41000; -0.34000}
1367874241123	updated	input={0.10000; -0.41000; 0.35000}; output={0.10000; -0.41000; -0.35000}
1367874241315	updated	input={0.10000; -0.41000; 0.36000}; output={0.10000; -0.41000; -0.36000}
1367874241513	updated	input={0.10000; -0.41000; 0.37000}; output={0.10000; -0.41000; -0.37000}
1367874241976	updated	input={0.10000; -0.41000; 0.38000}; output={0.10000; -0.41000; -0.38000}
1367874242146	updated	input={0.10000; -0.41000; 0.39000}; output={0.10000; -0.41000; -0.39000}
1367874242329	updated	input={0.10000; -0.41000; 0.40000}; output={0.10000; -0.41000; -0.40000}
1367874242549	updated	input={0.10000; -0.41000; 0.41000}; output={0.10000; -0.41000; -0.41000}
1367874242752	updated	input={0.10000; -0.41000; 0.42000}; output={0.10000; -0.41000; -0.42000}
1367874242981	updated	input={0.10000; -0.41000; 0.43000}; output={0.10000; -0.41000; -0.43000}
1367874244738	updated	input={0.10000; -0.41000; 0.44000}; output={0.10000; -0.41000; -0.44000}
1367874244865	updated	input={0.10000; -0.41000; 0.45000}; output={0.10000; -0.41000; -0.45000}
1367874245854	updated	input={0.10000; -0.41000; 0.46000}; output={0.10000; -0.41000; -0.46000}
1367874246315	updated	input={0.10000; -0.41000; 0.47000}; output={0.10000; -0.41000; -0.47000}
1367874247102	updated	input={0.10000; -0.41000; 0.48000}; output={0.10000; -0.41000; -0.48000}
1367874247607	updated	input={0.10000; -0.41000; 0.49000}; output={0.10000; -0.41000; -0.49000}
1367874247797	updated	input={0.10000; -0.41000; 0.50000}; output={0.10000; -0.41000; -0.50000}
1367874248038	updated	input={0.10000; -0.41000; 0.51000}; output={0.10000; -0.41000; -0.51000}
1367874248237	updated	input={0.10000; -0.41000; 0.52000}; output={0.10000; -0.41000; -0.52000}
1367874248491	updated	input={0.10000; -0.41000; 0.53000}; output={0.10000; -0.41000; -0.53000}
1367874248746	updated	input={0.10000; -0.41000; 0.54000}; output={0.10000; -0.41000; -0.54000}
1367874249702	updated	input={0.10000; -0.41000; 0.53000}; output={0.10000; -0.41000; -0.53000}
1367874249879	updated	input={0.10000; -0.41000; 0.52000}; output={0.10000; -0.41000; -0.52000}
1367874250043	updated	input={0.10000; -0.41000; 0.51000}; output={0.10000; -0.41000; -0.51000}
1367874250200	updated	input={0.10000; -0.41000; 0.50000}; output={0.10000; -0.41000; -0.50000}
1367874250375	updated	input={0.10000; -0.41000; 0.49000}; output={0.10000; -0.41000; -0.49000}
1367874250533	updated	input={0.10000; -0.41000; 0.48000}; output={0.10000; -0.41000; -0.48000}
1367874250714	updated	input={0.10000; -0.41000; 0.47000}; output={0.10000; -0.41000; -0.47000}
1367874250866	updated	input={0.10000; -0.41000; 0.46000}; output={0.10000; -0.41000; -0.46000}
1367874251009	updated	input={0.10000; -0.41000; 0.45000}; output={0.10000; -0.41000; -0.45000}
1367874251176	updated	input={0.10000; -0.41000; 0.44000}; output={0.10000; -0.41000; -0.44000}
1367874251356	updated	input={0.10000; -0.41000; 0.43000}; output={0.10000; -0.41000; -0.43000}
1367874251517	updated	input={0.10000; -0.41000; 0.42000}; output={0.10000; -0.41000; -0.42000}
1367874251666	updated	input={0.10000; -0.41000; 0.41000}; output={0.10000; -0.41000; -0.41000}
1367874251862	updated	input={0.10000; -0.41000; 0.40000}; output={0.10000; -0.41000; -0.40000}
1367874252027	updated	input={0.10000; -0.41000; 0.39000}; output={0.10000; -0.41000; -0.39000}
1367874252195	updated	input={0.10000; -0.41000; 0.38000}; output={0.10000; -0.41000; -0.38000}
1367874252361	updated	input={0.10000; -0.41000; 0.37000}; output={0.10000; -0.41000; -0.37000}
1367874252522	updated	input={0.10000; -0.41000; 0.36000}; output={0.10000; -0.41000; -0.36000}
1367874252648	updated	input={0.10000; -0.41000; 0.35000}; output={0.10000; -0.41000; -0.35000}
1367874252811	updated	input={0.10000; -0.41000; 0.34000}; output={0.10000; -0.41000; -0.34000}
1367874252980	updated	input={0.10000; -0.41000; 0.33000}; output={0.10000; -0.41000; -0.33000}
1367874253113	updated	input={0.10000; -0.41000; 0.32000}; output={0.10000; -0.41000; -0.32000}
1367874253257	updated	input={0.10000; -0.41000; 0.31000}; output={0.10000; -0.41000; -0.31000}
1367874253399	updated	input={0.10000; -0.41000; 0.30000}; output={0.10000; -0.41000; -0.30000}
1367874253557	updated	input={0.10000; -0.41000; 0.28000}; output={0.10000; -0.41000; -0.28000}
1367874253698	updated	input={0.10000; -0.41000; 0.28000}; output={0.10000; -0.41000; -0.28000}
1367874253854	updated	input={0.10000; -0.41000; 0.27000}; output={0.10000; -0.41000; -0.27000}
1367874253970	updated	input={0.10000; -0.41000; 0.26000}; output={0.10000; -0.41000; -0.26000}
1367874254123	updated	input={0.10000; -0.41000; 0.25000}; output={0.10000; -0.41000; -0.25000}
1367874254284	updated	input={0.10000; -0.41000; 0.24000}; output={0.10000; -0.41000; -0.24000}
1367874254521	updated	input={0.10000; -0.41000; 0.23000}; output={0.10000; -0.41000; -0.23000}
1367874254683	updated	input={0.10000; -0.41000; 0.22000}; output={0.10000; -0.41000; -0.22000}
1367874254835	updated	input={0.10000; -0.41000; 0.21000}; output={0.10000; -0.41000; -0.21000}
1367874254992	updated	input={0.10000; -0.41000; 0.20000}; output={0.10000; -0.41000; -0.20000}
1367874261440	updated	input={0.06000; -0.41000; 0.20000}; output={0.06000; -0.41000; -0.20000}
1367874262651	updated	input={0.02000; -0.41000; 0.20000}; output={0.02000; -0.41000; -0.20000}
1367874263919	updated	input={-0.02000; -0.41000; 0.20000}; output={-0.02000; -0.41000; -0.20000}
1367874264874	updated	input={-0.08000; -0.41000; 0.20000}; output={-0.08000; -0.41000; -0.20000}
1367874265924	updated	input={-0.21000; -0.41000; 0.20000}; output={-0.21000; -0.41000; -0.20000}
1367874266983	updated	input={-0.25000; -0.41000; 0.20000}; output={-0.25000; -0.41000; -0.20000}
1367874279198	updated	input={-0.25000; -0.40000; 0.20000}; output={-0.25000; -0.40000; -0.20000}
1367874279578	updated	input={-0.25000; -0.39000; 0.20000}; output={-0.25000; -0.39000; -0.20000}
1367874280099	updated	input={-0.25000; -0.38000; 0.20000}; output={-0.25000; -0.38000; -0.20000}
1367874280200	updated	input={-0.25000; -0.35000; 0.20000}; output={-0.25000; -0.35000; -0.20000}
1367874280212	updated	input={-0.25000; -0.35000; 0.20000}; output={-0.25000; -0.35000; -0.20000}
1367874280224	updated	input={-0.25000; -0.34000; 0.20000}; output={-0.25000; -0.34000; -0.20000}
1367874280308	updated	input={-0.25000; -0.32000; 0.20000}; output={-0.25000; -0.32000; -0.20000}
1367874280320	updated	input={-0.25000; -0.31000; 0.20000}; output={-0.25000; -0.31000; -0.20000}
1367874280332	updated	input={-0.25000; -0.31000; 0.20000}; output={-0.25000; -0.31000; -0.20000}
1367874280416	updated	input={-0.25000; -0.28000; 0.20000}; output={-0.25000; -0.28000; -0.20000}
1367874280427	updated	input={-0.25000; -0.28000; 0.20000}; output={-0.25000; -0.28000; -0.20000}
1367874280440	updated	input={-0.25000; -0.28000; 0.20000}; output={-0.25000; -0.28000; -0.20000}
1367874280454	updated	input={-0.25000; -0.27000; 0.20000}; output={-0.25000; -0.27000; -0.20000}
1367874280540	updated	input={-0.25000; -0.24000; 0.20000}; output={-0.25000; -0.24000; -0.20000}
1367874280552	updated	input={-0.25000; -0.24000; 0.20000}; output={-0.25000; -0.24000; -0.20000}
1367874280565	updated	input={-0.25000; -0.24000; 0.20000}; output={-0.25000; -0.24000; -0.20000}
1367874280577	updated	input={-0.25000; -0.24000; 0.20000}; output={-0.25000; -0.24000; -0.20000}
1367874280666	updated	input={-0.25000; -0.20000; 0.20000}; output={-0.25000; -0.20000; -0.20000}
1367874280677	updated	input={-0.25000; -0.20000; 0.20000}; output={-0.25000; -0.20000; -0.20000}
1367874280690	updated	input={-0.25000; -0.20000; 0.20000}; output={-0.25000; -0.20000; -0.20000}
1367874280703	updated	input={-0.25000; -0.20000; 0.20000}; output={-0.25000; -0.20000; -0.20000}
1367874280798	updated	input={-0.25000; -0.16000; 0.20000}; output={-0.25000; -0.16000; -0.20000}
1367874280810	updated	input={-0.25000; -0.16000; 0.20000}; output={-0.25000; -0.16000; -0.20000}
1367874280822	updated	input={-0.25000; -0.15000; 0.20000}; output={-0.25000; -0.15000; -0.20000}
1367874280834	updated	input={-0.25000; -0.15000; 0.20000}; output={-0.25000; -0.15000; -0.20000}
1367874280918	updated	input={-0.25000; -0.12000; 0.20000}; output={-0.25000; -0.12000; -0.20000}
1367874280932	updated	input={-0.25000; -0.12000; 0.20000}; output={-0.25000; -0.12000; -0.20000}
1367874280945	updated	input={-0.25000; -0.12000; 0.20000}; output={-0.25000; -0.12000; -0.20000}
1367874280958	updated	input={-0.25000; -0.12000; 0.20000}; output={-0.25000; -0.12000; -0.20000}
1367874281045	updated	input={-0.25000; -0.09000; 0.20000}; output={-0.25000; -0.09000; -0.20000}
1367874281057	updated	input={-0.25000; -0.08000; 0.20000}; output={-0.25000; -0.08000; -0.20000}
1367874281071	updated	input={-0.25000; -0.08000; 0.20000}; output={-0.25000; -0.08000; -0.20000}
1367874281158	updated	input={-0.25000; -0.06000; 0.20000}; output={-0.25000; -0.06000; -0.20000}
1367874281172	updated	input={-0.25000; -0.06000; 0.20000}; output={-0.25000; -0.06000; -0.20000}
1367874281186	updated	input={-0.25000; -0.06000; 0.20000}; output={-0.25000; -0.06000; -0.20000}
1367874281390	updated	input={-0.25000; -0.07000; 0.20000}; output={-0.25000; -0.07000; -0.20000}
1367874281914	updated	input={-0.25000; -0.08000; 0.20000}; output={-0.25000; -0.08000; -0.20000}
1367874282027	updated	input={-0.25000; -0.11000; 0.20000}; output={-0.25000; -0.11000; -0.20000}
1367874282039	updated	input={-1.00000; -0.11000; 0.20000}; output={-1.00000; -0.11000; -0.20000}
1367874282053	updated	input={-1.00000; -0.12000; 0.20000}; output={-1.00000; -0.12000; -0.20000}
1367874282065	updated	input={-1.00000; -0.12000; 0.20000}; output={-1.00000; -0.12000; -0.20000}
1367874282153	updated	input={-1.00000; -0.15000; 0.20000}; output={-1.00000; -0.15000; -0.20000}
1367874282166	updated	input={-1.00000; -0.16000; 0.20000}; output={-1.00000; -0.16000; -0.20000}
1367874282178	updated	input={-1.00000; -0.16000; 0.20000}; output={-1.00000; -0.16000; -0.20000}
1367874282190	updated	input={-1.00000; -0.16000; 0.20000}; output={-1.00000; -0.16000; -0.20000}
1367874282278	updated	input={-1.00000; -0.19000; 0.20000}; output={-1.00000; -0.19000; -0.20000}
1367874282290	updated	input={-1.00000; -0.19000; 0.20000}; output={-1.00000; -0.19000; -0.20000}
1367874282302	updated	input={-1.00000; -0.20000; 0.20000}; output={-1.00000; -0.20000; -0.20000}
1367874282315	updated	input={-1.00000; -0.20000; 0.20000}; output={-1.00000; -0.20000; -0.20000}
1367874282401	updated	input={-1.00000; -0.23000; 0.20000}; output={-1.00000; -0.23000; -0.20000}
1367874282413	updated	input={-1.00000; -0.23000; 0.20000}; output={-1.00000; -0.23000; -0.20000}
1367874282425	updated	input={-1.00000; -0.24000; 0.20000}; output={-1.00000; -0.24000; -0.20000}
1367874282438	updated	input={-1.00000; -0.24000; 0.20000}; output={-1.00000; -0.24000; -0.20000}
1367874282524	updated	input={-1.00000; -0.24000; 0.20000}; output={-1.00000; -0.24000; -0.20000}
1367874282610	updated	input={-1.00000; -0.27000; 0.20000}; output={-1.00000; -0.27000; -0.20000}
1367874282622	updated	input={-1.00000; -0.27000; 0.20000}; output={-1.00000; -0.27000; -0.20000}
1367874282634	updated	input={-1.00000; -0.27000; 0.20000}; output={-1.00000; -0.27000; -0.20000}
1367874285052	updated	input={-1.00000; -0.28000; 0.20000}; output={-1.00000; -0.28000; -0.20000}
1367874285654	updated	input={-1.00000; -0.28000; 0.20000}; output={-1.00000; -0.28000; -0.20000}
1367874286171	updated	input={-1.00000; -0.30000; 0.20000}; output={-1.00000; -0.30000; -0.20000}
1367874286271	updated	input={-1.00000; -0.33000; 0.20000}; output={-1.00000; -0.33000; -0.20000}
1367874286283	updated	input={-1.00000; -0.33000; 0.20000}; output={-1.00000; -0.33000; -0.20000}
1367874286295	updated	input={-1.00000; -0.33000; 0.20000}; output={-1.00000; -0.33000; -0.20000}
1367874286384	updated	input={-1.00000; -0.36000; 0.20000}; output={-1.00000; -0.36000; -0.20000}
1367874286397	updated	input={-1.00000; -0.37000; 0.20000}; output={-1.00000; -0.37000; -0.20000}
1367874286410	updated	input={-1.00000; -0.37000; 0.20000}; output={-1.00000; -0.37000; -0.20000}
1367874286495	updated	input={-1.00000; -0.38000; 0.20000}; output={-1.00000; -0.38000; -0.20000}
1367874286508	updated	input={-1.00000; -0.38000; 0.20000}; output={-1.00000; -0.38000; -0.20000}
1367874286622	updated	input={-1.00000; -0.39000; 0.20000}; output={-1.00000; -0.39000; -0.20000}
1367874287141	updated	input={-1.00000; -0.40000; 0.20000}; output={-1.00000; -0.40000; -0.20000}
1367874288355	updated	input={-1.00000; -0.41000; 0.20000}; output={-1.00000; -0.41000; -0.20000}
1367874303505	updated	input={-0.83000; -0.41000; 0.20000}; output={-0.83000; -0.41000; -0.20000}
1367874303539	solved	Training #4 (Team)
1367874329392	initialized	name="Training #5 (Team)"; target={-0.16738; -0.55100; -0.81755}
1367874341874	updated	input={-0.09000; 0.00000; 0.00000}; output={0.01318; 0.08739; 0.01701}
1367874343057	updated	input={-0.04000; 0.00000; 0.00000}; output={0.00586; 0.03884; 0.00756}
1367874344044	updated	input={0.07000; 0.00000; 0.00000}; output={-0.01025; -0.06797; -0.01323}
1367874345587	updated	input={0.38000; 0.00000; 0.00000}; output={-0.05564; -0.36898; -0.07182}
1367874346676	updated	input={0.48000; 0.00000; 0.00000}; output={-0.07028; -0.46608; -0.09072}
1367874347862	updated	input={0.68000; 0.00000; 0.00000}; output={-0.09957; -0.66028; -0.12852}
1367874349125	updated	input={0.81000; 0.00000; 0.00000}; output={-0.11860; -0.78651; -0.15309}
1367874351399	updated	input={1.00000; 0.00000; 0.00000}; output={-0.14642; -0.97100; -0.18900}
1367874365535	updated	input={1.00000; 0.00000; -0.01000}; output={-0.15524; -0.97058; -0.18431}
1367874366291	updated	input={1.00000; 0.00000; 0.00000}; output={-0.14642; -0.97100; -0.18900}
1367874366499	updated	input={1.00000; 0.00000; 0.01000}; output={-0.13760; -0.97142; -0.19369}
1367874366695	updated	input={1.00000; 0.00000; 0.02000}; output={-0.12878; -0.97183; -0.19839}
1367874366886	updated	input={1.00000; 0.00000; 0.03000}; output={-0.11996; -0.97225; -0.20308}
1367874367040	updated	input={1.00000; 0.00000; 0.04000}; output={-0.11114; -0.97267; -0.20777}
1367874367214	updated	input={1.00000; 0.00000; 0.05000}; output={-0.10232; -0.97308; -0.21246}
1367874367367	updated	input={1.00000; 0.00000; 0.06000}; output={-0.09350; -0.97350; -0.21716}
1367874367555	updated	input={1.00000; 0.00000; 0.07000}; output={-0.08468; -0.97392; -0.22185}
1367874367737	updated	input={1.00000; 0.00000; 0.08000}; output={-0.07585; -0.97433; -0.22654}
1367874367915	updated	input={1.00000; 0.00000; 0.09000}; output={-0.06703; -0.97475; -0.23123}
1367874368093	updated	input={1.00000; 0.00000; 0.10000}; output={-0.05821; -0.97517; -0.23593}
1367874368262	updated	input={1.00000; 0.00000; 0.11000}; output={-0.04939; -0.97558; -0.24062}
1367874368500	updated	input={1.00000; 0.00000; 0.12000}; output={-0.04057; -0.97600; -0.24531}
1367874368632	updated	input={1.00000; 0.00000; 0.13000}; output={-0.03175; -0.97642; -0.25001}
1367874368815	updated	input={1.00000; 0.00000; 0.14000}; output={-0.02293; -0.97683; -0.25470}
1367874368982	updated	input={1.00000; 0.00000; 0.15000}; output={-0.01411; -0.97725; -0.25939}
1367874369160	updated	input={1.00000; 0.00000; 0.16000}; output={-0.00529; -0.97767; -0.26408}
1367874369325	updated	input={1.00000; 0.00000; 0.17000}; output={0.00353; -0.97808; -0.26878}
1367874369494	updated	input={1.00000; 0.00000; 0.18000}; output={0.01235; -0.97850; -0.27347}
1367874369650	updated	input={1.00000; 0.00000; 0.19000}; output={0.02117; -0.97892; -0.27816}
1367874369831	updated	input={1.00000; 0.00000; 0.20000}; output={0.02999; -0.97933; -0.28285}
1367874369975	updated	input={1.00000; 0.00000; 0.21000}; output={0.03881; -0.97975; -0.28755}
1367874370104	updated	input={1.00000; 0.00000; 0.22000}; output={0.04764; -0.98017; -0.29224}
1367874370249	updated	input={1.00000; 0.00000; 0.23000}; output={0.05646; -0.98058; -0.29693}
1367874370364	updated	input={1.00000; 0.00000; 0.24000}; output={0.06528; -0.98100; -0.30162}
1367874370536	updated	input={1.00000; 0.00000; 0.25000}; output={0.07410; -0.98142; -0.30632}
1367874370691	updated	input={1.00000; 0.00000; 0.26000}; output={0.08292; -0.98183; -0.31101}
1367874370840	updated	input={1.00000; 0.00000; 0.27000}; output={0.09174; -0.98225; -0.31570}
1367874371009	updated	input={1.00000; 0.00000; 0.28000}; output={0.10056; -0.98267; -0.32040}
1367874371168	updated	input={1.00000; 0.00000; 0.28000}; output={0.10056; -0.98267; -0.32040}
1367874371305	updated	input={1.00000; 0.00000; 0.30000}; output={0.11820; -0.98350; -0.32978}
1367874371458	updated	input={1.00000; 0.00000; 0.31000}; output={0.12702; -0.98392; -0.33447}
1367874371611	updated	input={1.00000; 0.00000; 0.32000}; output={0.13584; -0.98433; -0.33917}
1367874371765	updated	input={1.00000; 0.00000; 0.33000}; output={0.14466; -0.98475; -0.34386}
1367874372430	updated	input={1.00000; 0.00000; 0.34000}; output={0.15348; -0.98517; -0.34855}
1367874372598	updated	input={1.00000; 0.00000; 0.35000}; output={0.16230; -0.98558; -0.35324}
1367874372801	updated	input={1.00000; 0.00000; 0.36000}; output={0.17113; -0.98600; -0.35794}
1367874373331	updated	input={1.00000; 0.00000; 0.37000}; output={0.17995; -0.98642; -0.36263}
1367874373965	updated	input={1.00000; 0.00000; 0.38000}; output={0.18877; -0.98683; -0.36732}
1367874374188	updated	input={1.00000; 0.00000; 0.39000}; output={0.19759; -0.98725; -0.37202}
1367874374413	updated	input={1.00000; 0.00000; 0.40000}; output={0.20641; -0.98767; -0.37671}
1367874375097	updated	input={1.00000; 0.00000; 0.41000}; output={0.21523; -0.98809; -0.38140}
1367874375277	updated	input={1.00000; 0.00000; 0.42000}; output={0.22405; -0.98850; -0.38609}
1367874375469	updated	input={1.00000; 0.00000; 0.43000}; output={0.23287; -0.98892; -0.39079}
1367874375649	updated	input={1.00000; 0.00000; 0.44000}; output={0.24169; -0.98934; -0.39548}
1367874375822	updated	input={1.00000; 0.00000; 0.45000}; output={0.25051; -0.98975; -0.40017}
1367874376024	updated	input={1.00000; 0.00000; 0.46000}; output={0.25933; -0.99017; -0.40486}
1367874376083	updated	input={0.86000; 0.00000; 0.46000}; output={0.27983; -0.85423; -0.37840}
1367874376208	updated	input={0.86000; 0.00000; 0.47000}; output={0.28865; -0.85465; -0.38310}
1367874376376	updated	input={0.86000; 0.00000; 0.48000}; output={0.29747; -0.85506; -0.38779}
1367874376550	updated	input={0.86000; 0.00000; 0.49000}; output={0.30629; -0.85548; -0.39248}
1367874376904	updated	input={0.86000; 0.00000; 0.50000}; output={0.31511; -0.85590; -0.39718}
1367874377059	updated	input={0.86000; 0.00000; 0.51000}; output={0.32393; -0.85631; -0.40187}
1367874379808	updated	input={0.86000; 0.00000; 0.52000}; output={0.33276; -0.85673; -0.40656}
1367874379975	updated	input={0.86000; 0.00000; 0.53000}; output={0.34158; -0.85715; -0.41125}
1367874380117	updated	input={0.86000; 0.00000; 0.54000}; output={0.35040; -0.85756; -0.41595}
1367874380287	updated	input={0.86000; 0.00000; 0.55000}; output={0.35922; -0.85798; -0.42064}
1367874380631	updated	input={0.86000; 0.00000; 0.56000}; output={0.36804; -0.85840; -0.42533}
1367874381034	updated	input={0.86000; 0.00000; 0.56000}; output={0.36804; -0.85840; -0.42533}
1367874382226	updated	input={0.86000; 0.00000; 0.57000}; output={0.37686; -0.85881; -0.43002}
1367874382369	updated	input={0.86000; 0.00000; 0.59000}; output={0.39450; -0.85965; -0.43941}
1367874382547	updated	input={0.86000; 0.00000; 0.60000}; output={0.40332; -0.86006; -0.44410}
1367874382716	updated	input={0.86000; 0.00000; 0.61000}; output={0.41214; -0.86048; -0.44879}
1367874382960	updated	input={0.86000; 0.00000; 0.62000}; output={0.42096; -0.86090; -0.45349}
1367874383243	updated	input={0.86000; 0.00000; 0.63000}; output={0.42978; -0.86131; -0.45818}
1367874383704	updated	input={0.86000; 0.00000; 0.64000}; output={0.43860; -0.86173; -0.46287}
1367874383861	updated	input={0.86000; 0.00000; 0.65000}; output={0.44742; -0.86215; -0.46757}
1367874384020	updated	input={0.86000; 0.00000; 0.66000}; output={0.45625; -0.86256; -0.47226}
1367874384206	updated	input={0.86000; 0.00000; 0.67000}; output={0.46507; -0.86298; -0.47695}
1367874384411	updated	input={0.86000; 0.00000; 0.68000}; output={0.47389; -0.86340; -0.48164}
1367874388189	updated	input={0.86000; 0.01000; 0.68000}; output={0.46941; -0.86104; -0.49027}
1367874388593	updated	input={0.86000; 0.02000; 0.68000}; output={0.46493; -0.85869; -0.49890}
1367874389118	updated	input={0.86000; 0.03000; 0.68000}; output={0.46045; -0.85633; -0.50752}
1367874389156	updated	input={0.86000; 0.04000; 0.68000}; output={0.45598; -0.85398; -0.51615}
1367874389195	updated	input={0.86000; 0.05000; 0.68000}; output={0.45150; -0.85162; -0.52477}
1367874389253	updated	input={0.86000; 0.07000; 0.68000}; output={0.44254; -0.84692; -0.54202}
1367874389264	updated	input={0.86000; 0.07000; 0.68000}; output={0.44254; -0.84692; -0.54202}
1367874389305	updated	input={0.86000; 0.08000; 0.68000}; output={0.43806; -0.84456; -0.55065}
1367874389370	updated	input={0.86000; 0.10000; 0.68000}; output={0.42911; -0.83985; -0.56790}
1367874389382	updated	input={0.86000; 0.11000; 0.68000}; output={0.42463; -0.83750; -0.57653}
1367874389421	updated	input={0.86000; 0.12000; 0.68000}; output={0.42015; -0.83514; -0.58515}
1367874389433	updated	input={0.86000; 0.12000; 0.68000}; output={0.42015; -0.83514; -0.58515}
1367874389481	updated	input={0.86000; 0.13000; 0.68000}; output={0.41568; -0.83279; -0.59378}
1367874389855	updated	input={0.86000; 0.14000; 0.68000}; output={0.41120; -0.83044; -0.60241}
1367874390370	updated	input={0.86000; 0.15000; 0.68000}; output={0.40672; -0.82808; -0.61103}
1367874390432	updated	input={0.86000; 0.17000; 0.68000}; output={0.39776; -0.82337; -0.62828}
1367874390444	updated	input={0.86000; 0.17000; 0.68000}; output={0.39776; -0.82337; -0.62828}
1367874390488	updated	input={0.86000; 0.18000; 0.68000}; output={0.39329; -0.82102; -0.63691}
1367874390555	updated	input={0.86000; 0.20000; 0.68000}; output={0.38433; -0.81631; -0.65416}
1367874390567	updated	input={0.86000; 0.21000; 0.68000}; output={0.37985; -0.81396; -0.66279}
1367874390614	updated	input={0.86000; 0.22000; 0.68000}; output={0.37537; -0.81160; -0.67141}
1367874390625	updated	input={0.86000; 0.22000; 0.68000}; output={0.37537; -0.81160; -0.67141}
1367874390695	updated	input={0.86000; 0.25000; 0.68000}; output={0.36194; -0.80454; -0.69729}
1367874390707	updated	input={0.86000; 0.25000; 0.68000}; output={0.36194; -0.80454; -0.69729}
1367874390718	updated	input={0.86000; 0.25000; 0.68000}; output={0.36194; -0.80454; -0.69729}
1367874390762	updated	input={0.86000; 0.26000; 0.68000}; output={0.35746; -0.80218; -0.70592}
1367874390820	updated	input={0.86000; 0.27000; 0.68000}; output={0.35299; -0.79983; -0.71454}
1367874390868	updated	input={0.86000; 0.30000; 0.68000}; output={0.33955; -0.79277; -0.74042}
1367874390880	updated	input={0.86000; 0.30000; 0.68000}; output={0.33955; -0.79277; -0.74042}
1367874390892	updated	input={0.86000; 0.31000; 0.68000}; output={0.33507; -0.79041; -0.74905}
1367874390966	updated	input={0.86000; 0.33000; 0.68000}; output={0.32612; -0.78570; -0.76630}
1367874390978	updated	input={0.86000; 0.33000; 0.68000}; output={0.32612; -0.78570; -0.76630}
1367874390990	updated	input={0.86000; 0.34000; 0.68000}; output={0.32164; -0.78335; -0.77492}
1367874391039	updated	input={0.86000; 0.35000; 0.68000}; output={0.31716; -0.78100; -0.78355}
1367874391054	updated	input={0.86000; 0.35000; 0.68000}; output={0.31716; -0.78100; -0.78355}
1367874391123	updated	input={0.86000; 0.36000; 0.68000}; output={0.31269; -0.77864; -0.79218}
1367874392015	updated	input={0.86000; 0.37000; 0.68000}; output={0.30821; -0.77629; -0.80080}
1367874392551	updated	input={0.86000; 0.38000; 0.68000}; output={0.30373; -0.77393; -0.80943}
1367874392640	updated	input={0.86000; 0.41000; 0.68000}; output={0.29030; -0.76687; -0.83531}
1367874392652	updated	input={0.86000; 0.41000; 0.68000}; output={0.29030; -0.76687; -0.83531}
1367874392664	updated	input={0.86000; 0.41000; 0.68000}; output={0.29030; -0.76687; -0.83531}
1367874392708	updated	input={0.86000; 0.43000; 0.68000}; output={0.28134; -0.76216; -0.85256}
1367874392720	updated	input={0.86000; 0.43000; 0.68000}; output={0.28134; -0.76216; -0.85256}
1367874392793	updated	input={0.86000; 0.45000; 0.68000}; output={0.27239; -0.75745; -0.86981}
1367874392805	updated	input={0.86000; 0.46000; 0.68000}; output={0.26791; -0.75510; -0.87844}
1367874392850	updated	input={0.86000; 0.47000; 0.68000}; output={0.26343; -0.75274; -0.88706}
1367874392862	updated	input={0.86000; 0.48000; 0.68000}; output={0.25895; -0.75039; -0.89569}
1367874392936	updated	input={0.86000; 0.50000; 0.68000}; output={0.25000; -0.74568; -0.91294}
1367874392948	updated	input={0.86000; 0.50000; 0.68000}; output={0.25000; -0.74568; -0.91294}
1367874392962	updated	input={0.86000; 0.51000; 0.68000}; output={0.24552; -0.74333; -0.92156}
1367874393008	updated	input={0.86000; 0.52000; 0.68000}; output={0.24104; -0.74097; -0.93019}
1367874393021	updated	input={0.86000; 0.52000; 0.68000}; output={0.24104; -0.74097; -0.93019}
1367874393105	updated	input={0.86000; 0.55000; 0.68000}; output={0.22761; -0.73391; -0.95607}
1367874393131	updated	input={0.86000; 0.56000; 0.68000}; output={0.22313; -0.73156; -0.96469}
1367874393144	updated	input={0.86000; 0.56000; 0.68000}; output={0.22313; -0.73156; -0.96469}
1367874393189	updated	input={0.86000; 0.57000; 0.68000}; output={0.21865; -0.72920; -0.97332}
1367874393201	updated	input={0.86000; 0.57000; 0.68000}; output={0.21865; -0.72920; -0.97332}
1367874393214	updated	input={0.86000; 0.57000; 0.68000}; output={0.21865; -0.72920; -0.97332}
1367874393296	updated	input={0.86000; 0.61000; 0.68000}; output={0.20074; -0.71978; -1.00782}
1367874393309	updated	input={0.86000; 0.62000; 0.68000}; output={0.19626; -0.71743; -1.01645}
1367874393321	updated	input={0.86000; 0.62000; 0.68000}; output={0.19626; -0.71743; -1.01645}
1367874393367	updated	input={0.86000; 0.63000; 0.68000}; output={0.19179; -0.71508; -1.02508}
1367874393380	updated	input={0.86000; 0.64000; 0.68000}; output={0.18731; -0.71272; -1.03370}
1367874393452	updated	input={0.86000; 0.66000; 0.68000}; output={0.17835; -0.70801; -1.05095}
1367874393464	updated	input={0.86000; 0.66000; 0.68000}; output={0.17835; -0.70801; -1.05095}
1367874393477	updated	input={0.86000; 0.66000; 0.68000}; output={0.17835; -0.70801; -1.05095}
1367874393747	updated	input={0.86000; 0.67000; 0.68000}; output={0.17387; -0.70566; -1.05958}
1367874394265	updated	input={0.86000; 0.68000; 0.68000}; output={0.16940; -0.70330; -1.06820}
1367874394327	updated	input={0.86000; 0.69000; 0.68000}; output={0.16492; -0.70095; -1.07683}
1367874396394	updated	input={0.86000; 0.70000; 0.68000}; output={0.16044; -0.69860; -1.08546}
1367874396910	updated	input={0.86000; 0.71000; 0.68000}; output={0.15596; -0.69624; -1.09408}
1367874396960	updated	input={0.86000; 0.72000; 0.68000}; output={0.15148; -0.69389; -1.10271}
1367874397009	updated	input={0.86000; 0.73000; 0.68000}; output={0.14701; -0.69153; -1.11133}
1367874397084	updated	input={0.86000; 0.74000; 0.68000}; output={0.14253; -0.68918; -1.11996}
1367874397146	updated	input={0.86000; 0.75000; 0.68000}; output={0.13805; -0.68682; -1.12859}
1367874397206	updated	input={0.86000; 0.80000; 0.68000}; output={0.11566; -0.67505; -1.17172}
1367874397218	updated	input={0.86000; 0.80000; 0.68000}; output={0.11566; -0.67505; -1.17172}
1367874397230	updated	input={0.86000; 0.81000; 0.68000}; output={0.11118; -0.67270; -1.18034}
1367874397242	updated	input={0.86000; 0.81000; 0.68000}; output={0.11118; -0.67270; -1.18034}
1367874397254	updated	input={0.86000; 0.81000; 0.68000}; output={0.11118; -0.67270; -1.18034}
1367874397328	updated	input={0.86000; 0.81000; 0.68000}; output={0.11118; -0.67270; -1.18034}
1367874397444	updated	input={0.86000; 0.82000; 0.68000}; output={0.10671; -0.67034; -1.18897}
1367874397492	updated	input={0.86000; 0.83000; 0.68000}; output={0.10223; -0.66799; -1.19759}
1367874397558	updated	input={0.86000; 0.85000; 0.68000}; output={0.09327; -0.66328; -1.21485}
1367874397586	updated	input={0.86000; 0.85000; 0.68000}; output={0.09327; -0.66328; -1.21485}
1367874397652	updated	input={0.86000; 0.91000; 0.68000}; output={0.06641; -0.64915; -1.26660}
1367874397664	updated	input={0.86000; 0.91000; 0.68000}; output={0.06641; -0.64915; -1.26660}
1367874397698	updated	input={0.86000; 0.93000; 0.68000}; output={0.05745; -0.64445; -1.28385}
1367874397723	updated	input={0.86000; 0.93000; 0.68000}; output={0.05745; -0.64445; -1.28385}
1367874397736	updated	input={0.86000; 0.93000; 0.68000}; output={0.05745; -0.64445; -1.28385}
1367874397748	updated	input={0.86000; 0.93000; 0.68000}; output={0.05745; -0.64445; -1.28385}
1367874397797	updated	input={0.86000; 0.93000; 0.68000}; output={0.05745; -0.64445; -1.28385}
1367874397810	updated	input={0.86000; 0.93000; 0.68000}; output={0.05745; -0.64445; -1.28385}
1367874398276	updated	input={0.86000; 0.94000; 0.68000}; output={0.05297; -0.64209; -1.29248}
1367874398619	updated	input={0.86000; 0.95000; 0.68000}; output={0.04850; -0.63974; -1.30110}
1367874398897	updated	input={0.86000; 0.96000; 0.68000}; output={0.04402; -0.63738; -1.30973}
1367874399160	updated	input={0.86000; 0.97000; 0.68000}; output={0.03954; -0.63503; -1.31836}
1367874399399	updated	input={0.86000; 0.98000; 0.68000}; output={0.03506; -0.63267; -1.32698}
1367874399733	updated	input={0.86000; 0.99000; 0.68000}; output={0.03058; -0.63032; -1.33561}
1367874400526	updated	input={0.86000; 1.00000; 0.68000}; output={0.02611; -0.62797; -1.34423}
1367874405203	updated	input={0.78000; 1.00000; 0.68000}; output={0.03782; -0.55029; -1.32911}
1367874412443	updated	input={0.78000; 1.00000; 0.67000}; output={0.02900; -0.54987; -1.32442}
1367874412553	updated	input={0.78000; 1.00000; 0.66000}; output={0.02018; -0.54945; -1.31973}
1367874412690	updated	input={0.78000; 1.00000; 0.65000}; output={0.01136; -0.54904; -1.31504}
1367874412948	updated	input={0.78000; 1.00000; 0.66000}; output={0.02018; -0.54945; -1.31973}
1367874413093	updated	input={0.78000; 1.00000; 0.67000}; output={0.02900; -0.54987; -1.32442}
1367874413261	updated	input={0.78000; 1.00000; 0.68000}; output={0.03782; -0.55029; -1.32911}
1367874413655	updated	input={0.78000; 1.00000; 0.67000}; output={0.02900; -0.54987; -1.32442}
1367874413815	updated	input={0.78000; 1.00000; 0.66000}; output={0.02018; -0.54945; -1.31973}
1367874414096	updated	input={0.78000; 1.00000; 0.67000}; output={0.02900; -0.54987; -1.32442}
1367874414243	updated	input={0.78000; 1.00000; 0.68000}; output={0.03782; -0.55029; -1.32911}
1367874414486	updated	input={0.78000; 1.00000; 0.67000}; output={0.02900; -0.54987; -1.32442}
1367874414643	updated	input={0.78000; 1.00000; 0.66000}; output={0.02018; -0.54945; -1.31973}
1367874414906	updated	input={0.78000; 1.00000; 0.65000}; output={0.01136; -0.54904; -1.31504}
1367874415112	updated	input={0.78000; 1.00000; 0.66000}; output={0.02018; -0.54945; -1.31973}
1367874415340	updated	input={0.78000; 1.00000; 0.65000}; output={0.01136; -0.54904; -1.31504}
1367874415879	updated	input={0.78000; 1.00000; 0.66000}; output={0.02018; -0.54945; -1.31973}
1367874423994	updated	input={0.78000; 1.00000; 0.65000}; output={0.01136; -0.54904; -1.31504}
1367874424195	updated	input={0.78000; 1.00000; 0.64000}; output={0.00254; -0.54862; -1.31034}
1367874424353	updated	input={0.78000; 1.00000; 0.63000}; output={-0.00628; -0.54820; -1.30565}
1367874424925	updated	input={0.78000; 1.00000; 0.62000}; output={-0.01510; -0.54779; -1.30096}
1367874425071	updated	input={0.78000; 1.00000; 0.61000}; output={-0.02392; -0.54737; -1.29626}
1367874425204	updated	input={0.78000; 1.00000; 0.60000}; output={-0.03275; -0.54695; -1.29157}
1367874425337	updated	input={0.78000; 1.00000; 0.59000}; output={-0.04157; -0.54654; -1.28688}
1367874425487	updated	input={0.78000; 1.00000; 0.57000}; output={-0.05921; -0.54570; -1.27749}
1367874425638	updated	input={0.78000; 1.00000; 0.56000}; output={-0.06803; -0.54529; -1.27280}
1367874425806	updated	input={0.78000; 1.00000; 0.56000}; output={-0.06803; -0.54529; -1.27280}
1367874426055	updated	input={0.78000; 1.00000; 0.55000}; output={-0.07685; -0.54487; -1.26811}
1367874426221	updated	input={0.78000; 1.00000; 0.54000}; output={-0.08567; -0.54445; -1.26342}
1367874426391	updated	input={0.78000; 1.00000; 0.53000}; output={-0.09449; -0.54404; -1.25872}
1367874426555	updated	input={0.78000; 1.00000; 0.52000}; output={-0.10331; -0.54362; -1.25403}
1367874426727	updated	input={0.78000; 1.00000; 0.51000}; output={-0.11213; -0.54320; -1.24934}
1367874426923	updated	input={0.78000; 1.00000; 0.50000}; output={-0.12095; -0.54279; -1.24464}
1367874427090	updated	input={0.78000; 1.00000; 0.49000}; output={-0.12977; -0.54237; -1.23995}
1367874427258	updated	input={0.78000; 1.00000; 0.48000}; output={-0.13859; -0.54195; -1.23526}
1367874427402	updated	input={0.78000; 1.00000; 0.47000}; output={-0.14741; -0.54154; -1.23057}
1367874427556	updated	input={0.78000; 1.00000; 0.46000}; output={-0.15624; -0.54112; -1.22587}
1367874437634	updated	input={0.78000; 0.99000; 0.46000}; output={-0.15176; -0.54347; -1.21725}
1367874438184	updated	input={0.78000; 0.98000; 0.46000}; output={-0.14728; -0.54583; -1.20862}
1367874438889	updated	input={0.78000; 0.97000; 0.46000}; output={-0.14280; -0.54818; -1.20000}
1367874439383	updated	input={0.78000; 0.96000; 0.46000}; output={-0.13832; -0.55054; -1.19137}
1367874442410	updated	input={0.78000; 0.95000; 0.46000}; output={-0.13385; -0.55289; -1.18274}
1367874442997	updated	input={0.78000; 0.94000; 0.46000}; output={-0.12937; -0.55524; -1.17412}
1367874443582	updated	input={0.78000; 0.93000; 0.46000}; output={-0.12489; -0.55760; -1.16549}
1367874447370	updated	input={0.65000; 0.93000; 0.46000}; output={-0.10586; -0.43137; -1.14092}
1367874449190	updated	input={0.65000; 0.92000; 0.46000}; output={-0.10138; -0.43372; -1.13230}
1367874449707	updated	input={0.65000; 0.91000; 0.46000}; output={-0.09690; -0.43608; -1.12367}
1367874449771	updated	input={0.65000; 0.90000; 0.46000}; output={-0.09242; -0.43843; -1.11505}
1367874449823	updated	input={0.65000; 0.88000; 0.46000}; output={-0.08347; -0.44314; -1.09779}
1367874449843	updated	input={0.65000; 0.87000; 0.46000}; output={-0.07899; -0.44549; -1.08917}
1367874449919	updated	input={0.65000; 0.85000; 0.46000}; output={-0.07003; -0.45020; -1.07192}
1367874449933	updated	input={0.65000; 0.84000; 0.46000}; output={-0.06556; -0.45256; -1.06329}
1367874449946	updated	input={0.65000; 0.84000; 0.46000}; output={-0.06556; -0.45256; -1.06329}
1367874450022	updated	input={0.65000; 0.82000; 0.46000}; output={-0.05660; -0.45727; -1.04604}
1367874450035	updated	input={0.65000; 0.81000; 0.46000}; output={-0.05212; -0.45962; -1.03741}
1367874450047	updated	input={0.65000; 0.81000; 0.46000}; output={-0.05212; -0.45962; -1.03741}
1367874450104	updated	input={0.65000; 0.79000; 0.46000}; output={-0.04317; -0.46433; -1.02016}
1367874450146	updated	input={0.65000; 0.78000; 0.46000}; output={-0.03869; -0.46668; -1.01153}
1367874450158	updated	input={0.65000; 0.77000; 0.46000}; output={-0.03421; -0.46904; -1.00291}
1367874450215	updated	input={0.65000; 0.76000; 0.46000}; output={-0.02973; -0.47139; -0.99428}
1367874450228	updated	input={0.65000; 0.76000; 0.46000}; output={-0.02973; -0.47139; -0.99428}
1367874450266	updated	input={0.65000; 0.74000; 0.46000}; output={-0.02078; -0.47610; -0.97703}
1367874450322	updated	input={0.65000; 0.72000; 0.46000}; output={-0.01182; -0.48081; -0.95978}
1367874450335	updated	input={0.65000; 0.72000; 0.46000}; output={-0.01182; -0.48081; -0.95978}
1367874450347	updated	input={0.65000; 0.71000; 0.46000}; output={-0.00734; -0.48316; -0.95115}
1367874450359	updated	input={0.65000; 0.71000; 0.46000}; output={-0.00734; -0.48316; -0.95115}
1367874450442	updated	input={0.65000; 0.68000; 0.46000}; output={0.00609; -0.49023; -0.92528}
1367874450454	updated	input={0.65000; 0.68000; 0.46000}; output={0.00609; -0.49023; -0.92528}
1367874450467	updated	input={0.65000; 0.68000; 0.46000}; output={0.00609; -0.49023; -0.92528}
1367874450489	updated	input={0.65000; 0.67000; 0.46000}; output={0.01057; -0.49258; -0.91665}
1367874450566	updated	input={0.65000; 0.65000; 0.46000}; output={0.01952; -0.49729; -0.89940}
1367874450580	updated	input={0.65000; 0.64000; 0.46000}; output={0.02400; -0.49964; -0.89077}
1367874450593	updated	input={0.65000; 0.64000; 0.46000}; output={0.02400; -0.49964; -0.89077}
1367874450675	updated	input={0.65000; 0.61000; 0.46000}; output={0.03743; -0.50671; -0.86489}
1367874450687	updated	input={0.65000; 0.61000; 0.46000}; output={0.03743; -0.50671; -0.86489}
1367874450699	updated	input={0.65000; 0.61000; 0.46000}; output={0.03743; -0.50671; -0.86489}
1367874450713	updated	input={0.65000; 0.61000; 0.46000}; output={0.03743; -0.50671; -0.86489}
1367874451414	updated	input={0.65000; 0.60000; 0.46000}; output={0.04191; -0.50906; -0.85627}
1367874452459	updated	input={0.65000; 0.59000; 0.46000}; output={0.04639; -0.51141; -0.84764}
1367874455529	updated	input={0.65000; 0.57000; 0.46000}; output={0.05534; -0.51612; -0.83039}
1367874456054	updated	input={0.65000; 0.56000; 0.46000}; output={0.05982; -0.51848; -0.82176}
1367874456151	updated	input={0.65000; 0.54000; 0.46000}; output={0.06878; -0.52319; -0.80451}
1367874456164	updated	input={0.65000; 0.54000; 0.46000}; output={0.06878; -0.52319; -0.80451}
1367874456177	updated	input={0.65000; 0.54000; 0.46000}; output={0.06878; -0.52319; -0.80451}
1367874456448	updated	input={0.65000; 0.53000; 0.46000}; output={0.07326; -0.52554; -0.79589}
1367874457828	updated	input={0.65000; 0.54000; 0.46000}; output={0.06878; -0.52319; -0.80451}
1367874458035	updated	input={0.65000; 0.55000; 0.46000}; output={0.06430; -0.52083; -0.81314}
1367874458201	updated	input={0.65000; 0.56000; 0.46000}; output={0.05982; -0.51848; -0.82176}
1367874458498	updated	input={0.65000; 0.56000; 0.46000}; output={0.05982; -0.51848; -0.82176}
1367874458752	updated	input={0.65000; 0.57000; 0.46000}; output={0.05534; -0.51612; -0.83039}
1367874462541	updated	input={0.65000; 0.57000; 0.47000}; output={0.06417; -0.51654; -0.83508}
1367874462794	updated	input={0.65000; 0.57000; 0.48000}; output={0.07299; -0.51696; -0.83978}
1367874463274	updated	input={0.65000; 0.57000; 0.49000}; output={0.08181; -0.51737; -0.84447}
1367874464456	updated	input={0.65000; 0.57000; 0.48000}; output={0.07299; -0.51696; -0.83978}
1367874464591	updated	input={0.65000; 0.57000; 0.47000}; output={0.06417; -0.51654; -0.83508}
1367874464728	updated	input={0.65000; 0.57000; 0.46000}; output={0.05534; -0.51612; -0.83039}
1367874464875	updated	input={0.65000; 0.57000; 0.45000}; output={0.04652; -0.51571; -0.82570}
1367874465036	updated	input={0.65000; 0.57000; 0.44000}; output={0.03770; -0.51529; -0.82101}
1367874465155	updated	input={0.65000; 0.57000; 0.43000}; output={0.02888; -0.51487; -0.81631}
1367874465314	updated	input={0.65000; 0.57000; 0.42000}; output={0.02006; -0.51446; -0.81162}
1367874465429	updated	input={0.65000; 0.57000; 0.41000}; output={0.01124; -0.51404; -0.80693}
1367874465565	updated	input={0.65000; 0.57000; 0.40000}; output={0.00242; -0.51362; -0.80223}
1367874465712	updated	input={0.65000; 0.57000; 0.39000}; output={-0.00640; -0.51321; -0.79754}
1367874465846	updated	input={0.65000; 0.57000; 0.38000}; output={-0.01522; -0.51279; -0.79285}
1367874466001	updated	input={0.65000; 0.57000; 0.37000}; output={-0.02404; -0.51237; -0.78816}
1367874466137	updated	input={0.65000; 0.57000; 0.36000}; output={-0.03286; -0.51196; -0.78346}
1367874466265	updated	input={0.65000; 0.57000; 0.35000}; output={-0.04168; -0.51154; -0.77877}
1367874466398	updated	input={0.65000; 0.57000; 0.34000}; output={-0.05050; -0.51112; -0.77408}
1367874466536	updated	input={0.65000; 0.57000; 0.33000}; output={-0.05932; -0.51071; -0.76939}
1367874467696	updated	input={0.65000; 0.57000; 0.32000}; output={-0.06815; -0.51029; -0.76469}
1367874468864	updated	input={0.65000; 0.57000; 0.33000}; output={-0.05932; -0.51071; -0.76939}
1367874471954	updated	input={0.65000; 0.57000; 0.32000}; output={-0.06815; -0.51029; -0.76469}
1367874472206	updated	input={0.65000; 0.57000; 0.31000}; output={-0.07697; -0.50987; -0.76000}
1367874472385	updated	input={0.65000; 0.57000; 0.30000}; output={-0.08579; -0.50946; -0.75531}
1367874472539	updated	input={0.65000; 0.57000; 0.28000}; output={-0.10343; -0.50862; -0.74592}
1367874472693	updated	input={0.65000; 0.57000; 0.28000}; output={-0.10343; -0.50862; -0.74592}
1367874472868	updated	input={0.65000; 0.57000; 0.27000}; output={-0.11225; -0.50821; -0.74123}
1367874473052	updated	input={0.65000; 0.57000; 0.26000}; output={-0.12107; -0.50779; -0.73654}
1367874473226	updated	input={0.65000; 0.57000; 0.25000}; output={-0.12989; -0.50737; -0.73184}
1367874473405	updated	input={0.65000; 0.57000; 0.24000}; output={-0.13871; -0.50696; -0.72715}
1367874473568	updated	input={0.65000; 0.57000; 0.23000}; output={-0.14753; -0.50654; -0.72246}
1367874473760	updated	input={0.65000; 0.57000; 0.22000}; output={-0.15635; -0.50612; -0.71777}
1367874473942	updated	input={0.65000; 0.57000; 0.21000}; output={-0.16517; -0.50571; -0.71307}
1367874474125	updated	input={0.65000; 0.57000; 0.20000}; output={-0.17399; -0.50529; -0.70838}
1367874474321	updated	input={0.65000; 0.57000; 0.19000}; output={-0.18281; -0.50487; -0.70369}
1367874474528	updated	input={0.65000; 0.57000; 0.18000}; output={-0.19164; -0.50446; -0.69899}
1367874474624	updated	input={0.55000; 0.57000; 0.18000}; output={-0.17699; -0.40736; -0.68009}
1367874474685	updated	input={0.55000; 0.57000; 0.17000}; output={-0.18581; -0.40694; -0.67540}
1367874474851	updated	input={0.55000; 0.57000; 0.16000}; output={-0.19463; -0.40652; -0.67071}
1367874475184	updated	input={0.55000; 0.57000; 0.15000}; output={-0.20346; -0.40611; -0.66602}
1367874475415	updated	input={0.55000; 0.57000; 0.14000}; output={-0.21228; -0.40569; -0.66132}
1367874475857	updated	input={0.55000; 0.57000; 0.13000}; output={-0.22110; -0.40527; -0.65663}
1367874476010	updated	input={0.55000; 0.57000; 0.12000}; output={-0.22992; -0.40486; -0.65194}
1367874476187	updated	input={0.55000; 0.57000; 0.11000}; output={-0.23874; -0.40444; -0.64725}
1367874476753	updated	input={0.55000; 0.57000; 0.10000}; output={-0.24756; -0.40402; -0.64255}
1367874476980	updated	input={0.55000; 0.57000; 0.09000}; output={-0.25638; -0.40361; -0.63786}
1367874477465	updated	input={0.55000; 0.57000; 0.08000}; output={-0.26520; -0.40319; -0.63317}
1367874477624	updated	input={0.55000; 0.57000; 0.07000}; output={-0.27402; -0.40277; -0.62848}
1367874477799	updated	input={0.55000; 0.57000; 0.06000}; output={-0.28284; -0.40236; -0.62378}
1367874478547	updated	input={0.55000; 0.57000; 0.05000}; output={-0.29166; -0.40194; -0.61909}
1367874478706	updated	input={0.55000; 0.57000; 0.04000}; output={-0.30048; -0.40152; -0.61440}
1367874479056	updated	input={0.55000; 0.57000; 0.05000}; output={-0.29166; -0.40194; -0.61909}
1367874479219	updated	input={0.55000; 0.57000; 0.06000}; output={-0.28284; -0.40236; -0.62378}
1367874479345	updated	input={0.55000; 0.57000; 0.07000}; output={-0.27402; -0.40277; -0.62848}
1367874479487	updated	input={0.55000; 0.57000; 0.08000}; output={-0.26520; -0.40319; -0.63317}
1367874479634	updated	input={0.55000; 0.57000; 0.09000}; output={-0.25638; -0.40361; -0.63786}
1367874479788	updated	input={0.55000; 0.57000; 0.10000}; output={-0.24756; -0.40402; -0.64255}
1367874479936	updated	input={0.55000; 0.57000; 0.11000}; output={-0.23874; -0.40444; -0.64725}
1367874480260	updated	input={0.55000; 0.57000; 0.12000}; output={-0.22992; -0.40486; -0.65194}
1367874480412	updated	input={0.55000; 0.57000; 0.13000}; output={-0.22110; -0.40527; -0.65663}
1367874480574	updated	input={0.55000; 0.57000; 0.14000}; output={-0.21228; -0.40569; -0.66132}
1367874480753	updated	input={0.55000; 0.57000; 0.15000}; output={-0.20346; -0.40611; -0.66602}
1367874485383	updated	input={0.55000; 0.56000; 0.15000}; output={-0.19898; -0.40846; -0.65739}
1367874486182	updated	input={0.55000; 0.57000; 0.15000}; output={-0.20346; -0.40611; -0.66602}
1367874486486	updated	input={0.55000; 0.59000; 0.15000}; output={-0.21241; -0.40140; -0.68327}
1367874486984	updated	input={0.55000; 0.57000; 0.15000}; output={-0.20346; -0.40611; -0.66602}
1367874487168	updated	input={0.55000; 0.56000; 0.15000}; output={-0.19898; -0.40846; -0.65739}
1367874487327	updated	input={0.55000; 0.56000; 0.15000}; output={-0.19898; -0.40846; -0.65739}
1367874487491	updated	input={0.55000; 0.55000; 0.15000}; output={-0.19450; -0.41081; -0.64877}
1367874487788	updated	input={0.55000; 0.54000; 0.15000}; output={-0.19002; -0.41317; -0.64014}
1367874492233	updated	input={0.55000; 0.53000; 0.15000}; output={-0.18554; -0.41552; -0.63151}
1367874492757	updated	input={0.55000; 0.52000; 0.15000}; output={-0.18107; -0.41788; -0.62289}
1367874492821	updated	input={0.55000; 0.50000; 0.15000}; output={-0.17211; -0.42259; -0.60564}
1367874492834	updated	input={0.55000; 0.50000; 0.15000}; output={-0.17211; -0.42259; -0.60564}
1367874492928	updated	input={0.55000; 0.49000; 0.15000}; output={-0.16763; -0.42494; -0.59701}
1367874494375	updated	input={0.55000; 0.48000; 0.15000}; output={-0.16315; -0.42729; -0.58838}
1367874494905	updated	input={0.55000; 0.47000; 0.15000}; output={-0.15868; -0.42965; -0.57976}
1367874494991	updated	input={0.55000; 0.45000; 0.15000}; output={-0.14972; -0.43436; -0.56251}
1367874495003	updated	input={0.55000; 0.44000; 0.15000}; output={-0.14524; -0.43671; -0.55388}
1367874495101	updated	input={0.55000; 0.41000; 0.15000}; output={-0.13181; -0.44377; -0.52800}
1367874495114	updated	input={0.55000; 0.41000; 0.15000}; output={-0.13181; -0.44377; -0.52800}
1367874495129	updated	input={0.55000; 0.40000; 0.15000}; output={-0.12733; -0.44613; -0.51938}
1367874495144	updated	input={0.55000; 0.40000; 0.15000}; output={-0.12733; -0.44613; -0.51938}
1367874495245	updated	input={0.55000; 0.38000; 0.15000}; output={-0.11838; -0.45084; -0.50212}
1367874495257	updated	input={0.55000; 0.38000; 0.15000}; output={-0.11838; -0.45084; -0.50212}
1367874495285	updated	input={0.55000; 0.38000; 0.15000}; output={-0.11838; -0.45084; -0.50212}
1367874495706	updated	input={0.55000; 0.37000; 0.15000}; output={-0.11390; -0.45319; -0.49350}
1367874496230	updated	input={0.55000; 0.36000; 0.15000}; output={-0.10942; -0.45555; -0.48487}
1367874496299	updated	input={0.55000; 0.34000; 0.15000}; output={-0.10047; -0.46025; -0.46762}
1367874496311	updated	input={0.55000; 0.34000; 0.15000}; output={-0.10047; -0.46025; -0.46762}
1367874496406	updated	input={0.55000; 0.31000; 0.15000}; output={-0.08703; -0.46732; -0.44174}
1367874496419	updated	input={0.55000; 0.31000; 0.15000}; output={-0.08703; -0.46732; -0.44174}
1367874496433	updated	input={0.55000; 0.30000; 0.15000}; output={-0.08255; -0.46967; -0.43312}
1367874496540	updated	input={0.55000; 0.27000; 0.15000}; output={-0.06912; -0.47673; -0.40724}
1367874496553	updated	input={0.55000; 0.26000; 0.15000}; output={-0.06464; -0.47909; -0.39861}
1367874496565	updated	input={0.55000; 0.26000; 0.15000}; output={-0.06464; -0.47909; -0.39861}
1367874496577	updated	input={0.55000; 0.26000; 0.15000}; output={-0.06464; -0.47909; -0.39861}
1367874496669	updated	input={0.55000; 0.23000; 0.15000}; output={-0.05121; -0.48615; -0.37274}
1367874496682	updated	input={0.55000; 0.22000; 0.15000}; output={-0.04673; -0.48851; -0.36411}
1367874496699	updated	input={0.55000; 0.22000; 0.15000}; output={-0.04673; -0.48851; -0.36411}
1367874496713	updated	input={0.55000; 0.22000; 0.15000}; output={-0.04673; -0.48851; -0.36411}
1367874496810	updated	input={0.55000; 0.22000; 0.15000}; output={-0.04673; -0.48851; -0.36411}
1367874497024	updated	input={0.55000; 0.21000; 0.15000}; output={-0.04225; -0.49086; -0.35548}
1367874497539	updated	input={0.55000; 0.20000; 0.15000}; output={-0.03778; -0.49321; -0.34686}
1367874497648	updated	input={0.55000; 0.17000; 0.15000}; output={-0.02434; -0.50028; -0.32098}
1367874497661	updated	input={0.55000; 0.17000; 0.15000}; output={-0.02434; -0.50028; -0.32098}
1367874497676	updated	input={0.55000; 0.16000; 0.15000}; output={-0.01987; -0.50263; -0.31235}
1367874497781	updated	input={0.55000; 0.13000; 0.15000}; output={-0.00643; -0.50969; -0.28648}
1367874497792	updated	input={0.55000; 0.13000; 0.15000}; output={-0.00643; -0.50969; -0.28648}
1367874497810	updated	input={0.55000; 0.13000; 0.15000}; output={-0.00643; -0.50969; -0.28648}
1367874497823	updated	input={0.55000; 0.12000; 0.15000}; output={-0.00195; -0.51205; -0.27785}
1367874497918	updated	input={0.55000; 0.12000; 0.15000}; output={-0.00195; -0.51205; -0.27785}
1367874501567	updated	input={0.44000; 0.12000; 0.15000}; output={0.01415; -0.40524; -0.25706}
1367874504682	updated	input={0.51000; 0.12000; 0.15000}; output={0.00390; -0.47321; -0.27029}
1367874510340	updated	input={0.51000; 0.11000; 0.15000}; output={0.00838; -0.47556; -0.26167}
1367874511532	updated	input={0.51000; 0.12000; 0.15000}; output={0.00390; -0.47321; -0.27029}
1367874512057	updated	input={0.51000; 0.13000; 0.15000}; output={-0.00058; -0.47085; -0.27892}
1367874512130	updated	input={0.51000; 0.14000; 0.15000}; output={-0.00505; -0.46850; -0.28754}
1367874512220	updated	input={0.51000; 0.17000; 0.15000}; output={-0.01849; -0.46144; -0.31342}
1367874512233	updated	input={0.51000; 0.18000; 0.15000}; output={-0.02296; -0.45908; -0.32205}
1367874512246	updated	input={0.51000; 0.18000; 0.15000}; output={-0.02296; -0.45908; -0.32205}
1367874512358	updated	input={0.51000; 0.21000; 0.15000}; output={-0.03640; -0.45202; -0.34792}
1367874512371	updated	input={0.51000; 0.21000; 0.15000}; output={-0.03640; -0.45202; -0.34792}
1367874512385	updated	input={0.51000; 0.21000; 0.15000}; output={-0.03640; -0.45202; -0.34792}
1367874512398	updated	input={0.51000; 0.21000; 0.15000}; output={-0.03640; -0.45202; -0.34792}
1367874512498	updated	input={0.51000; 0.20000; 0.15000}; output={-0.03192; -0.45437; -0.33930}
1367874512973	updated	input={0.51000; 0.19000; 0.15000}; output={-0.02744; -0.45673; -0.33067}
1367874513056	updated	input={0.51000; 0.18000; 0.15000}; output={-0.02296; -0.45908; -0.32205}
1367874513156	updated	input={0.51000; 0.14000; 0.15000}; output={-0.00505; -0.46850; -0.28754}
1367874513169	updated	input={0.51000; 0.13000; 0.15000}; output={-0.00058; -0.47085; -0.27892}
1367874513182	updated	input={0.51000; 0.13000; 0.15000}; output={-0.00058; -0.47085; -0.27892}
1367874513196	updated	input={0.51000; 0.13000; 0.15000}; output={-0.00058; -0.47085; -0.27892}
1367874513299	updated	input={0.51000; 0.10000; 0.15000}; output={0.01286; -0.47792; -0.25304}
1367874513313	updated	input={0.51000; 0.09000; 0.15000}; output={0.01734; -0.48027; -0.24441}
1367874513326	updated	input={0.51000; 0.09000; 0.15000}; output={0.01734; -0.48027; -0.24441}
1367874513341	updated	input={0.51000; 0.09000; 0.15000}; output={0.01734; -0.48027; -0.24441}
1367874513445	updated	input={0.51000; 0.05000; 0.15000}; output={0.03525; -0.48969; -0.20991}
1367874513459	updated	input={0.51000; 0.04000; 0.15000}; output={0.03973; -0.49204; -0.20128}
1367874513473	updated	input={0.51000; 0.04000; 0.15000}; output={0.03973; -0.49204; -0.20128}
1367874513488	updated	input={0.51000; 0.04000; 0.15000}; output={0.03973; -0.49204; -0.20128}
1367874513531	updated	input={0.51000; 0.02000; 0.15000}; output={0.04868; -0.49675; -0.18403}
1367874513617	updated	input={0.51000; 0.02000; 0.15000}; output={0.04868; -0.49675; -0.18403}
1367874513645	updated	input={0.51000; 0.02000; 0.15000}; output={0.04868; -0.49675; -0.18403}
1367874513658	updated	input={0.51000; 0.02000; 0.15000}; output={0.04868; -0.49675; -0.18403}
1367874514078	updated	input={0.51000; 0.01000; 0.15000}; output={0.05316; -0.49911; -0.17541}
1367874514604	updated	input={0.51000; 0.00000; 0.15000}; output={0.05764; -0.50146; -0.16678}
1367874514724	updated	input={0.51000; -0.03000; 0.15000}; output={0.07107; -0.50852; -0.14090}
1367874514738	updated	input={0.51000; -0.04000; 0.15000}; output={0.07555; -0.51088; -0.13228}
1367874514752	updated	input={0.51000; -0.04000; 0.15000}; output={0.07555; -0.51088; -0.13228}
1367874514856	updated	input={0.51000; -0.08000; 0.15000}; output={0.09346; -0.52030; -0.09777}
1367874514869	updated	input={0.51000; -0.08000; 0.15000}; output={0.09346; -0.52030; -0.09777}
1367874514883	updated	input={0.51000; -0.08000; 0.15000}; output={0.09346; -0.52030; -0.09777}
1367874514896	updated	input={0.51000; -0.08000; 0.15000}; output={0.09346; -0.52030; -0.09777}
1367874514910	updated	input={0.51000; -0.08000; 0.15000}; output={0.09346; -0.52030; -0.09777}
1367874518159	updated	input={0.51000; -0.07000; 0.15000}; output={0.08898; -0.51794; -0.10640}
1367874518702	updated	input={0.51000; -0.06000; 0.15000}; output={0.08450; -0.51559; -0.11503}
1367874518777	updated	input={0.51000; -0.05000; 0.15000}; output={0.08003; -0.51323; -0.12365}
1367874518877	updated	input={0.51000; -0.01000; 0.15000}; output={0.06211; -0.50381; -0.15815}
1367874518891	updated	input={0.51000; 0.00000; 0.15000}; output={0.05764; -0.50146; -0.16678}
1367874518904	updated	input={0.51000; 0.00000; 0.15000}; output={0.05764; -0.50146; -0.16678}
1367874518919	updated	input={0.51000; 0.01000; 0.15000}; output={0.05316; -0.49911; -0.17541}
1367874519024	updated	input={0.51000; 0.04000; 0.15000}; output={0.03973; -0.49204; -0.20128}
1367874519037	updated	input={0.51000; 0.04000; 0.15000}; output={0.03973; -0.49204; -0.20128}
1367874519051	updated	input={0.51000; 0.05000; 0.15000}; output={0.03525; -0.48969; -0.20991}
1367874519066	updated	input={0.51000; 0.05000; 0.15000}; output={0.03525; -0.48969; -0.20991}
1367874519106	updated	input={0.51000; 0.06000; 0.15000}; output={0.03077; -0.48733; -0.21854}
1367874519190	updated	input={0.51000; 0.07000; 0.15000}; output={0.02629; -0.48498; -0.22716}
1367874519225	updated	input={0.51000; 0.07000; 0.15000}; output={0.02629; -0.48498; -0.22716}
1367874519240	updated	input={0.51000; 0.07000; 0.15000}; output={0.02629; -0.48498; -0.22716}
1367874519694	updated	input={0.51000; 0.08000; 0.15000}; output={0.02181; -0.48263; -0.23579}
1367874520220	updated	input={0.51000; 0.09000; 0.15000}; output={0.01734; -0.48027; -0.24441}
1367874520297	updated	input={0.51000; 0.10000; 0.15000}; output={0.01286; -0.47792; -0.25304}
1367874520389	updated	input={0.51000; 0.14000; 0.15000}; output={-0.00505; -0.46850; -0.28754}
1367874520401	updated	input={0.51000; 0.14000; 0.15000}; output={-0.00505; -0.46850; -0.28754}
1367874520414	updated	input={0.51000; 0.15000; 0.15000}; output={-0.00953; -0.46615; -0.29617}
1367874520427	updated	input={0.51000; 0.15000; 0.15000}; output={-0.00953; -0.46615; -0.29617}
1367874520536	updated	input={0.51000; 0.19000; 0.15000}; output={-0.02744; -0.45673; -0.33067}
1367874520548	updated	input={0.51000; 0.19000; 0.15000}; output={-0.02744; -0.45673; -0.33067}
1367874520599	updated	input={0.51000; 0.20000; 0.15000}; output={-0.03192; -0.45437; -0.33930}
1367874520612	updated	input={0.51000; 0.21000; 0.15000}; output={-0.03640; -0.45202; -0.34792}
1367874520625	updated	input={0.51000; 0.21000; 0.15000}; output={-0.03640; -0.45202; -0.34792}
1367874520717	updated	input={0.51000; 0.24000; 0.15000}; output={-0.04983; -0.44496; -0.37380}
1367874520737	updated	input={0.51000; 0.25000; 0.15000}; output={-0.05431; -0.44260; -0.38243}
1367874520749	updated	input={0.51000; 0.25000; 0.15000}; output={-0.05431; -0.44260; -0.38243}
1367874520763	updated	input={0.51000; 0.25000; 0.15000}; output={-0.05431; -0.44260; -0.38243}
1367874520776	updated	input={0.51000; 0.25000; 0.15000}; output={-0.05431; -0.44260; -0.38243}
1367874520884	updated	input={0.51000; 0.25000; 0.15000}; output={-0.05431; -0.44260; -0.38243}
1367874522458	updated	input={0.51000; 0.26000; 0.15000}; output={-0.05879; -0.44025; -0.39105}
1367874522986	updated	input={0.51000; 0.27000; 0.15000}; output={-0.06326; -0.43789; -0.39968}
1367874523077	updated	input={0.51000; 0.30000; 0.15000}; output={-0.07670; -0.43083; -0.42556}
1367874523090	updated	input={0.51000; 0.30000; 0.15000}; output={-0.07670; -0.43083; -0.42556}
1367874523105	updated	input={0.51000; 0.31000; 0.15000}; output={-0.08118; -0.42848; -0.43418}
1367874523215	updated	input={0.51000; 0.34000; 0.15000}; output={-0.09461; -0.42141; -0.46006}
1367874523228	updated	input={0.51000; 0.35000; 0.15000}; output={-0.09909; -0.41906; -0.46869}
1367874523244	updated	input={0.51000; 0.35000; 0.15000}; output={-0.09909; -0.41906; -0.46869}
1367874523257	updated	input={0.51000; 0.36000; 0.15000}; output={-0.10356; -0.41671; -0.47731}
1367874523368	updated	input={0.51000; 0.39000; 0.15000}; output={-0.11700; -0.40964; -0.50319}
1367874523382	updated	input={0.51000; 0.39000; 0.15000}; output={-0.11700; -0.40964; -0.50319}
1367874523398	updated	input={0.51000; 0.39000; 0.15000}; output={-0.11700; -0.40964; -0.50319}
1367874523440	updated	input={0.51000; 0.39000; 0.15000}; output={-0.11700; -0.40964; -0.50319}
1367874523455	updated	input={0.51000; 0.39000; 0.15000}; output={-0.11700; -0.40964; -0.50319}
1367874524205	updated	input={0.51000; 0.40000; 0.15000}; output={-0.12148; -0.40729; -0.51182}
1367874526066	updated	input={0.51000; 0.41000; 0.15000}; output={-0.12595; -0.40493; -0.52044}
1367874526447	updated	input={0.51000; 0.42000; 0.15000}; output={-0.13043; -0.40258; -0.52907}
1367874526667	updated	input={0.51000; 0.43000; 0.15000}; output={-0.13491; -0.40023; -0.53769}
1367874527483	updated	input={0.51000; 0.44000; 0.15000}; output={-0.13939; -0.39787; -0.54632}
1367874527950	updated	input={0.51000; 0.45000; 0.15000}; output={-0.14386; -0.39552; -0.55495}
1367874528047	updated	input={0.51000; 0.47000; 0.15000}; output={-0.15282; -0.39081; -0.57220}
1367874528060	updated	input={0.51000; 0.47000; 0.15000}; output={-0.15282; -0.39081; -0.57220}
1367874528147	updated	input={0.51000; 0.51000; 0.15000}; output={-0.17073; -0.38139; -0.60670}
1367874528160	updated	input={0.51000; 0.51000; 0.15000}; output={-0.17073; -0.38139; -0.60670}
1367874528196	updated	input={0.51000; 0.52000; 0.15000}; output={-0.17521; -0.37904; -0.61533}
1367874528210	updated	input={0.51000; 0.53000; 0.15000}; output={-0.17969; -0.37668; -0.62395}
1367874528296	updated	input={0.51000; 0.55000; 0.15000}; output={-0.18864; -0.37197; -0.64121}
1367874528329	updated	input={0.51000; 0.55000; 0.15000}; output={-0.18864; -0.37197; -0.64121}
1367874528343	updated	input={0.51000; 0.55000; 0.15000}; output={-0.18864; -0.37197; -0.64121}
1367874528356	updated	input={0.51000; 0.55000; 0.15000}; output={-0.18864; -0.37197; -0.64121}
1367874529287	updated	input={0.51000; 0.54000; 0.15000}; output={-0.18416; -0.37433; -0.63258}
1367874530004	updated	input={0.51000; 0.55000; 0.15000}; output={-0.18864; -0.37197; -0.64121}
1367874530105	updated	input={0.51000; 0.55000; 0.14000}; output={-0.19746; -0.37156; -0.63651}
1367874530661	updated	input={0.51000; 0.55000; 0.13000}; output={-0.20628; -0.37114; -0.63182}
1367874530884	updated	input={0.51000; 0.55000; 0.12000}; output={-0.21510; -0.37072; -0.62713}
1367874531237	updated	input={0.51000; 0.55000; 0.13000}; output={-0.20628; -0.37114; -0.63182}
1367874531482	updated	input={0.51000; 0.55000; 0.14000}; output={-0.19746; -0.37156; -0.63651}
1367874531646	updated	input={0.51000; 0.55000; 0.15000}; output={-0.18864; -0.37197; -0.64121}
1367874531791	updated	input={0.51000; 0.55000; 0.16000}; output={-0.17982; -0.37239; -0.64590}
1367874531929	updated	input={0.51000; 0.55000; 0.17000}; output={-0.17100; -0.37281; -0.65059}
1367874532267	updated	input={0.51000; 0.55000; 0.18000}; output={-0.16218; -0.37322; -0.65528}
1367874532460	updated	input={0.51000; 0.55000; 0.19000}; output={-0.15336; -0.37364; -0.65998}
1367874533265	updated	input={0.51000; 0.55000; 0.20000}; output={-0.14454; -0.37406; -0.66467}
1367874533633	updated	input={0.51000; 0.55000; 0.21000}; output={-0.13572; -0.37447; -0.66936}
1367874533998	updated	input={0.51000; 0.55000; 0.22000}; output={-0.12690; -0.37489; -0.67405}
1367874534150	updated	input={0.51000; 0.55000; 0.23000}; output={-0.11808; -0.37531; -0.67875}
1367874539715	updated	input={0.43000; 0.55000; 0.23000}; output={-0.10636; -0.29763; -0.66363}
1367874542979	updated	input={0.49000; 0.55000; 0.23000}; output={-0.11515; -0.35589; -0.67497}
1367874544937	updated	input={0.60000; 0.55000; 0.23000}; output={-0.13125; -0.46270; -0.69576}
1367874547082	updated	input={0.69000; 0.55000; 0.23000}; output={-0.14443; -0.55009; -0.71277}
1367874550606	updated	input={0.75000; 0.55000; 0.23000}; output={-0.15322; -0.60835; -0.72411}
1367874551895	updated	input={0.75000; 0.55000; 0.22000}; output={-0.16204; -0.60793; -0.71941}
1367874552326	updated	input={0.75000; 0.55000; 0.23000}; output={-0.15322; -0.60835; -0.72411}
1367874552504	updated	input={0.75000; 0.55000; 0.24000}; output={-0.14440; -0.60876; -0.72880}
1367874552640	updated	input={0.75000; 0.55000; 0.25000}; output={-0.13558; -0.60918; -0.73349}
1367874552800	updated	input={0.75000; 0.55000; 0.26000}; output={-0.12676; -0.60960; -0.73818}
1367874552947	updated	input={0.75000; 0.55000; 0.27000}; output={-0.11794; -0.61001; -0.74288}
1367874553133	updated	input={0.75000; 0.55000; 0.28000}; output={-0.10911; -0.61043; -0.74757}
1367874553315	updated	input={0.75000; 0.55000; 0.28000}; output={-0.10911; -0.61043; -0.74757}
1367874553478	updated	input={0.75000; 0.55000; 0.30000}; output={-0.09147; -0.61126; -0.75696}
1367874553642	updated	input={0.75000; 0.55000; 0.31000}; output={-0.08265; -0.61168; -0.76165}
1367874553789	updated	input={0.75000; 0.55000; 0.32000}; output={-0.07383; -0.61210; -0.76634}
1367874554192	updated	input={0.75000; 0.55000; 0.33000}; output={-0.06501; -0.61251; -0.77103}
1367874558108	updated	input={0.75000; 0.55000; 0.32000}; output={-0.07383; -0.61210; -0.76634}
1367874558306	updated	input={0.75000; 0.55000; 0.31000}; output={-0.08265; -0.61168; -0.76165}
1367874558576	updated	input={0.75000; 0.55000; 0.30000}; output={-0.09147; -0.61126; -0.75696}
1367874558917	updated	input={0.75000; 0.55000; 0.28000}; output={-0.10911; -0.61043; -0.74757}
1367874560195	updated	input={0.75000; 0.56000; 0.28000}; output={-0.11359; -0.60808; -0.75620}
1367874560710	updated	input={0.75000; 0.56000; 0.28000}; output={-0.11359; -0.60808; -0.75620}
1367874561020	updated	input={0.75000; 0.57000; 0.28000}; output={-0.11807; -0.60572; -0.76482}
1367874561341	updated	input={0.75000; 0.59000; 0.28000}; output={-0.12703; -0.60101; -0.78207}
1367874561672	updated	input={0.75000; 0.60000; 0.28000}; output={-0.13150; -0.59866; -0.79070}
1367874561704	solved	Training #5 (Team)
1367874653150	initialized	name="Hallowed Sign (Individual)"; target={-0.05522; -0.99847; -0.37832; -0.92567; -0.01848; -0.99983}
1367874658568	updated	input={0.00000; 0.00000; -0.01000; 0.00000; 0.00000; 0.00000}; output={0.00000; 0.00000; 0.00895; 0.00445; 0.00000; 0.00000}
1367874658646	updated	input={0.00000; 0.00000; -0.01000; 0.00000; 0.00000; 0.01000}; output={0.00000; 0.00000; 0.00895; 0.00445; -0.00196; 0.00981}
[truncated: 11,292 more rows]
