# Supplementary material for: Data on multi-actor parameter design tasks by engineering students with variable problem size, coupling, and team size
Source: Data Brief. 2018 Aug 31;20:1079–84. doi: 10.1016/j.dib.2018.08.162 (PMC6140357; doi:10.1016/j.dib.2018.08.162)
Supplement: Supplementary file 2 — Supplementary material [file mmc2.zip › data/raw/session6/experiment006.json]

{"name":"experiment006","numberDesigners":3,"trainingModels":[{"name":"Training #1 (Individual)","couplingMatrix":[[1,0,0],[0,1,0],[0,0,-1]],"targetVector":[1,1,1],"inputIndices":[[0],[1],[2]],"outputIndices":[[0],[1],[2]],"inputLabels":["Size","Stability","Voltage"],"outputLabels":["Delta","Alpha","Epsilon"]},{"name":"Training #2 (Individual)","couplingMatrix":[[1,0,0,0,0,0],[0,1,0,0,0,0],[0,0,-1,0,0,0],[0,0,0,-1,0,0],[0,0,0,0,1,0],[0,0,0,0,0,1]],"targetVector":[-0.93481,-0.35515,-0.84157,-0.54015,-0.55718,-0.83039],"inputIndices":[[0,1],[2,3],[4,5]],"outputIndices":[[0,1],[2,3],[4,5]],"inputLabels":["Speed","Torque","Diameter","Flexibility","Volume","Capacity"],"outputLabels":["Rho","Gamma","Iota","Psi","Theta","Omicron"]},{"name":"Training #3 (Individual)","couplingMatrix":[[-0.6745,-0.73828,0,0,0,0],[-0.73828,0.6745,0,0,0,0],[0,0,-0.65822,-0.75282,0,0],[0,0,-0.75282,0.65822,0,0],[0,0,0,0,-0.84408,-0.53622],[0,0,0,0,-0.53622,0.84408]],"targetVector":[-0.76168,-0.64795,-0.7696,-0.63853,-0.99405,-0.10893],"inputIndices":[[0,1],[2,3],[4,5]],"outputIndices":[[0,1],[2,3],[4,5]],"inputLabels":["Length","Resistance","Power","Shielding","Temperature","Acceleration"],"outputLabels":["Omega","Mu","Zeta","Tau","Sigma","Kappa"]},{"name":"Training #4 (Team)","couplingMatrix":[[1,0,0],[0,-1,0],[0,0,1]],"targetVector":[-0.99134,-0.09255,-0.093156],"inputIndices":[[0],[1],[2]],"outputIndices":[[2],[0],[1]],"inputLabels":["Stiffness","Insulation","Flux"],"outputLabels":["Pi","Beta","Delta"]},{"name":"Training #5 (Team)","couplingMatrix":[[-0.70881,-0.18993,-0.67935],[-0.28086,-0.80745,0.51878],[-0.64707,0.55852,0.51898]],"targetVector":[-0.19739,-0.94477,-0.26161],"inputIndices":[[0],[1],[2]],"outputIndices":[[0],[1],[2]],"inputLabels":["Mass","Size","Stability"],"outputLabels":["Alpha","Epsilon","Rho"]}],"experimentModels":[{"name":"Arrogant Flame (Team)","couplingMatrix":[[-0.58855,0.33909,-0.73391],[-0.54573,-0.8364,0.051191],[-0.59649,0.43065,0.67731]],"targetVector":[-0.40435,-0.9103,-0.088585],"inputIndices":[[],[0,1],[2]],"outputIndices":[[],[0,1],[2]],"inputLabels":["Mass","Size","Stability"],"outputLabels":["Sigma","Kappa","Pi"]},{"name":"Onerous Effect (Team)","couplingMatrix":[[1,0,0],[0,1,0],[0,0,-1]],"targetVector":[-0.96214,-0.19965,-0.18557],"inputIndices":[[0],[1],[2]],"outputIndices":[[1],[0],[2]],"inputLabels":["Flexibility","Volume","Capacity"],"outputLabels":["Alpha","Epsilon","Rho"]},{"name":"Unwritten Experience (Team)","couplingMatrix":[[-0.70689,-0.70733],[-0.70733,0.70689]],"targetVector":[-0.83823,-0.54531],"inputIndices":[[0],[],[1]],"outputIndices":[[0],[],[1]],"inputLabels":["Torque","Diameter"],"outputLabels":["Beta","Delta"]},{"name":"Alert Burst (Team)","couplingMatrix":[[1,0,0],[0,-1,0],[0,0,-1]],"targetVector":[-0.11265,-0.38472,-0.91613],"inputIndices":[[0],[1],[2]],"outputIndices":[[2],[1],[0]],"inputLabels":["Shielding","Temperature","Acceleration"],"outputLabels":["Theta","Omicron","Omega"]},{"name":"Hard Development (Team)","couplingMatrix":[[1,0,0],[0,-1,0],[0,0,-1]],"targetVector":[-0.58254,-0.58918,-0.55992],"inputIndices":[[0],[1],[2]],"outputIndices":[[0],[2],[1]],"inputLabels":["Length","Resistance","Power"],"outputLabels":["Gamma","Iota","Psi"]},{"name":"Murky Mass (Team)","couplingMatrix":[[-0.46773,-0.88387],[-0.88387,0.46773]],"targetVector":[-0.99653,-0.083205],"inputIndices":[[0],[1],[]],"outputIndices":[[0],[1],[]],"inputLabels":["Size","Stability"],"outputLabels":["Tau","Sigma"]},{"name":"Husky Verse (Individual)","couplingMatrix":[[-0.92856,-0.37118,0,0,0,0],[-0.37118,0.92856,0,0,0,0],[0,0,-0.42812,-0.90372,0,0],[0,0,-0.90372,0.42812,0,0],[0,0,0,0,-0.75408,-0.65678],[0,0,0,0,-0.65678,0.75408]],"targetVector":[-0.52893,-0.84866,-0.99928,-0.037976,-0.998,-0.063169],"inputIndices":[[0,1],[2,3],[4,5]],"outputIndices":[[0,1],[2,3],[4,5]],"inputLabels":["Length","Resistance","Power","Shielding","Temperature","Acceleration"],"outputLabels":["Pi","Beta","Delta","Alpha","Epsilon","Rho"]},{"name":"Chief Government (Individual)","couplingMatrix":[[1,0,0,0,0,0,0,0,0,0,0,0],[0,1,0,0,0,0,0,0,0,0,0,0],[0,0,-1,0,0,0,0,0,0,0,0,0],[0,0,0,-1,0,0,0,0,0,0,0,0],[0,0,0,0,-1,0,0,0,0,0,0,0],[0,0,0,0,0,-1,0,0,0,0,0,0],[0,0,0,0,0,0,-1,0,0,0,0,0],[0,0,0,0,0,0,0,1,0,0,0,0],[0,0,0,0,0,0,0,0,-1,0,0,0],[0,0,0,0,0,0,0,0,0,-1,0,0],[0,0,0,0,0,0,0,0,0,0,-1,0],[0,0,0,0,0,0,0,0,0,0,0,-1]],"targetVector":[-0.51477,-0.77082,-0.3617,-0.10014,-0.59207,-0.57234,-0.52873,-0.20574,-0.40936,-0.5845,-0.164,-0.68109],"inputIndices":[[0,1,2,3],[4,5,6,7],[8,9,10,11]],"outputIndices":[[0,1,2,3],[4,5,6,7],[8,9,10,11]],"inputLabels":["Power","Shielding","Temperature","Acceleration","Stiffness","Insulation","Flux","Mass","Size","Stability","Voltage","Speed"],"outputLabels":["Sigma","Kappa","Pi","Beta","Delta","Alpha","Epsilon","Rho","Gamma","Iota","Psi","Theta"]},{"name":"Thinkable Ink (Individual)","couplingMatrix":[[-1,0,0,0,0,0,0,0,0,0,0,0,0,0,0,0,0,0],[0,1,0,0,0,0,0,0,0,0,0,0,0,0,0,0,0,0],[0,0,1,0,0,0,0,0,0,0,0,0,0,0,0,0,0,0],[0,0,0,1,0,0,0,0,0,0,0,0,0,0,0,0,0,0],[0,0,0,0,-1,0,0,0,0,0,0,0,0,0,0,0,0,0],[0,0,0,0,0,-1,0,0,0,0,0,0,0,0,0,0,0,0],[0,0,0,0,0,0,-1,0,0,0,0,0,0,0,0,0,0,0],[0,0,0,0,0,0,0,1,0,0,0,0,0,0,0,0,0,0],[0,0,0,0,0,0,0,0,-1,0,0,0,0,0,0,0,0,0],[0,0,0,0,0,0,0,0,0,1,0,0,0,0,0,0,0,0],[0,0,0,0,0,0,0,0,0,0,1,0,0,0,0,0,0,0],[0,0,0,0,0,0,0,0,0,0,0,-1,0,0,0,0,0,0],[0,0,0,0,0,0,0,0,0,0,0,0,-1,0,0,0,0,0],[0,0,0,0,0,0,0,0,0,0,0,0,0,-1,0,0,0,0],[0,0,0,0,0,0,0,0,0,0,0,0,0,0,1,0,0,0],[0,0,0,0,0,0,0,0,0,0,0,0,0,0,0,1,0,0],[0,0,0,0,0,0,0,0,0,0,0,0,0,0,0,0,-1,0],[0,0,0,0,0,0,0,0,0,0,0,0,0,0,0,0,0,-1]],"targetVector":[-0.44588,-0.6211,-0.31409,-0.081059,-0.5174,-0.20616,-0.44587,-0.46286,-0.42299,-0.36213,-0.14301,-0.50641,-0.33951,-0.50773,-0.50712,-0.33001,-0.18552,-0.47586],"inputIndices":[[0,1,2,3,4,5],[6,7,8,9,10,11],[12,13,14,15,16,17]],"outputIndices":[[0,1,2,3,4,5],[6,7,8,9,10,11],[12,13,14,15,16,17]],"inputLabels":["Torque","Diameter","Flexibility","Volume","Capacity","Length","Resistance","Power","Shielding","Temperature","Acceleration","Stiffness","Insulation","Flux","Mass","Size","Stability","Voltage"],"outputLabels":["Omicron","Omega","Mu","Zeta","Tau","Sigma","Kappa","Pi","Beta","Delta","Alpha","Epsilon","Rho","Gamma","Iota","Psi","Theta","Omicron"]},{"name":"Hallowed Sign (Individual)","couplingMatrix":[[-0.85963,-0.51091,0,0,0,0],[-0.51091,0.85963,0,0,0,0],[0,0,-0.82662,-0.56275,0,0],[0,0,-0.56275,0.82662,0,0],[0,0,0,0,-0.70646,-0.70775],[0,0,0,0,-0.70775,0.70646]],"targetVector":[-0.15913,-0.98726,-0.88581,-0.46405,-0.77765,-0.62869],"inputIndices":[[0,1],[2,3],[4,5]],"outputIndices":[[0,1],[2,3],[4,5]],"inputLabels":["Speed","Torque","Diameter","Flexibility","Volume","Capacity"],"outputLabels":["Omega","Mu","Zeta","Tau","Sigma","Kappa"]},{"name":"Staking System (Team)","couplingMatrix":[[-1,0,0],[0,-1,0],[0,0,-1]],"targetVector":[-0.70074,-0.58771,-0.40442],"inputIndices":[[0],[1],[2]],"outputIndices":[[1],[2],[0]],"inputLabels":["Shielding","Temperature","Acceleration"],"outputLabels":["Omega","Mu","Zeta"]},{"name":"Noiseless Stone (Team)","couplingMatrix":[[-0.50924,-0.027636,0.83299,0.21458],[-0.37607,-0.88821,-0.22302,-0.14112],[-0.50749,0.36278,-0.098489,-0.77533],[-0.58455,0.28054,-0.49668,0.57698]],"targetVector":[-0.66936,-0.40103,-0.59474,-0.19342],"inputIndices":[[0,1],[2],[3]],"outputIndices":[[0,1],[2],[3]],"inputLabels":["Diameter","Flexibility","Volume","Capacity"],"outputLabels":["Gamma","Iota","Psi","Theta"]},{"name":"Befitting Plant (Team)","couplingMatrix":[[-0.50468,0.71779,0.47967],[-0.73794,-0.070308,-0.6712],[-0.44805,-0.69271,0.56516]],"targetVector":[-0.64587,-0.62914,-0.43247],"inputIndices":[[0,1],[2],[]],"outputIndices":[[0,1],[2],[]],"inputLabels":["Stiffness","Insulation","Flux"],"outputLabels":["Mu","Zeta","Tau"]},{"name":"Wide Growth (Team)","couplingMatrix":[[1,0,0,0,0,0],[0,1,0,0,0,0],[0,0,1,0,0,0],[0,0,0,-1,0,0],[0,0,0,0,1,0],[0,0,0,0,0,-1]],"targetVector":[-0.34098,-0.44757,-0.13017,-0.52098,-0.42644,-0.46174],"inputIndices":[[0,1],[2,3],[4,5]],"outputIndices":[[2,4],[0,5],[1,3]],"inputLabels":["Stiffness","Insulation","Flux","Mass","Size","Stability"],"outputLabels":["Tau","Sigma","Kappa","Pi","Beta","Delta"]},{"name":"Statuesque Name (Individual)","couplingMatrix":[[-0.54761,-0.52678,-0.65009,0,0,0,0,0,0],[-0.42606,-0.49312,0.75849,0,0,0,0,0,0],[-0.72013,0.69233,0.045595,0,0,0,0,0,0],[0,0,0,-0.78111,0.60903,0.13767,0,0,0],[0,0,0,-0.46731,-0.42398,-0.7758,0,0,0],[0,0,0,-0.41411,-0.67032,0.61578,0,0,0],[0,0,0,0,0,0,-0.79047,-0.35367,-0.50007],[0,0,0,0,0,0,-0.12914,-0.70185,0.70052],[0,0,0,0,0,0,-0.59873,0.61832,0.50912]],"targetVector":[-0.24416,-0.51002,-0.82478,-0.28288,-0.93861,-0.19744,-0.59581,-0.20525,-0.77645],"inputIndices":[[0,1,2],[3,4,5],[6,7,8]],"outputIndices":[[0,1,2],[3,4,5],[6,7,8]],"inputLabels":["Stiffness","Insulation","Flux","Mass","Size","Stability","Voltage","Speed","Torque"],"outputLabels":["Gamma","Iota","Psi","Theta","Omicron","Omega","Mu","Zeta","Tau"]},{"name":"Wistful Act (Team)","couplingMatrix":[[-0.8095,-0.58712],[-0.58712,0.8095]],"targetVector":[-0.98273,-0.18505],"inputIndices":[[],[0],[1]],"outputIndices":[[],[0],[1]],"inputLabels":["Voltage","Speed"],"outputLabels":["Kappa","Pi"]},{"name":"Absorbed Copper (Team)","couplingMatrix":[[-0.48358,0.38145,-0.78739,0.025625],[-0.62938,0.36908,0.55221,-0.4034],[-0.33454,-0.79346,-0.19422,-0.46987],[-0.50805,-0.29782,0.19328,0.78475]],"targetVector":[-0.33872,-0.27782,-0.89756,-0.049658],"inputIndices":[[0,1],[2,3],[]],"outputIndices":[[0,1],[2,3],[]],"inputLabels":["Diameter","Flexibility","Volume","Capacity"],"outputLabels":["Epsilon","Rho","Gamma","Iota"]},{"name":"Silky Waste (Individual)","couplingMatrix":[[-0.60137,0.56611,-0.46148,-0.32391,0,0,0,0,0,0,0,0],[-0.5282,-0.60389,0.30688,-0.51201,0,0,0,0,0,0,0,0],[-0.3372,-0.48312,-0.56124,0.58129,0,0,0,0,0,0,0,0],[-0.49565,0.28537,0.61471,0.54317,0,0,0,0,0,0,0,0],[0,0,0,0,-0.10667,0.79786,0.085107,0.5872,0,0,0,0],[0,0,0,0,-0.63823,0.39546,0.041098,-0.65923,0,0,0,0],[0,0,0,0,-0.31791,-0.088927,-0.92318,0.19688,0,0,0,0],[0,0,0,0,-0.69298,-0.44624,0.37256,0.42643,0,0,0,0],[0,0,0,0,0,0,0,0,-0.36563,0.17936,0.87223,-0.27084],[0,0,0,0,0,0,0,0,-0.4584,-0.23844,0.1201,0.8477],[0,0,0,0,0,0,0,0,-0.59558,-0.60621,-0.26625,-0.45486],[0,0,0,0,0,0,0,0,-0.54906,0.73721,-0.3923,-0.033963]],"targetVector":[-0.0083457,-0.81827,-0.57478,-0.001269,-0.22172,-0.52613,-0.74698,-0.34067,-0.1916,-0.35027,-0.035643,-0.91615],"inputIndices":[[0,1,2,3],[4,5,6,7],[8,9,10,11]],"outputIndices":[[0,1,2,3],[4,5,6,7],[8,9,10,11]],"inputLabels":["Volume","Capacity","Length","Resistance","Power","Shielding","Temperature","Acceleration","Stiffness","Insulation","Flux","Mass"],"outputLabels":["Delta","Alpha","Epsilon","Rho","Gamma","Iota","Psi","Theta","Omicron","Omega","Mu","Zeta"]},{"name":"Breezy Rain (Individual)","couplingMatrix":[[1,0,0,0,0,0,0,0,0],[0,-1,0,0,0,0,0,0,0],[0,0,1,0,0,0,0,0,0],[0,0,0,1,0,0,0,0,0],[0,0,0,0,-1,0,0,0,0],[0,0,0,0,0,-1,0,0,0],[0,0,0,0,0,0,-1,0,0],[0,0,0,0,0,0,0,1,0],[0,0,0,0,0,0,0,0,1]],"targetVector":[-0.53306,-0.57583,-0.61989,-0.46695,-0.53845,-0.70145,-0.15245,-0.83653,-0.52629],"inputIndices":[[0,1,2],[3,4,5],[6,7,8]],"outputIndices":[[0,1,2],[3,4,5],[6,7,8]],"inputLabels":["Voltage","Speed","Torque","Diameter","Flexibility","Volume","Capacity","Length","Resistance"],"outputLabels":["Gamma","Iota","Psi","Theta","Omicron","Omega","Mu","Zeta","Tau"]},{"name":"Better Behavior (Team)","couplingMatrix":[[-0.62981,0.17658,-0.75641],[-0.61844,-0.7032,0.35078],[-0.46996,0.68872,0.55209]],"targetVector":[-0.32059,-0.78915,-0.5239],"inputIndices":[[0],[],[1,2]],"outputIndices":[[0],[],[1,2]],"inputLabels":["Voltage","Speed","Torque"],"outputLabels":["Beta","Delta","Alpha"]},{"name":"Economic Motion (Team)","couplingMatrix":[[-0.66896,-0.7115,0.21511],[-0.56766,0.67585,0.47009],[-0.47985,0.19236,-0.856]],"targetVector":[-0.18732,-0.76068,-0.62151],"inputIndices":[[0],[1],[2]],"outputIndices":[[0],[1],[2]],"inputLabels":["Voltage","Speed","Torque"],"outputLabels":["Alpha","Epsilon","Rho"]},{"name":"Flat Sleep (Individual)","couplingMatrix":[[-0.64729,0.13414,-0.75035,0,0,0,0,0,0],[-0.44405,-0.86646,0.22817,0,0,0,0,0,0],[-0.61954,0.48089,0.62041,0,0,0,0,0,0],[0,0,0,-0.66405,0.74593,-0.051282,0,0,0],[0,0,0,-0.4991,-0.49329,-0.71243,0,0,0],[0,0,0,-0.55672,-0.44749,0.69987,0,0,0],[0,0,0,0,0,0,-0.63816,0.34153,0.69],[0,0,0,0,0,0,-0.52403,0.4639,-0.71428],[0,0,0,0,0,0,-0.56404,-0.81741,-0.11707]],"targetVector":[-0.066125,-0.79177,-0.60723,-0.23724,-0.46118,-0.855,-0.52414,-0.84988,-0.054706],"inputIndices":[[0,1,2],[3,4,5],[6,7,8]],"outputIndices":[[0,1,2],[3,4,5],[6,7,8]],"inputLabels":["Diameter","Flexibility","Volume","Capacity","Length","Resistance","Power","Shielding","Temperature"],"outputLabels":["Sigma","Kappa","Pi","Beta","Delta","Alpha","Epsilon","Rho","Gamma"]},{"name":"Brainy Damage (Individual)","couplingMatrix":[[-0.61696,0.66719,-0.27529,-0.31372,0,0,0,0,0,0,0,0],[-0.41939,0.15631,0.7298,0.51678,0,0,0,0,0,0,0,0],[-0.34376,-0.48139,0.40091,-0.69954,0,0,0,0,0,0,0,0],[-0.57035,-0.54652,-0.48049,0.38099,0,0,0,0,0,0,0,0],[0,0,0,0,-0.47412,0.41169,-0.73688,-0.25045,0,0,0,0],[0,0,0,0,-0.64169,0.05205,0.60235,-0.47191,0,0,0,0],[0,0,0,0,-0.44477,-0.83806,-0.24841,0.19528,0,0,0,0],[0,0,0,0,-0.40696,0.35421,0.18021,0.82246,0,0,0,0],[0,0,0,0,0,0,0,0,-0.42735,0.59464,-0.6793,0.048167],[0,0,0,0,0,0,0,0,-0.49414,0.28622,0.51614,-0.63836],[0,0,0,0,0,0,0,0,-0.55344,-0.75035,-0.32052,-0.16718],[0,0,0,0,0,0,0,0,-0.51663,0.038177,0.4116,0.74982]],"targetVector":[-0.26957,-0.53318,-0.79948,-0.062303,-0.33708,-0.58406,-0.030549,-0.73778,-0.9462,-0.11351,-0.050505,-0.29877],"inputIndices":[[0,1,2,3],[4,5,6,7],[8,9,10,11]],"outputIndices":[[0,1,2,3],[4,5,6,7],[8,9,10,11]],"inputLabels":["Acceleration","Stiffness","Insulation","Flux","Mass","Size","Stability","Voltage","Speed","Torque","Diameter","Flexibility"],"outputLabels":["Iota","Psi","Theta","Omicron","Omega","Mu","Zeta","Tau","Sigma","Kappa","Pi","Beta"]},{"name":"Towering Test (Team)","couplingMatrix":[[1,0,0],[0,-1,0],[0,0,1]],"targetVector":[-0.14817,-0.44407,-0.88366],"inputIndices":[[0],[1],[2]],"outputIndices":[[2],[0],[1]],"inputLabels":["Length","Resistance","Power"],"outputLabels":["Psi","Theta","Omicron"]}]}
