# Supplementary material for: Data on multi-actor parameter design tasks by engineering students with variable problem size, coupling, and team size
Source: Data Brief. 2018 Aug 31;20:1079–84. doi: 10.1016/j.dib.2018.08.162 (PMC6140357; doi:10.1016/j.dib.2018.08.162)
Supplement: Supplementary file 2 — Supplementary material [file mmc2.zip › data/raw/session6/session6.log]

1367945495946	initialized	null
1367945507821	initialized	null
1367945507835	opened	experiment006
1367947082739	initialized	name="Training #1 (Individual)"; target={1.00000; 1.00000; 1.00000}
1367947138177	updated	input={0.00000; 0.21000; 0.00000}; output={0.00000; 0.21000; 0.00000}
1367947140493	updated	input={0.62000; 0.21000; 0.00000}; output={0.62000; 0.21000; 0.00000}
1367947141805	updated	input={0.64000; 0.21000; 0.00000}; output={0.64000; 0.21000; 0.00000}
1367947143566	updated	input={0.64000; 0.21000; 0.70000}; output={0.64000; 0.21000; -0.70000}
1367947143868	updated	input={0.65000; 0.21000; 0.70000}; output={0.65000; 0.21000; -0.70000}
1367947144328	updated	input={0.66000; 0.21000; 0.70000}; output={0.66000; 0.21000; -0.70000}
1367947144549	updated	input={0.67000; 0.21000; 0.70000}; output={0.67000; 0.21000; -0.70000}
1367947144750	updated	input={0.68000; 0.21000; 0.70000}; output={0.68000; 0.21000; -0.70000}
1367947145049	updated	input={0.69000; 0.21000; 0.70000}; output={0.69000; 0.21000; -0.70000}
1367947145276	updated	input={0.70000; 0.21000; 0.70000}; output={0.70000; 0.21000; -0.70000}
1367947145809	updated	input={0.71000; 0.21000; 0.70000}; output={0.71000; 0.21000; -0.70000}
1367947145917	updated	input={0.72000; 0.21000; 0.70000}; output={0.72000; 0.21000; -0.70000}
1367947146021	updated	input={0.77000; 0.21000; 0.70000}; output={0.77000; 0.21000; -0.70000}
1367947146029	updated	input={0.77000; 0.21000; 0.70000}; output={0.77000; 0.21000; -0.70000}
1367947146039	updated	input={0.77000; 0.21000; 0.70000}; output={0.77000; 0.21000; -0.70000}
1367947146046	updated	input={0.78000; 0.21000; 0.70000}; output={0.78000; 0.21000; -0.70000}
1367947146055	updated	input={0.78000; 0.21000; 0.70000}; output={0.78000; 0.21000; -0.70000}
1367947146133	updated	input={0.78000; 0.21000; 0.70000}; output={0.78000; 0.21000; -0.70000}
1367947146208	updated	input={0.79000; 0.21000; 0.70000}; output={0.79000; 0.21000; -0.70000}
1367947146422	updated	input={0.80000; 0.21000; 0.70000}; output={0.80000; 0.21000; -0.70000}
1367947146658	updated	input={0.81000; 0.21000; 0.70000}; output={0.81000; 0.21000; -0.70000}
1367947146855	updated	input={0.82000; 0.21000; 0.70000}; output={0.82000; 0.21000; -0.70000}
1367947147069	updated	input={0.83000; 0.21000; 0.70000}; output={0.83000; 0.21000; -0.70000}
1367947147298	updated	input={0.84000; 0.21000; 0.70000}; output={0.84000; 0.21000; -0.70000}
1367947147477	updated	input={0.85000; 0.21000; 0.70000}; output={0.85000; 0.21000; -0.70000}
1367947147695	updated	input={0.86000; 0.21000; 0.70000}; output={0.86000; 0.21000; -0.70000}
1367947147928	updated	input={0.87000; 0.21000; 0.70000}; output={0.87000; 0.21000; -0.70000}
1367947148174	updated	input={0.88000; 0.21000; 0.70000}; output={0.88000; 0.21000; -0.70000}
1367947148392	updated	input={0.89000; 0.21000; 0.70000}; output={0.89000; 0.21000; -0.70000}
1367947148619	updated	input={0.90000; 0.21000; 0.70000}; output={0.90000; 0.21000; -0.70000}
1367947148850	updated	input={0.91000; 0.21000; 0.70000}; output={0.91000; 0.21000; -0.70000}
1367947149095	updated	input={0.91000; 0.21000; -0.75000}; output={0.91000; 0.21000; 0.75000}
1367947149104	updated	input={0.92000; 0.21000; -0.75000}; output={0.92000; 0.21000; 0.75000}
1367947149477	updated	input={0.93000; 0.21000; -0.75000}; output={0.93000; 0.21000; 0.75000}
1367947149712	updated	input={0.94000; 0.21000; -0.75000}; output={0.94000; 0.21000; 0.75000}
1367947149943	updated	input={0.95000; 0.21000; -0.75000}; output={0.95000; 0.21000; 0.75000}
1367947150160	updated	input={0.96000; 0.21000; -0.75000}; output={0.96000; 0.21000; 0.75000}
1367947150434	updated	input={0.97000; 0.21000; -0.75000}; output={0.97000; 0.21000; 0.75000}
1367947151288	updated	input={0.98000; 0.21000; -0.75000}; output={0.98000; 0.21000; 0.75000}
1367947152634	updated	input={0.98000; 0.20000; -0.75000}; output={0.98000; 0.20000; 0.75000}
1367947152812	updated	input={0.97000; 0.20000; -0.75000}; output={0.97000; 0.20000; 0.75000}
1367947153091	updated	input={0.97000; 0.20000; -0.74000}; output={0.97000; 0.20000; 0.74000}
1367947153211	updated	input={0.97000; 0.19000; -0.74000}; output={0.97000; 0.19000; 0.74000}
1367947153361	updated	input={0.96000; 0.19000; -0.74000}; output={0.96000; 0.19000; 0.74000}
1367947153412	updated	input={0.96000; 0.19000; -0.73000}; output={0.96000; 0.19000; 0.73000}
1367947153426	updated	input={0.95000; 0.19000; -0.73000}; output={0.95000; 0.19000; 0.73000}
1367947153517	updated	input={0.95000; 0.18000; -0.73000}; output={0.95000; 0.18000; 0.73000}
1367947153524	updated	input={0.91000; 0.18000; -0.73000}; output={0.91000; 0.18000; 0.73000}
1367947153537	updated	input={0.91000; 0.18000; -0.73000}; output={0.91000; 0.18000; 0.73000}
1367947153553	updated	input={0.91000; 0.18000; -0.73000}; output={0.91000; 0.18000; 0.73000}
1367947153640	updated	input={0.88000; 0.18000; -0.73000}; output={0.88000; 0.18000; 0.73000}
1367947153653	updated	input={0.88000; 0.18000; -0.73000}; output={0.88000; 0.18000; 0.73000}
1367947153672	updated	input={0.88000; 0.18000; -0.72000}; output={0.88000; 0.18000; 0.72000}
1367947153715	updated	input={0.87000; 0.18000; -0.72000}; output={0.87000; 0.18000; 0.72000}
1367947153777	updated	input={0.87000; 0.16000; -0.72000}; output={0.87000; 0.16000; 0.72000}
1367947153784	updated	input={0.84000; 0.16000; -0.72000}; output={0.84000; 0.16000; 0.72000}
1367947153889	updated	input={0.83000; 0.16000; -0.72000}; output={0.83000; 0.16000; 0.72000}
1367947154043	updated	input={0.76000; 0.16000; -0.72000}; output={0.76000; 0.16000; 0.72000}
1367947154146	updated	input={0.72000; 0.16000; -0.72000}; output={0.72000; 0.16000; 0.72000}
1367947154154	updated	input={0.72000; 0.16000; -0.72000}; output={0.72000; 0.16000; 0.72000}
1367947154163	updated	input={0.72000; 0.14000; -0.72000}; output={0.72000; 0.14000; 0.72000}
1367947154172	updated	input={0.72000; 0.14000; -0.72000}; output={0.72000; 0.14000; 0.72000}
1367947154231	updated	input={0.70000; 0.14000; -0.72000}; output={0.70000; 0.14000; 0.72000}
1367947154302	updated	input={0.69000; 0.14000; -0.72000}; output={0.69000; 0.14000; 0.72000}
1367947154312	updated	input={0.69000; 0.14000; -0.72000}; output={0.69000; 0.14000; 0.72000}
1367947154318	updated	input={0.67000; 0.14000; -0.72000}; output={0.67000; 0.14000; 0.72000}
1367947154325	updated	input={0.67000; 0.14000; -0.72000}; output={0.67000; 0.14000; 0.72000}
1367947154332	updated	input={0.67000; 0.14000; -0.72000}; output={0.67000; 0.14000; 0.72000}
1367947154345	updated	input={0.66000; 0.14000; -0.72000}; output={0.66000; 0.14000; 0.72000}
1367947154351	updated	input={0.66000; 0.13000; -0.72000}; output={0.66000; 0.13000; 0.72000}
1367947154358	updated	input={0.66000; 0.13000; -0.72000}; output={0.66000; 0.13000; 0.72000}
1367947154365	updated	input={0.66000; 0.13000; -0.72000}; output={0.66000; 0.13000; 0.72000}
1367947154372	updated	input={0.66000; 0.13000; -0.72000}; output={0.66000; 0.13000; 0.72000}
1367947154379	updated	input={0.66000; 0.12000; -0.72000}; output={0.66000; 0.12000; 0.72000}
1367947154387	updated	input={0.65000; 0.12000; -0.72000}; output={0.65000; 0.12000; 0.72000}
1367947154393	updated	input={0.65000; 0.12000; -0.72000}; output={0.65000; 0.12000; 0.72000}
1367947154402	updated	input={0.65000; 0.12000; -0.72000}; output={0.65000; 0.12000; 0.72000}
1367947154428	updated	input={0.64000; 0.12000; -0.72000}; output={0.64000; 0.12000; 0.72000}
1367947154437	updated	input={0.64000; 0.12000; -0.72000}; output={0.64000; 0.12000; 0.72000}
1367947154516	updated	input={0.62000; 0.12000; -0.72000}; output={0.62000; 0.12000; 0.72000}
1367947154562	updated	input={0.62000; 0.12000; -0.72000}; output={0.62000; 0.12000; 0.72000}
1367947154569	updated	input={0.59000; 0.12000; -0.72000}; output={0.59000; 0.12000; 0.72000}
1367947154577	updated	input={0.59000; 0.12000; -0.72000}; output={0.59000; 0.12000; 0.72000}
1367947154586	updated	input={0.59000; 0.12000; -0.72000}; output={0.59000; 0.12000; 0.72000}
1367947154595	updated	input={0.59000; 0.11000; -0.72000}; output={0.59000; 0.11000; 0.72000}
1367947154634	updated	input={0.56000; 0.11000; -0.72000}; output={0.56000; 0.11000; 0.72000}
1367947154643	updated	input={0.56000; 0.11000; -0.72000}; output={0.56000; 0.11000; 0.72000}
1367947154655	updated	input={0.56000; 0.11000; -0.72000}; output={0.56000; 0.11000; 0.72000}
1367947154663	updated	input={0.56000; 0.11000; -0.72000}; output={0.56000; 0.11000; 0.72000}
1367947154758	updated	input={0.55000; 0.11000; -0.72000}; output={0.55000; 0.11000; 0.72000}
1367947154769	updated	input={0.53000; 0.11000; -0.72000}; output={0.53000; 0.11000; 0.72000}
1367947154776	updated	input={0.53000; 0.10000; -0.72000}; output={0.53000; 0.10000; 0.72000}
1367947154784	updated	input={0.53000; 0.10000; -0.72000}; output={0.53000; 0.10000; 0.72000}
1367947154792	updated	input={0.53000; 0.10000; -0.72000}; output={0.53000; 0.10000; 0.72000}
1367947154801	updated	input={0.52000; 0.10000; -0.72000}; output={0.52000; 0.10000; 0.72000}
1367947154815	updated	input={0.52000; 0.10000; -0.72000}; output={0.52000; 0.10000; 0.72000}
1367947154824	updated	input={0.52000; 0.10000; -0.72000}; output={0.52000; 0.10000; 0.72000}
1367947154891	updated	input={0.52000; 0.10000; -0.72000}; output={0.52000; 0.10000; 0.72000}
1367947155005	updated	input={0.47000; 0.10000; -0.72000}; output={0.47000; 0.10000; 0.72000}
1367947155039	updated	input={0.47000; 0.10000; -0.72000}; output={0.47000; 0.10000; 0.72000}
1367947155061	updated	input={0.44000; 0.10000; -0.72000}; output={0.44000; 0.10000; 0.72000}
1367947155068	updated	input={0.44000; 0.10000; -0.81000}; output={0.44000; 0.10000; 0.81000}
1367947155075	updated	input={0.44000; 0.10000; -0.81000}; output={0.44000; 0.10000; 0.81000}
1367947155083	updated	input={0.44000; 0.10000; -0.81000}; output={0.44000; 0.10000; 0.81000}
1367947155091	updated	input={0.44000; 0.10000; -0.81000}; output={0.44000; 0.10000; 0.81000}
1367947155098	updated	input={0.44000; 0.10000; -0.82000}; output={0.44000; 0.10000; 0.82000}
1367947155112	updated	input={0.43000; 0.10000; -0.82000}; output={0.43000; 0.10000; 0.82000}
1367947155124	updated	input={0.43000; 0.10000; -0.82000}; output={0.43000; 0.10000; 0.82000}
1367947155139	updated	input={0.42000; 0.10000; -0.82000}; output={0.42000; 0.10000; 0.82000}
1367947155149	updated	input={0.42000; 0.10000; -0.83000}; output={0.42000; 0.10000; 0.83000}
1367947155185	updated	input={0.41000; 0.10000; -0.83000}; output={0.41000; 0.10000; 0.83000}
1367947155193	updated	input={0.41000; 0.10000; -0.85000}; output={0.41000; 0.10000; 0.85000}
1367947155202	updated	input={0.41000; 0.09000; -0.85000}; output={0.41000; 0.09000; 0.85000}
1367947155305	updated	input={0.39000; 0.09000; -0.85000}; output={0.39000; 0.09000; 0.85000}
1367947155333	updated	input={0.39000; 0.09000; -0.89000}; output={0.39000; 0.09000; 0.89000}
1367947155342	updated	input={0.36000; 0.09000; -0.89000}; output={0.36000; 0.09000; 0.89000}
1367947155350	updated	input={0.36000; 0.09000; -0.89000}; output={0.36000; 0.09000; 0.89000}
1367947155357	updated	input={0.35000; 0.09000; -0.89000}; output={0.35000; 0.09000; 0.89000}
1367947155366	updated	input={0.35000; 0.09000; -0.90000}; output={0.35000; 0.09000; 0.90000}
1367947155375	updated	input={0.35000; 0.09000; -0.90000}; output={0.35000; 0.09000; 0.90000}
1367947155385	updated	input={0.35000; 0.09000; -0.90000}; output={0.35000; 0.09000; 0.90000}
1367947155397	updated	input={0.34000; 0.09000; -0.90000}; output={0.34000; 0.09000; 0.90000}
1367947155409	updated	input={0.34000; 0.09000; -0.91000}; output={0.34000; 0.09000; 0.91000}
1367947155420	updated	input={0.33000; 0.09000; -0.91000}; output={0.33000; 0.09000; 0.91000}
1367947155458	updated	input={0.33000; 0.09000; -0.93000}; output={0.33000; 0.09000; 0.93000}
1367947155467	updated	input={0.32000; 0.09000; -0.93000}; output={0.32000; 0.09000; 0.93000}
1367947155476	updated	input={0.32000; 0.09000; -0.93000}; output={0.32000; 0.09000; 0.93000}
1367947155485	updated	input={0.31000; 0.09000; -0.93000}; output={0.31000; 0.09000; 0.93000}
1367947155504	updated	input={0.31000; 0.09000; -0.94000}; output={0.31000; 0.09000; 0.94000}
1367947155609	updated	input={0.31000; 0.09000; -0.97000}; output={0.31000; 0.09000; 0.97000}
1367947155617	updated	input={0.31000; 0.09000; -0.97000}; output={0.31000; 0.09000; 0.97000}
1367947155624	updated	input={0.27000; 0.09000; -0.97000}; output={0.27000; 0.09000; 0.97000}
1367947155632	updated	input={0.27000; 0.09000; -0.97000}; output={0.27000; 0.09000; 0.97000}
1367947155643	updated	input={0.27000; 0.09000; -0.97000}; output={0.27000; 0.09000; 0.97000}
1367947155652	updated	input={0.27000; 0.09000; -0.99000}; output={0.27000; 0.09000; 0.99000}
1367947155670	updated	input={0.26000; 0.09000; -0.99000}; output={0.26000; 0.09000; 0.99000}
1367947155682	updated	input={0.26000; 0.09000; -0.99000}; output={0.26000; 0.09000; 0.99000}
1367947155715	updated	input={0.25000; 0.09000; -0.99000}; output={0.25000; 0.09000; 0.99000}
1367947155724	updated	input={0.25000; 0.09000; -0.99000}; output={0.25000; 0.09000; 0.99000}
1367947155738	updated	input={0.25000; 0.09000; -0.99000}; output={0.25000; 0.09000; 0.99000}
1367947155749	updated	input={0.24000; 0.09000; -0.99000}; output={0.24000; 0.09000; 0.99000}
1367947155758	updated	input={0.24000; 0.09000; -0.99000}; output={0.24000; 0.09000; 0.99000}
1367947155781	updated	input={0.22000; 0.09000; -0.99000}; output={0.22000; 0.09000; 0.99000}
1367947155790	updated	input={0.22000; 0.09000; -0.99000}; output={0.22000; 0.09000; 0.99000}
1367947155799	updated	input={0.22000; 0.09000; -1.00000}; output={0.22000; 0.09000; 1.00000}
1367947155814	updated	input={0.22000; 0.09000; -1.00000}; output={0.22000; 0.09000; 1.00000}
1367947155827	updated	input={0.22000; 0.09000; -1.00000}; output={0.22000; 0.09000; 1.00000}
1367947155859	updated	input={0.20000; 0.09000; -1.00000}; output={0.20000; 0.09000; 1.00000}
1367947155867	updated	input={0.20000; 0.09000; -1.00000}; output={0.20000; 0.09000; 1.00000}
1367947155877	updated	input={0.20000; 0.09000; -1.00000}; output={0.20000; 0.09000; 1.00000}
1367947155887	updated	input={0.19000; 0.09000; -1.00000}; output={0.19000; 0.09000; 1.00000}
1367947155995	updated	input={0.18000; 0.09000; -1.00000}; output={0.18000; 0.09000; 1.00000}
1367947156008	updated	input={0.18000; 0.09000; -1.00000}; output={0.18000; 0.09000; 1.00000}
1367947156039	updated	input={0.18000; 0.09000; -1.00000}; output={0.18000; 0.09000; 1.00000}
1367947156065	updated	input={0.14000; 0.09000; -1.00000}; output={0.14000; 0.09000; 1.00000}
1367947156103	updated	input={0.14000; 0.09000; -1.00000}; output={0.14000; 0.09000; 1.00000}
1367947156145	updated	input={0.12000; 0.09000; -1.00000}; output={0.12000; 0.09000; 1.00000}
1367947156155	updated	input={0.12000; 0.09000; -1.00000}; output={0.12000; 0.09000; 1.00000}
1367947156177	updated	input={0.12000; 0.09000; -1.00000}; output={0.12000; 0.09000; 1.00000}
1367947156186	updated	input={0.10000; 0.09000; -1.00000}; output={0.10000; 0.09000; 1.00000}
1367947156200	updated	input={0.10000; 0.09000; -1.00000}; output={0.10000; 0.09000; 1.00000}
1367947156267	updated	input={0.08000; 0.09000; -1.00000}; output={0.08000; 0.09000; 1.00000}
1367947156276	updated	input={0.07000; 0.09000; -1.00000}; output={0.07000; 0.09000; 1.00000}
1367947156327	updated	input={0.06000; 0.09000; -1.00000}; output={0.06000; 0.09000; 1.00000}
1367947156444	updated	input={0.02000; 0.09000; -1.00000}; output={0.02000; 0.09000; 1.00000}
1367947156464	updated	input={0.02000; 0.09000; -1.00000}; output={0.02000; 0.09000; 1.00000}
1367947156474	updated	input={0.01000; 0.09000; -1.00000}; output={0.01000; 0.09000; 1.00000}
1367947156484	updated	input={0.01000; 0.09000; -1.00000}; output={0.01000; 0.09000; 1.00000}
1367947156500	updated	input={0.01000; 0.09000; -1.00000}; output={0.01000; 0.09000; 1.00000}
1367947156531	updated	input={-0.01000; 0.09000; -1.00000}; output={-0.01000; 0.09000; 1.00000}
1367947156540	updated	input={-0.01000; 0.09000; -1.00000}; output={-0.01000; 0.09000; 1.00000}
1367947156548	updated	input={-0.01000; 0.09000; -1.00000}; output={-0.01000; 0.09000; 1.00000}
1367947156558	updated	input={-0.01000; 0.09000; -1.00000}; output={-0.01000; 0.09000; 1.00000}
1367947156566	updated	input={-0.02000; 0.09000; -1.00000}; output={-0.02000; 0.09000; 1.00000}
1367947156575	updated	input={-0.02000; 0.09000; -1.00000}; output={-0.02000; 0.09000; 1.00000}
1367947156595	updated	input={-0.02000; 0.09000; -1.00000}; output={-0.02000; 0.09000; 1.00000}
1367947156606	updated	input={-0.03000; 0.09000; -1.00000}; output={-0.03000; 0.09000; 1.00000}
1367947156616	updated	input={-0.03000; 0.09000; -1.00000}; output={-0.03000; 0.09000; 1.00000}
1367947156672	updated	input={-0.04000; 0.09000; -1.00000}; output={-0.04000; 0.09000; 1.00000}
1367947157037	updated	input={-0.05000; 0.09000; -1.00000}; output={-0.05000; 0.09000; 1.00000}
1367947157102	updated	input={-0.18000; 0.09000; -1.00000}; output={-0.18000; 0.09000; 1.00000}
1367947157112	updated	input={-0.18000; 0.09000; -1.00000}; output={-0.18000; 0.09000; 1.00000}
1367947157128	updated	input={-0.18000; 0.09000; -1.00000}; output={-0.18000; 0.09000; 1.00000}
1367947157139	updated	input={-0.19000; 0.09000; -1.00000}; output={-0.19000; 0.09000; 1.00000}
1367947157203	updated	input={-0.21000; 0.09000; -1.00000}; output={-0.21000; 0.09000; 1.00000}
1367947157223	updated	input={-0.21000; 0.09000; -1.00000}; output={-0.21000; 0.09000; 1.00000}
1367947157235	updated	input={-0.22000; 0.09000; -1.00000}; output={-0.22000; 0.09000; 1.00000}
1367947157245	updated	input={-0.22000; 0.09000; -1.00000}; output={-0.22000; 0.09000; 1.00000}
1367947157264	updated	input={-0.22000; 0.09000; -1.00000}; output={-0.22000; 0.09000; 1.00000}
1367947157281	updated	input={-0.23000; 0.09000; -1.00000}; output={-0.23000; 0.09000; 1.00000}
1367947157293	updated	input={-0.23000; 0.09000; -1.00000}; output={-0.23000; 0.09000; 1.00000}
1367947157316	updated	input={-0.24000; 0.09000; -1.00000}; output={-0.24000; 0.09000; 1.00000}
1367947157324	updated	input={-0.24000; 0.09000; -1.00000}; output={-0.24000; 0.09000; 1.00000}
1367947157332	updated	input={-0.25000; 0.09000; -1.00000}; output={-0.25000; 0.09000; 1.00000}
1367947157346	updated	input={-0.25000; 0.09000; -1.00000}; output={-0.25000; 0.09000; 1.00000}
1367947157356	updated	input={-0.26000; 0.09000; -1.00000}; output={-0.26000; 0.09000; 1.00000}
1367947157369	updated	input={-0.26000; 0.09000; -1.00000}; output={-0.26000; 0.09000; 1.00000}
1367947157377	updated	input={-0.26000; 0.09000; -1.00000}; output={-0.26000; 0.09000; 1.00000}
1367947157385	updated	input={-0.26000; 0.09000; -1.00000}; output={-0.26000; 0.09000; 1.00000}
1367947157395	updated	input={-0.26000; 0.09000; -1.00000}; output={-0.26000; 0.09000; 1.00000}
1367947157484	updated	input={-0.28000; 0.09000; -1.00000}; output={-0.28000; 0.09000; 1.00000}
1367947157492	updated	input={-0.28000; 0.09000; -1.00000}; output={-0.28000; 0.09000; 1.00000}
1367947157499	updated	input={-0.28000; 0.09000; -1.00000}; output={-0.28000; 0.09000; 1.00000}
1367947157508	updated	input={-0.28000; 0.09000; -1.00000}; output={-0.28000; 0.09000; 1.00000}
1367947157533	updated	input={-0.28000; 0.09000; -1.00000}; output={-0.28000; 0.09000; 1.00000}
1367947157564	updated	input={-0.28000; 0.09000; -1.00000}; output={-0.28000; 0.09000; 1.00000}
1367947157576	updated	input={-0.28000; 0.09000; -1.00000}; output={-0.28000; 0.09000; 1.00000}
1367947157585	updated	input={-0.28000; 0.09000; -1.00000}; output={-0.28000; 0.09000; 1.00000}
1367947157597	updated	input={-0.28000; 0.09000; -1.00000}; output={-0.28000; 0.09000; 1.00000}
1367947157621	updated	input={-0.28000; 0.09000; -1.00000}; output={-0.28000; 0.09000; 1.00000}
1367947157636	updated	input={-0.28000; 0.09000; -1.00000}; output={-0.28000; 0.09000; 1.00000}
1367947157943	updated	input={-0.30000; 0.09000; -1.00000}; output={-0.30000; 0.09000; 1.00000}
1367947158167	updated	input={-0.31000; 0.09000; -1.00000}; output={-0.31000; 0.09000; 1.00000}
1367947158370	updated	input={-0.32000; 0.09000; -1.00000}; output={-0.32000; 0.09000; 1.00000}
1367947158570	updated	input={-0.33000; 0.09000; -1.00000}; output={-0.33000; 0.09000; 1.00000}
1367947158760	updated	input={-0.34000; 0.09000; -1.00000}; output={-0.34000; 0.09000; 1.00000}
1367947158945	updated	input={-0.35000; 0.09000; -1.00000}; output={-0.35000; 0.09000; 1.00000}
1367947159129	updated	input={-0.36000; 0.09000; -1.00000}; output={-0.36000; 0.09000; 1.00000}
1367947159351	updated	input={-0.37000; 0.09000; -1.00000}; output={-0.37000; 0.09000; 1.00000}
1367947159568	updated	input={-0.38000; 0.09000; -1.00000}; output={-0.38000; 0.09000; 1.00000}
1367947160200	updated	input={-0.38000; 0.09000; -0.80000}; output={-0.38000; 0.09000; 0.80000}
1367947160860	updated	input={-0.38000; 0.09000; -1.00000}; output={-0.38000; 0.09000; 1.00000}
1367947161435	updated	input={-0.18000; 0.09000; -1.00000}; output={-0.18000; 0.09000; 1.00000}
1367947161751	updated	input={0.02000; 0.09000; -1.00000}; output={0.02000; 0.09000; 1.00000}
1367947162024	updated	input={0.22000; 0.09000; -1.00000}; output={0.22000; 0.09000; 1.00000}
1367947162299	updated	input={0.42000; 0.09000; -1.00000}; output={0.42000; 0.09000; 1.00000}
1367947162554	updated	input={0.62000; 0.09000; -1.00000}; output={0.62000; 0.09000; 1.00000}
1367947162723	updated	input={0.82000; 0.09000; -1.00000}; output={0.82000; 0.09000; 1.00000}
1367947162930	updated	input={1.00000; 0.09000; -1.00000}; output={1.00000; 0.09000; 1.00000}
1367947167422	updated	input={0.99000; 0.09000; -1.00000}; output={0.99000; 0.09000; 1.00000}
1367947167700	updated	input={0.98000; 0.09000; -1.00000}; output={0.98000; 0.09000; 1.00000}
1367947167895	updated	input={0.97000; 0.09000; -1.00000}; output={0.97000; 0.09000; 1.00000}
1367947168096	updated	input={0.96000; 0.09000; -1.00000}; output={0.96000; 0.09000; 1.00000}
1367947168367	updated	input={0.95000; 0.09000; -1.00000}; output={0.95000; 0.09000; 1.00000}
1367947169116	updated	input={0.96000; 0.09000; -1.00000}; output={0.96000; 0.09000; 1.00000}
1367947169844	updated	input={0.95000; 0.09000; -1.00000}; output={0.95000; 0.09000; 1.00000}
1367947170484	updated	input={0.96000; 0.09000; -1.00000}; output={0.96000; 0.09000; 1.00000}
1367947170907	updated	input={0.95000; 0.09000; -1.00000}; output={0.95000; 0.09000; 1.00000}
1367947171518	updated	input={0.96000; 0.09000; -1.00000}; output={0.96000; 0.09000; 1.00000}
1367947172329	updated	input={0.97000; 0.09000; -1.00000}; output={0.97000; 0.09000; 1.00000}
1367947172544	updated	input={0.98000; 0.09000; -1.00000}; output={0.98000; 0.09000; 1.00000}
1367947172784	updated	input={0.99000; 0.09000; -1.00000}; output={0.99000; 0.09000; 1.00000}
1367947173184	updated	input={0.98000; 0.09000; -1.00000}; output={0.98000; 0.09000; 1.00000}
1367947187993	updated	input={0.98000; 0.10000; -1.00000}; output={0.98000; 0.10000; 1.00000}
1367947188496	updated	input={0.98000; 0.11000; -1.00000}; output={0.98000; 0.11000; 1.00000}
1367947189026	updated	input={0.98000; 0.12000; -1.00000}; output={0.98000; 0.12000; 1.00000}
1367947189105	updated	input={0.98000; 0.13000; -1.00000}; output={0.98000; 0.13000; 1.00000}
1367947189179	updated	input={0.98000; 0.16000; -1.00000}; output={0.98000; 0.16000; 1.00000}
1367947189187	updated	input={0.98000; 0.16000; -1.00000}; output={0.98000; 0.16000; 1.00000}
1367947189201	updated	input={0.98000; 0.17000; -1.00000}; output={0.98000; 0.17000; 1.00000}
1367947189295	updated	input={0.98000; 0.20000; -1.00000}; output={0.98000; 0.20000; 1.00000}
1367947189303	updated	input={0.98000; 0.20000; -1.00000}; output={0.98000; 0.20000; 1.00000}
1367947189312	updated	input={0.98000; 0.20000; -1.00000}; output={0.98000; 0.20000; 1.00000}
1367947189321	updated	input={0.98000; 0.21000; -1.00000}; output={0.98000; 0.21000; 1.00000}
1367947189400	updated	input={0.98000; 0.23000; -1.00000}; output={0.98000; 0.23000; 1.00000}
1367947189423	updated	input={0.98000; 0.24000; -1.00000}; output={0.98000; 0.24000; 1.00000}
1367947189437	updated	input={0.98000; 0.24000; -1.00000}; output={0.98000; 0.24000; 1.00000}
1367947189506	updated	input={0.98000; 0.26000; -1.00000}; output={0.98000; 0.26000; 1.00000}
1367947189520	updated	input={0.98000; 0.26000; -1.00000}; output={0.98000; 0.26000; 1.00000}
1367947189547	updated	input={0.98000; 0.27000; -1.00000}; output={0.98000; 0.27000; 1.00000}
1367947189605	updated	input={0.98000; 0.28000; -1.00000}; output={0.98000; 0.28000; 1.00000}
1367947189612	updated	input={0.98000; 0.28000; -1.00000}; output={0.98000; 0.28000; 1.00000}
1367947189620	updated	input={0.98000; 0.28000; -1.00000}; output={0.98000; 0.28000; 1.00000}
1367947190089	updated	input={0.98000; 0.30000; -1.00000}; output={0.98000; 0.30000; 1.00000}
1367947190626	updated	input={0.98000; 0.31000; -1.00000}; output={0.98000; 0.31000; 1.00000}
1367947190693	updated	input={0.98000; 0.33000; -1.00000}; output={0.98000; 0.33000; 1.00000}
1367947190700	updated	input={0.98000; 0.33000; -1.00000}; output={0.98000; 0.33000; 1.00000}
1367947190761	updated	input={0.98000; 0.35000; -1.00000}; output={0.98000; 0.35000; 1.00000}
1367947190769	updated	input={0.98000; 0.35000; -1.00000}; output={0.98000; 0.35000; 1.00000}
1367947190843	updated	input={0.98000; 0.37000; -1.00000}; output={0.98000; 0.37000; 1.00000}
1367947190850	updated	input={0.98000; 0.37000; -1.00000}; output={0.98000; 0.37000; 1.00000}
1367947190913	updated	input={0.98000; 0.39000; -1.00000}; output={0.98000; 0.39000; 1.00000}
1367947190933	updated	input={0.98000; 0.40000; -1.00000}; output={0.98000; 0.40000; 1.00000}
1367947191013	updated	input={0.98000; 0.42000; -1.00000}; output={0.98000; 0.42000; 1.00000}
1367947191020	updated	input={0.98000; 0.43000; -1.00000}; output={0.98000; 0.43000; 1.00000}
1367947191029	updated	input={0.98000; 0.43000; -1.00000}; output={0.98000; 0.43000; 1.00000}
1367947191118	updated	input={0.98000; 0.44000; -1.00000}; output={0.98000; 0.44000; 1.00000}
1367947191126	updated	input={0.98000; 0.44000; -1.00000}; output={0.98000; 0.44000; 1.00000}
1367947191622	updated	input={0.98000; 0.45000; -1.00000}; output={0.98000; 0.45000; 1.00000}
1367947191826	updated	input={0.98000; 0.46000; -1.00000}; output={0.98000; 0.46000; 1.00000}
1367947192358	updated	input={0.98000; 0.47000; -1.00000}; output={0.98000; 0.47000; 1.00000}
1367947192425	updated	input={0.98000; 0.48000; -1.00000}; output={0.98000; 0.48000; 1.00000}
1367947192502	updated	input={0.98000; 0.51000; -1.00000}; output={0.98000; 0.51000; 1.00000}
1367947192510	updated	input={0.98000; 0.51000; -1.00000}; output={0.98000; 0.51000; 1.00000}
1367947192519	updated	input={0.98000; 0.51000; -1.00000}; output={0.98000; 0.51000; 1.00000}
1367947192583	updated	input={0.98000; 0.53000; -1.00000}; output={0.98000; 0.53000; 1.00000}
1367947192594	updated	input={0.98000; 0.53000; -1.00000}; output={0.98000; 0.53000; 1.00000}
1367947192671	updated	input={0.98000; 0.56000; -1.00000}; output={0.98000; 0.56000; 1.00000}
1367947192680	updated	input={0.98000; 0.56000; -1.00000}; output={0.98000; 0.56000; 1.00000}
1367947192688	updated	input={0.98000; 0.56000; -1.00000}; output={0.98000; 0.56000; 1.00000}
1367947192786	updated	input={0.98000; 0.59000; -1.00000}; output={0.98000; 0.59000; 1.00000}
1367947192801	updated	input={0.98000; 0.59000; -1.00000}; output={0.98000; 0.59000; 1.00000}
1367947192814	updated	input={0.98000; 0.59000; -1.00000}; output={0.98000; 0.59000; 1.00000}
1367947193748	updated	input={0.98000; 0.60000; -1.00000}; output={0.98000; 0.60000; 1.00000}
1367947194279	updated	input={0.98000; 0.61000; -1.00000}; output={0.98000; 0.61000; 1.00000}
1367947194385	updated	input={0.98000; 0.64000; -1.00000}; output={0.98000; 0.64000; 1.00000}
1367947194393	updated	input={0.98000; 0.64000; -1.00000}; output={0.98000; 0.64000; 1.00000}
1367947194403	updated	input={0.98000; 0.64000; -1.00000}; output={0.98000; 0.64000; 1.00000}
1367947194467	updated	input={0.98000; 0.65000; -1.00000}; output={0.98000; 0.65000; 1.00000}
1367947194554	updated	input={0.98000; 0.69000; -1.00000}; output={0.98000; 0.69000; 1.00000}
1367947194562	updated	input={0.98000; 0.69000; -1.00000}; output={0.98000; 0.69000; 1.00000}
1367947194570	updated	input={0.98000; 0.69000; -1.00000}; output={0.98000; 0.69000; 1.00000}
1367947194578	updated	input={0.98000; 0.70000; -1.00000}; output={0.98000; 0.70000; 1.00000}
1367947194673	updated	input={0.98000; 0.72000; -1.00000}; output={0.98000; 0.72000; 1.00000}
1367947194681	updated	input={0.98000; 0.72000; -1.00000}; output={0.98000; 0.72000; 1.00000}
1367947194688	updated	input={0.98000; 0.72000; -1.00000}; output={0.98000; 0.72000; 1.00000}
1367947196035	updated	input={0.98000; 0.73000; -1.00000}; output={0.98000; 0.73000; 1.00000}
1367947196324	updated	input={0.98000; 0.74000; -1.00000}; output={0.98000; 0.74000; 1.00000}
1367947196547	updated	input={0.98000; 0.75000; -1.00000}; output={0.98000; 0.75000; 1.00000}
1367947196756	updated	input={0.98000; 0.76000; -1.00000}; output={0.98000; 0.76000; 1.00000}
1367947196890	updated	input={0.98000; 0.77000; -1.00000}; output={0.98000; 0.77000; 1.00000}
1367947197060	updated	input={0.98000; 0.78000; -1.00000}; output={0.98000; 0.78000; 1.00000}
1367947197272	updated	input={0.98000; 0.79000; -1.00000}; output={0.98000; 0.79000; 1.00000}
1367947197481	updated	input={0.98000; 0.80000; -1.00000}; output={0.98000; 0.80000; 1.00000}
1367947197686	updated	input={0.98000; 0.81000; -1.00000}; output={0.98000; 0.81000; 1.00000}
1367947197877	updated	input={0.98000; 0.82000; -1.00000}; output={0.98000; 0.82000; 1.00000}
1367947198083	updated	input={0.98000; 0.83000; -1.00000}; output={0.98000; 0.83000; 1.00000}
1367947198261	updated	input={0.98000; 0.84000; -1.00000}; output={0.98000; 0.84000; 1.00000}
1367947198446	updated	input={0.98000; 0.85000; -1.00000}; output={0.98000; 0.85000; 1.00000}
1367947198631	updated	input={0.98000; 0.86000; -1.00000}; output={0.98000; 0.86000; 1.00000}
1367947198830	updated	input={0.98000; 0.87000; -1.00000}; output={0.98000; 0.87000; 1.00000}
1367947199032	updated	input={0.98000; 0.88000; -1.00000}; output={0.98000; 0.88000; 1.00000}
1367947199677	updated	input={0.98000; 0.89000; -1.00000}; output={0.98000; 0.89000; 1.00000}
1367947199875	updated	input={0.98000; 0.90000; -1.00000}; output={0.98000; 0.90000; 1.00000}
1367947200056	updated	input={0.98000; 0.91000; -1.00000}; output={0.98000; 0.91000; 1.00000}
1367947200245	updated	input={0.98000; 0.92000; -1.00000}; output={0.98000; 0.92000; 1.00000}
1367947200428	updated	input={0.98000; 0.93000; -1.00000}; output={0.98000; 0.93000; 1.00000}
1367947200663	updated	input={0.98000; 0.94000; -1.00000}; output={0.98000; 0.94000; 1.00000}
1367947200899	updated	input={0.98000; 0.95000; -1.00000}; output={0.98000; 0.95000; 1.00000}
1367947201785	updated	input={0.98000; 0.96000; -1.00000}; output={0.98000; 0.96000; 1.00000}
1367947202027	solved	Training #1 (Individual)
1367947212937	initialized	name="Training #2 (Individual)"; target={-0.93481; -0.35515; -0.84157; -0.54015; -0.55718; -0.83039}
1367947230703	updated	input={0.01000; 0.00000; 0.00000; 0.00000; 0.00000; 0.00000}; output={0.01000; 0.00000; 0.00000; 0.00000; 0.00000; 0.00000}
1367947231280	updated	input={0.00000; 0.00000; 0.00000; 0.00000; 0.00000; 0.00000}; output={0.00000; 0.00000; 0.00000; 0.00000; 0.00000; 0.00000}
1367947231381	updated	input={0.00000; 0.00000; -0.01000; 0.00000; 0.00000; 0.00000}; output={0.00000; 0.00000; 0.01000; 0.00000; 0.00000; 0.00000}
1367947231849	updated	input={0.00000; 0.00000; -0.02000; 0.00000; 0.00000; 0.00000}; output={0.00000; 0.00000; 0.02000; 0.00000; 0.00000; 0.00000}
1367947232023	updated	input={0.00000; -0.01000; -0.02000; 0.00000; 0.00000; 0.00000}; output={0.00000; -0.01000; 0.02000; 0.00000; 0.00000; 0.00000}
1367947232312	updated	input={0.00000; -0.02000; -0.02000; 0.00000; 0.00000; 0.00000}; output={0.00000; -0.02000; 0.02000; 0.00000; 0.00000; 0.00000}
1367947232876	updated	input={0.00000; -0.01000; -0.02000; 0.00000; 0.00000; 0.00000}; output={0.00000; -0.01000; 0.02000; 0.00000; 0.00000; 0.00000}
1367947233108	updated	input={0.00000; 0.00000; -0.02000; 0.00000; 0.00000; 0.00000}; output={0.00000; 0.00000; 0.02000; 0.00000; 0.00000; 0.00000}
1367947233318	updated	input={0.00000; 0.01000; -0.02000; 0.00000; 0.00000; 0.00000}; output={0.00000; 0.01000; 0.02000; 0.00000; 0.00000; 0.00000}
1367947233513	updated	input={0.00000; 0.02000; -0.02000; 0.00000; 0.00000; 0.00000}; output={0.00000; 0.02000; 0.02000; 0.00000; 0.00000; 0.00000}
1367947233735	updated	input={0.00000; 0.02000; -0.02000; -0.01000; 0.00000; 0.00000}; output={0.00000; 0.02000; 0.02000; 0.01000; 0.00000; 0.00000}
1367947233934	updated	input={-0.01000; 0.02000; -0.02000; -0.01000; 0.00000; 0.00000}; output={-0.01000; 0.02000; 0.02000; 0.01000; 0.00000; 0.00000}
1367947234161	updated	input={-0.02000; 0.02000; -0.02000; -0.01000; 0.00000; 0.00000}; output={-0.02000; 0.02000; 0.02000; 0.01000; 0.00000; 0.00000}
1367947234211	updated	input={-0.02000; 0.02000; -0.02000; -0.02000; 0.00000; 0.00000}; output={-0.02000; 0.02000; 0.02000; 0.02000; 0.00000; 0.00000}
1367947234373	updated	input={-0.03000; 0.02000; -0.02000; -0.02000; 0.00000; 0.00000}; output={-0.03000; 0.02000; 0.02000; 0.02000; 0.00000; 0.00000}
1367947234514	updated	input={-0.03000; 0.02000; -0.02000; -0.02000; 0.20000; 0.00000}; output={-0.03000; 0.02000; 0.02000; 0.02000; 0.20000; 0.00000}
1367947234621	updated	input={-0.02000; 0.02000; -0.02000; -0.02000; 0.20000; 0.00000}; output={-0.02000; 0.02000; 0.02000; 0.02000; 0.20000; 0.00000}
1367947234828	updated	input={-0.02000; 0.02000; -0.02000; -0.02000; 0.40000; 0.00000}; output={-0.02000; 0.02000; 0.02000; 0.02000; 0.40000; 0.00000}
1367947235067	updated	input={-0.02000; 0.02000; -0.02000; -0.02000; 0.60000; 0.00000}; output={-0.02000; 0.02000; 0.02000; 0.02000; 0.60000; 0.00000}
1367947235159	updated	input={-0.01000; 0.02000; -0.02000; -0.02000; 0.60000; 0.00000}; output={-0.01000; 0.02000; 0.02000; 0.02000; 0.60000; 0.00000}
1367947235195	updated	input={0.00000; 0.02000; -0.02000; -0.02000; 0.60000; 0.00000}; output={0.00000; 0.02000; 0.02000; 0.02000; 0.60000; 0.00000}
1367947235233	updated	input={0.01000; 0.02000; -0.02000; -0.02000; 0.60000; 0.00000}; output={0.01000; 0.02000; 0.02000; 0.02000; 0.60000; 0.00000}
1367947235292	updated	input={0.02000; 0.02000; -0.02000; -0.02000; 0.60000; 0.00000}; output={0.02000; 0.02000; 0.02000; 0.02000; 0.60000; 0.00000}
1367947235332	updated	input={0.04000; 0.02000; -0.02000; -0.02000; 0.60000; 0.00000}; output={0.04000; 0.02000; 0.02000; 0.02000; 0.60000; 0.00000}
1367947235339	updated	input={0.04000; 0.02000; -0.02000; -0.02000; 0.60000; 0.00000}; output={0.04000; 0.02000; 0.02000; 0.02000; 0.60000; 0.00000}
1367947235347	updated	input={0.04000; 0.02000; -0.02000; -0.02000; 0.80000; 0.00000}; output={0.04000; 0.02000; 0.02000; 0.02000; 0.80000; 0.00000}
1367947235394	updated	input={0.05000; 0.02000; -0.02000; -0.02000; 0.80000; 0.00000}; output={0.05000; 0.02000; 0.02000; 0.02000; 0.80000; 0.00000}
1367947235461	updated	input={0.08000; 0.02000; -0.02000; -0.02000; 0.80000; 0.00000}; output={0.08000; 0.02000; 0.02000; 0.02000; 0.80000; 0.00000}
1367947235471	updated	input={0.08000; 0.02000; -0.02000; -0.02000; 0.80000; 0.00000}; output={0.08000; 0.02000; 0.02000; 0.02000; 0.80000; 0.00000}
1367947235479	updated	input={0.08000; 0.02000; -0.02000; -0.02000; 0.80000; 0.00000}; output={0.08000; 0.02000; 0.02000; 0.02000; 0.80000; 0.00000}
1367947235527	updated	input={0.10000; 0.02000; -0.02000; -0.02000; 0.80000; 0.00000}; output={0.10000; 0.02000; 0.02000; 0.02000; 0.80000; 0.00000}
1367947235564	updated	input={0.11000; 0.02000; -0.02000; -0.02000; 0.80000; 0.00000}; output={0.11000; 0.02000; 0.02000; 0.02000; 0.80000; 0.00000}
1367947235605	updated	input={0.11000; 0.02000; -0.02000; -0.02000; 0.80000; 0.00000}; output={0.11000; 0.02000; 0.02000; 0.02000; 0.80000; 0.00000}
1367947235613	updated	input={0.11000; 0.02000; -0.02000; -0.02000; 1.00000; 0.00000}; output={0.11000; 0.02000; 0.02000; 0.02000; 1.00000; 0.00000}
1367947235703	updated	input={0.10000; 0.02000; -0.02000; -0.02000; 1.00000; 0.00000}; output={0.10000; 0.02000; 0.02000; 0.02000; 1.00000; 0.00000}
1367947236205	updated	input={0.09000; 0.02000; -0.02000; -0.02000; 1.00000; 0.00000}; output={0.09000; 0.02000; 0.02000; 0.02000; 1.00000; 0.00000}
1367947236264	updated	input={0.08000; 0.02000; -0.02000; -0.02000; 1.00000; 0.00000}; output={0.08000; 0.02000; 0.02000; 0.02000; 1.00000; 0.00000}
1367947236315	updated	input={0.06000; 0.02000; -0.02000; -0.02000; 1.00000; 0.00000}; output={0.06000; 0.02000; 0.02000; 0.02000; 1.00000; 0.00000}
1367947236325	updated	input={0.06000; 0.02000; -0.02000; -0.02000; 1.00000; 0.00000}; output={0.06000; 0.02000; 0.02000; 0.02000; 1.00000; 0.00000}
1367947236382	updated	input={0.05000; 0.02000; -0.02000; -0.02000; 1.00000; 0.00000}; output={0.05000; 0.02000; 0.02000; 0.02000; 1.00000; 0.00000}
1367947236457	updated	input={0.03000; 0.02000; -0.02000; -0.02000; 1.00000; 0.00000}; output={0.03000; 0.02000; 0.02000; 0.02000; 1.00000; 0.00000}
1367947236466	updated	input={0.02000; 0.02000; -0.02000; -0.02000; 1.00000; 0.00000}; output={0.02000; 0.02000; 0.02000; 0.02000; 1.00000; 0.00000}
1367947236524	updated	input={0.01000; 0.02000; -0.02000; -0.02000; 1.00000; 0.00000}; output={0.01000; 0.02000; 0.02000; 0.02000; 1.00000; 0.00000}
1367947236545	updated	input={-0.01000; 0.02000; -0.02000; -0.02000; 1.00000; 0.00000}; output={-0.01000; 0.02000; 0.02000; 0.02000; 1.00000; 0.00000}
1367947236591	updated	input={-0.02000; 0.02000; -0.02000; -0.02000; 1.00000; 0.00000}; output={-0.02000; 0.02000; 0.02000; 0.02000; 1.00000; 0.00000}
1367947236598	updated	input={-0.03000; 0.02000; -0.02000; -0.02000; 1.00000; 0.00000}; output={-0.03000; 0.02000; 0.02000; 0.02000; 1.00000; 0.00000}
1367947236606	updated	input={-0.03000; 0.02000; -0.02000; -0.02000; 1.00000; 0.00000}; output={-0.03000; 0.02000; 0.02000; 0.02000; 1.00000; 0.00000}
1367947236661	updated	input={-0.04000; 0.02000; -0.02000; -0.02000; 1.00000; 0.00000}; output={-0.04000; 0.02000; 0.02000; 0.02000; 1.00000; 0.00000}
1367947236670	updated	input={-0.05000; 0.02000; -0.02000; -0.02000; 1.00000; 0.00000}; output={-0.05000; 0.02000; 0.02000; 0.02000; 1.00000; 0.00000}
1367947236750	updated	input={-0.07000; 0.02000; -0.02000; -0.02000; 1.00000; 0.00000}; output={-0.07000; 0.02000; 0.02000; 0.02000; 1.00000; 0.00000}
1367947236762	updated	input={-0.07000; 0.02000; -0.02000; -0.02000; 0.80000; 0.00000}; output={-0.07000; 0.02000; 0.02000; 0.02000; 0.80000; 0.00000}
1367947236771	updated	input={-0.07000; 0.02000; -0.02000; -0.02000; 0.80000; 0.00000}; output={-0.07000; 0.02000; 0.02000; 0.02000; 0.80000; 0.00000}
1367947236791	updated	input={-0.08000; 0.02000; -0.02000; -0.02000; 0.80000; 0.00000}; output={-0.08000; 0.02000; 0.02000; 0.02000; 0.80000; 0.00000}
1367947237007	updated	input={-0.13000; 0.02000; -0.02000; -0.02000; 0.80000; 0.00000}; output={-0.13000; 0.02000; 0.02000; 0.02000; 0.80000; 0.00000}
1367947237031	updated	input={-0.16000; 0.02000; -0.02000; -0.02000; 0.80000; 0.00000}; output={-0.16000; 0.02000; 0.02000; 0.02000; 0.80000; 0.00000}
1367947237063	updated	input={-0.17000; 0.02000; -0.02000; -0.02000; 0.80000; 0.00000}; output={-0.17000; 0.02000; 0.02000; 0.02000; 0.80000; 0.00000}
1367947237078	updated	input={-0.17000; 0.02000; -0.02000; -0.02000; 0.40000; 0.00000}; output={-0.17000; 0.02000; 0.02000; 0.02000; 0.40000; 0.00000}
1367947237113	updated	input={-0.18000; 0.02000; -0.02000; -0.02000; 0.40000; 0.00000}; output={-0.18000; 0.02000; 0.02000; 0.02000; 0.40000; 0.00000}
1367947237123	updated	input={-0.18000; 0.02000; -0.02000; -0.02000; 0.40000; 0.00000}; output={-0.18000; 0.02000; 0.02000; 0.02000; 0.40000; 0.00000}
1367947237140	updated	input={-0.19000; 0.02000; -0.02000; -0.02000; 0.40000; 0.00000}; output={-0.19000; 0.02000; 0.02000; 0.02000; 0.40000; 0.00000}
1367947237188	updated	input={-0.21000; 0.02000; -0.02000; -0.02000; 0.40000; 0.00000}; output={-0.21000; 0.02000; 0.02000; 0.02000; 0.40000; 0.00000}
1367947237196	updated	input={-0.21000; 0.02000; -0.02000; -0.02000; 0.40000; 0.00000}; output={-0.21000; 0.02000; 0.02000; 0.02000; 0.40000; 0.00000}
1367947237205	updated	input={-0.21000; 0.02000; -0.02000; -0.02000; 0.20000; 0.00000}; output={-0.21000; 0.02000; 0.02000; 0.02000; 0.20000; 0.00000}
1367947237213	updated	input={-0.21000; 0.02000; -0.02000; -0.02000; 0.20000; 0.00000}; output={-0.21000; 0.02000; 0.02000; 0.02000; 0.20000; 0.00000}
1367947237222	updated	input={-0.22000; 0.02000; -0.02000; -0.02000; 0.20000; 0.00000}; output={-0.22000; 0.02000; 0.02000; 0.02000; 0.20000; 0.00000}
1367947237251	updated	input={-0.22000; 0.02000; -0.02000; -0.02000; 0.20000; 0.00000}; output={-0.22000; 0.02000; 0.02000; 0.02000; 0.20000; 0.00000}
1367947237282	updated	input={-0.23000; 0.02000; -0.02000; -0.02000; 0.20000; 0.00000}; output={-0.23000; 0.02000; 0.02000; 0.02000; 0.20000; 0.00000}
1367947237289	updated	input={-0.23000; 0.02000; -0.02000; -0.02000; 0.00000; 0.00000}; output={-0.23000; 0.02000; 0.02000; 0.02000; 0.00000; 0.00000}
1367947237298	updated	input={-0.24000; 0.02000; -0.02000; -0.02000; 0.00000; 0.00000}; output={-0.24000; 0.02000; 0.02000; 0.02000; 0.00000; 0.00000}
1367947237306	updated	input={-0.24000; 0.02000; -0.02000; -0.02000; 0.00000; 0.00000}; output={-0.24000; 0.02000; 0.02000; 0.02000; 0.00000; 0.00000}
1367947237360	updated	input={-0.26000; 0.02000; -0.02000; -0.02000; 0.00000; 0.00000}; output={-0.26000; 0.02000; 0.02000; 0.02000; 0.00000; 0.00000}
1367947237371	updated	input={-0.26000; 0.02000; -0.02000; -0.02000; 0.00000; 0.00000}; output={-0.26000; 0.02000; 0.02000; 0.02000; 0.00000; 0.00000}
1367947237383	updated	input={-0.26000; 0.02000; -0.02000; -0.02000; 0.00000; 0.00000}; output={-0.26000; 0.02000; 0.02000; 0.02000; 0.00000; 0.00000}
1367947237419	updated	input={-0.28000; 0.02000; -0.02000; -0.02000; 0.00000; 0.00000}; output={-0.28000; 0.02000; 0.02000; 0.02000; 0.00000; 0.00000}
1367947237427	updated	input={-0.28000; 0.02000; -0.02000; -0.02000; 0.00000; 0.00000}; output={-0.28000; 0.02000; 0.02000; 0.02000; 0.00000; 0.00000}
1367947237436	updated	input={-0.28000; 0.02000; -0.02000; -0.02000; 0.00000; 0.00000}; output={-0.28000; 0.02000; 0.02000; 0.02000; 0.00000; 0.00000}
1367947237488	updated	input={-0.30000; 0.02000; -0.02000; -0.02000; 0.00000; 0.00000}; output={-0.30000; 0.02000; 0.02000; 0.02000; 0.00000; 0.00000}
1367947237496	updated	input={-0.30000; 0.02000; -0.02000; -0.02000; -0.20000; 0.00000}; output={-0.30000; 0.02000; 0.02000; 0.02000; -0.20000; 0.00000}
1367947237506	updated	input={-0.30000; 0.02000; -0.02000; -0.02000; -0.20000; 0.00000}; output={-0.30000; 0.02000; 0.02000; 0.02000; -0.20000; 0.00000}
1367947237533	updated	input={-0.31000; 0.02000; -0.02000; -0.02000; -0.20000; 0.00000}; output={-0.31000; 0.02000; 0.02000; 0.02000; -0.20000; 0.00000}
1367947237555	updated	input={-0.32000; 0.02000; -0.02000; -0.02000; -0.20000; 0.00000}; output={-0.32000; 0.02000; 0.02000; 0.02000; -0.20000; 0.00000}
1367947237609	updated	input={-0.33000; 0.02000; -0.02000; -0.02000; -0.20000; 0.00000}; output={-0.33000; 0.02000; 0.02000; 0.02000; -0.20000; 0.00000}
1367947237617	updated	input={-0.34000; 0.02000; -0.02000; -0.02000; -0.20000; 0.00000}; output={-0.34000; 0.02000; 0.02000; 0.02000; -0.20000; 0.00000}
1367947237625	updated	input={-0.34000; 0.02000; -0.02000; -0.02000; -0.40000; 0.00000}; output={-0.34000; 0.02000; 0.02000; 0.02000; -0.40000; 0.00000}
1367947237634	updated	input={-0.34000; 0.02000; -0.02000; -0.02000; -0.40000; 0.00000}; output={-0.34000; 0.02000; 0.02000; 0.02000; -0.40000; 0.00000}
1367947237722	updated	input={-0.37000; 0.02000; -0.02000; -0.02000; -0.40000; 0.00000}; output={-0.37000; 0.02000; 0.02000; 0.02000; -0.40000; 0.00000}
1367947237730	updated	input={-0.37000; 0.02000; -0.02000; -0.02000; -0.40000; 0.00000}; output={-0.37000; 0.02000; 0.02000; 0.02000; -0.40000; 0.00000}
1367947237738	updated	input={-0.37000; 0.02000; -0.02000; -0.02000; -0.40000; 0.00000}; output={-0.37000; 0.02000; 0.02000; 0.02000; -0.40000; 0.00000}
1367947237748	updated	input={-0.37000; 0.02000; -0.02000; -0.02000; -0.60000; 0.00000}; output={-0.37000; 0.02000; 0.02000; 0.02000; -0.60000; 0.00000}
1367947237756	updated	input={-0.38000; 0.02000; -0.02000; -0.02000; -0.60000; 0.00000}; output={-0.38000; 0.02000; 0.02000; 0.02000; -0.60000; 0.00000}
1367947237815	updated	input={-0.39000; 0.02000; -0.02000; -0.02000; -0.60000; 0.00000}; output={-0.39000; 0.02000; 0.02000; 0.02000; -0.60000; 0.00000}
1367947237854	updated	input={-0.41000; 0.02000; -0.02000; -0.02000; -0.60000; 0.00000}; output={-0.41000; 0.02000; 0.02000; 0.02000; -0.60000; 0.00000}
1367947237908	updated	input={-0.43000; 0.02000; -0.02000; -0.02000; -0.60000; 0.00000}; output={-0.43000; 0.02000; 0.02000; 0.02000; -0.60000; 0.00000}
1367947237915	updated	input={-0.43000; 0.02000; -0.02000; -0.02000; -0.60000; 0.00000}; output={-0.43000; 0.02000; 0.02000; 0.02000; -0.60000; 0.00000}
1367947237926	updated	input={-0.43000; 0.02000; -0.02000; -0.02000; -0.80000; 0.00000}; output={-0.43000; 0.02000; 0.02000; 0.02000; -0.80000; 0.00000}
1367947237935	updated	input={-0.43000; 0.02000; -0.02000; -0.02000; -0.80000; 0.00000}; output={-0.43000; 0.02000; 0.02000; 0.02000; -0.80000; 0.00000}
1367947237945	updated	input={-0.44000; 0.02000; -0.02000; -0.02000; -0.80000; 0.00000}; output={-0.44000; 0.02000; 0.02000; 0.02000; -0.80000; 0.00000}
1367947238012	updated	input={-0.45000; 0.02000; -0.02000; -0.02000; -0.80000; 0.00000}; output={-0.45000; 0.02000; 0.02000; 0.02000; -0.80000; 0.00000}
1367947238021	updated	input={-0.46000; 0.02000; -0.02000; -0.02000; -0.80000; 0.00000}; output={-0.46000; 0.02000; 0.02000; 0.02000; -0.80000; 0.00000}
1367947238076	updated	input={-0.46000; 0.02000; -0.02000; -0.02000; -1.00000; 0.00000}; output={-0.46000; 0.02000; 0.02000; 0.02000; -1.00000; 0.00000}
1367947238089	updated	input={-0.48000; 0.02000; -0.02000; -0.02000; -1.00000; 0.00000}; output={-0.48000; 0.02000; 0.02000; 0.02000; -1.00000; 0.00000}
1367947238099	updated	input={-0.48000; 0.02000; -0.02000; -0.02000; -1.00000; 0.00000}; output={-0.48000; 0.02000; 0.02000; 0.02000; -1.00000; 0.00000}
1367947238109	updated	input={-0.49000; 0.02000; -0.02000; -0.02000; -1.00000; 0.00000}; output={-0.49000; 0.02000; 0.02000; 0.02000; -1.00000; 0.00000}
1367947238207	updated	input={-0.49000; 0.02000; -0.02000; -0.02000; -1.00000; 0.00000}; output={-0.49000; 0.02000; 0.02000; 0.02000; -1.00000; 0.00000}
1367947238879	updated	input={-0.49000; 0.02000; -0.02000; -0.02000; -0.80000; 0.00000}; output={-0.49000; 0.02000; 0.02000; 0.02000; -0.80000; 0.00000}
1367947238931	updated	input={-0.49000; 0.03000; -0.02000; -0.02000; -0.80000; 0.00000}; output={-0.49000; 0.03000; 0.02000; 0.02000; -0.80000; 0.00000}
1367947239100	updated	input={-0.49000; 0.03000; -0.02000; -0.02000; -0.60000; 0.00000}; output={-0.49000; 0.03000; 0.02000; 0.02000; -0.60000; 0.00000}
1367947239323	updated	input={-0.49000; 0.03000; -0.02000; -0.02000; -0.40000; 0.00000}; output={-0.49000; 0.03000; 0.02000; 0.02000; -0.40000; 0.00000}
1367947239388	updated	input={-0.49000; 0.02000; -0.02000; -0.02000; -0.40000; 0.00000}; output={-0.49000; 0.02000; 0.02000; 0.02000; -0.40000; 0.00000}
1367947239856	updated	input={-0.49000; 0.02000; -0.02000; -0.02000; -0.60000; 0.00000}; output={-0.49000; 0.02000; 0.02000; 0.02000; -0.60000; 0.00000}
1367947239939	updated	input={-0.49000; 0.01000; -0.02000; -0.02000; -0.60000; 0.00000}; output={-0.49000; 0.01000; 0.02000; 0.02000; -0.60000; 0.00000}
1367947240089	updated	input={-0.49000; 0.00000; -0.02000; -0.02000; -0.60000; 0.00000}; output={-0.49000; 0.00000; 0.02000; 0.02000; -0.60000; 0.00000}
1367947240157	updated	input={-0.49000; -0.06000; -0.02000; -0.02000; -0.60000; 0.00000}; output={-0.49000; -0.06000; 0.02000; 0.02000; -0.60000; 0.00000}
1367947240169	updated	input={-0.49000; -0.06000; -0.02000; -0.02000; -0.60000; 0.00000}; output={-0.49000; -0.06000; 0.02000; 0.02000; -0.60000; 0.00000}
1367947240179	updated	input={-0.49000; -0.07000; -0.02000; -0.02000; -0.60000; 0.00000}; output={-0.49000; -0.07000; 0.02000; 0.02000; -0.60000; 0.00000}
1367947240214	updated	input={-0.49000; -0.07000; -0.02000; -0.02000; -0.60000; 0.00000}; output={-0.49000; -0.07000; 0.02000; 0.02000; -0.60000; 0.00000}
1367947240245	updated	input={-0.49000; -0.09000; -0.02000; -0.02000; -0.60000; 0.00000}; output={-0.49000; -0.09000; 0.02000; 0.02000; -0.60000; 0.00000}
1367947240254	updated	input={-0.49000; -0.09000; -0.02000; -0.02000; -0.60000; 0.00000}; output={-0.49000; -0.09000; 0.02000; 0.02000; -0.60000; 0.00000}
1367947240315	updated	input={-0.49000; -0.11000; -0.02000; -0.02000; -0.60000; 0.00000}; output={-0.49000; -0.11000; 0.02000; 0.02000; -0.60000; 0.00000}
1367947240323	updated	input={-0.49000; -0.11000; -0.02000; -0.02000; -0.60000; 0.00000}; output={-0.49000; -0.11000; 0.02000; 0.02000; -0.60000; 0.00000}
1367947240333	updated	input={-0.49000; -0.12000; -0.02000; -0.02000; -0.60000; 0.00000}; output={-0.49000; -0.12000; 0.02000; 0.02000; -0.60000; 0.00000}
1367947240344	updated	input={-0.49000; -0.12000; -0.02000; -0.02000; -0.60000; 0.00000}; output={-0.49000; -0.12000; 0.02000; 0.02000; -0.60000; 0.00000}
1367947240382	updated	input={-0.49000; -0.13000; -0.02000; -0.02000; -0.60000; 0.00000}; output={-0.49000; -0.13000; 0.02000; 0.02000; -0.60000; 0.00000}
1367947240441	updated	input={-0.49000; -0.15000; -0.02000; -0.02000; -0.60000; 0.00000}; output={-0.49000; -0.15000; 0.02000; 0.02000; -0.60000; 0.00000}
1367947240450	updated	input={-0.49000; -0.15000; -0.02000; -0.02000; -0.60000; 0.00000}; output={-0.49000; -0.15000; 0.02000; 0.02000; -0.60000; 0.00000}
1367947240460	updated	input={-0.49000; -0.15000; -0.02000; -0.02000; -0.60000; 0.00000}; output={-0.49000; -0.15000; 0.02000; 0.02000; -0.60000; 0.00000}
1367947240497	updated	input={-0.49000; -0.16000; -0.02000; -0.02000; -0.60000; 0.00000}; output={-0.49000; -0.16000; 0.02000; 0.02000; -0.60000; 0.00000}
1367947240562	updated	input={-0.49000; -0.18000; -0.02000; -0.02000; -0.60000; 0.00000}; output={-0.49000; -0.18000; 0.02000; 0.02000; -0.60000; 0.00000}
1367947240573	updated	input={-0.49000; -0.19000; -0.02000; -0.02000; -0.60000; 0.00000}; output={-0.49000; -0.19000; 0.02000; 0.02000; -0.60000; 0.00000}
1367947240583	updated	input={-0.49000; -0.19000; -0.02000; -0.02000; -0.60000; 0.00000}; output={-0.49000; -0.19000; 0.02000; 0.02000; -0.60000; 0.00000}
1367947240670	updated	input={-0.49000; -0.22000; -0.02000; -0.02000; -0.60000; 0.00000}; output={-0.49000; -0.22000; 0.02000; 0.02000; -0.60000; 0.00000}
1367947240677	updated	input={-0.49000; -0.22000; -0.02000; -0.01000; -0.60000; 0.00000}; output={-0.49000; -0.22000; 0.02000; 0.01000; -0.60000; 0.00000}
1367947240686	updated	input={-0.49000; -0.22000; -0.02000; -0.01000; -0.60000; 0.00000}; output={-0.49000; -0.22000; 0.02000; 0.01000; -0.60000; 0.00000}
1367947240696	updated	input={-0.49000; -0.23000; -0.02000; -0.01000; -0.60000; 0.00000}; output={-0.49000; -0.23000; 0.02000; 0.01000; -0.60000; 0.00000}
1367947240712	updated	input={-0.49000; -0.23000; -0.02000; -0.01000; -0.60000; 0.00000}; output={-0.49000; -0.23000; 0.02000; 0.01000; -0.60000; 0.00000}
1367947240809	updated	input={-0.49000; -0.26000; -0.02000; -0.01000; -0.60000; 0.00000}; output={-0.49000; -0.26000; 0.02000; 0.01000; -0.60000; 0.00000}
1367947240819	updated	input={-0.49000; -0.26000; -0.02000; -0.01000; -0.60000; 0.00000}; output={-0.49000; -0.26000; 0.02000; 0.01000; -0.60000; 0.00000}
1367947240828	updated	input={-0.49000; -0.27000; -0.02000; -0.01000; -0.60000; 0.00000}; output={-0.49000; -0.27000; 0.02000; 0.01000; -0.60000; 0.00000}
1367947240836	updated	input={-0.49000; -0.27000; -0.02000; -0.01000; -0.60000; 0.00000}; output={-0.49000; -0.27000; 0.02000; 0.01000; -0.60000; 0.00000}
1367947240905	updated	input={-0.49000; -0.28000; -0.02000; -0.01000; -0.60000; 0.00000}; output={-0.49000; -0.28000; 0.02000; 0.01000; -0.60000; 0.00000}
1367947240914	updated	input={-0.49000; -0.28000; -0.02000; -0.01000; -0.60000; 0.00000}; output={-0.49000; -0.28000; 0.02000; 0.01000; -0.60000; 0.00000}
1367947240923	updated	input={-0.49000; -0.28000; -0.02000; -0.01000; -0.59000; 0.00000}; output={-0.49000; -0.28000; 0.02000; 0.01000; -0.59000; 0.00000}
1367947240932	updated	input={-0.49000; -0.30000; -0.02000; -0.01000; -0.59000; 0.00000}; output={-0.49000; -0.30000; 0.02000; 0.01000; -0.59000; 0.00000}
1367947240999	updated	input={-0.49000; -0.30000; -0.02000; -0.01000; -0.59000; 0.00000}; output={-0.49000; -0.30000; 0.02000; 0.01000; -0.59000; 0.00000}
1367947241100	updated	input={-0.49000; -0.30000; -0.02000; 0.00000; -0.59000; 0.00000}; output={-0.49000; -0.30000; 0.02000; 0.00000; -0.59000; 0.00000}
1367947241191	updated	input={-0.49000; -0.30000; -0.02000; 0.02000; -0.59000; 0.00000}; output={-0.49000; -0.30000; 0.02000; -0.02000; -0.59000; 0.00000}
1367947241199	updated	input={-0.49000; -0.31000; -0.02000; 0.02000; -0.59000; 0.00000}; output={-0.49000; -0.31000; 0.02000; -0.02000; -0.59000; 0.00000}
1367947241207	updated	input={-0.49000; -0.31000; -0.02000; 0.03000; -0.59000; 0.00000}; output={-0.49000; -0.31000; 0.02000; -0.03000; -0.59000; 0.00000}
1367947241216	updated	input={-0.49000; -0.31000; -0.02000; 0.03000; -0.57000; 0.00000}; output={-0.49000; -0.31000; 0.02000; -0.03000; -0.57000; 0.00000}
1367947241310	updated	input={-0.49000; -0.31000; -0.02000; 0.06000; -0.57000; 0.00000}; output={-0.49000; -0.31000; 0.02000; -0.06000; -0.57000; 0.00000}
1367947241321	updated	input={-0.49000; -0.31000; -0.02000; 0.06000; -0.57000; 0.00000}; output={-0.49000; -0.31000; 0.02000; -0.06000; -0.57000; 0.00000}
1367947241331	updated	input={-0.49000; -0.31000; -0.02000; 0.06000; -0.57000; 0.00000}; output={-0.49000; -0.31000; 0.02000; -0.06000; -0.57000; 0.00000}
1367947241339	updated	input={-0.49000; -0.31000; -0.02000; 0.07000; -0.57000; 0.00000}; output={-0.49000; -0.31000; 0.02000; -0.07000; -0.57000; 0.00000}
1367947241437	updated	input={-0.49000; -0.32000; -0.02000; 0.07000; -0.57000; 0.00000}; output={-0.49000; -0.32000; 0.02000; -0.07000; -0.57000; 0.00000}
1367947241451	updated	input={-0.49000; -0.32000; -0.02000; 0.10000; -0.57000; 0.00000}; output={-0.49000; -0.32000; 0.02000; -0.10000; -0.57000; 0.00000}
1367947241460	updated	input={-0.49000; -0.32000; -0.02000; 0.11000; -0.57000; 0.00000}; output={-0.49000; -0.32000; 0.02000; -0.11000; -0.57000; 0.00000}
1367947241472	updated	input={-0.49000; -0.32000; -0.02000; 0.11000; -0.56000; 0.00000}; output={-0.49000; -0.32000; 0.02000; -0.11000; -0.56000; 0.00000}
1367947241490	updated	input={-0.49000; -0.32000; -0.02000; 0.11000; -0.56000; 0.00000}; output={-0.49000; -0.32000; 0.02000; -0.11000; -0.56000; 0.00000}
1367947241501	updated	input={-0.49000; -0.32000; -0.02000; 0.12000; -0.56000; 0.00000}; output={-0.49000; -0.32000; 0.02000; -0.12000; -0.56000; 0.00000}
1367947241599	updated	input={-0.49000; -0.32000; -0.02000; 0.15000; -0.56000; 0.00000}; output={-0.49000; -0.32000; 0.02000; -0.15000; -0.56000; 0.00000}
1367947241609	updated	input={-0.49000; -0.32000; -0.02000; 0.15000; -0.56000; 0.00000}; output={-0.49000; -0.32000; 0.02000; -0.15000; -0.56000; 0.00000}
1367947241619	updated	input={-0.49000; -0.33000; -0.02000; 0.15000; -0.56000; 0.00000}; output={-0.49000; -0.33000; 0.02000; -0.15000; -0.56000; 0.00000}
1367947241635	updated	input={-0.49000; -0.33000; -0.02000; 0.16000; -0.56000; 0.00000}; output={-0.49000; -0.33000; 0.02000; -0.16000; -0.56000; 0.00000}
1367947241646	updated	input={-0.49000; -0.33000; -0.02000; 0.16000; -0.56000; 0.00000}; output={-0.49000; -0.33000; 0.02000; -0.16000; -0.56000; 0.00000}
1367947241656	updated	input={-0.49000; -0.33000; -0.02000; 0.17000; -0.56000; 0.00000}; output={-0.49000; -0.33000; 0.02000; -0.17000; -0.56000; 0.00000}
1367947241748	updated	input={-0.49000; -0.33000; -0.02000; 0.17000; -0.56000; 0.00000}; output={-0.49000; -0.33000; 0.02000; -0.17000; -0.56000; 0.00000}
1367947241757	updated	input={-0.49000; -0.33000; -0.02000; 0.17000; -0.56000; 0.00000}; output={-0.49000; -0.33000; 0.02000; -0.17000; -0.56000; 0.00000}
1367947241765	updated	input={-0.49000; -0.33000; -0.02000; 0.17000; -0.56000; 0.00000}; output={-0.49000; -0.33000; 0.02000; -0.17000; -0.56000; 0.00000}
1367947241799	updated	input={-0.49000; -0.34000; -0.02000; 0.17000; -0.56000; 0.00000}; output={-0.49000; -0.34000; 0.02000; -0.17000; -0.56000; 0.00000}
1367947241910	updated	input={-0.49000; -0.35000; -0.02000; 0.17000; -0.56000; 0.00000}; output={-0.49000; -0.35000; 0.02000; -0.17000; -0.56000; 0.00000}
1367947242020	updated	input={-0.49000; -0.35000; -0.02000; 0.18000; -0.56000; 0.00000}; output={-0.49000; -0.35000; 0.02000; -0.18000; -0.56000; 0.00000}
1367947242108	updated	input={-0.49000; -0.36000; -0.02000; 0.18000; -0.56000; 0.00000}; output={-0.49000; -0.36000; 0.02000; -0.18000; -0.56000; 0.00000}
1367947242223	updated	input={-0.49000; -0.36000; -0.02000; 0.19000; -0.56000; 0.00000}; output={-0.49000; -0.36000; 0.02000; -0.19000; -0.56000; 0.00000}
1367947242437	updated	input={-0.49000; -0.36000; -0.02000; 0.20000; -0.56000; 0.00000}; output={-0.49000; -0.36000; 0.02000; -0.20000; -0.56000; 0.00000}
1367947242616	updated	input={-0.49000; -0.36000; -0.02000; 0.21000; -0.56000; 0.00000}; output={-0.49000; -0.36000; 0.02000; -0.21000; -0.56000; 0.00000}
1367947242793	updated	input={-0.49000; -0.36000; -0.02000; 0.22000; -0.56000; 0.00000}; output={-0.49000; -0.36000; 0.02000; -0.22000; -0.56000; 0.00000}
1367947242900	updated	input={-0.50000; -0.36000; -0.02000; 0.22000; -0.56000; 0.00000}; output={-0.50000; -0.36000; 0.02000; -0.22000; -0.56000; 0.00000}
1367947242994	updated	input={-0.50000; -0.36000; -0.02000; 0.23000; -0.56000; 0.00000}; output={-0.50000; -0.36000; 0.02000; -0.23000; -0.56000; 0.00000}
1367947243365	updated	input={-0.51000; -0.36000; -0.02000; 0.23000; -0.56000; 0.00000}; output={-0.51000; -0.36000; 0.02000; -0.23000; -0.56000; 0.00000}
1367947243438	updated	input={-0.53000; -0.36000; -0.02000; 0.23000; -0.56000; 0.00000}; output={-0.53000; -0.36000; 0.02000; -0.23000; -0.56000; 0.00000}
1367947243448	updated	input={-0.53000; -0.36000; -0.02000; 0.23000; -0.56000; 0.00000}; output={-0.53000; -0.36000; 0.02000; -0.23000; -0.56000; 0.00000}
1367947243533	updated	input={-0.56000; -0.36000; -0.02000; 0.23000; -0.56000; 0.00000}; output={-0.56000; -0.36000; 0.02000; -0.23000; -0.56000; 0.00000}
1367947243541	updated	input={-0.56000; -0.36000; -0.02000; 0.23000; -0.56000; 0.00000}; output={-0.56000; -0.36000; 0.02000; -0.23000; -0.56000; 0.00000}
1367947243549	updated	input={-0.56000; -0.36000; -0.02000; 0.25000; -0.56000; 0.00000}; output={-0.56000; -0.36000; 0.02000; -0.25000; -0.56000; 0.00000}
1367947243558	updated	input={-0.56000; -0.36000; -0.02000; 0.25000; -0.56000; 0.00000}; output={-0.56000; -0.36000; 0.02000; -0.25000; -0.56000; 0.00000}
1367947243632	updated	input={-0.56000; -0.36000; -0.02000; 0.25000; -0.56000; 0.00000}; output={-0.56000; -0.36000; 0.02000; -0.25000; -0.56000; 0.00000}
1367947243657	updated	input={-0.59000; -0.36000; -0.02000; 0.25000; -0.56000; 0.00000}; output={-0.59000; -0.36000; 0.02000; -0.25000; -0.56000; 0.00000}
1367947243739	updated	input={-0.59000; -0.36000; -0.02000; 0.31000; -0.56000; 0.00000}; output={-0.59000; -0.36000; 0.02000; -0.31000; -0.56000; 0.00000}
1367947243748	updated	input={-0.62000; -0.36000; -0.02000; 0.31000; -0.56000; 0.00000}; output={-0.62000; -0.36000; 0.02000; -0.31000; -0.56000; 0.00000}
1367947243757	updated	input={-0.62000; -0.36000; -0.02000; 0.31000; -0.56000; 0.00000}; output={-0.62000; -0.36000; 0.02000; -0.31000; -0.56000; 0.00000}
1367947243771	updated	input={-0.63000; -0.36000; -0.02000; 0.31000; -0.56000; 0.00000}; output={-0.63000; -0.36000; 0.02000; -0.31000; -0.56000; 0.00000}
1367947243794	updated	input={-0.63000; -0.36000; -0.02000; 0.31000; -0.56000; 0.00000}; output={-0.63000; -0.36000; 0.02000; -0.31000; -0.56000; 0.00000}
1367947243850	updated	input={-0.65000; -0.36000; -0.02000; 0.31000; -0.56000; 0.00000}; output={-0.65000; -0.36000; 0.02000; -0.31000; -0.56000; 0.00000}
1367947243876	updated	input={-0.65000; -0.36000; -0.02000; 0.35000; -0.56000; 0.00000}; output={-0.65000; -0.36000; 0.02000; -0.35000; -0.56000; 0.00000}
1367947243912	updated	input={-0.66000; -0.36000; -0.02000; 0.35000; -0.56000; 0.00000}; output={-0.66000; -0.36000; 0.02000; -0.35000; -0.56000; 0.00000}
1367947243936	updated	input={-0.66000; -0.36000; -0.02000; 0.37000; -0.56000; 0.00000}; output={-0.66000; -0.36000; 0.02000; -0.37000; -0.56000; 0.00000}
1367947243944	updated	input={-0.68000; -0.36000; -0.02000; 0.37000; -0.56000; 0.00000}; output={-0.68000; -0.36000; 0.02000; -0.37000; -0.56000; 0.00000}
1367947243954	updated	input={-0.68000; -0.36000; -0.02000; 0.37000; -0.56000; 0.00000}; output={-0.68000; -0.36000; 0.02000; -0.37000; -0.56000; 0.00000}
1367947244034	updated	input={-0.70000; -0.36000; -0.02000; 0.37000; -0.56000; 0.00000}; output={-0.70000; -0.36000; 0.02000; -0.37000; -0.56000; 0.00000}
1367947244070	updated	input={-0.70000; -0.36000; -0.02000; 0.39000; -0.56000; 0.00000}; output={-0.70000; -0.36000; 0.02000; -0.39000; -0.56000; 0.00000}
1367947244079	updated	input={-0.71000; -0.36000; -0.02000; 0.39000; -0.56000; 0.00000}; output={-0.71000; -0.36000; 0.02000; -0.39000; -0.56000; 0.00000}
1367947244092	updated	input={-0.71000; -0.36000; -0.02000; 0.39000; -0.56000; 0.00000}; output={-0.71000; -0.36000; 0.02000; -0.39000; -0.56000; 0.00000}
1367947244101	updated	input={-0.73000; -0.36000; -0.02000; 0.39000; -0.56000; 0.00000}; output={-0.73000; -0.36000; 0.02000; -0.39000; -0.56000; 0.00000}
1367947244109	updated	input={-0.73000; -0.36000; -0.02000; 0.39000; -0.56000; 0.00000}; output={-0.73000; -0.36000; 0.02000; -0.39000; -0.56000; 0.00000}
1367947244125	updated	input={-0.74000; -0.36000; -0.02000; 0.39000; -0.56000; 0.00000}; output={-0.74000; -0.36000; 0.02000; -0.39000; -0.56000; 0.00000}
1367947244140	updated	input={-0.74000; -0.36000; -0.02000; 0.39000; -0.56000; 0.00000}; output={-0.74000; -0.36000; 0.02000; -0.39000; -0.56000; 0.00000}
1367947244151	updated	input={-0.74000; -0.36000; -0.02000; 0.39000; -0.56000; 0.00000}; output={-0.74000; -0.36000; 0.02000; -0.39000; -0.56000; 0.00000}
1367947244175	updated	input={-0.74000; -0.36000; -0.02000; 0.39000; -0.56000; 0.00000}; output={-0.74000; -0.36000; 0.02000; -0.39000; -0.56000; 0.00000}
1367947244186	updated	input={-0.76000; -0.36000; -0.02000; 0.39000; -0.56000; 0.00000}; output={-0.76000; -0.36000; 0.02000; -0.39000; -0.56000; 0.00000}
1367947244205	updated	input={-0.76000; -0.36000; -0.02000; 0.39000; -0.56000; 0.00000}; output={-0.76000; -0.36000; 0.02000; -0.39000; -0.56000; 0.00000}
1367947244255	updated	input={-0.78000; -0.36000; -0.02000; 0.39000; -0.56000; 0.00000}; output={-0.78000; -0.36000; 0.02000; -0.39000; -0.56000; 0.00000}
1367947244265	updated	input={-0.78000; -0.36000; -0.02000; 0.39000; -0.56000; 0.00000}; output={-0.78000; -0.36000; 0.02000; -0.39000; -0.56000; 0.00000}
1367947244280	updated	input={-0.78000; -0.36000; -0.02000; 0.39000; -0.56000; 0.00000}; output={-0.78000; -0.36000; 0.02000; -0.39000; -0.56000; 0.00000}
1367947244315	updated	input={-0.78000; -0.36000; -0.02000; 0.39000; -0.56000; 0.00000}; output={-0.78000; -0.36000; 0.02000; -0.39000; -0.56000; 0.00000}
1367947244405	updated	input={-0.82000; -0.36000; -0.02000; 0.39000; -0.56000; 0.00000}; output={-0.82000; -0.36000; 0.02000; -0.39000; -0.56000; 0.00000}
1367947244429	updated	input={-0.83000; -0.36000; -0.02000; 0.39000; -0.56000; 0.00000}; output={-0.83000; -0.36000; 0.02000; -0.39000; -0.56000; 0.00000}
1367947244442	updated	input={-0.83000; -0.36000; -0.02000; 0.39000; -0.56000; 0.00000}; output={-0.83000; -0.36000; 0.02000; -0.39000; -0.56000; 0.00000}
1367947244465	updated	input={-0.83000; -0.36000; -0.02000; 0.39000; -0.56000; 0.00000}; output={-0.83000; -0.36000; 0.02000; -0.39000; -0.56000; 0.00000}
1367947244477	updated	input={-0.84000; -0.36000; -0.02000; 0.39000; -0.56000; 0.00000}; output={-0.84000; -0.36000; 0.02000; -0.39000; -0.56000; 0.00000}
1367947244516	updated	input={-0.85000; -0.36000; -0.02000; 0.39000; -0.56000; 0.00000}; output={-0.85000; -0.36000; 0.02000; -0.39000; -0.56000; 0.00000}
1367947244534	updated	input={-0.86000; -0.36000; -0.02000; 0.39000; -0.56000; 0.00000}; output={-0.86000; -0.36000; 0.02000; -0.39000; -0.56000; 0.00000}
1367947244557	updated	input={-0.87000; -0.36000; -0.02000; 0.39000; -0.56000; 0.00000}; output={-0.87000; -0.36000; 0.02000; -0.39000; -0.56000; 0.00000}
1367947244573	updated	input={-0.87000; -0.36000; -0.02000; 0.39000; -0.56000; 0.00000}; output={-0.87000; -0.36000; 0.02000; -0.39000; -0.56000; 0.00000}
1367947244586	updated	input={-0.88000; -0.36000; -0.02000; 0.39000; -0.56000; 0.00000}; output={-0.88000; -0.36000; 0.02000; -0.39000; -0.56000; 0.00000}
1367947244598	updated	input={-0.88000; -0.36000; -0.02000; 0.39000; -0.56000; 0.00000}; output={-0.88000; -0.36000; 0.02000; -0.39000; -0.56000; 0.00000}
1367947244614	updated	input={-0.88000; -0.36000; -0.02000; 0.41000; -0.56000; 0.00000}; output={-0.88000; -0.36000; 0.02000; -0.41000; -0.56000; 0.00000}
1367947244639	updated	input={-0.89000; -0.36000; -0.02000; 0.41000; -0.56000; 0.00000}; output={-0.89000; -0.36000; 0.02000; -0.41000; -0.56000; 0.00000}
1367947244776	updated	input={-0.91000; -0.36000; -0.02000; 0.41000; -0.56000; 0.00000}; output={-0.91000; -0.36000; 0.02000; -0.41000; -0.56000; 0.00000}
1367947244787	updated	input={-0.91000; -0.36000; -0.02000; 0.41000; -0.56000; 0.00000}; output={-0.91000; -0.36000; 0.02000; -0.41000; -0.56000; 0.00000}
1367947244801	updated	input={-0.91000; -0.36000; -0.02000; 0.41000; -0.56000; 0.00000}; output={-0.91000; -0.36000; 0.02000; -0.41000; -0.56000; 0.00000}
1367947244834	updated	input={-0.91000; -0.36000; -0.02000; 0.41000; -0.56000; 0.00000}; output={-0.91000; -0.36000; 0.02000; -0.41000; -0.56000; 0.00000}
1367947244845	updated	input={-0.91000; -0.36000; -0.02000; 0.41000; -0.56000; 0.00000}; output={-0.91000; -0.36000; 0.02000; -0.41000; -0.56000; 0.00000}
1367947244858	updated	input={-0.91000; -0.36000; -0.02000; 0.41000; -0.56000; 0.00000}; output={-0.91000; -0.36000; 0.02000; -0.41000; -0.56000; 0.00000}
1367947244870	updated	input={-0.91000; -0.36000; -0.02000; 0.42000; -0.56000; 0.00000}; output={-0.91000; -0.36000; 0.02000; -0.42000; -0.56000; 0.00000}
1367947244883	updated	input={-0.91000; -0.36000; -0.02000; 0.42000; -0.56000; 0.00000}; output={-0.91000; -0.36000; 0.02000; -0.42000; -0.56000; 0.00000}
1367947244896	updated	input={-0.91000; -0.36000; -0.02000; 0.42000; -0.56000; 0.00000}; output={-0.91000; -0.36000; 0.02000; -0.42000; -0.56000; 0.00000}
1367947244907	updated	input={-0.91000; -0.36000; -0.02000; 0.42000; -0.56000; 0.00000}; output={-0.91000; -0.36000; 0.02000; -0.42000; -0.56000; 0.00000}
1367947245007	updated	input={-0.91000; -0.36000; -0.02000; 0.43000; -0.56000; 0.00000}; output={-0.91000; -0.36000; 0.02000; -0.43000; -0.56000; 0.00000}
1367947245021	updated	input={-0.92000; -0.36000; -0.02000; 0.43000; -0.56000; 0.00000}; output={-0.92000; -0.36000; 0.02000; -0.43000; -0.56000; 0.00000}
1367947245032	updated	input={-0.92000; -0.36000; -0.02000; 0.43000; -0.56000; 0.00000}; output={-0.92000; -0.36000; 0.02000; -0.43000; -0.56000; 0.00000}
1367947245045	updated	input={-0.92000; -0.36000; -0.02000; 0.43000; -0.56000; -0.01000}; output={-0.92000; -0.36000; 0.02000; -0.43000; -0.56000; -0.01000}
1367947245273	updated	input={-0.92000; -0.36000; -0.02000; 0.43000; -0.56000; -0.02000}; output={-0.92000; -0.36000; 0.02000; -0.43000; -0.56000; -0.02000}
1367947245470	updated	input={-0.92000; -0.36000; -0.02000; 0.43000; -0.56000; -0.03000}; output={-0.92000; -0.36000; 0.02000; -0.43000; -0.56000; -0.03000}
1367947246538	updated	input={-0.92000; -0.36000; -0.02000; 0.43000; -0.56000; -0.23000}; output={-0.92000; -0.36000; 0.02000; -0.43000; -0.56000; -0.23000}
1367947246987	updated	input={-0.92000; -0.36000; -0.02000; 0.43000; -0.56000; -0.43000}; output={-0.92000; -0.36000; 0.02000; -0.43000; -0.56000; -0.43000}
1367947247338	updated	input={-0.92000; -0.36000; -0.02000; 0.43000; -0.56000; -0.63000}; output={-0.92000; -0.36000; 0.02000; -0.43000; -0.56000; -0.63000}
1367947247691	updated	input={-0.92000; -0.36000; -0.02000; 0.43000; -0.56000; -0.83000}; output={-0.92000; -0.36000; 0.02000; -0.43000; -0.56000; -0.83000}
1367947247791	updated	input={-0.92000; -0.36000; -0.01000; 0.43000; -0.56000; -0.83000}; output={-0.92000; -0.36000; 0.01000; -0.43000; -0.56000; -0.83000}
1367947248107	updated	input={-0.92000; -0.36000; 0.00000; 0.43000; -0.56000; -0.83000}; output={-0.92000; -0.36000; 0.00000; -0.43000; -0.56000; -0.83000}
1367947248642	updated	input={-0.92000; -0.36000; 0.01000; 0.43000; -0.56000; -0.83000}; output={-0.92000; -0.36000; -0.01000; -0.43000; -0.56000; -0.83000}
1367947248723	updated	input={-0.92000; -0.36000; 0.02000; 0.43000; -0.56000; -0.83000}; output={-0.92000; -0.36000; -0.02000; -0.43000; -0.56000; -0.83000}
1367947248845	updated	input={-0.92000; -0.36000; 0.07000; 0.43000; -0.56000; -0.83000}; output={-0.92000; -0.36000; -0.07000; -0.43000; -0.56000; -0.83000}
1367947248857	updated	input={-0.92000; -0.36000; 0.07000; 0.43000; -0.56000; -0.83000}; output={-0.92000; -0.36000; -0.07000; -0.43000; -0.56000; -0.83000}
1367947248880	updated	input={-0.92000; -0.36000; 0.08000; 0.43000; -0.56000; -0.83000}; output={-0.92000; -0.36000; -0.08000; -0.43000; -0.56000; -0.83000}
1367947248908	updated	input={-0.92000; -0.36000; 0.09000; 0.43000; -0.56000; -0.83000}; output={-0.92000; -0.36000; -0.09000; -0.43000; -0.56000; -0.83000}
1367947248922	updated	input={-0.92000; -0.36000; 0.09000; 0.43000; -0.56000; -0.83000}; output={-0.92000; -0.36000; -0.09000; -0.43000; -0.56000; -0.83000}
1367947249035	updated	input={-0.92000; -0.36000; 0.13000; 0.43000; -0.56000; -0.83000}; output={-0.92000; -0.36000; -0.13000; -0.43000; -0.56000; -0.83000}
1367947249046	updated	input={-0.92000; -0.36000; 0.13000; 0.43000; -0.56000; -0.83000}; output={-0.92000; -0.36000; -0.13000; -0.43000; -0.56000; -0.83000}
1367947249058	updated	input={-0.92000; -0.36000; 0.13000; 0.43000; -0.56000; -0.83000}; output={-0.92000; -0.36000; -0.13000; -0.43000; -0.56000; -0.83000}
1367947249071	updated	input={-0.92000; -0.36000; 0.14000; 0.43000; -0.56000; -0.83000}; output={-0.92000; -0.36000; -0.14000; -0.43000; -0.56000; -0.83000}
1367947249083	updated	input={-0.92000; -0.36000; 0.14000; 0.43000; -0.56000; -0.83000}; output={-0.92000; -0.36000; -0.14000; -0.43000; -0.56000; -0.83000}
1367947249095	updated	input={-0.92000; -0.36000; 0.14000; 0.43000; -0.56000; -0.83000}; output={-0.92000; -0.36000; -0.14000; -0.43000; -0.56000; -0.83000}
1367947249216	updated	input={-0.92000; -0.36000; 0.18000; 0.43000; -0.56000; -0.83000}; output={-0.92000; -0.36000; -0.18000; -0.43000; -0.56000; -0.83000}
1367947249227	updated	input={-0.92000; -0.36000; 0.18000; 0.43000; -0.56000; -0.83000}; output={-0.92000; -0.36000; -0.18000; -0.43000; -0.56000; -0.83000}
1367947249239	updated	input={-0.92000; -0.36000; 0.19000; 0.43000; -0.56000; -0.83000}; output={-0.92000; -0.36000; -0.19000; -0.43000; -0.56000; -0.83000}
1367947249252	updated	input={-0.92000; -0.36000; 0.19000; 0.43000; -0.56000; -0.83000}; output={-0.92000; -0.36000; -0.19000; -0.43000; -0.56000; -0.83000}
1367947249282	updated	input={-0.92000; -0.36000; 0.20000; 0.43000; -0.56000; -0.83000}; output={-0.92000; -0.36000; -0.20000; -0.43000; -0.56000; -0.83000}
1367947249405	updated	input={-0.92000; -0.36000; 0.24000; 0.43000; -0.56000; -0.83000}; output={-0.92000; -0.36000; -0.24000; -0.43000; -0.56000; -0.83000}
1367947249415	updated	input={-0.92000; -0.36000; 0.24000; 0.43000; -0.56000; -0.83000}; output={-0.92000; -0.36000; -0.24000; -0.43000; -0.56000; -0.83000}
1367947249427	updated	input={-0.92000; -0.36000; 0.25000; 0.43000; -0.56000; -0.83000}; output={-0.92000; -0.36000; -0.25000; -0.43000; -0.56000; -0.83000}
1367947249439	updated	input={-0.92000; -0.36000; 0.25000; 0.43000; -0.56000; -0.83000}; output={-0.92000; -0.36000; -0.25000; -0.43000; -0.56000; -0.83000}
1367947249451	updated	input={-0.92000; -0.36000; 0.25000; 0.43000; -0.56000; -0.83000}; output={-0.92000; -0.36000; -0.25000; -0.43000; -0.56000; -0.83000}
1367947249464	updated	input={-0.92000; -0.36000; 0.26000; 0.43000; -0.56000; -0.83000}; output={-0.92000; -0.36000; -0.26000; -0.43000; -0.56000; -0.83000}
1367947249566	updated	input={-0.92000; -0.36000; 0.28000; 0.43000; -0.56000; -0.83000}; output={-0.92000; -0.36000; -0.28000; -0.43000; -0.56000; -0.83000}
1367947249578	updated	input={-0.92000; -0.36000; 0.28000; 0.43000; -0.56000; -0.83000}; output={-0.92000; -0.36000; -0.28000; -0.43000; -0.56000; -0.83000}
1367947249604	updated	input={-0.92000; -0.36000; 0.28000; 0.43000; -0.56000; -0.83000}; output={-0.92000; -0.36000; -0.28000; -0.43000; -0.56000; -0.83000}
1367947249652	updated	input={-0.92000; -0.36000; 0.31000; 0.43000; -0.56000; -0.83000}; output={-0.92000; -0.36000; -0.31000; -0.43000; -0.56000; -0.83000}
1367947249686	updated	input={-0.92000; -0.36000; 0.33000; 0.43000; -0.56000; -0.83000}; output={-0.92000; -0.36000; -0.33000; -0.43000; -0.56000; -0.83000}
1367947249813	updated	input={-0.92000; -0.36000; 0.33000; 0.43000; -0.56000; -0.83000}; output={-0.92000; -0.36000; -0.33000; -0.43000; -0.56000; -0.83000}
1367947249850	updated	input={-0.92000; -0.36000; 0.38000; 0.43000; -0.56000; -0.83000}; output={-0.92000; -0.36000; -0.38000; -0.43000; -0.56000; -0.83000}
1367947249871	updated	input={-0.92000; -0.36000; 0.38000; 0.43000; -0.56000; -0.83000}; output={-0.92000; -0.36000; -0.38000; -0.43000; -0.56000; -0.83000}
1367947249891	updated	input={-0.92000; -0.36000; 0.39000; 0.43000; -0.56000; -0.83000}; output={-0.92000; -0.36000; -0.39000; -0.43000; -0.56000; -0.83000}
1367947250062	updated	input={-0.92000; -0.36000; 0.44000; 0.43000; -0.56000; -0.83000}; output={-0.92000; -0.36000; -0.44000; -0.43000; -0.56000; -0.83000}
1367947250118	updated	input={-0.92000; -0.36000; 0.44000; 0.43000; -0.56000; -0.83000}; output={-0.92000; -0.36000; -0.44000; -0.43000; -0.56000; -0.83000}
1367947250162	updated	input={-0.92000; -0.36000; 0.45000; 0.43000; -0.56000; -0.83000}; output={-0.92000; -0.36000; -0.45000; -0.43000; -0.56000; -0.83000}
1367947250173	updated	input={-0.92000; -0.36000; 0.45000; 0.43000; -0.56000; -0.83000}; output={-0.92000; -0.36000; -0.45000; -0.43000; -0.56000; -0.83000}
1367947250192	updated	input={-0.92000; -0.36000; 0.45000; 0.43000; -0.56000; -0.83000}; output={-0.92000; -0.36000; -0.45000; -0.43000; -0.56000; -0.83000}
1367947250207	updated	input={-0.92000; -0.36000; 0.45000; 0.43000; -0.56000; -0.83000}; output={-0.92000; -0.36000; -0.45000; -0.43000; -0.56000; -0.83000}
1367947250248	updated	input={-0.92000; -0.36000; 0.45000; 0.43000; -0.56000; -0.83000}; output={-0.92000; -0.36000; -0.45000; -0.43000; -0.56000; -0.83000}
1367947250288	updated	input={-0.92000; -0.36000; 0.45000; 0.43000; -0.56000; -0.83000}; output={-0.92000; -0.36000; -0.45000; -0.43000; -0.56000; -0.83000}
1367947250333	updated	input={-0.92000; -0.36000; 0.46000; 0.43000; -0.56000; -0.83000}; output={-0.92000; -0.36000; -0.46000; -0.43000; -0.56000; -0.83000}
1367947250354	updated	input={-0.92000; -0.36000; 0.46000; 0.43000; -0.56000; -0.83000}; output={-0.92000; -0.36000; -0.46000; -0.43000; -0.56000; -0.83000}
1367947250374	updated	input={-0.92000; -0.36000; 0.46000; 0.43000; -0.56000; -0.83000}; output={-0.92000; -0.36000; -0.46000; -0.43000; -0.56000; -0.83000}
1367947250536	updated	input={-0.92000; -0.36000; 0.46000; 0.43000; -0.56000; -0.83000}; output={-0.92000; -0.36000; -0.46000; -0.43000; -0.56000; -0.83000}
1367947250614	updated	input={-0.92000; -0.36000; 0.46000; 0.43000; -0.56000; -0.83000}; output={-0.92000; -0.36000; -0.46000; -0.43000; -0.56000; -0.83000}
1367947250837	updated	input={-0.92000; -0.36000; 0.47000; 0.43000; -0.56000; -0.83000}; output={-0.92000; -0.36000; -0.47000; -0.43000; -0.56000; -0.83000}
1367947250975	updated	input={-0.92000; -0.36000; 0.50000; 0.43000; -0.56000; -0.83000}; output={-0.92000; -0.36000; -0.50000; -0.43000; -0.56000; -0.83000}
1367947250992	updated	input={-0.92000; -0.36000; 0.51000; 0.43000; -0.56000; -0.83000}; output={-0.92000; -0.36000; -0.51000; -0.43000; -0.56000; -0.83000}
1367947251006	updated	input={-0.92000; -0.36000; 0.51000; 0.43000; -0.56000; -0.83000}; output={-0.92000; -0.36000; -0.51000; -0.43000; -0.56000; -0.83000}
1367947251131	updated	input={-0.92000; -0.36000; 0.54000; 0.43000; -0.56000; -0.83000}; output={-0.92000; -0.36000; -0.54000; -0.43000; -0.56000; -0.83000}
1367947251149	updated	input={-0.92000; -0.36000; 0.56000; 0.43000; -0.56000; -0.83000}; output={-0.92000; -0.36000; -0.56000; -0.43000; -0.56000; -0.83000}
1367947251160	updated	input={-0.92000; -0.36000; 0.56000; 0.43000; -0.56000; -0.83000}; output={-0.92000; -0.36000; -0.56000; -0.43000; -0.56000; -0.83000}
1367947251171	updated	input={-0.92000; -0.36000; 0.56000; 0.43000; -0.56000; -0.83000}; output={-0.92000; -0.36000; -0.56000; -0.43000; -0.56000; -0.83000}
1367947251277	updated	input={-0.92000; -0.36000; 0.60000; 0.43000; -0.56000; -0.83000}; output={-0.92000; -0.36000; -0.60000; -0.43000; -0.56000; -0.83000}
1367947251289	updated	input={-0.92000; -0.36000; 0.61000; 0.43000; -0.56000; -0.83000}; output={-0.92000; -0.36000; -0.61000; -0.43000; -0.56000; -0.83000}
1367947251303	updated	input={-0.92000; -0.36000; 0.61000; 0.43000; -0.56000; -0.83000}; output={-0.92000; -0.36000; -0.61000; -0.43000; -0.56000; -0.83000}
1367947251317	updated	input={-0.92000; -0.36000; 0.62000; 0.43000; -0.56000; -0.83000}; output={-0.92000; -0.36000; -0.62000; -0.43000; -0.56000; -0.83000}
1367947251333	updated	input={-0.92000; -0.36000; 0.62000; 0.43000; -0.56000; -0.83000}; output={-0.92000; -0.36000; -0.62000; -0.43000; -0.56000; -0.83000}
1367947251344	updated	input={-0.92000; -0.36000; 0.62000; 0.43000; -0.56000; -0.83000}; output={-0.92000; -0.36000; -0.62000; -0.43000; -0.56000; -0.83000}
1367947251453	updated	input={-0.92000; -0.36000; 0.66000; 0.43000; -0.56000; -0.83000}; output={-0.92000; -0.36000; -0.66000; -0.43000; -0.56000; -0.83000}
1367947251474	updated	input={-0.92000; -0.36000; 0.66000; 0.43000; -0.56000; -0.83000}; output={-0.92000; -0.36000; -0.66000; -0.43000; -0.56000; -0.83000}
1367947251486	updated	input={-0.92000; -0.36000; 0.67000; 0.43000; -0.56000; -0.83000}; output={-0.92000; -0.36000; -0.67000; -0.43000; -0.56000; -0.83000}
1367947251501	updated	input={-0.92000; -0.36000; 0.67000; 0.43000; -0.56000; -0.83000}; output={-0.92000; -0.36000; -0.67000; -0.43000; -0.56000; -0.83000}
1367947251526	updated	input={-0.92000; -0.36000; 0.68000; 0.43000; -0.56000; -0.83000}; output={-0.92000; -0.36000; -0.68000; -0.43000; -0.56000; -0.83000}
1367947251546	updated	input={-0.92000; -0.36000; 0.69000; 0.43000; -0.56000; -0.83000}; output={-0.92000; -0.36000; -0.69000; -0.43000; -0.56000; -0.83000}
1367947251672	updated	input={-0.92000; -0.36000; 0.72000; 0.43000; -0.56000; -0.83000}; output={-0.92000; -0.36000; -0.72000; -0.43000; -0.56000; -0.83000}
1367947251683	updated	input={-0.92000; -0.36000; 0.73000; 0.43000; -0.56000; -0.83000}; output={-0.92000; -0.36000; -0.73000; -0.43000; -0.56000; -0.83000}
1367947251694	updated	input={-0.92000; -0.36000; 0.73000; 0.43000; -0.56000; -0.83000}; output={-0.92000; -0.36000; -0.73000; -0.43000; -0.56000; -0.83000}
1367947251705	updated	input={-0.92000; -0.36000; 0.73000; 0.43000; -0.56000; -0.83000}; output={-0.92000; -0.36000; -0.73000; -0.43000; -0.56000; -0.83000}
1367947251718	updated	input={-0.92000; -0.36000; 0.73000; 0.43000; -0.56000; -0.83000}; output={-0.92000; -0.36000; -0.73000; -0.43000; -0.56000; -0.83000}
1367947251729	updated	input={-0.92000; -0.36000; 0.73000; 0.43000; -0.56000; -0.83000}; output={-0.92000; -0.36000; -0.73000; -0.43000; -0.56000; -0.83000}
1367947251864	updated	input={-0.92000; -0.36000; 0.73000; 0.43000; -0.56000; -0.83000}; output={-0.92000; -0.36000; -0.73000; -0.43000; -0.56000; -0.83000}
1367947251989	updated	input={-0.92000; -0.36000; 0.74000; 0.43000; -0.56000; -0.83000}; output={-0.92000; -0.36000; -0.74000; -0.43000; -0.56000; -0.83000}
1367947252118	updated	input={-0.92000; -0.36000; 0.75000; 0.43000; -0.56000; -0.83000}; output={-0.92000; -0.36000; -0.75000; -0.43000; -0.56000; -0.83000}
1367947252282	updated	input={-0.92000; -0.36000; 0.76000; 0.43000; -0.56000; -0.83000}; output={-0.92000; -0.36000; -0.76000; -0.43000; -0.56000; -0.83000}
1367947252449	updated	input={-0.92000; -0.36000; 0.77000; 0.43000; -0.56000; -0.83000}; output={-0.92000; -0.36000; -0.77000; -0.43000; -0.56000; -0.83000}
1367947252635	updated	input={-0.92000; -0.36000; 0.78000; 0.43000; -0.56000; -0.83000}; output={-0.92000; -0.36000; -0.78000; -0.43000; -0.56000; -0.83000}
1367947252834	updated	input={-0.92000; -0.36000; 0.79000; 0.43000; -0.56000; -0.83000}; output={-0.92000; -0.36000; -0.79000; -0.43000; -0.56000; -0.83000}
1367947253088	updated	input={-0.92000; -0.36000; 0.80000; 0.43000; -0.56000; -0.83000}; output={-0.92000; -0.36000; -0.80000; -0.43000; -0.56000; -0.83000}
1367947255856	updated	input={-0.92000; -0.36000; 0.80000; 0.44000; -0.56000; -0.83000}; output={-0.92000; -0.36000; -0.80000; -0.44000; -0.56000; -0.83000}
1367947256394	updated	input={-0.92000; -0.36000; 0.80000; 0.45000; -0.56000; -0.83000}; output={-0.92000; -0.36000; -0.80000; -0.45000; -0.56000; -0.83000}
1367947256502	updated	input={-0.92000; -0.36000; 0.80000; 0.47000; -0.56000; -0.83000}; output={-0.92000; -0.36000; -0.80000; -0.47000; -0.56000; -0.83000}
1367947256525	updated	input={-0.92000; -0.36000; 0.80000; 0.49000; -0.56000; -0.83000}; output={-0.92000; -0.36000; -0.80000; -0.49000; -0.56000; -0.83000}
1367947256638	updated	input={-0.92000; -0.36000; 0.80000; 0.52000; -0.56000; -0.83000}; output={-0.92000; -0.36000; -0.80000; -0.52000; -0.56000; -0.83000}
1367947256653	solved	Training #2 (Individual)
1367947264374	initialized	name="Training #3 (Individual)"; target={-0.76168; -0.64795; -0.76960; -0.63853; -0.99405; -0.10893}
1367947309132	updated	input={-0.01000; 0.00000; 0.00000; 0.00000; 0.00000; 0.00000}; output={0.00675; 0.00738; 0.00000; 0.00000; 0.00000; 0.00000}
1367947309566	updated	input={-0.01000; 0.00000; 0.01000; 0.00000; 0.00000; 0.00000}; output={0.00675; 0.00738; -0.00658; -0.00753; 0.00000; 0.00000}
1367947309668	updated	input={-0.02000; 0.00000; 0.01000; 0.00000; 0.00000; 0.00000}; output={0.01349; 0.01477; -0.00658; -0.00753; 0.00000; 0.00000}
1367947309744	updated	input={-0.03000; 0.00000; 0.01000; 0.00000; 0.00000; 0.00000}; output={0.02024; 0.02215; -0.00658; -0.00753; 0.00000; 0.00000}
1367947309776	updated	input={-0.04000; 0.00000; 0.01000; 0.00000; 0.00000; 0.00000}; output={0.02698; 0.02953; -0.00658; -0.00753; 0.00000; 0.00000}
1367947309840	updated	input={-0.05000; 0.00000; 0.01000; 0.00000; 0.00000; 0.00000}; output={0.03373; 0.03691; -0.00658; -0.00753; 0.00000; 0.00000}
1367947309984	updated	input={-0.05000; 0.00000; 0.02000; 0.00000; 0.00000; 0.00000}; output={0.03373; 0.03691; -0.01316; -0.01506; 0.00000; 0.00000}
1367947310168	updated	input={-0.04000; 0.00000; 0.02000; 0.00000; 0.00000; 0.00000}; output={0.02698; 0.02953; -0.01316; -0.01506; 0.00000; 0.00000}
1367947310437	updated	input={-0.04000; 0.00000; 0.02000; 0.00000; 0.20000; 0.00000}; output={0.02698; 0.02953; -0.01316; -0.01506; -0.16882; -0.10724}
1367947310499	updated	input={-0.04000; 0.00000; 0.03000; 0.00000; 0.20000; 0.00000}; output={0.02698; 0.02953; -0.01975; -0.02258; -0.16882; -0.10724}
1367947310543	updated	input={-0.04000; 0.00000; 0.04000; 0.00000; 0.20000; 0.00000}; output={0.02698; 0.02953; -0.02633; -0.03011; -0.16882; -0.10724}
1367947310589	updated	input={-0.04000; 0.00000; 0.05000; 0.00000; 0.20000; 0.00000}; output={0.02698; 0.02953; -0.03291; -0.03764; -0.16882; -0.10724}
1367947310621	updated	input={-0.04000; 0.00000; 0.06000; 0.00000; 0.20000; 0.00000}; output={0.02698; 0.02953; -0.03949; -0.04517; -0.16882; -0.10724}
1367947310657	updated	input={-0.04000; 0.00000; 0.07000; 0.00000; 0.20000; 0.00000}; output={0.02698; 0.02953; -0.04608; -0.05270; -0.16882; -0.10724}
1367947310719	updated	input={-0.04000; 0.00000; 0.09000; 0.00000; 0.20000; 0.00000}; output={0.02698; 0.02953; -0.05924; -0.06775; -0.16882; -0.10724}
1367947310728	updated	input={-0.04000; 0.00000; 0.10000; 0.00000; 0.20000; 0.00000}; output={0.02698; 0.02953; -0.06582; -0.07528; -0.16882; -0.10724}
1367947310738	updated	input={-0.02000; 0.00000; 0.10000; 0.00000; 0.20000; 0.00000}; output={0.01349; 0.01477; -0.06582; -0.07528; -0.16882; -0.10724}
1367947310786	updated	input={-0.02000; 0.00000; 0.11000; 0.00000; 0.20000; 0.00000}; output={0.01349; 0.01477; -0.07240; -0.08281; -0.16882; -0.10724}
1367947310834	updated	input={0.00000; 0.00000; 0.11000; 0.00000; 0.20000; 0.00000}; output={0.00000; 0.00000; -0.07240; -0.08281; -0.16882; -0.10724}
1367947310846	updated	input={0.00000; 0.00000; 0.13000; 0.00000; 0.20000; 0.00000}; output={0.00000; 0.00000; -0.08557; -0.09787; -0.16882; -0.10724}
1367947310859	updated	input={0.01000; 0.00000; 0.13000; 0.00000; 0.20000; 0.00000}; output={-0.00675; -0.00738; -0.08557; -0.09787; -0.16882; -0.10724}
1367947310898	updated	input={0.01000; 0.00000; 0.14000; 0.00000; 0.20000; 0.00000}; output={-0.00675; -0.00738; -0.09215; -0.10539; -0.16882; -0.10724}
1367947310911	updated	input={0.03000; 0.00000; 0.14000; 0.00000; 0.20000; 0.00000}; output={-0.02024; -0.02215; -0.09215; -0.10539; -0.16882; -0.10724}
1367947310921	updated	input={0.03000; 0.00000; 0.15000; 0.00000; 0.20000; 0.00000}; output={-0.02024; -0.02215; -0.09873; -0.11292; -0.16882; -0.10724}
1367947310934	updated	input={0.04000; 0.00000; 0.15000; 0.00000; 0.20000; 0.00000}; output={-0.02698; -0.02953; -0.09873; -0.11292; -0.16882; -0.10724}
1367947310945	updated	input={0.04000; 0.00000; 0.16000; 0.00000; 0.20000; 0.00000}; output={-0.02698; -0.02953; -0.10532; -0.12045; -0.16882; -0.10724}
1367947311027	updated	input={0.06000; 0.00000; 0.16000; 0.00000; 0.20000; 0.00000}; output={-0.04047; -0.04430; -0.10532; -0.12045; -0.16882; -0.10724}
1367947311036	updated	input={0.06000; 0.00000; 0.19000; 0.00000; 0.20000; 0.00000}; output={-0.04047; -0.04430; -0.12506; -0.14304; -0.16882; -0.10724}
1367947311046	updated	input={0.07000; 0.00000; 0.19000; 0.00000; 0.20000; 0.00000}; output={-0.04722; -0.05168; -0.12506; -0.14304; -0.16882; -0.10724}
1367947311058	updated	input={0.07000; 0.00000; 0.20000; 0.00000; 0.20000; 0.00000}; output={-0.04722; -0.05168; -0.13164; -0.15056; -0.16882; -0.10724}
1367947311069	updated	input={0.08000; 0.00000; 0.20000; 0.00000; 0.20000; 0.00000}; output={-0.05396; -0.05906; -0.13164; -0.15056; -0.16882; -0.10724}
1367947311079	updated	input={0.08000; 0.00000; 0.20000; 0.00000; 0.20000; 0.00000}; output={-0.05396; -0.05906; -0.13164; -0.15056; -0.16882; -0.10724}
1367947311092	updated	input={0.08000; 0.00000; 0.20000; 0.00000; 0.20000; 0.00000}; output={-0.05396; -0.05906; -0.13164; -0.15056; -0.16882; -0.10724}
1367947311116	updated	input={0.08000; 0.00000; 0.21000; 0.00000; 0.20000; 0.00000}; output={-0.05396; -0.05906; -0.13823; -0.15809; -0.16882; -0.10724}
1367947311132	updated	input={0.10000; 0.00000; 0.21000; 0.00000; 0.20000; 0.00000}; output={-0.06745; -0.07383; -0.13823; -0.15809; -0.16882; -0.10724}
1367947311143	updated	input={0.10000; 0.00000; 0.22000; 0.00000; 0.20000; 0.00000}; output={-0.06745; -0.07383; -0.14481; -0.16562; -0.16882; -0.10724}
1367947311181	updated	input={0.11000; 0.00000; 0.22000; 0.00000; 0.20000; 0.00000}; output={-0.07420; -0.08121; -0.14481; -0.16562; -0.16882; -0.10724}
1367947311190	updated	input={0.11000; 0.00000; 0.24000; 0.00000; 0.20000; 0.00000}; output={-0.07420; -0.08121; -0.15797; -0.18068; -0.16882; -0.10724}
1367947311219	updated	input={0.12000; 0.00000; 0.24000; 0.00000; 0.20000; 0.00000}; output={-0.08094; -0.08859; -0.15797; -0.18068; -0.16882; -0.10724}
1367947311247	updated	input={0.12000; 0.00000; 0.25000; 0.00000; 0.20000; 0.00000}; output={-0.08094; -0.08859; -0.16456; -0.18821; -0.16882; -0.10724}
1367947311259	updated	input={0.13000; 0.00000; 0.25000; 0.00000; 0.20000; 0.00000}; output={-0.08769; -0.09598; -0.16456; -0.18821; -0.16882; -0.10724}
1367947311268	updated	input={0.13000; 0.00000; 0.26000; 0.00000; 0.20000; 0.00000}; output={-0.08769; -0.09598; -0.17114; -0.19573; -0.16882; -0.10724}
1367947311279	updated	input={0.14000; 0.00000; 0.26000; 0.00000; 0.20000; 0.00000}; output={-0.09443; -0.10336; -0.17114; -0.19573; -0.16882; -0.10724}
1367947311289	updated	input={0.14000; 0.00000; 0.27000; 0.00000; 0.20000; 0.00000}; output={-0.09443; -0.10336; -0.17772; -0.20326; -0.16882; -0.10724}
1367947311298	updated	input={0.15000; 0.00000; 0.27000; 0.00000; 0.20000; 0.00000}; output={-0.10118; -0.11074; -0.17772; -0.20326; -0.16882; -0.10724}
1367947311346	updated	input={0.15000; 0.00000; 0.28000; 0.00000; 0.20000; 0.00000}; output={-0.10118; -0.11074; -0.18430; -0.21079; -0.16882; -0.10724}
1367947311368	updated	input={0.16000; 0.00000; 0.28000; 0.00000; 0.20000; 0.00000}; output={-0.10792; -0.11812; -0.18430; -0.21079; -0.16882; -0.10724}
1367947311394	updated	input={0.16000; 0.00000; 0.30000; 0.00000; 0.20000; 0.00000}; output={-0.10792; -0.11812; -0.19747; -0.22585; -0.16882; -0.10724}
1367947311404	updated	input={0.18000; 0.00000; 0.30000; 0.00000; 0.20000; 0.00000}; output={-0.12141; -0.13289; -0.19747; -0.22585; -0.16882; -0.10724}
1367947311414	updated	input={0.18000; 0.00000; 0.30000; 0.00000; 0.20000; 0.00000}; output={-0.12141; -0.13289; -0.19747; -0.22585; -0.16882; -0.10724}
1367947311422	updated	input={0.18000; 0.00000; 0.30000; 0.00000; 0.20000; 0.00000}; output={-0.12141; -0.13289; -0.19747; -0.22585; -0.16882; -0.10724}
1367947311432	updated	input={0.18000; 0.00000; 0.31000; 0.00000; 0.20000; 0.00000}; output={-0.12141; -0.13289; -0.20405; -0.23337; -0.16882; -0.10724}
1367947311446	updated	input={0.19000; 0.00000; 0.31000; 0.00000; 0.20000; 0.00000}; output={-0.12816; -0.14027; -0.20405; -0.23337; -0.16882; -0.10724}
1367947311475	updated	input={0.19000; 0.00000; 0.32000; 0.00000; 0.20000; 0.00000}; output={-0.12816; -0.14027; -0.21063; -0.24090; -0.16882; -0.10724}
1367947311501	updated	input={0.21000; 0.00000; 0.32000; 0.00000; 0.20000; 0.00000}; output={-0.14165; -0.15504; -0.21063; -0.24090; -0.16882; -0.10724}
1367947311548	updated	input={0.21000; 0.00000; 0.34000; 0.00000; 0.20000; 0.00000}; output={-0.14165; -0.15504; -0.22379; -0.25596; -0.16882; -0.10724}
1367947311558	updated	input={0.22000; 0.00000; 0.34000; 0.00000; 0.20000; 0.00000}; output={-0.14839; -0.16242; -0.22379; -0.25596; -0.16882; -0.10724}
1367947311568	updated	input={0.22000; 0.00000; 0.35000; 0.00000; 0.20000; 0.00000}; output={-0.14839; -0.16242; -0.23038; -0.26349; -0.16882; -0.10724}
1367947311583	updated	input={0.23000; 0.00000; 0.35000; 0.00000; 0.20000; 0.00000}; output={-0.15514; -0.16980; -0.23038; -0.26349; -0.16882; -0.10724}
1367947311594	updated	input={0.23000; 0.00000; 0.35000; 0.00000; 0.20000; 0.00000}; output={-0.15514; -0.16980; -0.23038; -0.26349; -0.16882; -0.10724}
1367947311608	updated	input={0.23000; 0.00000; 0.36000; 0.00000; 0.20000; 0.00000}; output={-0.15514; -0.16980; -0.23696; -0.27102; -0.16882; -0.10724}
1367947311639	updated	input={0.23000; 0.00000; 0.36000; 0.00000; 0.20000; 0.00000}; output={-0.15514; -0.16980; -0.23696; -0.27102; -0.16882; -0.10724}
1367947311651	updated	input={0.25000; 0.00000; 0.36000; 0.00000; 0.20000; 0.00000}; output={-0.16863; -0.18457; -0.23696; -0.27102; -0.16882; -0.10724}
1367947311662	updated	input={0.25000; 0.00000; 0.38000; 0.00000; 0.20000; 0.00000}; output={-0.16863; -0.18457; -0.25012; -0.28607; -0.16882; -0.10724}
1367947311672	updated	input={0.26000; 0.00000; 0.38000; 0.00000; 0.20000; 0.00000}; output={-0.17537; -0.19195; -0.25012; -0.28607; -0.16882; -0.10724}
1367947311682	updated	input={0.26000; 0.00000; 0.39000; 0.00000; 0.20000; 0.00000}; output={-0.17537; -0.19195; -0.25671; -0.29360; -0.16882; -0.10724}
1367947311692	updated	input={0.26000; 0.00000; 0.39000; 0.00000; 0.20000; 0.00000}; output={-0.17537; -0.19195; -0.25671; -0.29360; -0.16882; -0.10724}
1367947311765	updated	input={0.26000; 0.00000; 0.41000; 0.00000; 0.20000; 0.00000}; output={-0.17537; -0.19195; -0.26987; -0.30866; -0.16882; -0.10724}
1367947311776	updated	input={0.28000; 0.00000; 0.41000; 0.00000; 0.20000; 0.00000}; output={-0.18886; -0.20672; -0.26987; -0.30866; -0.16882; -0.10724}
1367947311785	updated	input={0.28000; 0.00000; 0.42000; 0.00000; 0.20000; 0.00000}; output={-0.18886; -0.20672; -0.27645; -0.31618; -0.16882; -0.10724}
1367947311796	updated	input={0.30000; 0.00000; 0.42000; 0.00000; 0.20000; 0.00000}; output={-0.20235; -0.22148; -0.27645; -0.31618; -0.16882; -0.10724}
1367947311806	updated	input={0.30000; 0.00000; 0.42000; 0.00000; 0.20000; 0.00000}; output={-0.20235; -0.22148; -0.27645; -0.31618; -0.16882; -0.10724}
1367947311818	updated	input={0.30000; 0.00000; 0.42000; 0.00000; 0.20000; 0.00000}; output={-0.20235; -0.22148; -0.27645; -0.31618; -0.16882; -0.10724}
1367947311828	updated	input={0.30000; 0.00000; 0.43000; 0.00000; 0.20000; 0.00000}; output={-0.20235; -0.22148; -0.28303; -0.32371; -0.16882; -0.10724}
1367947311839	updated	input={0.31000; 0.00000; 0.43000; 0.00000; 0.20000; 0.00000}; output={-0.20910; -0.22887; -0.28303; -0.32371; -0.16882; -0.10724}
1367947311849	updated	input={0.31000; 0.00000; 0.44000; 0.00000; 0.20000; 0.00000}; output={-0.20910; -0.22887; -0.28962; -0.33124; -0.16882; -0.10724}
1367947312065	updated	input={0.38000; 0.00000; 0.44000; 0.00000; 0.20000; 0.00000}; output={-0.25631; -0.28055; -0.28962; -0.33124; -0.16882; -0.10724}
1367947312075	updated	input={0.38000; 0.00000; 0.51000; 0.00000; 0.20000; 0.00000}; output={-0.25631; -0.28055; -0.33569; -0.38394; -0.16882; -0.10724}
1367947312086	updated	input={0.38000; 0.00000; 0.51000; 0.00000; 0.20000; 0.00000}; output={-0.25631; -0.28055; -0.33569; -0.38394; -0.16882; -0.10724}
1367947312100	updated	input={0.38000; 0.00000; 0.51000; 0.00000; 0.20000; 0.00000}; output={-0.25631; -0.28055; -0.33569; -0.38394; -0.16882; -0.10724}
1367947312115	updated	input={0.39000; 0.00000; 0.51000; 0.00000; 0.20000; 0.00000}; output={-0.26306; -0.28793; -0.33569; -0.38394; -0.16882; -0.10724}
1367947312194	updated	input={0.39000; 0.00000; 0.55000; 0.00000; 0.20000; 0.00000}; output={-0.26306; -0.28793; -0.36202; -0.41405; -0.16882; -0.10724}
1367947312205	updated	input={0.42000; 0.00000; 0.55000; 0.00000; 0.20000; 0.00000}; output={-0.28329; -0.31008; -0.36202; -0.41405; -0.16882; -0.10724}
1367947312215	updated	input={0.42000; 0.00000; 0.55000; 0.00000; 0.20000; 0.00000}; output={-0.28329; -0.31008; -0.36202; -0.41405; -0.16882; -0.10724}
1367947312229	updated	input={0.43000; 0.00000; 0.55000; 0.00000; 0.20000; 0.00000}; output={-0.29004; -0.31746; -0.36202; -0.41405; -0.16882; -0.10724}
1367947312240	updated	input={0.43000; 0.00000; 0.56000; 0.00000; 0.20000; 0.00000}; output={-0.29004; -0.31746; -0.36860; -0.42158; -0.16882; -0.10724}
1367947312278	updated	input={0.44000; 0.00000; 0.56000; 0.00000; 0.20000; 0.00000}; output={-0.29678; -0.32484; -0.36860; -0.42158; -0.16882; -0.10724}
1367947312288	updated	input={0.45000; 0.00000; 0.56000; 0.00000; 0.20000; 0.00000}; output={-0.30353; -0.33223; -0.36860; -0.42158; -0.16882; -0.10724}
1367947312300	updated	input={0.45000; 0.00000; 0.56000; 0.00000; 0.20000; 0.00000}; output={-0.30353; -0.33223; -0.36860; -0.42158; -0.16882; -0.10724}
1367947312311	updated	input={0.45000; 0.00000; 0.56000; 0.00000; 0.20000; 0.00000}; output={-0.30353; -0.33223; -0.36860; -0.42158; -0.16882; -0.10724}
1367947312321	updated	input={0.46000; 0.00000; 0.56000; 0.00000; 0.20000; 0.00000}; output={-0.31027; -0.33961; -0.36860; -0.42158; -0.16882; -0.10724}
1367947312336	updated	input={0.46000; 0.00000; 0.56000; 0.00000; 0.20000; 0.00000}; output={-0.31027; -0.33961; -0.36860; -0.42158; -0.16882; -0.10724}
1367947312347	updated	input={0.46000; 0.00000; 0.59000; 0.00000; 0.20000; 0.00000}; output={-0.31027; -0.33961; -0.38835; -0.44416; -0.16882; -0.10724}
1367947312361	updated	input={0.46000; 0.00000; 0.60000; 0.00000; 0.20000; 0.00000}; output={-0.31027; -0.33961; -0.39493; -0.45169; -0.16882; -0.10724}
1367947312398	updated	input={0.46000; 0.00000; 0.61000; 0.00000; 0.20000; 0.00000}; output={-0.31027; -0.33961; -0.40151; -0.45922; -0.16882; -0.10724}
1367947312409	updated	input={0.46000; 0.00000; 0.61000; 0.00000; 0.20000; 0.00000}; output={-0.31027; -0.33961; -0.40151; -0.45922; -0.16882; -0.10724}
1367947312420	updated	input={0.46000; 0.00000; 0.61000; 0.00000; 0.20000; 0.00000}; output={-0.31027; -0.33961; -0.40151; -0.45922; -0.16882; -0.10724}
1367947312435	updated	input={0.46000; 0.00000; 0.62000; 0.00000; 0.20000; 0.00000}; output={-0.31027; -0.33961; -0.40810; -0.46675; -0.16882; -0.10724}
1367947312447	updated	input={0.50000; 0.00000; 0.62000; 0.00000; 0.20000; 0.00000}; output={-0.33725; -0.36914; -0.40810; -0.46675; -0.16882; -0.10724}
1367947312457	updated	input={0.50000; 0.00000; 0.63000; 0.00000; 0.20000; 0.00000}; output={-0.33725; -0.36914; -0.41468; -0.47428; -0.16882; -0.10724}
1367947312476	updated	input={0.50000; 0.00000; 0.63000; 0.00000; 0.20000; 0.00000}; output={-0.33725; -0.36914; -0.41468; -0.47428; -0.16882; -0.10724}
1367947312488	updated	input={0.50000; 0.00000; 0.64000; 0.00000; 0.20000; 0.00000}; output={-0.33725; -0.36914; -0.42126; -0.48180; -0.16882; -0.10724}
1367947312525	updated	input={0.52000; 0.00000; 0.64000; 0.00000; 0.20000; 0.00000}; output={-0.35074; -0.38391; -0.42126; -0.48180; -0.16882; -0.10724}
1367947312536	updated	input={0.52000; 0.00000; 0.65000; 0.00000; 0.20000; 0.00000}; output={-0.35074; -0.38391; -0.42784; -0.48933; -0.16882; -0.10724}
1367947312547	updated	input={0.53000; 0.00000; 0.65000; 0.00000; 0.20000; 0.00000}; output={-0.35749; -0.39129; -0.42784; -0.48933; -0.16882; -0.10724}
1367947312557	updated	input={0.53000; 0.00000; 0.66000; 0.00000; 0.20000; 0.00000}; output={-0.35749; -0.39129; -0.43443; -0.49686; -0.16882; -0.10724}
1367947312567	updated	input={0.53000; 0.00000; 0.66000; 0.00000; 0.20000; 0.00000}; output={-0.35749; -0.39129; -0.43443; -0.49686; -0.16882; -0.10724}
1367947312583	updated	input={0.53000; 0.00000; 0.66000; 0.00000; 0.20000; 0.00000}; output={-0.35749; -0.39129; -0.43443; -0.49686; -0.16882; -0.10724}
1367947312673	updated	input={0.56000; 0.00000; 0.66000; 0.00000; 0.20000; 0.00000}; output={-0.37772; -0.41344; -0.43443; -0.49686; -0.16882; -0.10724}
1367947312685	updated	input={0.56000; 0.00000; 0.69000; 0.00000; 0.20000; 0.00000}; output={-0.37772; -0.41344; -0.45417; -0.51945; -0.16882; -0.10724}
1367947312700	updated	input={0.56000; 0.00000; 0.69000; 0.00000; 0.20000; 0.00000}; output={-0.37772; -0.41344; -0.45417; -0.51945; -0.16882; -0.10724}
1367947312710	updated	input={0.56000; 0.00000; 0.70000; 0.00000; 0.20000; 0.00000}; output={-0.37772; -0.41344; -0.46075; -0.52697; -0.16882; -0.10724}
1367947312722	updated	input={0.57000; 0.00000; 0.70000; 0.00000; 0.20000; 0.00000}; output={-0.38446; -0.42082; -0.46075; -0.52697; -0.16882; -0.10724}
1367947312741	updated	input={0.57000; 0.00000; 0.71000; 0.00000; 0.20000; 0.00000}; output={-0.38446; -0.42082; -0.46734; -0.53450; -0.16882; -0.10724}
1367947312759	updated	input={0.57000; 0.00000; 0.71000; 0.00000; 0.20000; 0.00000}; output={-0.38446; -0.42082; -0.46734; -0.53450; -0.16882; -0.10724}
1367947312785	updated	input={0.57000; 0.00000; 0.72000; 0.00000; 0.20000; 0.00000}; output={-0.38446; -0.42082; -0.47392; -0.54203; -0.16882; -0.10724}
1367947312795	updated	input={0.60000; 0.00000; 0.72000; 0.00000; 0.20000; 0.00000}; output={-0.40470; -0.44297; -0.47392; -0.54203; -0.16882; -0.10724}
1367947312805	updated	input={0.60000; 0.00000; 0.72000; 0.00000; 0.20000; 0.00000}; output={-0.40470; -0.44297; -0.47392; -0.54203; -0.16882; -0.10724}
1367947312817	updated	input={0.61000; 0.00000; 0.72000; 0.00000; 0.20000; 0.00000}; output={-0.41145; -0.45035; -0.47392; -0.54203; -0.16882; -0.10724}
1367947312827	updated	input={0.61000; 0.00000; 0.72000; 0.00000; 0.20000; 0.00000}; output={-0.41145; -0.45035; -0.47392; -0.54203; -0.16882; -0.10724}
1367947312839	updated	input={0.61000; 0.00000; 0.72000; 0.00000; 0.20000; 0.00000}; output={-0.41145; -0.45035; -0.47392; -0.54203; -0.16882; -0.10724}
1367947312868	updated	input={0.61000; 0.00000; 0.72000; 0.00000; 0.20000; 0.00000}; output={-0.41145; -0.45035; -0.47392; -0.54203; -0.16882; -0.10724}
1367947312897	updated	input={0.63000; 0.00000; 0.72000; 0.00000; 0.20000; 0.00000}; output={-0.42494; -0.46512; -0.47392; -0.54203; -0.16882; -0.10724}
1367947312913	updated	input={0.63000; 0.00000; 0.72000; 0.00000; 0.20000; 0.00000}; output={-0.42494; -0.46512; -0.47392; -0.54203; -0.16882; -0.10724}
1367947312923	updated	input={0.64000; 0.00000; 0.72000; 0.00000; 0.20000; 0.00000}; output={-0.43168; -0.47250; -0.47392; -0.54203; -0.16882; -0.10724}
1367947312933	updated	input={0.64000; 0.00000; 0.72000; 0.00000; 0.20000; 0.00000}; output={-0.43168; -0.47250; -0.47392; -0.54203; -0.16882; -0.10724}
1367947312944	updated	input={0.65000; 0.00000; 0.72000; 0.00000; 0.20000; 0.00000}; output={-0.43843; -0.47988; -0.47392; -0.54203; -0.16882; -0.10724}
1367947312955	updated	input={0.65000; 0.00000; 0.73000; 0.00000; 0.20000; 0.00000}; output={-0.43843; -0.47988; -0.48050; -0.54956; -0.16882; -0.10724}
1367947312965	updated	input={0.65000; 0.00000; 0.73000; 0.00000; 0.20000; 0.00000}; output={-0.43843; -0.47988; -0.48050; -0.54956; -0.16882; -0.10724}
1367947312979	updated	input={0.65000; 0.00000; 0.73000; 0.00000; 0.20000; 0.00000}; output={-0.43843; -0.47988; -0.48050; -0.54956; -0.16882; -0.10724}
1367947312991	updated	input={0.66000; 0.00000; 0.73000; 0.00000; 0.20000; 0.00000}; output={-0.44517; -0.48726; -0.48050; -0.54956; -0.16882; -0.10724}
1367947313029	updated	input={0.66000; 0.00000; 0.73000; 0.00000; 0.20000; 0.00000}; output={-0.44517; -0.48726; -0.48050; -0.54956; -0.16882; -0.10724}
1367947313041	updated	input={0.66000; 0.00000; 0.73000; 0.00000; 0.20000; 0.00000}; output={-0.44517; -0.48726; -0.48050; -0.54956; -0.16882; -0.10724}
1367947313053	updated	input={0.68000; 0.00000; 0.73000; 0.00000; 0.20000; 0.00000}; output={-0.45866; -0.50203; -0.48050; -0.54956; -0.16882; -0.10724}
1367947313063	updated	input={0.68000; 0.00000; 0.73000; 0.00000; 0.20000; 0.00000}; output={-0.45866; -0.50203; -0.48050; -0.54956; -0.16882; -0.10724}
1367947313074	updated	input={0.68000; 0.00000; 0.73000; 0.00000; 0.20000; 0.00000}; output={-0.45866; -0.50203; -0.48050; -0.54956; -0.16882; -0.10724}
1367947313156	updated	input={0.71000; 0.00000; 0.73000; 0.00000; 0.20000; 0.00000}; output={-0.47889; -0.52418; -0.48050; -0.54956; -0.16882; -0.10724}
1367947313168	updated	input={0.71000; 0.00000; 0.74000; 0.00000; 0.20000; 0.00000}; output={-0.47889; -0.52418; -0.48708; -0.55709; -0.16882; -0.10724}
1367947313179	updated	input={0.72000; 0.00000; 0.74000; 0.00000; 0.20000; 0.00000}; output={-0.48564; -0.53156; -0.48708; -0.55709; -0.16882; -0.10724}
1367947313189	updated	input={0.72000; 0.00000; 0.74000; 0.00000; 0.20000; 0.00000}; output={-0.48564; -0.53156; -0.48708; -0.55709; -0.16882; -0.10724}
1367947313202	updated	input={0.73000; 0.00000; 0.74000; 0.00000; 0.20000; 0.00000}; output={-0.49238; -0.53894; -0.48708; -0.55709; -0.16882; -0.10724}
1367947313217	updated	input={0.73000; 0.00000; 0.74000; 0.00000; 0.20000; 0.00000}; output={-0.49238; -0.53894; -0.48708; -0.55709; -0.16882; -0.10724}
1367947313227	updated	input={0.73000; 0.00000; 0.74000; 0.00000; 0.20000; 0.00000}; output={-0.49238; -0.53894; -0.48708; -0.55709; -0.16882; -0.10724}
1367947313265	updated	input={0.74000; 0.00000; 0.74000; 0.00000; 0.20000; 0.00000}; output={-0.49913; -0.54633; -0.48708; -0.55709; -0.16882; -0.10724}
1367947313300	updated	input={0.76000; 0.00000; 0.74000; 0.00000; 0.20000; 0.00000}; output={-0.51262; -0.56109; -0.48708; -0.55709; -0.16882; -0.10724}
1367947313310	updated	input={0.76000; 0.00000; 0.74000; 0.00000; 0.20000; 0.00000}; output={-0.51262; -0.56109; -0.48708; -0.55709; -0.16882; -0.10724}
1367947313321	updated	input={0.76000; 0.00000; 0.74000; 0.00000; 0.20000; 0.00000}; output={-0.51262; -0.56109; -0.48708; -0.55709; -0.16882; -0.10724}
1367947313333	updated	input={0.77000; 0.00000; 0.74000; 0.00000; 0.20000; 0.00000}; output={-0.51937; -0.56848; -0.48708; -0.55709; -0.16882; -0.10724}
1367947313345	updated	input={0.77000; 0.00000; 0.75000; 0.00000; 0.20000; 0.00000}; output={-0.51937; -0.56848; -0.49367; -0.56462; -0.16882; -0.10724}
1367947313358	updated	input={0.77000; 0.00000; 0.75000; 0.00000; 0.20000; 0.00000}; output={-0.51937; -0.56848; -0.49367; -0.56462; -0.16882; -0.10724}
1367947313372	updated	input={0.78000; 0.00000; 0.75000; 0.00000; 0.20000; 0.00000}; output={-0.52611; -0.57586; -0.49367; -0.56462; -0.16882; -0.10724}
1367947313403	updated	input={0.79000; 0.00000; 0.75000; 0.00000; 0.20000; 0.00000}; output={-0.53286; -0.58324; -0.49367; -0.56462; -0.16882; -0.10724}
1367947313419	updated	input={0.79000; 0.00000; 0.75000; 0.00000; 0.20000; 0.00000}; output={-0.53286; -0.58324; -0.49367; -0.56462; -0.16882; -0.10724}
1367947313431	updated	input={0.80000; 0.00000; 0.75000; 0.00000; 0.20000; 0.00000}; output={-0.53960; -0.59062; -0.49367; -0.56462; -0.16882; -0.10724}
1367947313441	updated	input={0.80000; 0.00000; 0.75000; 0.00000; 0.20000; 0.00000}; output={-0.53960; -0.59062; -0.49367; -0.56462; -0.16882; -0.10724}
1367947313535	updated	input={0.80000; 0.00000; 0.76000; 0.00000; 0.20000; 0.00000}; output={-0.53960; -0.59062; -0.50025; -0.57214; -0.16882; -0.10724}
1367947313545	updated	input={0.80000; 0.00000; 0.76000; 0.00000; 0.20000; 0.00000}; output={-0.53960; -0.59062; -0.50025; -0.57214; -0.16882; -0.10724}
1367947313555	updated	input={0.80000; 0.00000; 0.76000; 0.00000; 0.20000; 0.00000}; output={-0.53960; -0.59062; -0.50025; -0.57214; -0.16882; -0.10724}
1367947313566	updated	input={0.81000; 0.00000; 0.76000; 0.00000; 0.20000; 0.00000}; output={-0.54635; -0.59801; -0.50025; -0.57214; -0.16882; -0.10724}
1367947313577	updated	input={0.81000; 0.00000; 0.76000; 0.00000; 0.20000; 0.00000}; output={-0.54635; -0.59801; -0.50025; -0.57214; -0.16882; -0.10724}
1367947313588	updated	input={0.81000; 0.00000; 0.76000; 0.00000; 0.20000; 0.00000}; output={-0.54635; -0.59801; -0.50025; -0.57214; -0.16882; -0.10724}
1367947313599	updated	input={0.81000; 0.00000; 0.76000; 0.00000; 0.20000; 0.00000}; output={-0.54635; -0.59801; -0.50025; -0.57214; -0.16882; -0.10724}
1367947313625	updated	input={0.81000; 0.00000; 0.76000; 0.00000; 0.20000; 0.00000}; output={-0.54635; -0.59801; -0.50025; -0.57214; -0.16882; -0.10724}
1367947313653	updated	input={0.81000; 0.00000; 0.76000; 0.00000; 0.20000; 0.00000}; output={-0.54635; -0.59801; -0.50025; -0.57214; -0.16882; -0.10724}
1367947313664	updated	input={0.81000; 0.00000; 0.76000; 0.00000; 0.20000; 0.00000}; output={-0.54635; -0.59801; -0.50025; -0.57214; -0.16882; -0.10724}
1367947313675	updated	input={0.81000; 0.00000; 0.76000; 0.00000; 0.20000; 0.00000}; output={-0.54635; -0.59801; -0.50025; -0.57214; -0.16882; -0.10724}
1367947313698	updated	input={0.81000; 0.00000; 0.77000; 0.00000; 0.20000; 0.00000}; output={-0.54635; -0.59801; -0.50683; -0.57967; -0.16882; -0.10724}
1367947313786	updated	input={0.81000; 0.00000; 0.77000; 0.00000; 0.20000; 0.00000}; output={-0.54635; -0.59801; -0.50683; -0.57967; -0.16882; -0.10724}
1367947313803	updated	input={0.81000; 0.00000; 0.77000; 0.00000; 0.20000; 0.00000}; output={-0.54635; -0.59801; -0.50683; -0.57967; -0.16882; -0.10724}
1367947313814	updated	input={0.81000; 0.00000; 0.77000; 0.00000; 0.20000; 0.20000}; output={-0.54635; -0.59801; -0.50683; -0.57967; -0.27606; 0.06157}
1367947313894	updated	input={0.82000; 0.00000; 0.77000; 0.00000; 0.20000; 0.20000}; output={-0.55309; -0.60539; -0.50683; -0.57967; -0.27606; 0.06157}
1367947313905	updated	input={0.82000; 0.00000; 0.78000; 0.00000; 0.20000; 0.20000}; output={-0.55309; -0.60539; -0.51341; -0.58720; -0.27606; 0.06157}
1367947314015	updated	input={0.83000; 0.00000; 0.78000; 0.00000; 0.20000; 0.20000}; output={-0.55984; -0.61277; -0.51341; -0.58720; -0.27606; 0.06157}
1367947314112	updated	input={0.83000; 0.00000; 0.79000; 0.00000; 0.20000; 0.20000}; output={-0.55984; -0.61277; -0.51999; -0.59473; -0.27606; 0.06157}
1367947314230	updated	input={0.84000; 0.00000; 0.79000; 0.00000; 0.20000; 0.20000}; output={-0.56658; -0.62016; -0.51999; -0.59473; -0.27606; 0.06157}
1367947314298	updated	input={0.84000; 0.00000; 0.80000; 0.00000; 0.20000; 0.20000}; output={-0.56658; -0.62016; -0.52658; -0.60226; -0.27606; 0.06157}
1367947314419	updated	input={0.85000; 0.00000; 0.80000; 0.00000; 0.20000; 0.20000}; output={-0.57333; -0.62754; -0.52658; -0.60226; -0.27606; 0.06157}
1367947314607	updated	input={0.86000; 0.00000; 0.80000; 0.00000; 0.20000; 0.20000}; output={-0.58007; -0.63492; -0.52658; -0.60226; -0.27606; 0.06157}
1367947314677	updated	input={0.86000; 0.00000; 0.80000; 0.00000; 0.20000; 0.00000}; output={-0.58007; -0.63492; -0.52658; -0.60226; -0.16882; -0.10724}
1367947314798	updated	input={0.87000; 0.00000; 0.80000; 0.00000; 0.20000; 0.00000}; output={-0.58682; -0.64230; -0.52658; -0.60226; -0.16882; -0.10724}
1367947314978	updated	input={0.88000; 0.00000; 0.80000; 0.00000; 0.20000; 0.00000}; output={-0.59356; -0.64969; -0.52658; -0.60226; -0.16882; -0.10724}
1367947315150	updated	input={0.89000; 0.00000; 0.80000; 0.00000; 0.20000; 0.00000}; output={-0.60031; -0.65707; -0.52658; -0.60226; -0.16882; -0.10724}
1367947315321	updated	input={0.90000; 0.00000; 0.80000; 0.00000; 0.20000; 0.00000}; output={-0.60705; -0.66445; -0.52658; -0.60226; -0.16882; -0.10724}
1367947315412	updated	input={0.90000; 0.00000; 0.80000; 0.00000; 0.20000; -0.20000}; output={-0.60705; -0.66445; -0.52658; -0.60226; -0.06157; -0.27606}
1367947315514	updated	input={0.91000; 0.00000; 0.80000; 0.00000; 0.20000; -0.20000}; output={-0.61380; -0.67183; -0.52658; -0.60226; -0.06157; -0.27606}
1367947315837	updated	input={0.91000; 0.00000; 0.80000; 0.00000; 0.20000; -0.40000}; output={-0.61380; -0.67183; -0.52658; -0.60226; 0.04567; -0.44488}
1367947316047	updated	input={0.92000; 0.00000; 0.80000; 0.00000; 0.20000; -0.40000}; output={-0.62054; -0.67922; -0.52658; -0.60226; 0.04567; -0.44488}
1367947316115	updated	input={0.94000; 0.00000; 0.80000; 0.00000; 0.20000; -0.40000}; output={-0.63403; -0.69398; -0.52658; -0.60226; 0.04567; -0.44488}
1367947316126	updated	input={0.94000; 0.00000; 0.80000; 0.01000; 0.20000; -0.40000}; output={-0.63403; -0.69398; -0.53410; -0.59567; 0.04567; -0.44488}
1367947316138	updated	input={0.94000; 0.00000; 0.80000; 0.01000; 0.20000; -0.40000}; output={-0.63403; -0.69398; -0.53410; -0.59567; 0.04567; -0.44488}
1367947316226	updated	input={0.94000; 0.00000; 0.80000; 0.01000; 0.20000; -0.60000}; output={-0.63403; -0.69398; -0.53410; -0.59567; 0.15292; -0.61369}
1367947316236	updated	input={0.98000; 0.00000; 0.80000; 0.01000; 0.20000; -0.60000}; output={-0.66101; -0.72351; -0.53410; -0.59567; 0.15292; -0.61369}
1367947316246	updated	input={0.98000; 0.00000; 0.80000; 0.01000; 0.20000; -0.60000}; output={-0.66101; -0.72351; -0.53410; -0.59567; 0.15292; -0.61369}
1367947316256	updated	input={0.98000; 0.00000; 0.80000; 0.01000; 0.20000; -0.60000}; output={-0.66101; -0.72351; -0.53410; -0.59567; 0.15292; -0.61369}
1367947316372	updated	input={0.98000; 0.00000; 0.80000; 0.01000; 0.20000; -0.60000}; output={-0.66101; -0.72351; -0.53410; -0.59567; 0.15292; -0.61369}
1367947316382	updated	input={0.98000; 0.00000; 0.80000; 0.01000; 0.20000; -0.80000}; output={-0.66101; -0.72351; -0.53410; -0.59567; 0.26016; -0.78251}
1367947316887	updated	input={0.98000; 0.00000; 0.80000; 0.01000; 0.20000; -0.60000}; output={-0.66101; -0.72351; -0.53410; -0.59567; 0.15292; -0.61369}
1367947317122	updated	input={0.98000; 0.00000; 0.80000; 0.01000; 0.20000; -0.40000}; output={-0.66101; -0.72351; -0.53410; -0.59567; 0.04567; -0.44488}
1367947317304	updated	input={0.98000; 0.00000; 0.80000; 0.01000; 0.20000; -0.20000}; output={-0.66101; -0.72351; -0.53410; -0.59567; -0.06157; -0.27606}
1367947317501	updated	input={0.98000; 0.00000; 0.80000; 0.01000; 0.20000; 0.00000}; output={-0.66101; -0.72351; -0.53410; -0.59567; -0.16882; -0.10724}
1367947318164	updated	input={0.98000; 0.00000; 0.80000; 0.00000; 0.20000; 0.00000}; output={-0.66101; -0.72351; -0.52658; -0.60226; -0.16882; -0.10724}
1367947318594	updated	input={0.97000; 0.00000; 0.80000; 0.00000; 0.20000; 0.00000}; output={-0.65427; -0.71613; -0.52658; -0.60226; -0.16882; -0.10724}
1367947318764	updated	input={0.97000; 0.00000; 0.80000; -0.01000; 0.20000; 0.00000}; output={-0.65427; -0.71613; -0.51905; -0.60884; -0.16882; -0.10724}
1367947318880	updated	input={0.96000; 0.00000; 0.80000; -0.01000; 0.20000; 0.00000}; output={-0.64752; -0.70875; -0.51905; -0.60884; -0.16882; -0.10724}
1367947318986	updated	input={0.95000; 0.00000; 0.80000; -0.01000; 0.20000; 0.00000}; output={-0.64078; -0.70137; -0.51905; -0.60884; -0.16882; -0.10724}
1367947319154	updated	input={0.94000; 0.00000; 0.80000; -0.01000; 0.20000; 0.00000}; output={-0.63403; -0.69398; -0.51905; -0.60884; -0.16882; -0.10724}
1367947319229	updated	input={0.94000; 0.00000; 0.80000; -0.02000; 0.20000; 0.00000}; output={-0.63403; -0.69398; -0.51152; -0.61542; -0.16882; -0.10724}
1367947319331	updated	input={0.93000; 0.00000; 0.80000; -0.02000; 0.20000; 0.00000}; output={-0.62729; -0.68660; -0.51152; -0.61542; -0.16882; -0.10724}
1367947319442	updated	input={0.92000; 0.00000; 0.80000; -0.02000; 0.20000; 0.00000}; output={-0.62054; -0.67922; -0.51152; -0.61542; -0.16882; -0.10724}
1367947319568	updated	input={0.91000; 0.00000; 0.80000; -0.02000; 0.20000; 0.00000}; output={-0.61380; -0.67183; -0.51152; -0.61542; -0.16882; -0.10724}
1367947319984	updated	input={0.91000; 0.00000; 0.80000; -0.03000; 0.20000; 0.00000}; output={-0.61380; -0.67183; -0.50399; -0.62200; -0.16882; -0.10724}
1367947320069	updated	input={0.91000; 0.00000; 0.80000; -0.03000; 0.21000; 0.00000}; output={-0.61380; -0.67183; -0.50399; -0.62200; -0.17726; -0.11261}
1367947320079	updated	input={0.91000; 0.01000; 0.80000; -0.03000; 0.21000; 0.00000}; output={-0.62118; -0.66509; -0.50399; -0.62200; -0.17726; -0.11261}
1367947320281	updated	input={0.91000; 0.02000; 0.80000; -0.03000; 0.21000; 0.00000}; output={-0.62856; -0.65834; -0.50399; -0.62200; -0.17726; -0.11261}
1367947320396	updated	input={0.91000; 0.02000; 0.80000; -0.03000; 0.22000; 0.00000}; output={-0.62856; -0.65834; -0.50399; -0.62200; -0.18570; -0.11797}
1367947320486	updated	input={0.91000; 0.03000; 0.80000; -0.03000; 0.22000; 0.00000}; output={-0.63594; -0.65160; -0.50399; -0.62200; -0.18570; -0.11797}
1367947320683	updated	input={0.91000; 0.04000; 0.80000; -0.03000; 0.22000; 0.00000}; output={-0.64333; -0.64485; -0.50399; -0.62200; -0.18570; -0.11797}
1367947320875	updated	input={0.91000; 0.05000; 0.80000; -0.03000; 0.22000; 0.00000}; output={-0.65071; -0.63811; -0.50399; -0.62200; -0.18570; -0.11797}
1367947321019	updated	input={0.91000; 0.05000; 0.80000; -0.03000; 0.21000; 0.00000}; output={-0.65071; -0.63811; -0.50399; -0.62200; -0.17726; -0.11261}
1367947321122	updated	input={0.91000; 0.06000; 0.80000; -0.03000; 0.21000; 0.00000}; output={-0.65809; -0.63136; -0.50399; -0.62200; -0.17726; -0.11261}
1367947321259	updated	input={0.91000; 0.07000; 0.80000; -0.03000; 0.21000; 0.00000}; output={-0.66547; -0.62462; -0.50399; -0.62200; -0.17726; -0.11261}
1367947321449	updated	input={0.91000; 0.08000; 0.80000; -0.03000; 0.21000; 0.00000}; output={-0.67286; -0.61787; -0.50399; -0.62200; -0.17726; -0.11261}
1367947321624	updated	input={0.91000; 0.09000; 0.80000; -0.03000; 0.21000; 0.00000}; output={-0.68024; -0.61113; -0.50399; -0.62200; -0.17726; -0.11261}
1367947321802	updated	input={0.91000; 0.10000; 0.80000; -0.03000; 0.21000; 0.00000}; output={-0.68762; -0.60438; -0.50399; -0.62200; -0.17726; -0.11261}
1367947321914	updated	input={0.91000; 0.10000; 0.80000; -0.03000; 0.01000; 0.00000}; output={-0.68762; -0.60438; -0.50399; -0.62200; -0.00844; -0.00536}
1367947321992	updated	input={0.91000; 0.11000; 0.80000; -0.03000; 0.01000; 0.00000}; output={-0.69501; -0.59764; -0.50399; -0.62200; -0.00844; -0.00536}
1367947322160	updated	input={0.91000; 0.12000; 0.80000; -0.03000; 0.01000; 0.00000}; output={-0.70239; -0.59089; -0.50399; -0.62200; -0.00844; -0.00536}
1367947322332	updated	input={0.91000; 0.12000; 0.80000; -0.03000; -0.19000; 0.00000}; output={-0.70239; -0.59089; -0.50399; -0.62200; 0.16038; 0.10188}
1367947322436	updated	input={0.91000; 0.13000; 0.80000; -0.03000; -0.19000; 0.00000}; output={-0.70977; -0.58415; -0.50399; -0.62200; 0.16038; 0.10188}
1367947322544	updated	input={0.91000; 0.13000; 0.80000; -0.03000; -0.39000; 0.00000}; output={-0.70977; -0.58415; -0.50399; -0.62200; 0.32919; 0.20913}
1367947322692	updated	input={0.91000; 0.14000; 0.80000; -0.03000; -0.39000; 0.00000}; output={-0.71715; -0.57740; -0.50399; -0.62200; 0.32919; 0.20913}
1367947322829	updated	input={0.91000; 0.14000; 0.80000; -0.03000; -0.59000; 0.00000}; output={-0.71715; -0.57740; -0.50399; -0.62200; 0.49801; 0.31637}
1367947322853	updated	input={0.91000; 0.15000; 0.80000; -0.03000; -0.59000; 0.00000}; output={-0.72454; -0.57066; -0.50399; -0.62200; 0.49801; 0.31637}
1367947323056	updated	input={0.91000; 0.15000; 0.80000; -0.03000; -0.79000; 0.00000}; output={-0.72454; -0.57066; -0.50399; -0.62200; 0.66682; 0.42361}
1367947323179	updated	input={0.91000; 0.15000; 0.80000; -0.03000; -0.99000; 0.00000}; output={-0.72454; -0.57066; -0.50399; -0.62200; 0.83564; 0.53086}
1367947323296	updated	input={0.91000; 0.15000; 0.80000; -0.03000; -1.00000; 0.00000}; output={-0.72454; -0.57066; -0.50399; -0.62200; 0.84408; 0.53622}
1367947323477	updated	input={0.91000; 0.14000; 0.80000; -0.03000; -1.00000; 0.00000}; output={-0.71715; -0.57740; -0.50399; -0.62200; 0.84408; 0.53622}
1367947324210	updated	input={0.91000; 0.14000; 0.80000; -0.03000; -0.80000; 0.00000}; output={-0.71715; -0.57740; -0.50399; -0.62200; 0.67526; 0.42898}
1367947324421	updated	input={0.91000; 0.14000; 0.80000; -0.03000; -0.60000; 0.00000}; output={-0.71715; -0.57740; -0.50399; -0.62200; 0.50645; 0.32173}
1367947324595	updated	input={0.91000; 0.14000; 0.80000; -0.03000; -0.40000; 0.00000}; output={-0.71715; -0.57740; -0.50399; -0.62200; 0.33763; 0.21449}
1367947324760	updated	input={0.91000; 0.14000; 0.80000; -0.03000; -0.20000; 0.00000}; output={-0.71715; -0.57740; -0.50399; -0.62200; 0.16882; 0.10724}
1367947324915	updated	input={0.91000; 0.14000; 0.80000; -0.04000; -0.20000; 0.00000}; output={-0.71715; -0.57740; -0.49646; -0.62858; 0.16882; 0.10724}
1367947325018	updated	input={0.91000; 0.14000; 0.80000; -0.04000; 0.00000; 0.00000}; output={-0.71715; -0.57740; -0.49646; -0.62858; 0.00000; 0.00000}
1367947325126	updated	input={0.91000; 0.14000; 0.80000; -0.05000; 0.00000; 0.00000}; output={-0.71715; -0.57740; -0.48894; -0.63517; 0.00000; 0.00000}
1367947325136	updated	input={0.91000; 0.14000; 0.80000; -0.05000; 0.20000; 0.00000}; output={-0.71715; -0.57740; -0.48894; -0.63517; -0.16882; -0.10724}
1367947325238	updated	input={0.90000; 0.14000; 0.80000; -0.05000; 0.20000; 0.00000}; output={-0.71041; -0.57002; -0.48894; -0.63517; -0.16882; -0.10724}
1367947325319	updated	input={0.90000; 0.14000; 0.80000; -0.05000; 0.40000; 0.00000}; output={-0.71041; -0.57002; -0.48894; -0.63517; -0.33763; -0.21449}
1367947325443	updated	input={0.90000; 0.14000; 0.80000; -0.05000; 0.60000; 0.00000}; output={-0.71041; -0.57002; -0.48894; -0.63517; -0.50645; -0.32173}
1367947325534	updated	input={0.89000; 0.14000; 0.80000; -0.05000; 0.60000; 0.00000}; output={-0.70366; -0.56264; -0.48894; -0.63517; -0.50645; -0.32173}
1367947325545	updated	input={0.89000; 0.14000; 0.80000; -0.06000; 0.60000; 0.00000}; output={-0.70366; -0.56264; -0.48141; -0.64175; -0.50645; -0.32173}
1367947325720	updated	input={0.89000; 0.14000; 0.80000; -0.06000; 0.80000; 0.00000}; output={-0.70366; -0.56264; -0.48141; -0.64175; -0.67526; -0.42898}
1367947325869	updated	input={0.90000; 0.14000; 0.80000; -0.06000; 0.80000; 0.00000}; output={-0.71041; -0.57002; -0.48141; -0.64175; -0.67526; -0.42898}
1367947326011	updated	input={0.90000; 0.14000; 0.80000; -0.07000; 0.80000; 0.00000}; output={-0.71041; -0.57002; -0.47388; -0.64833; -0.67526; -0.42898}
1367947326102	updated	input={0.91000; 0.14000; 0.80000; -0.07000; 0.80000; 0.00000}; output={-0.71715; -0.57740; -0.47388; -0.64833; -0.67526; -0.42898}
1367947326113	updated	input={0.91000; 0.14000; 0.80000; -0.07000; 1.00000; 0.00000}; output={-0.71715; -0.57740; -0.47388; -0.64833; -0.84408; -0.53622}
1367947326128	updated	input={0.91000; 0.14000; 0.80000; -0.08000; 1.00000; 0.00000}; output={-0.71715; -0.57740; -0.46635; -0.65491; -0.84408; -0.53622}
1367947326266	updated	input={0.92000; 0.14000; 0.80000; -0.08000; 1.00000; 0.00000}; output={-0.72390; -0.58479; -0.46635; -0.65491; -0.84408; -0.53622}
1367947326373	updated	input={0.93000; 0.14000; 0.80000; -0.08000; 1.00000; 0.00000}; output={-0.73064; -0.59217; -0.46635; -0.65491; -0.84408; -0.53622}
1367947326554	updated	input={0.94000; 0.14000; 0.80000; -0.08000; 1.00000; 0.00000}; output={-0.73739; -0.59955; -0.46635; -0.65491; -0.84408; -0.53622}
1367947326767	updated	input={0.95000; 0.14000; 0.80000; -0.08000; 1.00000; 0.00000}; output={-0.74413; -0.60694; -0.46635; -0.65491; -0.84408; -0.53622}
1367947327131	updated	input={0.96000; 0.14000; 0.80000; -0.08000; 1.00000; 0.00000}; output={-0.75088; -0.61432; -0.46635; -0.65491; -0.84408; -0.53622}
1367947327372	updated	input={0.97000; 0.14000; 0.80000; -0.08000; 1.00000; 0.00000}; output={-0.75762; -0.62170; -0.46635; -0.65491; -0.84408; -0.53622}
1367947327468	updated	input={0.97000; 0.14000; 0.80000; -0.07000; 1.00000; 0.00000}; output={-0.75762; -0.62170; -0.47388; -0.64833; -0.84408; -0.53622}
1367947327699	updated	input={0.97000; 0.14000; 0.80000; -0.06000; 1.00000; 0.00000}; output={-0.75762; -0.62170; -0.48141; -0.64175; -0.84408; -0.53622}
1367947327955	updated	input={0.97000; 0.14000; 0.80000; -0.05000; 1.00000; 0.00000}; output={-0.75762; -0.62170; -0.48894; -0.63517; -0.84408; -0.53622}
1367947328153	updated	input={0.97000; 0.14000; 0.80000; -0.04000; 1.00000; 0.00000}; output={-0.75762; -0.62170; -0.49646; -0.62858; -0.84408; -0.53622}
1367947328372	updated	input={0.97000; 0.14000; 0.80000; -0.03000; 1.00000; 0.00000}; output={-0.75762; -0.62170; -0.50399; -0.62200; -0.84408; -0.53622}
1367947328559	updated	input={0.97000; 0.14000; 0.80000; -0.02000; 1.00000; 0.00000}; output={-0.75762; -0.62170; -0.51152; -0.61542; -0.84408; -0.53622}
1367947328778	updated	input={0.97000; 0.14000; 0.80000; -0.01000; 1.00000; 0.00000}; output={-0.75762; -0.62170; -0.51905; -0.60884; -0.84408; -0.53622}
1367947329310	updated	input={0.97000; 0.14000; 0.80000; 0.00000; 1.00000; 0.00000}; output={-0.75762; -0.62170; -0.52658; -0.60226; -0.84408; -0.53622}
1367947329401	updated	input={0.97000; 0.14000; 0.80000; 0.02000; 1.00000; 0.00000}; output={-0.75762; -0.62170; -0.54163; -0.58909; -0.84408; -0.53622}
1367947329412	updated	input={0.97000; 0.14000; 0.80000; 0.02000; 0.99000; 0.00000}; output={-0.75762; -0.62170; -0.54163; -0.58909; -0.83564; -0.53086}
1367947329423	updated	input={0.97000; 0.14000; 0.80000; 0.03000; 0.99000; 0.00000}; output={-0.75762; -0.62170; -0.54916; -0.58251; -0.83564; -0.53086}
1367947329528	updated	input={0.97000; 0.14000; 0.80000; 0.06000; 0.99000; 0.00000}; output={-0.75762; -0.62170; -0.57175; -0.56276; -0.83564; -0.53086}
1367947329539	updated	input={0.97000; 0.14000; 0.80000; 0.07000; 0.99000; 0.00000}; output={-0.75762; -0.62170; -0.57927; -0.55618; -0.83564; -0.53086}
1367947329550	updated	input={0.97000; 0.14000; 0.80000; 0.07000; 0.99000; 0.00000}; output={-0.75762; -0.62170; -0.57927; -0.55618; -0.83564; -0.53086}
1367947329563	updated	input={0.97000; 0.14000; 0.80000; 0.07000; 0.99000; 0.00000}; output={-0.75762; -0.62170; -0.57927; -0.55618; -0.83564; -0.53086}
1367947329679	updated	input={0.97000; 0.14000; 0.80000; 0.10000; 0.99000; 0.00000}; output={-0.75762; -0.62170; -0.60186; -0.53643; -0.83564; -0.53086}
1367947329692	updated	input={0.97000; 0.14000; 0.80000; 0.11000; 0.99000; 0.00000}; output={-0.75762; -0.62170; -0.60939; -0.52985; -0.83564; -0.53086}
1367947329733	updated	input={0.97000; 0.14000; 0.80000; 0.12000; 0.99000; 0.00000}; output={-0.75762; -0.62170; -0.61691; -0.52327; -0.83564; -0.53086}
1367947329748	updated	input={0.97000; 0.14000; 0.80000; 0.12000; 0.99000; 0.00000}; output={-0.75762; -0.62170; -0.61691; -0.52327; -0.83564; -0.53086}
1367947329848	updated	input={0.97000; 0.14000; 0.80000; 0.12000; 0.99000; 0.00000}; output={-0.75762; -0.62170; -0.61691; -0.52327; -0.83564; -0.53086}
1367947329858	updated	input={0.97000; 0.14000; 0.80000; 0.12000; 0.99000; 0.00000}; output={-0.75762; -0.62170; -0.61691; -0.52327; -0.83564; -0.53086}
1367947329869	updated	input={0.97000; 0.14000; 0.80000; 0.12000; 0.98000; 0.00000}; output={-0.75762; -0.62170; -0.61691; -0.52327; -0.82720; -0.52550}
1367947329964	updated	input={0.97000; 0.14000; 0.80000; 0.12000; 0.97000; 0.00000}; output={-0.75762; -0.62170; -0.61691; -0.52327; -0.81876; -0.52013}
1367947330106	updated	input={0.97000; 0.14000; 0.80000; 0.12000; 0.96000; 0.00000}; output={-0.75762; -0.62170; -0.61691; -0.52327; -0.81032; -0.51477}
1367947330637	updated	input={0.97000; 0.14000; 0.80000; 0.12000; 0.95000; 0.00000}; output={-0.75762; -0.62170; -0.61691; -0.52327; -0.80188; -0.50941}
1367947330749	updated	input={0.97000; 0.14000; 0.80000; 0.12000; 0.92000; 0.00000}; output={-0.75762; -0.62170; -0.61691; -0.52327; -0.77655; -0.49332}
1367947330760	updated	input={0.97000; 0.14000; 0.80000; 0.12000; 0.92000; 0.00000}; output={-0.75762; -0.62170; -0.61691; -0.52327; -0.77655; -0.49332}
1367947330773	updated	input={0.97000; 0.14000; 0.80000; 0.12000; 0.92000; 0.00000}; output={-0.75762; -0.62170; -0.61691; -0.52327; -0.77655; -0.49332}
1367947330877	updated	input={0.97000; 0.14000; 0.80000; 0.12000; 0.88000; 0.00000}; output={-0.75762; -0.62170; -0.61691; -0.52327; -0.74279; -0.47187}
1367947330888	updated	input={0.97000; 0.14000; 0.80000; 0.12000; 0.88000; 0.00000}; output={-0.75762; -0.62170; -0.61691; -0.52327; -0.74279; -0.47187}
1367947330912	updated	input={0.97000; 0.14000; 0.80000; 0.12000; 0.88000; 0.00000}; output={-0.75762; -0.62170; -0.61691; -0.52327; -0.74279; -0.47187}
1367947330923	updated	input={0.97000; 0.14000; 0.80000; 0.12000; 0.87000; 0.00000}; output={-0.75762; -0.62170; -0.61691; -0.52327; -0.73435; -0.46651}
1367947331044	updated	input={0.97000; 0.14000; 0.80000; 0.12000; 0.86000; 0.00000}; output={-0.75762; -0.62170; -0.61691; -0.52327; -0.72591; -0.46115}
1367947331056	updated	input={0.97000; 0.14000; 0.80000; 0.12000; 0.86000; 0.00000}; output={-0.75762; -0.62170; -0.61691; -0.52327; -0.72591; -0.46115}
1367947331214	updated	input={0.97000; 0.14000; 0.80000; 0.12000; 0.87000; 0.00000}; output={-0.75762; -0.62170; -0.61691; -0.52327; -0.73435; -0.46651}
1367947331502	updated	input={0.97000; 0.14000; 0.80000; 0.12000; 0.88000; 0.00000}; output={-0.75762; -0.62170; -0.61691; -0.52327; -0.74279; -0.47187}
1367947333605	updated	input={0.97000; 0.14000; 0.80000; 0.12000; 0.88000; -0.01000}; output={-0.75762; -0.62170; -0.61691; -0.52327; -0.73743; -0.48031}
1367947333839	updated	input={0.97000; 0.14000; 0.79000; 0.12000; 0.88000; -0.01000}; output={-0.75762; -0.62170; -0.61033; -0.51574; -0.73743; -0.48031}
1367947333986	updated	input={0.97000; 0.14000; 0.79000; 0.12000; 0.88000; -0.02000}; output={-0.75762; -0.62170; -0.61033; -0.51574; -0.73207; -0.48876}
1367947334214	updated	input={0.97000; 0.14000; 0.79000; 0.12000; 0.88000; -0.03000}; output={-0.75762; -0.62170; -0.61033; -0.51574; -0.72670; -0.49720}
1367947334367	updated	input={0.97000; 0.14000; 0.79000; 0.12000; 0.88000; -0.04000}; output={-0.75762; -0.62170; -0.61033; -0.51574; -0.72134; -0.50564}
1367947334483	updated	input={0.97000; 0.14000; 0.78000; 0.12000; 0.88000; -0.04000}; output={-0.75762; -0.62170; -0.60375; -0.50821; -0.72134; -0.50564}
1367947334595	updated	input={0.97000; 0.14000; 0.78000; 0.12000; 0.88000; -0.05000}; output={-0.75762; -0.62170; -0.60375; -0.50821; -0.71598; -0.51408}
1367947334690	updated	input={0.97000; 0.14000; 0.78000; 0.12000; 0.88000; -0.06000}; output={-0.75762; -0.62170; -0.60375; -0.50821; -0.71062; -0.52252}
1367947334951	updated	input={0.97000; 0.14000; 0.77000; 0.12000; 0.88000; -0.06000}; output={-0.75762; -0.62170; -0.59717; -0.50069; -0.71062; -0.52252}
1367947335051	updated	input={0.97000; 0.14000; 0.77000; 0.12000; 0.88000; -0.07000}; output={-0.75762; -0.62170; -0.59717; -0.50069; -0.70526; -0.53096}
1367947335702	updated	input={0.97000; 0.14000; 0.77000; 0.12000; 0.88000; -0.06000}; output={-0.75762; -0.62170; -0.59717; -0.50069; -0.71062; -0.52252}
1367947336261	updated	input={0.97000; 0.14000; 0.77000; 0.12000; 0.88000; -0.05000}; output={-0.75762; -0.62170; -0.59717; -0.50069; -0.71598; -0.51408}
1367947336366	updated	input={0.97000; 0.14000; 0.77000; 0.12000; 0.88000; -0.04000}; output={-0.75762; -0.62170; -0.59717; -0.50069; -0.72134; -0.50564}
1367947336477	updated	input={0.97000; 0.14000; 0.77000; 0.12000; 0.88000; 0.02000}; output={-0.75762; -0.62170; -0.59717; -0.50069; -0.75351; -0.45499}
1367947336488	updated	input={0.97000; 0.14000; 0.77000; 0.12000; 0.88000; 0.02000}; output={-0.75762; -0.62170; -0.59717; -0.50069; -0.75351; -0.45499}
1367947336500	updated	input={0.97000; 0.14000; 0.77000; 0.12000; 0.88000; 0.02000}; output={-0.75762; -0.62170; -0.59717; -0.50069; -0.75351; -0.45499}
1367947336512	updated	input={0.97000; 0.14000; 0.77000; 0.12000; 0.88000; 0.02000}; output={-0.75762; -0.62170; -0.59717; -0.50069; -0.75351; -0.45499}
1367947336539	updated	input={0.97000; 0.14000; 0.77000; 0.12000; 0.88000; 0.02000}; output={-0.75762; -0.62170; -0.59717; -0.50069; -0.75351; -0.45499}
1367947336555	updated	input={0.97000; 0.14000; 0.77000; 0.12000; 0.88000; 0.04000}; output={-0.75762; -0.62170; -0.59717; -0.50069; -0.76424; -0.43811}
1367947336670	updated	input={0.97000; 0.14000; 0.77000; 0.12000; 0.88000; 0.08000}; output={-0.75762; -0.62170; -0.59717; -0.50069; -0.78569; -0.40435}
1367947336681	updated	input={0.97000; 0.14000; 0.77000; 0.12000; 0.88000; 0.08000}; output={-0.75762; -0.62170; -0.59717; -0.50069; -0.78569; -0.40435}
1367947336691	updated	input={0.97000; 0.14000; 0.77000; 0.12000; 0.88000; 0.09000}; output={-0.75762; -0.62170; -0.59717; -0.50069; -0.79105; -0.39591}
1367947336702	updated	input={0.97000; 0.14000; 0.77000; 0.12000; 0.88000; 0.09000}; output={-0.75762; -0.62170; -0.59717; -0.50069; -0.79105; -0.39591}
1367947336716	updated	input={0.97000; 0.14000; 0.77000; 0.12000; 0.88000; 0.09000}; output={-0.75762; -0.62170; -0.59717; -0.50069; -0.79105; -0.39591}
1367947336727	updated	input={0.97000; 0.14000; 0.77000; 0.12000; 0.88000; 0.09000}; output={-0.75762; -0.62170; -0.59717; -0.50069; -0.79105; -0.39591}
1367947336855	updated	input={0.97000; 0.14000; 0.77000; 0.12000; 0.88000; 0.14000}; output={-0.75762; -0.62170; -0.59717; -0.50069; -0.81786; -0.35370}
1367947336866	updated	input={0.97000; 0.14000; 0.77000; 0.12000; 0.88000; 0.14000}; output={-0.75762; -0.62170; -0.59717; -0.50069; -0.81786; -0.35370}
1367947336878	updated	input={0.97000; 0.14000; 0.77000; 0.12000; 0.88000; 0.14000}; output={-0.75762; -0.62170; -0.59717; -0.50069; -0.81786; -0.35370}
1367947336890	updated	input={0.97000; 0.14000; 0.77000; 0.12000; 0.88000; 0.15000}; output={-0.75762; -0.62170; -0.59717; -0.50069; -0.82322; -0.34526}
1367947336915	updated	input={0.97000; 0.14000; 0.77000; 0.12000; 0.88000; 0.15000}; output={-0.75762; -0.62170; -0.59717; -0.50069; -0.82322; -0.34526}
1367947336945	updated	input={0.97000; 0.14000; 0.77000; 0.12000; 0.88000; 0.15000}; output={-0.75762; -0.62170; -0.59717; -0.50069; -0.82322; -0.34526}
1367947337084	updated	input={0.97000; 0.14000; 0.77000; 0.12000; 0.88000; 0.21000}; output={-0.75762; -0.62170; -0.59717; -0.50069; -0.85540; -0.29462}
1367947337095	updated	input={0.97000; 0.14000; 0.77000; 0.12000; 0.88000; 0.21000}; output={-0.75762; -0.62170; -0.59717; -0.50069; -0.85540; -0.29462}
1367947337106	updated	input={0.97000; 0.14000; 0.77000; 0.12000; 0.88000; 0.21000}; output={-0.75762; -0.62170; -0.59717; -0.50069; -0.85540; -0.29462}
1367947337117	updated	input={0.97000; 0.14000; 0.77000; 0.12000; 0.88000; 0.22000}; output={-0.75762; -0.62170; -0.59717; -0.50069; -0.86076; -0.28618}
1367947337135	updated	input={0.97000; 0.14000; 0.77000; 0.12000; 0.88000; 0.22000}; output={-0.75762; -0.62170; -0.59717; -0.50069; -0.86076; -0.28618}
1367947337147	updated	input={0.97000; 0.14000; 0.77000; 0.12000; 0.88000; 0.22000}; output={-0.75762; -0.62170; -0.59717; -0.50069; -0.86076; -0.28618}
1367947337160	updated	input={0.97000; 0.14000; 0.77000; 0.12000; 0.88000; 0.22000}; output={-0.75762; -0.62170; -0.59717; -0.50069; -0.86076; -0.28618}
1367947337291	updated	input={0.97000; 0.14000; 0.77000; 0.12000; 0.88000; 0.22000}; output={-0.75762; -0.62170; -0.59717; -0.50069; -0.86076; -0.28618}
1367947337396	updated	input={0.97000; 0.14000; 0.77000; 0.12000; 0.88000; 0.23000}; output={-0.75762; -0.62170; -0.59717; -0.50069; -0.86612; -0.27774}
1367947337540	updated	input={0.97000; 0.14000; 0.77000; 0.12000; 0.88000; 0.24000}; output={-0.75762; -0.62170; -0.59717; -0.50069; -0.87148; -0.26929}
1367947337724	updated	input={0.97000; 0.14000; 0.77000; 0.12000; 0.88000; 0.25000}; output={-0.75762; -0.62170; -0.59717; -0.50069; -0.87685; -0.26085}
1367947337897	updated	input={0.97000; 0.14000; 0.77000; 0.12000; 0.88000; 0.26000}; output={-0.75762; -0.62170; -0.59717; -0.50069; -0.88221; -0.25241}
1367947338058	updated	input={0.97000; 0.14000; 0.77000; 0.12000; 0.88000; 0.27000}; output={-0.75762; -0.62170; -0.59717; -0.50069; -0.88757; -0.24397}
1367947338237	updated	input={0.97000; 0.14000; 0.77000; 0.12000; 0.88000; 0.28000}; output={-0.75762; -0.62170; -0.59717; -0.50069; -0.89293; -0.23553}
1367947338385	updated	input={0.97000; 0.14000; 0.77000; 0.12000; 0.88000; 0.28000}; output={-0.75762; -0.62170; -0.59717; -0.50069; -0.89293; -0.23553}
1367947338537	updated	input={0.97000; 0.14000; 0.77000; 0.12000; 0.88000; 0.30000}; output={-0.75762; -0.62170; -0.59717; -0.50069; -0.90366; -0.21865}
1367947338692	updated	input={0.97000; 0.14000; 0.77000; 0.12000; 0.88000; 0.31000}; output={-0.75762; -0.62170; -0.59717; -0.50069; -0.90902; -0.21021}
1367947338843	updated	input={0.97000; 0.14000; 0.77000; 0.12000; 0.88000; 0.32000}; output={-0.75762; -0.62170; -0.59717; -0.50069; -0.91438; -0.20177}
1367947338946	updated	input={0.97000; 0.14000; 0.77000; 0.13000; 0.88000; 0.32000}; output={-0.75762; -0.62170; -0.60470; -0.49410; -0.91438; -0.20177}
1367947339108	updated	input={0.97000; 0.14000; 0.77000; 0.13000; 0.88000; 0.33000}; output={-0.75762; -0.62170; -0.60470; -0.49410; -0.91974; -0.19333}
1367947339222	updated	input={0.97000; 0.14000; 0.77000; 0.13000; 0.88000; 0.34000}; output={-0.75762; -0.62170; -0.60470; -0.49410; -0.92511; -0.18489}
1367947339348	updated	input={0.97000; 0.14000; 0.77000; 0.13000; 0.88000; 0.35000}; output={-0.75762; -0.62170; -0.60470; -0.49410; -0.93047; -0.17645}
1367947339470	updated	input={0.97000; 0.14000; 0.77000; 0.13000; 0.88000; 0.36000}; output={-0.75762; -0.62170; -0.60470; -0.49410; -0.93583; -0.16800}
1367947339622	updated	input={0.97000; 0.14000; 0.77000; 0.13000; 0.88000; 0.37000}; output={-0.75762; -0.62170; -0.60470; -0.49410; -0.94119; -0.15956}
1367947339741	updated	input={0.97000; 0.14000; 0.77000; 0.14000; 0.88000; 0.37000}; output={-0.75762; -0.62170; -0.61222; -0.48752; -0.94119; -0.15956}
1367947339863	updated	input={0.97000; 0.14000; 0.77000; 0.14000; 0.88000; 0.38000}; output={-0.75762; -0.62170; -0.61222; -0.48752; -0.94655; -0.15112}
1367947339985	updated	input={0.97000; 0.14000; 0.77000; 0.14000; 0.88000; 0.39000}; output={-0.75762; -0.62170; -0.61222; -0.48752; -0.95192; -0.14268}
1367947340149	updated	input={0.97000; 0.14000; 0.77000; 0.14000; 0.88000; 0.40000}; output={-0.75762; -0.62170; -0.61222; -0.48752; -0.95728; -0.13424}
1367947340483	updated	input={0.97000; 0.14000; 0.77000; 0.15000; 0.88000; 0.40000}; output={-0.75762; -0.62170; -0.61975; -0.48094; -0.95728; -0.13424}
1367947340694	updated	input={0.97000; 0.14000; 0.77000; 0.15000; 0.88000; 0.41000}; output={-0.75762; -0.62170; -0.61975; -0.48094; -0.96264; -0.12580}
1367947340890	updated	input={0.97000; 0.14000; 0.77000; 0.15000; 0.88000; 0.42000}; output={-0.75762; -0.62170; -0.61975; -0.48094; -0.96800; -0.11736}
1367947341038	updated	input={0.97000; 0.14000; 0.77000; 0.14000; 0.88000; 0.42000}; output={-0.75762; -0.62170; -0.61222; -0.48752; -0.96800; -0.11736}
1367947341571	updated	input={0.97000; 0.14000; 0.77000; 0.14000; 0.88000; 0.43000}; output={-0.75762; -0.62170; -0.61222; -0.48752; -0.97337; -0.10892}
1367947341691	updated	input={0.97000; 0.14000; 0.77000; 0.13000; 0.88000; 0.43000}; output={-0.75762; -0.62170; -0.60470; -0.49410; -0.97337; -0.10892}
1367947345063	updated	input={0.97000; 0.14000; 0.78000; 0.13000; 0.88000; 0.43000}; output={-0.75762; -0.62170; -0.61128; -0.50163; -0.97337; -0.10892}
1367947345513	updated	input={0.97000; 0.14000; 0.79000; 0.13000; 0.88000; 0.43000}; output={-0.75762; -0.62170; -0.61786; -0.50916; -0.97337; -0.10892}
1367947345891	updated	input={0.97000; 0.14000; 0.80000; 0.13000; 0.88000; 0.43000}; output={-0.75762; -0.62170; -0.62444; -0.51669; -0.97337; -0.10892}
1367947346107	updated	input={0.97000; 0.14000; 0.81000; 0.13000; 0.88000; 0.43000}; output={-0.75762; -0.62170; -0.63102; -0.52422; -0.97337; -0.10892}
1367947346306	updated	input={0.97000; 0.14000; 0.82000; 0.13000; 0.88000; 0.43000}; output={-0.75762; -0.62170; -0.63761; -0.53174; -0.97337; -0.10892}
1367947346484	updated	input={0.97000; 0.14000; 0.83000; 0.13000; 0.88000; 0.43000}; output={-0.75762; -0.62170; -0.64419; -0.53927; -0.97337; -0.10892}
1367947346672	updated	input={0.97000; 0.14000; 0.84000; 0.13000; 0.88000; 0.43000}; output={-0.75762; -0.62170; -0.65077; -0.54680; -0.97337; -0.10892}
1367947346834	updated	input={0.97000; 0.14000; 0.85000; 0.13000; 0.88000; 0.43000}; output={-0.75762; -0.62170; -0.65735; -0.55433; -0.97337; -0.10892}
1367947347017	updated	input={0.97000; 0.14000; 0.86000; 0.13000; 0.88000; 0.43000}; output={-0.75762; -0.62170; -0.66394; -0.56186; -0.97337; -0.10892}
1367947347192	updated	input={0.97000; 0.14000; 0.87000; 0.13000; 0.88000; 0.43000}; output={-0.75762; -0.62170; -0.67052; -0.56938; -0.97337; -0.10892}
1367947347368	updated	input={0.97000; 0.14000; 0.88000; 0.13000; 0.88000; 0.43000}; output={-0.75762; -0.62170; -0.67710; -0.57691; -0.97337; -0.10892}
1367947347555	updated	input={0.97000; 0.14000; 0.89000; 0.13000; 0.88000; 0.43000}; output={-0.75762; -0.62170; -0.68368; -0.58444; -0.97337; -0.10892}
1367947347750	updated	input={0.97000; 0.14000; 0.90000; 0.13000; 0.88000; 0.43000}; output={-0.75762; -0.62170; -0.69026; -0.59197; -0.97337; -0.10892}
1367947347953	updated	input={0.97000; 0.14000; 0.91000; 0.13000; 0.88000; 0.43000}; output={-0.75762; -0.62170; -0.69685; -0.59950; -0.97337; -0.10892}
1367947348133	updated	input={0.97000; 0.14000; 0.92000; 0.13000; 0.88000; 0.43000}; output={-0.75762; -0.62170; -0.70343; -0.60703; -0.97337; -0.10892}
1367947348318	updated	input={0.97000; 0.14000; 0.93000; 0.13000; 0.88000; 0.43000}; output={-0.75762; -0.62170; -0.71001; -0.61455; -0.97337; -0.10892}
1367947348702	updated	input={0.97000; 0.14000; 0.95000; 0.13000; 0.88000; 0.43000}; output={-0.75762; -0.62170; -0.72318; -0.62961; -0.97337; -0.10892}
1367947348722	solved	Training #3 (Individual)
1367947355210	initialized	name="Training #4 (Team)"; target={-0.99134; -0.09255; -0.09316}
1367947388202	updated	input={0.00000; 0.00000; 0.01000}; output={0.00000; 0.00000; 0.01000}
1367947388494	updated	input={0.00000; 0.00000; 0.02000}; output={0.00000; 0.00000; 0.02000}
1367947388711	updated	input={0.00000; 0.00000; 0.03000}; output={0.00000; 0.00000; 0.03000}
1367947388915	updated	input={0.00000; 0.00000; 0.04000}; output={0.00000; 0.00000; 0.04000}
1367947389019	updated	input={0.00000; 0.01000; 0.04000}; output={0.00000; -0.01000; 0.04000}
1367947389442	updated	input={0.00000; 0.01000; 0.05000}; output={0.00000; -0.01000; 0.05000}
1367947389476	updated	input={0.00000; 0.01000; 0.06000}; output={0.00000; -0.01000; 0.06000}
1367947389486	updated	input={0.00000; 0.02000; 0.06000}; output={0.00000; -0.02000; 0.06000}
1367947389520	updated	input={0.00000; 0.02000; 0.07000}; output={0.00000; -0.02000; 0.07000}
1367947389543	updated	input={0.00000; 0.02000; 0.08000}; output={0.00000; -0.02000; 0.08000}
1367947389575	updated	input={0.00000; 0.02000; 0.09000}; output={0.00000; -0.02000; 0.09000}
1367947389604	updated	input={0.00000; 0.02000; 0.10000}; output={0.00000; -0.02000; 0.10000}
1367947389655	updated	input={0.00000; 0.02000; 0.11000}; output={0.00000; -0.02000; 0.11000}
1367947389682	updated	input={0.00000; 0.02000; 0.12000}; output={0.00000; -0.02000; 0.12000}
1367947389707	updated	input={0.00000; 0.02000; 0.13000}; output={0.00000; -0.02000; 0.13000}
1367947389743	updated	input={0.00000; 0.02000; 0.14000}; output={0.00000; -0.02000; 0.14000}
1367947389916	updated	input={0.00000; 0.02000; 0.15000}; output={0.00000; -0.02000; 0.15000}
1367947390008	updated	input={0.00000; 0.03000; 0.15000}; output={0.00000; -0.03000; 0.15000}
1367947390046	updated	input={0.00000; 0.04000; 0.15000}; output={0.00000; -0.04000; 0.15000}
1367947390082	updated	input={0.00000; 0.05000; 0.15000}; output={0.00000; -0.05000; 0.15000}
1367947390112	updated	input={0.00000; 0.06000; 0.15000}; output={0.00000; -0.06000; 0.15000}
1367947390151	updated	input={0.00000; 0.06000; 0.16000}; output={0.00000; -0.06000; 0.16000}
1367947390179	updated	input={0.00000; 0.07000; 0.16000}; output={0.00000; -0.07000; 0.16000}
1367947390237	updated	input={0.00000; 0.09000; 0.16000}; output={0.00000; -0.09000; 0.16000}
1367947390247	updated	input={0.00000; 0.10000; 0.16000}; output={0.00000; -0.10000; 0.16000}
1367947390280	updated	input={0.00000; 0.10000; 0.16000}; output={0.00000; -0.10000; 0.16000}
1367947390521	updated	input={0.00000; 0.11000; 0.16000}; output={0.00000; -0.11000; 0.16000}
1367947390724	updated	input={0.00000; 0.12000; 0.16000}; output={0.00000; -0.12000; 0.16000}
1367947390937	updated	input={0.00000; 0.13000; 0.16000}; output={0.00000; -0.13000; 0.16000}
1367947393078	updated	input={0.00000; 0.12000; 0.16000}; output={0.00000; -0.12000; 0.16000}
1367947393300	updated	input={0.00000; 0.11000; 0.16000}; output={0.00000; -0.11000; 0.16000}
1367947393489	updated	input={0.00000; 0.10000; 0.16000}; output={0.00000; -0.10000; 0.16000}
1367947393693	updated	input={0.00000; 0.09000; 0.16000}; output={0.00000; -0.09000; 0.16000}
1367947393898	updated	input={0.00000; 0.08000; 0.16000}; output={0.00000; -0.08000; 0.16000}
1367947394088	updated	input={0.00000; 0.07000; 0.16000}; output={0.00000; -0.07000; 0.16000}
1367947401052	updated	input={0.00000; 0.08000; 0.16000}; output={0.00000; -0.08000; 0.16000}
1367947401586	updated	input={0.00000; 0.09000; 0.16000}; output={0.00000; -0.09000; 0.16000}
1367947401661	updated	input={0.00000; 0.10000; 0.16000}; output={0.00000; -0.10000; 0.16000}
1367947401669	updated	input={0.00000; 0.11000; 0.16000}; output={0.00000; -0.11000; 0.16000}
1367947401701	updated	input={0.00000; 0.12000; 0.16000}; output={0.00000; -0.12000; 0.16000}
1367947401735	updated	input={0.00000; 0.13000; 0.16000}; output={0.00000; -0.13000; 0.16000}
1367947401773	updated	input={0.00000; 0.14000; 0.16000}; output={0.00000; -0.14000; 0.16000}
1367947401826	updated	input={0.00000; 0.16000; 0.16000}; output={0.00000; -0.16000; 0.16000}
1367947401848	updated	input={0.00000; 0.17000; 0.16000}; output={0.00000; -0.17000; 0.16000}
1367947401924	updated	input={0.00000; 0.18000; 0.16000}; output={0.00000; -0.18000; 0.16000}
1367947401947	updated	input={0.00000; 0.20000; 0.16000}; output={0.00000; -0.20000; 0.16000}
1367947401981	updated	input={0.00000; 0.21000; 0.16000}; output={0.00000; -0.21000; 0.16000}
1367947402012	updated	input={0.00000; 0.22000; 0.16000}; output={0.00000; -0.22000; 0.16000}
1367947402021	updated	input={0.00000; 0.22000; 0.16000}; output={0.00000; -0.22000; 0.16000}
1367947402057	updated	input={0.00000; 0.23000; 0.16000}; output={0.00000; -0.23000; 0.16000}
1367947402087	updated	input={0.00000; 0.24000; 0.16000}; output={0.00000; -0.24000; 0.16000}
1367947402119	updated	input={0.00000; 0.25000; 0.16000}; output={0.00000; -0.25000; 0.16000}
1367947402127	updated	input={0.00000; 0.25000; 0.16000}; output={0.00000; -0.25000; 0.16000}
1367947402324	updated	input={0.00000; 0.26000; 0.16000}; output={0.00000; -0.26000; 0.16000}
1367947402552	updated	input={0.00000; 0.27000; 0.16000}; output={0.00000; -0.27000; 0.16000}
1367947402729	updated	input={0.00000; 0.28000; 0.16000}; output={0.00000; -0.28000; 0.16000}
1367947402879	updated	input={0.00000; 0.28000; 0.16000}; output={0.00000; -0.28000; 0.16000}
1367947403040	updated	input={0.00000; 0.30000; 0.16000}; output={0.00000; -0.30000; 0.16000}
1367947403196	updated	input={0.00000; 0.31000; 0.16000}; output={0.00000; -0.31000; 0.16000}
1367947403363	updated	input={0.00000; 0.32000; 0.16000}; output={0.00000; -0.32000; 0.16000}
1367947406767	updated	input={0.00000; 0.31000; 0.16000}; output={0.00000; -0.31000; 0.16000}
1367947407307	updated	input={0.00000; 0.30000; 0.16000}; output={0.00000; -0.30000; 0.16000}
1367947407343	updated	input={0.00000; 0.28000; 0.16000}; output={0.00000; -0.28000; 0.16000}
1367947407375	updated	input={0.00000; 0.28000; 0.16000}; output={0.00000; -0.28000; 0.16000}
1367947407408	updated	input={0.00000; 0.27000; 0.16000}; output={0.00000; -0.27000; 0.16000}
1367947407444	updated	input={0.00000; 0.26000; 0.16000}; output={0.00000; -0.26000; 0.16000}
1367947407476	updated	input={0.00000; 0.25000; 0.16000}; output={0.00000; -0.25000; 0.16000}
1367947407525	updated	input={0.00000; 0.24000; 0.16000}; output={0.00000; -0.24000; 0.16000}
1367947407578	updated	input={0.00000; 0.22000; 0.16000}; output={0.00000; -0.22000; 0.16000}
1367947407587	updated	input={0.00000; 0.22000; 0.16000}; output={0.00000; -0.22000; 0.16000}
1367947407656	updated	input={0.00000; 0.21000; 0.16000}; output={0.00000; -0.21000; 0.16000}
1367947407687	updated	input={0.00000; 0.19000; 0.16000}; output={0.00000; -0.19000; 0.16000}
1367947407695	updated	input={0.00000; 0.19000; 0.16000}; output={0.00000; -0.19000; 0.16000}
1367947407728	updated	input={0.00000; 0.18000; 0.16000}; output={0.00000; -0.18000; 0.16000}
1367947407761	updated	input={0.00000; 0.17000; 0.16000}; output={0.00000; -0.17000; 0.16000}
1367947407821	updated	input={0.00000; 0.15000; 0.16000}; output={0.00000; -0.15000; 0.16000}
1367947407830	updated	input={0.00000; 0.14000; 0.16000}; output={0.00000; -0.14000; 0.16000}
1367947407865	updated	input={0.00000; 0.13000; 0.16000}; output={0.00000; -0.13000; 0.16000}
1367947407875	updated	input={0.00000; 0.13000; 0.16000}; output={0.00000; -0.13000; 0.16000}
1367947407935	updated	input={0.00000; 0.11000; 0.16000}; output={0.00000; -0.11000; 0.16000}
1367947407943	updated	input={0.00000; 0.11000; 0.16000}; output={0.00000; -0.11000; 0.16000}
1367947407978	updated	input={0.00000; 0.10000; 0.16000}; output={0.00000; -0.10000; 0.16000}
1367947408012	updated	input={0.00000; 0.09000; 0.16000}; output={0.00000; -0.09000; 0.16000}
1367947408073	updated	input={0.00000; 0.07000; 0.16000}; output={0.00000; -0.07000; 0.16000}
1367947408081	updated	input={0.00000; 0.07000; 0.16000}; output={0.00000; -0.07000; 0.16000}
1367947408120	updated	input={0.00000; 0.06000; 0.16000}; output={0.00000; -0.06000; 0.16000}
1367947408168	updated	input={0.00000; 0.05000; 0.16000}; output={0.00000; -0.05000; 0.16000}
1367947408216	updated	input={0.00000; 0.03000; 0.16000}; output={0.00000; -0.03000; 0.16000}
1367947408224	updated	input={0.00000; 0.03000; 0.16000}; output={0.00000; -0.03000; 0.16000}
1367947410938	updated	input={0.00000; 0.04000; 0.16000}; output={0.00000; -0.04000; 0.16000}
1367947411421	updated	input={0.00000; 0.05000; 0.16000}; output={0.00000; -0.05000; 0.16000}
1367947414727	updated	input={0.00000; 0.06000; 0.16000}; output={0.00000; -0.06000; 0.16000}
1367947420452	updated	input={0.00000; 0.06000; 0.17000}; output={0.00000; -0.06000; 0.17000}
1367947420724	updated	input={0.00000; 0.06000; 0.18000}; output={0.00000; -0.06000; 0.18000}
1367947420944	updated	input={0.00000; 0.06000; 0.19000}; output={0.00000; -0.06000; 0.19000}
1367947423063	updated	input={0.00000; 0.06000; 0.39000}; output={0.00000; -0.06000; 0.39000}
1367947423390	updated	input={0.00000; 0.06000; 0.59000}; output={0.00000; -0.06000; 0.59000}
1367947423688	updated	input={0.00000; 0.06000; 0.79000}; output={0.00000; -0.06000; 0.79000}
1367947424414	updated	input={0.00000; 0.06000; 0.99000}; output={0.00000; -0.06000; 0.99000}
1367947431090	updated	input={0.00000; 0.06000; 0.79000}; output={0.00000; -0.06000; 0.79000}
1367947431353	updated	input={0.00000; 0.06000; 0.59000}; output={0.00000; -0.06000; 0.59000}
1367947431598	updated	input={0.00000; 0.06000; 0.39000}; output={0.00000; -0.06000; 0.39000}
1367947431791	updated	input={0.00000; 0.06000; 0.19000}; output={0.00000; -0.06000; 0.19000}
1367947431953	updated	input={0.00000; 0.06000; -0.01000}; output={0.00000; -0.06000; -0.01000}
1367947432144	updated	input={0.00000; 0.06000; -0.21000}; output={0.00000; -0.06000; -0.21000}
1367947432301	updated	input={0.00000; 0.06000; -0.41000}; output={0.00000; -0.06000; -0.41000}
1367947432495	updated	input={0.00000; 0.06000; -0.61000}; output={0.00000; -0.06000; -0.61000}
1367947433759	updated	input={0.00000; 0.06000; -0.41000}; output={0.00000; -0.06000; -0.41000}
1367947434204	updated	input={0.00000; 0.06000; -0.21000}; output={0.00000; -0.06000; -0.21000}
1367947436801	updated	input={0.00000; 0.06000; -0.01000}; output={0.00000; -0.06000; -0.01000}
1367947438699	updated	input={0.00000; 0.06000; -0.02000}; output={0.00000; -0.06000; -0.02000}
1367947439030	updated	input={0.00000; 0.06000; -0.03000}; output={0.00000; -0.06000; -0.03000}
1367947444357	updated	input={0.00000; 0.06000; -0.04000}; output={0.00000; -0.06000; -0.04000}
1367947444710	updated	input={0.00000; 0.06000; -0.05000}; output={0.00000; -0.06000; -0.05000}
1367947445059	updated	input={0.00000; 0.06000; -0.06000}; output={0.00000; -0.06000; -0.06000}
1367947447877	updated	input={-0.01000; 0.06000; -0.06000}; output={-0.01000; -0.06000; -0.06000}
1367947448708	updated	input={-0.02000; 0.06000; -0.06000}; output={-0.02000; -0.06000; -0.06000}
1367947448933	updated	input={-0.03000; 0.06000; -0.06000}; output={-0.03000; -0.06000; -0.06000}
1367947449258	updated	input={-0.02000; 0.06000; -0.06000}; output={-0.02000; -0.06000; -0.06000}
1367947451074	updated	input={-0.01000; 0.06000; -0.06000}; output={-0.01000; -0.06000; -0.06000}
1367947451431	updated	input={0.00000; 0.06000; -0.06000}; output={0.00000; -0.06000; -0.06000}
1367947451723	updated	input={0.01000; 0.06000; -0.06000}; output={0.01000; -0.06000; -0.06000}
1367947452115	updated	input={0.02000; 0.06000; -0.06000}; output={0.02000; -0.06000; -0.06000}
1367947452541	updated	input={0.03000; 0.06000; -0.06000}; output={0.03000; -0.06000; -0.06000}
1367947452909	updated	input={0.04000; 0.06000; -0.06000}; output={0.04000; -0.06000; -0.06000}
1367947453351	updated	input={0.03000; 0.06000; -0.06000}; output={0.03000; -0.06000; -0.06000}
1367947453541	updated	input={0.02000; 0.06000; -0.06000}; output={0.02000; -0.06000; -0.06000}
1367947453691	updated	input={0.01000; 0.06000; -0.06000}; output={0.01000; -0.06000; -0.06000}
1367947453849	updated	input={0.00000; 0.06000; -0.06000}; output={0.00000; -0.06000; -0.06000}
1367947453998	updated	input={-0.01000; 0.06000; -0.06000}; output={-0.01000; -0.06000; -0.06000}
1367947454142	updated	input={-0.02000; 0.06000; -0.06000}; output={-0.02000; -0.06000; -0.06000}
1367947454298	updated	input={-0.03000; 0.06000; -0.06000}; output={-0.03000; -0.06000; -0.06000}
1367947454449	updated	input={-0.04000; 0.06000; -0.06000}; output={-0.04000; -0.06000; -0.06000}
1367947454602	updated	input={-0.05000; 0.06000; -0.06000}; output={-0.05000; -0.06000; -0.06000}
1367947454757	updated	input={-0.06000; 0.06000; -0.06000}; output={-0.06000; -0.06000; -0.06000}
1367947454922	updated	input={-0.07000; 0.06000; -0.06000}; output={-0.07000; -0.06000; -0.06000}
1367947455072	updated	input={-0.08000; 0.06000; -0.06000}; output={-0.08000; -0.06000; -0.06000}
1367947455232	updated	input={-0.09000; 0.06000; -0.06000}; output={-0.09000; -0.06000; -0.06000}
1367947455390	updated	input={-0.10000; 0.06000; -0.06000}; output={-0.10000; -0.06000; -0.06000}
1367947455541	updated	input={-0.11000; 0.06000; -0.06000}; output={-0.11000; -0.06000; -0.06000}
1367947455698	updated	input={-0.12000; 0.06000; -0.06000}; output={-0.12000; -0.06000; -0.06000}
1367947455873	updated	input={-0.13000; 0.06000; -0.06000}; output={-0.13000; -0.06000; -0.06000}
1367947456019	updated	input={-0.14000; 0.06000; -0.06000}; output={-0.14000; -0.06000; -0.06000}
1367947456201	updated	input={-0.15000; 0.06000; -0.06000}; output={-0.15000; -0.06000; -0.06000}
1367947456409	updated	input={-0.16000; 0.06000; -0.06000}; output={-0.16000; -0.06000; -0.06000}
1367947456494	updated	input={-0.17000; 0.06000; -0.06000}; output={-0.17000; -0.06000; -0.06000}
1367947456824	updated	input={-0.18000; 0.06000; -0.06000}; output={-0.18000; -0.06000; -0.06000}
1367947457034	updated	input={-0.19000; 0.06000; -0.06000}; output={-0.19000; -0.06000; -0.06000}
1367947457121	updated	input={-0.20000; 0.06000; -0.06000}; output={-0.20000; -0.06000; -0.06000}
1367947457280	updated	input={-0.21000; 0.06000; -0.06000}; output={-0.21000; -0.06000; -0.06000}
1367947457445	updated	input={-0.22000; 0.06000; -0.06000}; output={-0.22000; -0.06000; -0.06000}
1367947457617	updated	input={-0.23000; 0.06000; -0.06000}; output={-0.23000; -0.06000; -0.06000}
1367947457800	updated	input={-0.24000; 0.06000; -0.06000}; output={-0.24000; -0.06000; -0.06000}
1367947457970	updated	input={-0.25000; 0.06000; -0.06000}; output={-0.25000; -0.06000; -0.06000}
1367947458145	updated	input={-0.26000; 0.06000; -0.06000}; output={-0.26000; -0.06000; -0.06000}
1367947458328	updated	input={-0.27000; 0.06000; -0.06000}; output={-0.27000; -0.06000; -0.06000}
1367947458516	updated	input={-0.28000; 0.06000; -0.06000}; output={-0.28000; -0.06000; -0.06000}
1367947458702	updated	input={-0.28000; 0.06000; -0.06000}; output={-0.28000; -0.06000; -0.06000}
1367947458887	updated	input={-0.30000; 0.06000; -0.06000}; output={-0.30000; -0.06000; -0.06000}
1367947459040	updated	input={-0.31000; 0.06000; -0.06000}; output={-0.31000; -0.06000; -0.06000}
1367947459225	updated	input={-0.32000; 0.06000; -0.06000}; output={-0.32000; -0.06000; -0.06000}
1367947459392	updated	input={-0.33000; 0.06000; -0.06000}; output={-0.33000; -0.06000; -0.06000}
1367947459556	updated	input={-0.34000; 0.06000; -0.06000}; output={-0.34000; -0.06000; -0.06000}
1367947459715	updated	input={-0.35000; 0.06000; -0.06000}; output={-0.35000; -0.06000; -0.06000}
1367947459875	updated	input={-0.36000; 0.06000; -0.06000}; output={-0.36000; -0.06000; -0.06000}
1367947460045	updated	input={-0.37000; 0.06000; -0.06000}; output={-0.37000; -0.06000; -0.06000}
1367947460207	updated	input={-0.38000; 0.06000; -0.06000}; output={-0.38000; -0.06000; -0.06000}
1367947460382	updated	input={-0.39000; 0.06000; -0.06000}; output={-0.39000; -0.06000; -0.06000}
1367947460538	updated	input={-0.40000; 0.06000; -0.06000}; output={-0.40000; -0.06000; -0.06000}
1367947460691	updated	input={-0.41000; 0.06000; -0.06000}; output={-0.41000; -0.06000; -0.06000}
1367947460846	updated	input={-0.42000; 0.06000; -0.06000}; output={-0.42000; -0.06000; -0.06000}
1367947461558	updated	input={-0.62000; 0.06000; -0.06000}; output={-0.62000; -0.06000; -0.06000}
1367947462503	updated	input={-0.82000; 0.06000; -0.06000}; output={-0.82000; -0.06000; -0.06000}
1367947463377	updated	input={-1.00000; 0.06000; -0.06000}; output={-1.00000; -0.06000; -0.06000}
1367947463392	solved	Training #4 (Team)
1367947470007	initialized	name="Training #5 (Team)"; target={-0.19739; -0.94477; -0.26161}
1367947476460	updated	input={-0.01000; 0.00000; 0.00000}; output={0.00709; 0.00281; 0.00647}
1367947476985	updated	input={0.00000; 0.00000; 0.00000}; output={0.00000; 0.00000; 0.00000}
1367947477224	updated	input={0.01000; 0.00000; 0.00000}; output={-0.00709; -0.00281; -0.00647}
1367947477418	updated	input={0.02000; 0.00000; 0.00000}; output={-0.01418; -0.00562; -0.01294}
1367947477610	updated	input={0.03000; 0.00000; 0.00000}; output={-0.02126; -0.00843; -0.01941}
1367947477804	updated	input={0.04000; 0.00000; 0.00000}; output={-0.02835; -0.01123; -0.02588}
1367947477981	updated	input={0.05000; 0.00000; 0.00000}; output={-0.03544; -0.01404; -0.03235}
1367947478178	updated	input={0.06000; 0.00000; 0.00000}; output={-0.04253; -0.01685; -0.03882}
1367947478369	updated	input={0.07000; 0.00000; 0.00000}; output={-0.04962; -0.01966; -0.04529}
1367947478616	updated	input={0.08000; 0.00000; 0.00000}; output={-0.05670; -0.02247; -0.05177}
1367947478834	updated	input={0.09000; 0.00000; 0.00000}; output={-0.06379; -0.02528; -0.05824}
1367947479031	updated	input={0.10000; 0.00000; 0.00000}; output={-0.07088; -0.02809; -0.06471}
1367947479234	updated	input={0.11000; 0.00000; 0.00000}; output={-0.07797; -0.03089; -0.07118}
1367947479739	updated	input={0.12000; 0.00000; 0.00000}; output={-0.08506; -0.03370; -0.07765}
1367947480209	updated	input={0.13000; 0.00000; 0.00000}; output={-0.09215; -0.03651; -0.08412}
1367947480431	updated	input={0.14000; 0.00000; 0.00000}; output={-0.09923; -0.03932; -0.09059}
1367947480636	updated	input={0.15000; 0.00000; 0.00000}; output={-0.10632; -0.04213; -0.09706}
1367947480819	updated	input={0.16000; 0.00000; 0.00000}; output={-0.11341; -0.04494; -0.10353}
1367947480999	updated	input={0.17000; 0.00000; 0.00000}; output={-0.12050; -0.04775; -0.11000}
1367947481185	updated	input={0.18000; 0.00000; 0.00000}; output={-0.12759; -0.05055; -0.11647}
1367947481371	updated	input={0.19000; 0.00000; 0.00000}; output={-0.13467; -0.05336; -0.12294}
1367947481558	updated	input={0.20000; 0.00000; 0.00000}; output={-0.14176; -0.05617; -0.12941}
1367947481762	updated	input={0.21000; 0.00000; 0.00000}; output={-0.14885; -0.05898; -0.13588}
1367947481960	updated	input={0.22000; 0.00000; 0.00000}; output={-0.15594; -0.06179; -0.14236}
1367947482156	updated	input={0.23000; 0.00000; 0.00000}; output={-0.16303; -0.06460; -0.14883}
1367947482350	updated	input={0.24000; 0.00000; 0.00000}; output={-0.17011; -0.06741; -0.15530}
1367947482562	updated	input={0.25000; 0.00000; 0.00000}; output={-0.17720; -0.07022; -0.16177}
1367947482858	updated	input={0.26000; 0.00000; 0.00000}; output={-0.18429; -0.07302; -0.16824}
1367947485026	updated	input={0.27000; 0.00000; 0.00000}; output={-0.19138; -0.07583; -0.17471}
1367947485887	updated	input={0.28000; 0.00000; 0.00000}; output={-0.19847; -0.07864; -0.18118}
1367947486700	updated	input={0.28000; 0.00000; 0.00000}; output={-0.19847; -0.07864; -0.18118}
1367947487448	updated	input={0.30000; 0.00000; 0.00000}; output={-0.21264; -0.08426; -0.19412}
1367947488915	updated	input={0.31000; 0.00000; 0.00000}; output={-0.21973; -0.08707; -0.20059}
1367947489698	updated	input={0.32000; 0.00000; 0.00000}; output={-0.22682; -0.08988; -0.20706}
1367947490181	updated	input={0.33000; 0.00000; 0.00000}; output={-0.23391; -0.09268; -0.21353}
1367947490731	updated	input={0.34000; 0.00000; 0.00000}; output={-0.24100; -0.09549; -0.22000}
1367947495041	updated	input={0.34000; -0.01000; 0.00000}; output={-0.23910; -0.08742; -0.22559}
1367947495500	updated	input={0.34000; -0.02000; 0.00000}; output={-0.23720; -0.07934; -0.23117}
1367947495921	updated	input={0.34000; -0.03000; 0.00000}; output={-0.23530; -0.07127; -0.23676}
1367947496181	updated	input={0.34000; -0.04000; 0.00000}; output={-0.23340; -0.06319; -0.24234}
1367947496515	updated	input={0.34000; -0.03000; 0.00000}; output={-0.23530; -0.07127; -0.23676}
1367947497041	updated	input={0.34000; -0.01000; 0.00000}; output={-0.23910; -0.08742; -0.22559}
1367947497050	updated	input={0.34000; -0.01000; 0.00000}; output={-0.23910; -0.08742; -0.22559}
1367947497100	updated	input={0.34000; 0.00000; 0.00000}; output={-0.24100; -0.09549; -0.22000}
1367947497138	updated	input={0.34000; 0.02000; 0.00000}; output={-0.24479; -0.11164; -0.20883}
1367947497147	updated	input={0.34000; 0.02000; 0.00000}; output={-0.24479; -0.11164; -0.20883}
1367947497229	updated	input={0.34000; 0.03000; 0.00000}; output={-0.24669; -0.11972; -0.20325}
1367947497237	updated	input={0.34000; 0.05000; 0.00000}; output={-0.25049; -0.13586; -0.19208}
1367947497270	updated	input={0.34000; 0.06000; 0.00000}; output={-0.25239; -0.14394; -0.18649}
1367947497802	updated	input={0.34000; 0.06000; 0.00000}; output={-0.25239; -0.14394; -0.18649}
1367947497854	updated	input={0.34000; 0.24000; 0.00000}; output={-0.28658; -0.28928; -0.08596}
1367947497864	updated	input={0.34000; 0.24000; 0.00000}; output={-0.28658; -0.28928; -0.08596}
1367947497875	updated	input={0.34000; 0.24000; 0.00000}; output={-0.28658; -0.28928; -0.08596}
1367947497908	updated	input={0.34000; 0.26000; 0.00000}; output={-0.29038; -0.30543; -0.07479}
1367947497921	updated	input={0.34000; 0.26000; 0.00000}; output={-0.29038; -0.30543; -0.07479}
1367947497929	updated	input={0.34000; 0.26000; 0.00000}; output={-0.29038; -0.30543; -0.07479}
1367947497938	updated	input={0.34000; 0.26000; 0.00000}; output={-0.29038; -0.30543; -0.07479}
1367947497947	updated	input={0.34000; 0.26000; 0.00000}; output={-0.29038; -0.30543; -0.07479}
1367947497957	updated	input={0.34000; 0.26000; 0.00000}; output={-0.29038; -0.30543; -0.07479}
1367947497968	updated	input={0.34000; 0.26000; 0.00000}; output={-0.29038; -0.30543; -0.07479}
1367947497979	updated	input={0.34000; 0.26000; 0.00000}; output={-0.29038; -0.30543; -0.07479}
1367947497989	updated	input={0.34000; 0.26000; 0.00000}; output={-0.29038; -0.30543; -0.07479}
1367947497999	updated	input={0.34000; 0.26000; 0.00000}; output={-0.29038; -0.30543; -0.07479}
1367947498010	updated	input={0.34000; 0.26000; 0.00000}; output={-0.29038; -0.30543; -0.07479}
1367947498046	updated	input={0.34000; 0.26000; 0.00000}; output={-0.29038; -0.30543; -0.07479}
1367947498056	updated	input={0.34000; 0.26000; 0.00000}; output={-0.29038; -0.30543; -0.07479}
1367947498065	updated	input={0.34000; 0.26000; 0.00000}; output={-0.29038; -0.30543; -0.07479}
1367947498073	updated	input={0.34000; 0.26000; 0.00000}; output={-0.29038; -0.30543; -0.07479}
1367947498121	updated	input={0.34000; 0.26000; 0.00000}; output={-0.29038; -0.30543; -0.07479}
1367947498130	updated	input={0.34000; 0.26000; 0.00000}; output={-0.29038; -0.30543; -0.07479}
1367947499094	updated	input={0.34000; 0.25000; 0.00000}; output={-0.28848; -0.29735; -0.08037}
1367947499302	updated	input={0.34000; 0.24000; 0.00000}; output={-0.28658; -0.28928; -0.08596}
1367947499515	updated	input={0.34000; 0.23000; 0.00000}; output={-0.28468; -0.28121; -0.09154}
1367947499697	updated	input={0.34000; 0.22000; 0.00000}; output={-0.28278; -0.27313; -0.09713}
1367947501036	updated	input={0.34000; 0.21000; 0.00000}; output={-0.28088; -0.26506; -0.10271}
1367947503720	updated	input={0.34000; 0.20000; 0.00000}; output={-0.27898; -0.25698; -0.10830}
1367947504250	updated	input={0.34000; 0.19000; 0.00000}; output={-0.27708; -0.24891; -0.11389}
1367947504283	updated	input={0.34000; 0.18000; 0.00000}; output={-0.27518; -0.24083; -0.11947}
1367947504317	updated	input={0.34000; 0.17000; 0.00000}; output={-0.27328; -0.23276; -0.12506}
1367947504349	updated	input={0.34000; 0.16000; 0.00000}; output={-0.27138; -0.22468; -0.13064}
1367947504707	updated	input={0.34000; 0.15000; 0.00000}; output={-0.26948; -0.21661; -0.13623}
1367947504928	updated	input={0.34000; 0.14000; 0.00000}; output={-0.26759; -0.20854; -0.14181}
1367947505134	updated	input={0.34000; 0.13000; 0.00000}; output={-0.26569; -0.20046; -0.14740}
1367947505307	updated	input={0.34000; 0.12000; 0.00000}; output={-0.26379; -0.19239; -0.15298}
1367947507968	updated	input={0.34000; 0.11000; 0.00000}; output={-0.26189; -0.18431; -0.15857}
1367947508210	updated	input={0.34000; 0.10000; 0.00000}; output={-0.25999; -0.17624; -0.16415}
1367947509403	updated	input={0.34000; 0.09000; 0.00000}; output={-0.25809; -0.16816; -0.16974}
1367947509665	updated	input={0.34000; 0.08000; 0.00000}; output={-0.25619; -0.16009; -0.17532}
1367947509875	updated	input={0.34000; 0.07000; 0.00000}; output={-0.25429; -0.15201; -0.18091}
1367947510106	updated	input={0.34000; 0.06000; 0.00000}; output={-0.25239; -0.14394; -0.18649}
1367947510654	updated	input={0.34000; 0.05000; 0.00000}; output={-0.25049; -0.13586; -0.19208}
1367947510699	updated	input={0.34000; 0.04000; 0.00000}; output={-0.24859; -0.12779; -0.19766}
1367947510733	updated	input={0.34000; 0.03000; 0.00000}; output={-0.24669; -0.11972; -0.20325}
1367947510772	updated	input={0.34000; 0.01000; 0.00000}; output={-0.24289; -0.10357; -0.21442}
1367947510782	updated	input={0.34000; 0.01000; 0.00000}; output={-0.24289; -0.10357; -0.21442}
1367947510846	updated	input={0.34000; -0.01000; 0.00000}; output={-0.23910; -0.08742; -0.22559}
1367947510856	updated	input={0.34000; -0.01000; 0.00000}; output={-0.23910; -0.08742; -0.22559}
1367947510899	updated	input={0.34000; -0.02000; 0.00000}; output={-0.23720; -0.07934; -0.23117}
1367947510935	updated	input={0.34000; -0.03000; 0.00000}; output={-0.23530; -0.07127; -0.23676}
1367947510990	updated	input={0.34000; -0.05000; 0.00000}; output={-0.23150; -0.05512; -0.24793}
1367947511003	updated	input={0.34000; -0.06000; 0.00000}; output={-0.22960; -0.04705; -0.25352}
1367947511050	updated	input={0.34000; -0.07000; 0.00000}; output={-0.22770; -0.03897; -0.25910}
1367947511059	updated	input={0.34000; -0.07000; 0.00000}; output={-0.22770; -0.03897; -0.25910}
1367947511112	updated	input={0.34000; -0.09000; 0.00000}; output={-0.22390; -0.02282; -0.27027}
1367947511128	updated	input={0.34000; -0.09000; 0.00000}; output={-0.22390; -0.02282; -0.27027}
1367947511167	updated	input={0.34000; -0.11000; 0.00000}; output={-0.22010; -0.00667; -0.28144}
1367947511181	updated	input={0.34000; -0.11000; 0.00000}; output={-0.22010; -0.00667; -0.28144}
1367947511252	updated	input={0.34000; -0.13000; 0.00000}; output={-0.21630; 0.00948; -0.29261}
1367947511261	updated	input={0.34000; -0.14000; 0.00000}; output={-0.21441; 0.01755; -0.29820}
1367947511300	updated	input={0.34000; -0.15000; 0.00000}; output={-0.21251; 0.02563; -0.30378}
1367947511309	updated	input={0.34000; -0.15000; 0.00000}; output={-0.21251; 0.02563; -0.30378}
1367947511381	updated	input={0.34000; -0.16000; 0.00000}; output={-0.21061; 0.03370; -0.30937}
1367947511421	updated	input={0.34000; -0.18000; 0.00000}; output={-0.20681; 0.04985; -0.32054}
1367947511430	updated	input={0.34000; -0.19000; 0.00000}; output={-0.20491; 0.05792; -0.32612}
1367947511468	updated	input={0.34000; -0.19000; 0.00000}; output={-0.20491; 0.05792; -0.32612}
1367947511532	updated	input={0.34000; -0.22000; 0.00000}; output={-0.19921; 0.08215; -0.34288}
1367947511541	updated	input={0.34000; -0.22000; 0.00000}; output={-0.19921; 0.08215; -0.34288}
1367947511550	updated	input={0.34000; -0.22000; 0.00000}; output={-0.19921; 0.08215; -0.34288}
1367947511592	updated	input={0.34000; -0.23000; 0.00000}; output={-0.19731; 0.09022; -0.34846}
1367947511661	updated	input={0.34000; -0.26000; 0.00000}; output={-0.19161; 0.11444; -0.36522}
1367947511669	updated	input={0.34000; -0.26000; 0.00000}; output={-0.19161; 0.11444; -0.36522}
1367947511681	updated	input={0.34000; -0.26000; 0.00000}; output={-0.19161; 0.11444; -0.36522}
1367947511723	updated	input={0.34000; -0.27000; 0.00000}; output={-0.18971; 0.12252; -0.37080}
1367947511792	updated	input={0.34000; -0.30000; 0.00000}; output={-0.18402; 0.14674; -0.38756}
1367947511801	updated	input={0.34000; -0.30000; 0.00000}; output={-0.18402; 0.14674; -0.38756}
1367947511810	updated	input={0.34000; -0.30000; 0.00000}; output={-0.18402; 0.14674; -0.38756}
1367947511857	updated	input={0.34000; -0.31000; 0.00000}; output={-0.18212; 0.15482; -0.39315}
1367947511915	updated	input={0.34000; -0.33000; 0.00000}; output={-0.17832; 0.17097; -0.40432}
1367947511925	updated	input={0.34000; -0.34000; 0.00000}; output={-0.17642; 0.17904; -0.40990}
1367947511965	updated	input={0.34000; -0.35000; 0.00000}; output={-0.17452; 0.18712; -0.41549}
1367947511976	updated	input={0.34000; -0.35000; 0.00000}; output={-0.17452; 0.18712; -0.41549}
1367947512050	updated	input={0.34000; -0.37000; 0.00000}; output={-0.17072; 0.20326; -0.42666}
1367947512059	updated	input={0.34000; -0.38000; 0.00000}; output={-0.16882; 0.21134; -0.43224}
1367947512104	updated	input={0.34000; -0.38000; 0.00000}; output={-0.16882; 0.21134; -0.43224}
1367947512701	updated	input={0.34000; -0.37000; 0.00000}; output={-0.17072; 0.20326; -0.42666}
1367947513334	updated	input={0.34000; -0.35000; 0.00000}; output={-0.17452; 0.18712; -0.41549}
1367947513343	updated	input={0.34000; -0.33000; 0.00000}; output={-0.17832; 0.17097; -0.40432}
1367947513385	updated	input={0.34000; -0.32000; 0.00000}; output={-0.18022; 0.16289; -0.39873}
1367947513394	updated	input={0.34000; -0.32000; 0.00000}; output={-0.18022; 0.16289; -0.39873}
1367947513403	updated	input={0.34000; -0.31000; 0.00000}; output={-0.18212; 0.15482; -0.39315}
1367947513474	updated	input={0.34000; -0.28000; 0.00000}; output={-0.18782; 0.13059; -0.37639}
1367947513485	updated	input={0.34000; -0.28000; 0.00000}; output={-0.18782; 0.13059; -0.37639}
1367947513494	updated	input={0.34000; -0.28000; 0.00000}; output={-0.18782; 0.13059; -0.37639}
1367947513540	updated	input={0.34000; -0.27000; 0.00000}; output={-0.18971; 0.12252; -0.37080}
1367947513552	updated	input={0.34000; -0.27000; 0.00000}; output={-0.18971; 0.12252; -0.37080}
1367947513628	updated	input={0.34000; -0.24000; 0.00000}; output={-0.19541; 0.09830; -0.35405}
1367947513638	updated	input={0.34000; -0.24000; 0.00000}; output={-0.19541; 0.09830; -0.35405}
1367947513650	updated	input={0.34000; -0.24000; 0.00000}; output={-0.19541; 0.09830; -0.35405}
1367947513695	updated	input={0.34000; -0.22000; 0.00000}; output={-0.19921; 0.08215; -0.34288}
1367947513705	updated	input={0.34000; -0.22000; 0.00000}; output={-0.19921; 0.08215; -0.34288}
1367947513755	updated	input={0.34000; -0.21000; 0.00000}; output={-0.20111; 0.07407; -0.33729}
1367947513814	updated	input={0.34000; -0.19000; 0.00000}; output={-0.20491; 0.05792; -0.32612}
1367947513824	updated	input={0.34000; -0.18000; 0.00000}; output={-0.20681; 0.04985; -0.32054}
1367947513871	updated	input={0.34000; -0.17000; 0.00000}; output={-0.20871; 0.04177; -0.31495}
1367947513880	updated	input={0.34000; -0.17000; 0.00000}; output={-0.20871; 0.04177; -0.31495}
1367947513949	updated	input={0.34000; -0.15000; 0.00000}; output={-0.21251; 0.02563; -0.30378}
1367947513958	updated	input={0.34000; -0.14000; 0.00000}; output={-0.21441; 0.01755; -0.29820}
1367947514007	updated	input={0.34000; -0.13000; 0.00000}; output={-0.21630; 0.00948; -0.29261}
1367947514018	updated	input={0.34000; -0.13000; 0.00000}; output={-0.21630; 0.00948; -0.29261}
1367947514089	updated	input={0.34000; -0.10000; 0.00000}; output={-0.22200; -0.01475; -0.27586}
1367947514098	updated	input={0.34000; -0.10000; 0.00000}; output={-0.22200; -0.01475; -0.27586}
1367947514107	updated	input={0.34000; -0.10000; 0.00000}; output={-0.22200; -0.01475; -0.27586}
1367947514344	updated	input={0.34000; -0.09000; 0.00000}; output={-0.22390; -0.02282; -0.27027}
1367947514560	updated	input={0.34000; -0.08000; 0.00000}; output={-0.22580; -0.03090; -0.26469}
1367947514786	updated	input={0.34000; -0.07000; 0.00000}; output={-0.22770; -0.03897; -0.25910}
1367947514974	updated	input={0.34000; -0.06000; 0.00000}; output={-0.22960; -0.04705; -0.25352}
1367947515136	updated	input={0.34000; -0.05000; 0.00000}; output={-0.23150; -0.05512; -0.24793}
1367947515310	updated	input={0.34000; -0.04000; 0.00000}; output={-0.23340; -0.06319; -0.24234}
1367947515470	updated	input={0.34000; -0.03000; 0.00000}; output={-0.23530; -0.07127; -0.23676}
1367947515655	updated	input={0.34000; -0.02000; 0.00000}; output={-0.23720; -0.07934; -0.23117}
1367947515832	updated	input={0.34000; -0.01000; 0.00000}; output={-0.23910; -0.08742; -0.22559}
1367947515974	updated	input={0.34000; 0.00000; 0.00000}; output={-0.24100; -0.09549; -0.22000}
1367947517742	updated	input={0.34000; 0.01000; 0.00000}; output={-0.24289; -0.10357; -0.21442}
1367947523042	updated	input={0.34000; 0.01000; 0.20000}; output={-0.37876; 0.00019; -0.11062}
1367947527094	updated	input={0.34000; 0.01000; 0.00000}; output={-0.24289; -0.10357; -0.21442}
1367947527491	updated	input={0.34000; 0.01000; -0.20000}; output={-0.10702; -0.20732; -0.31821}
1367947529089	updated	input={0.34000; 0.01000; -0.40000}; output={0.02885; -0.31108; -0.42201}
1367947529510	updated	input={0.34000; 0.01000; -0.60000}; output={0.16472; -0.41483; -0.52581}
1367947529845	updated	input={0.34000; 0.01000; -0.80000}; output={0.30059; -0.51859; -0.62960}
1367947530210	updated	input={0.34000; 0.01000; -1.00000}; output={0.43646; -0.62235; -0.73340}
1367947531735	updated	input={0.34000; 0.01000; -0.80000}; output={0.30059; -0.51859; -0.62960}
1367947532157	updated	input={0.34000; 0.01000; -0.60000}; output={0.16472; -0.41483; -0.52581}
1367947533654	updated	input={0.34000; 0.01000; -0.80000}; output={0.30059; -0.51859; -0.62960}
1367947533947	updated	input={0.34000; 0.01000; -1.00000}; output={0.43646; -0.62235; -0.73340}
1367947550132	updated	input={0.34000; 0.02000; -1.00000}; output={0.43456; -0.63042; -0.72781}
1367947551894	updated	input={0.34000; 0.03000; -1.00000}; output={0.43266; -0.63850; -0.72223}
1367947555795	updated	input={0.34000; 0.02000; -1.00000}; output={0.43456; -0.63042; -0.72781}
1367947559023	updated	input={0.34000; 0.03000; -1.00000}; output={0.43266; -0.63850; -0.72223}
1367947562113	updated	input={0.34000; 0.04000; -1.00000}; output={0.43076; -0.64657; -0.71664}
1367947562818	updated	input={0.34000; 0.05000; -1.00000}; output={0.42886; -0.65464; -0.71106}
1367947565983	updated	input={0.34000; 0.06000; -1.00000}; output={0.42696; -0.66272; -0.70547}
1367947566211	updated	input={0.34000; 0.07000; -1.00000}; output={0.42506; -0.67079; -0.69989}
1367947567348	updated	input={0.34000; 0.08000; -1.00000}; output={0.42316; -0.67887; -0.69430}
1367947567783	updated	input={0.34000; 0.09000; -1.00000}; output={0.42126; -0.68694; -0.68872}
1367947569669	updated	input={0.34000; 0.10000; -1.00000}; output={0.41936; -0.69502; -0.68313}
1367947569874	updated	input={0.34000; 0.11000; -1.00000}; output={0.41746; -0.70309; -0.67755}
1367947570061	updated	input={0.34000; 0.12000; -1.00000}; output={0.41556; -0.71117; -0.67196}
1367947570245	updated	input={0.34000; 0.13000; -1.00000}; output={0.41366; -0.71924; -0.66638}
1367947570412	updated	input={0.34000; 0.14000; -1.00000}; output={0.41176; -0.72732; -0.66079}
1367947570595	updated	input={0.34000; 0.15000; -1.00000}; output={0.40987; -0.73539; -0.65521}
1367947570781	updated	input={0.34000; 0.16000; -1.00000}; output={0.40797; -0.74346; -0.64962}
1367947570978	updated	input={0.34000; 0.17000; -1.00000}; output={0.40607; -0.75154; -0.64404}
1367947571152	updated	input={0.34000; 0.18000; -1.00000}; output={0.40417; -0.75961; -0.63845}
1367947571323	updated	input={0.34000; 0.19000; -1.00000}; output={0.40227; -0.76769; -0.63287}
1367947571854	updated	input={0.34000; 0.20000; -1.00000}; output={0.40037; -0.77576; -0.62728}
1367947571902	updated	input={0.34000; 0.21000; -1.00000}; output={0.39847; -0.78384; -0.62169}
1367947571969	updated	input={0.34000; 0.23000; -1.00000}; output={0.39467; -0.79999; -0.61052}
1367947571979	updated	input={0.34000; 0.23000; -1.00000}; output={0.39467; -0.79999; -0.61052}
1367947572034	updated	input={0.34000; 0.25000; -1.00000}; output={0.39087; -0.81613; -0.59935}
1367947572044	updated	input={0.34000; 0.25000; -1.00000}; output={0.39087; -0.81613; -0.59935}
1367947572215	updated	input={0.34000; 0.26000; -1.00000}; output={0.38897; -0.82421; -0.59377}
1367947572391	updated	input={0.34000; 0.27000; -1.00000}; output={0.38707; -0.83228; -0.58818}
1367947572553	updated	input={0.34000; 0.28000; -1.00000}; output={0.38517; -0.84036; -0.58260}
1367947572714	updated	input={0.34000; 0.28000; -1.00000}; output={0.38517; -0.84036; -0.58260}
1367947572885	updated	input={0.34000; 0.30000; -1.00000}; output={0.38138; -0.85651; -0.57143}
1367947573228	updated	input={0.34000; 0.31000; -1.00000}; output={0.37948; -0.86458; -0.56584}
1367947573534	updated	input={0.34000; 0.32000; -1.00000}; output={0.37758; -0.87266; -0.56026}
1367947573915	updated	input={0.34000; 0.33000; -1.00000}; output={0.37568; -0.88073; -0.55467}
1367947574252	updated	input={0.34000; 0.34000; -1.00000}; output={0.37378; -0.88881; -0.54909}
1367947574436	updated	input={0.34000; 0.35000; -1.00000}; output={0.37188; -0.89688; -0.54350}
1367947574624	updated	input={0.34000; 0.36000; -1.00000}; output={0.36998; -0.90495; -0.53792}
1367947575244	updated	input={0.34000; 0.37000; -1.00000}; output={0.36808; -0.91303; -0.53233}
1367947578629	updated	input={0.34000; 0.36000; -1.00000}; output={0.36998; -0.90495; -0.53792}
1367947579023	updated	input={0.34000; 0.35000; -1.00000}; output={0.37188; -0.89688; -0.54350}
1367947579376	updated	input={0.34000; 0.34000; -1.00000}; output={0.37378; -0.88881; -0.54909}
1367947580223	updated	input={0.34000; 0.33000; -1.00000}; output={0.37568; -0.88073; -0.55467}
1367947581048	updated	input={0.34000; 0.34000; -1.00000}; output={0.37378; -0.88881; -0.54909}
1367947581195	updated	input={0.34000; 0.35000; -1.00000}; output={0.37188; -0.89688; -0.54350}
1367947601737	updated	input={0.35000; 0.35000; -1.00000}; output={0.36479; -0.89969; -0.54997}
1367947602665	updated	input={0.36000; 0.35000; -1.00000}; output={0.35770; -0.90250; -0.55644}
1367947603316	updated	input={0.37000; 0.35000; -1.00000}; output={0.35061; -0.90531; -0.56291}
1367947611243	updated	input={0.37000; 0.35000; -0.80000}; output={0.21474; -0.80155; -0.45912}
1367947619220	updated	input={0.37000; 0.36000; -0.80000}; output={0.21285; -0.80962; -0.45353}
1367947620281	updated	input={0.37000; 0.37000; -0.80000}; output={0.21095; -0.81770; -0.44795}
1367947620476	updated	input={0.37000; 0.38000; -0.80000}; output={0.20905; -0.82577; -0.44236}
1367947620674	updated	input={0.37000; 0.39000; -0.80000}; output={0.20715; -0.83385; -0.43678}
1367947620903	updated	input={0.37000; 0.40000; -0.80000}; output={0.20525; -0.84192; -0.43119}
1367947621335	updated	input={0.37000; 0.41000; -0.80000}; output={0.20335; -0.85000; -0.42561}
1367947621534	updated	input={0.37000; 0.42000; -0.80000}; output={0.20145; -0.85807; -0.42002}
1367947621710	updated	input={0.37000; 0.43000; -0.80000}; output={0.19955; -0.86615; -0.41444}
1367947621945	updated	input={0.37000; 0.44000; -0.80000}; output={0.19765; -0.87422; -0.40885}
1367947622573	updated	input={0.37000; 0.45000; -0.80000}; output={0.19575; -0.88229; -0.40327}
1367947623888	updated	input={0.37000; 0.46000; -0.80000}; output={0.19385; -0.89037; -0.39768}
1367947624816	updated	input={0.37000; 0.47000; -0.80000}; output={0.19195; -0.89844; -0.39210}
1367947626230	updated	input={0.37000; 0.48000; -0.80000}; output={0.19005; -0.90652; -0.38651}
1367947629076	updated	input={0.37000; 0.49000; -0.80000}; output={0.18815; -0.91459; -0.38093}
1367947631196	updated	input={0.38000; 0.49000; -0.80000}; output={0.18107; -0.91740; -0.38740}
1367947631594	updated	input={0.39000; 0.49000; -0.80000}; output={0.17398; -0.92021; -0.39387}
1367947633039	updated	input={0.38000; 0.49000; -0.80000}; output={0.18107; -0.91740; -0.38740}
1367947633346	updated	input={0.37000; 0.49000; -0.80000}; output={0.18815; -0.91459; -0.38093}
1367947635791	updated	input={0.37000; 0.49000; -0.79000}; output={0.18136; -0.90940; -0.37574}
1367947636116	updated	input={0.37000; 0.49000; -0.78000}; output={0.17457; -0.90422; -0.37055}
1367947636402	updated	input={0.37000; 0.49000; -0.77000}; output={0.16777; -0.89903; -0.36536}
1367947636633	updated	input={0.37000; 0.49000; -0.76000}; output={0.16098; -0.89384; -0.36017}
1367947639006	updated	input={0.37000; 0.49000; -0.75000}; output={0.15419; -0.88865; -0.35498}
1367947639305	updated	input={0.37000; 0.49000; -0.74000}; output={0.14739; -0.88347; -0.34979}
1367947639496	updated	input={0.37000; 0.49000; -0.73000}; output={0.14060; -0.87828; -0.34460}
1367947639651	updated	input={0.37000; 0.49000; -0.72000}; output={0.13381; -0.87309; -0.33941}
1367947639804	updated	input={0.37000; 0.49000; -0.71000}; output={0.12701; -0.86790; -0.33422}
1367947639961	updated	input={0.37000; 0.49000; -0.70000}; output={0.12022; -0.86271; -0.32903}
1367947640101	updated	input={0.37000; 0.49000; -0.69000}; output={0.11343; -0.85753; -0.32384}
1367947640290	updated	input={0.37000; 0.49000; -0.68000}; output={0.10663; -0.85234; -0.31865}
1367947640556	updated	input={0.37000; 0.49000; -0.67000}; output={0.09984; -0.84715; -0.31346}
1367947640907	updated	input={0.37000; 0.49000; -0.66000}; output={0.09305; -0.84196; -0.30827}
1367947647974	updated	input={0.37000; 0.50000; -0.66000}; output={0.09115; -0.85004; -0.30268}
1367947650252	updated	input={0.37000; 0.51000; -0.66000}; output={0.08925; -0.85811; -0.29710}
1367947653967	updated	input={0.37000; 0.52000; -0.66000}; output={0.08735; -0.86619; -0.29151}
1367947656355	updated	input={0.37000; 0.53000; -0.66000}; output={0.08545; -0.87426; -0.28593}
1367947656640	updated	input={0.37000; 0.54000; -0.66000}; output={0.08355; -0.88234; -0.28034}
1367947657052	updated	input={0.37000; 0.55000; -0.66000}; output={0.08165; -0.89041; -0.27476}
1367947657509	updated	input={0.37000; 0.56000; -0.66000}; output={0.07975; -0.89849; -0.26917}
1367947660194	updated	input={0.37000; 0.56000; -0.66000}; output={0.07975; -0.89849; -0.26917}
1367947667493	updated	input={0.38000; 0.56000; -0.66000}; output={0.07266; -0.90129; -0.27564}
1367947671053	updated	input={0.39000; 0.56000; -0.66000}; output={0.06557; -0.90410; -0.28211}
1367947675026	updated	input={0.40000; 0.56000; -0.66000}; output={0.05849; -0.90691; -0.28858}
1367947676544	updated	input={0.41000; 0.56000; -0.66000}; output={0.05140; -0.90972; -0.29505}
1367947677837	updated	input={0.42000; 0.56000; -0.66000}; output={0.04431; -0.91253; -0.30153}
1367947679087	updated	input={0.43000; 0.56000; -0.66000}; output={0.03722; -0.91534; -0.30800}
1367947680738	updated	input={0.44000; 0.56000; -0.66000}; output={0.03013; -0.91815; -0.31447}
1367947681661	updated	input={0.43000; 0.56000; -0.66000}; output={0.03722; -0.91534; -0.30800}
1367947686187	updated	input={0.43000; 0.56000; -0.66000}; output={0.03722; -0.91534; -0.30800}
1367947686877	updated	input={0.43000; 0.55000; -0.66000}; output={0.03912; -0.90726; -0.31358}
1367947689191	updated	input={0.43000; 0.56000; -0.66000}; output={0.03722; -0.91534; -0.30800}
1367947689634	updated	input={0.43000; 0.56000; -0.66000}; output={0.03722; -0.91534; -0.30800}
1367947691504	updated	input={0.43000; 0.57000; -0.66000}; output={0.03532; -0.92341; -0.30241}
1367947694548	updated	input={0.43000; 0.59000; -0.66000}; output={0.03152; -0.93956; -0.29124}
1367947697406	updated	input={0.43000; 0.60000; -0.66000}; output={0.02962; -0.94763; -0.28565}
1367947699893	updated	input={0.43000; 0.61000; -0.66000}; output={0.02773; -0.95571; -0.28007}
1367947708423	updated	input={0.43000; 0.61000; -0.46000}; output={-0.10814; -0.85195; -0.17627}
1367947715613	updated	input={0.43000; 0.61000; -0.66000}; output={0.02773; -0.95571; -0.28007}
1367947716669	updated	input={0.43000; 0.61000; -0.65000}; output={0.02093; -0.95052; -0.27488}
1367947723663	updated	input={0.43000; 0.61000; -0.64000}; output={0.01414; -0.94533; -0.26969}
1367947727478	updated	input={0.43000; 0.61000; -0.63000}; output={0.00734; -0.94015; -0.26450}
1367947728764	updated	input={0.43000; 0.61000; -0.62000}; output={0.00055; -0.93496; -0.25931}
1367947730064	updated	input={0.43000; 0.61000; -0.61000}; output={-0.00624; -0.92977; -0.25412}
1367947731675	updated	input={0.43000; 0.61000; -0.60000}; output={-0.01304; -0.92458; -0.24893}
1367947732683	updated	input={0.43000; 0.61000; -0.59000}; output={-0.01983; -0.91939; -0.24374}
1367947735287	updated	input={0.43000; 0.61000; -0.57000}; output={-0.03342; -0.90902; -0.23336}
1367947735973	updated	input={0.43000; 0.61000; -0.56000}; output={-0.04021; -0.90383; -0.22817}
1367947740496	updated	input={0.43000; 0.61000; -0.56000}; output={-0.04021; -0.90383; -0.22817}
1367947741285	updated	input={0.43000; 0.61000; -0.55000}; output={-0.04700; -0.89864; -0.22298}
1367947743113	updated	input={0.43000; 0.61000; -0.54000}; output={-0.05380; -0.89346; -0.21779}
1367947746784	updated	input={0.43000; 0.61000; -0.55000}; output={-0.04700; -0.89864; -0.22298}
1367947751634	updated	input={0.44000; 0.61000; -0.55000}; output={-0.05409; -0.90145; -0.22945}
1367947756621	updated	input={0.45000; 0.61000; -0.55000}; output={-0.06118; -0.90426; -0.23592}
1367947757894	updated	input={0.46000; 0.61000; -0.55000}; output={-0.06827; -0.90707; -0.24239}
1367947759020	updated	input={0.47000; 0.61000; -0.55000}; output={-0.07536; -0.90988; -0.24886}
1367947759714	updated	input={0.48000; 0.61000; -0.55000}; output={-0.08244; -0.91269; -0.25534}
1367947760541	updated	input={0.49000; 0.61000; -0.55000}; output={-0.08953; -0.91549; -0.26181}
1367947761209	updated	input={0.50000; 0.61000; -0.55000}; output={-0.09662; -0.91830; -0.26828}
1367947761784	updated	input={0.51000; 0.61000; -0.55000}; output={-0.10371; -0.92111; -0.27475}
1367947762425	updated	input={0.52000; 0.61000; -0.55000}; output={-0.11080; -0.92392; -0.28122}
1367947763071	updated	input={0.53000; 0.61000; -0.55000}; output={-0.11788; -0.92673; -0.28769}
1367947763768	updated	input={0.54000; 0.61000; -0.55000}; output={-0.12497; -0.92954; -0.29416}
1367947764442	updated	input={0.55000; 0.61000; -0.55000}; output={-0.13206; -0.93235; -0.30063}
1367947767911	updated	input={0.56000; 0.61000; -0.55000}; output={-0.13915; -0.93516; -0.30710}
1367947771064	updated	input={0.56000; 0.61000; -0.55000}; output={-0.13915; -0.93516; -0.30710}
1367947772753	updated	input={0.57000; 0.61000; -0.55000}; output={-0.14624; -0.93796; -0.31357}
1367947778593	updated	input={0.57000; 0.60000; -0.55000}; output={-0.14434; -0.92989; -0.31916}
1367947780803	updated	input={0.57000; 0.61000; -0.55000}; output={-0.14624; -0.93796; -0.31357}
1367947781014	updated	input={0.57000; 0.62000; -0.55000}; output={-0.14814; -0.94604; -0.30799}
1367947781044	solved	Training #5 (Team)
1367947957939	initialized	name="Arrogant Flame (Team)"; target={-0.40435; -0.91030; -0.08859}
1367947986884	updated	input={0.01000; 0.00000; 0.00000}; output={-0.00589; -0.00546; -0.00596}
1367947987464	updated	input={0.02000; 0.00000; 0.00000}; output={-0.01177; -0.01091; -0.01193}
1367947988031	updated	input={0.03000; 0.00000; 0.00000}; output={-0.01766; -0.01637; -0.01789}
1367947988377	updated	input={0.04000; 0.00000; 0.00000}; output={-0.02354; -0.02183; -0.02386}
1367947988598	updated	input={0.05000; 0.00000; 0.00000}; output={-0.02943; -0.02729; -0.02982}
1367947988808	updated	input={0.06000; 0.00000; 0.00000}; output={-0.03531; -0.03274; -0.03579}
1367947989027	updated	input={0.07000; 0.00000; 0.00000}; output={-0.04120; -0.03820; -0.04175}
1367947989250	updated	input={0.08000; 0.00000; 0.00000}; output={-0.04708; -0.04366; -0.04772}
1367947989739	updated	input={0.09000; 0.00000; 0.00000}; output={-0.05297; -0.04912; -0.05368}
1367947992887	updated	input={0.10000; 0.00000; 0.00000}; output={-0.05886; -0.05457; -0.05965}
1367947993286	updated	input={0.11000; 0.00000; 0.00000}; output={-0.06474; -0.06003; -0.06561}
1367947993526	updated	input={0.12000; 0.00000; 0.00000}; output={-0.07063; -0.06549; -0.07158}
1367947995788	updated	input={0.13000; 0.00000; 0.00000}; output={-0.07651; -0.07094; -0.07754}
1367947996050	updated	input={0.14000; 0.00000; 0.00000}; output={-0.08240; -0.07640; -0.08351}
1367947996308	updated	input={0.15000; 0.00000; 0.00000}; output={-0.08828; -0.08186; -0.08947}
1367947996524	updated	input={0.16000; 0.00000; 0.00000}; output={-0.09417; -0.08732; -0.09544}
1367947996773	updated	input={0.17000; 0.00000; 0.00000}; output={-0.10005; -0.09277; -0.10140}
1367947997019	updated	input={0.18000; 0.00000; 0.00000}; output={-0.10594; -0.09823; -0.10737}
1367947998074	updated	input={0.19000; 0.00000; 0.00000}; output={-0.11182; -0.10369; -0.11333}
1367947998622	updated	input={0.20000; 0.00000; 0.00000}; output={-0.11771; -0.10915; -0.11930}
1367947998665	updated	input={0.21000; 0.00000; 0.00000}; output={-0.12360; -0.11460; -0.12526}
1367947998703	updated	input={0.22000; 0.00000; 0.00000}; output={-0.12948; -0.12006; -0.13123}
1367947998733	updated	input={0.23000; 0.00000; 0.00000}; output={-0.13537; -0.12552; -0.13719}
1367947998763	updated	input={0.24000; 0.00000; 0.00000}; output={-0.14125; -0.13098; -0.14316}
1367947998823	updated	input={0.25000; 0.00000; 0.00000}; output={-0.14714; -0.13643; -0.14912}
1367947998853	updated	input={0.27000; 0.00000; 0.00000}; output={-0.15891; -0.14735; -0.16105}
1367947998861	updated	input={0.27000; 0.00000; 0.00000}; output={-0.15891; -0.14735; -0.16105}
1367947998893	updated	input={0.28000; 0.00000; 0.00000}; output={-0.16479; -0.15280; -0.16702}
1367947998922	updated	input={0.28000; 0.00000; 0.00000}; output={-0.16479; -0.15280; -0.16702}
1367947998953	updated	input={0.30000; 0.00000; 0.00000}; output={-0.17657; -0.16372; -0.17895}
1367947999006	updated	input={0.31000; 0.00000; 0.00000}; output={-0.18245; -0.16918; -0.18491}
1367947999036	updated	input={0.32000; 0.00000; 0.00000}; output={-0.18834; -0.17463; -0.19088}
1367947999067	updated	input={0.33000; 0.00000; 0.00000}; output={-0.19422; -0.18009; -0.19684}
1367947999125	updated	input={0.35000; 0.00000; 0.00000}; output={-0.20599; -0.19101; -0.20877}
1367947999150	updated	input={0.35000; 0.00000; 0.00000}; output={-0.20599; -0.19101; -0.20877}
1367947999183	updated	input={0.37000; 0.00000; 0.00000}; output={-0.21776; -0.20192; -0.22070}
1367947999192	updated	input={0.37000; 0.00000; 0.00000}; output={-0.21776; -0.20192; -0.22070}
1367947999252	updated	input={0.38000; 0.00000; 0.00000}; output={-0.22365; -0.20738; -0.22667}
1367948000316	updated	input={0.39000; 0.00000; 0.00000}; output={-0.22953; -0.21283; -0.23263}
1367948000528	updated	input={0.40000; 0.00000; 0.00000}; output={-0.23542; -0.21829; -0.23860}
1367948000703	updated	input={0.41000; 0.00000; 0.00000}; output={-0.24131; -0.22375; -0.24456}
1367948001916	updated	input={0.40000; 0.00000; 0.00000}; output={-0.23542; -0.21829; -0.23860}
1367948002115	updated	input={0.39000; 0.00000; 0.00000}; output={-0.22953; -0.21283; -0.23263}
1367948002286	updated	input={0.38000; 0.00000; 0.00000}; output={-0.22365; -0.20738; -0.22667}
1367948002437	updated	input={0.37000; 0.00000; 0.00000}; output={-0.21776; -0.20192; -0.22070}
1367948002617	updated	input={0.36000; 0.00000; 0.00000}; output={-0.21188; -0.19646; -0.21474}
1367948002791	updated	input={0.35000; 0.00000; 0.00000}; output={-0.20599; -0.19101; -0.20877}
1367948004122	updated	input={0.34000; 0.00000; 0.00000}; output={-0.20011; -0.18555; -0.20281}
1367948008006	updated	input={0.33000; 0.00000; 0.00000}; output={-0.19422; -0.18009; -0.19684}
1367948009589	updated	input={0.34000; 0.00000; 0.00000}; output={-0.20011; -0.18555; -0.20281}
1367948010326	updated	input={0.35000; 0.00000; 0.00000}; output={-0.20599; -0.19101; -0.20877}
1367948011379	updated	input={0.36000; 0.00000; 0.00000}; output={-0.21188; -0.19646; -0.21474}
1367948013550	updated	input={0.35000; 0.00000; 0.00000}; output={-0.20599; -0.19101; -0.20877}
1367948015768	updated	input={0.35000; 0.01000; 0.00000}; output={-0.20260; -0.19937; -0.20446}
1367948016375	updated	input={0.35000; 0.02000; 0.00000}; output={-0.19921; -0.20773; -0.20016}
1367948016892	updated	input={0.35000; 0.03000; 0.00000}; output={-0.19582; -0.21610; -0.19585}
1367948017334	updated	input={0.35000; 0.04000; 0.00000}; output={-0.19243; -0.22446; -0.19155}
1367948017831	updated	input={0.35000; 0.05000; 0.00000}; output={-0.18904; -0.23283; -0.18724}
1367948018088	updated	input={0.35000; 0.06000; 0.00000}; output={-0.18565; -0.24119; -0.18293}
1367948018307	updated	input={0.35000; 0.07000; 0.00000}; output={-0.18226; -0.24955; -0.17863}
1367948020051	updated	input={0.35000; 0.08000; 0.00000}; output={-0.17887; -0.25792; -0.17432}
1367948020293	updated	input={0.35000; 0.09000; 0.00000}; output={-0.17547; -0.26628; -0.17001}
1367948021477	updated	input={0.35000; 0.10000; 0.00000}; output={-0.17208; -0.27465; -0.16571}
1367948021737	updated	input={0.35000; 0.11000; 0.00000}; output={-0.16869; -0.28301; -0.16140}
1367948021955	updated	input={0.35000; 0.12000; 0.00000}; output={-0.16530; -0.29137; -0.15709}
1367948023434	updated	input={0.35000; 0.13000; 0.00000}; output={-0.16191; -0.29974; -0.15279}
1367948024304	updated	input={0.35000; 0.14000; 0.00000}; output={-0.15852; -0.30810; -0.14848}
1367948025666	updated	input={0.35000; 0.15000; 0.00000}; output={-0.15513; -0.31647; -0.14417}
1367948026958	updated	input={0.35000; 0.16000; 0.00000}; output={-0.15174; -0.32483; -0.13987}
1367948030750	updated	input={0.35000; 0.17000; 0.00000}; output={-0.14835; -0.33319; -0.13556}
1367948036423	updated	input={0.34000; 0.17000; 0.00000}; output={-0.14246; -0.32774; -0.12960}
1367948038672	updated	input={0.35000; 0.17000; 0.00000}; output={-0.14835; -0.33319; -0.13556}
1367948041889	updated	input={0.36000; 0.17000; 0.00000}; output={-0.15423; -0.33865; -0.14153}
1367948042107	updated	input={0.37000; 0.17000; 0.00000}; output={-0.16012; -0.34411; -0.14749}
1367948042322	updated	input={0.38000; 0.17000; 0.00000}; output={-0.16600; -0.34957; -0.15346}
1367948042532	updated	input={0.39000; 0.17000; 0.00000}; output={-0.17189; -0.35502; -0.15942}
1367948042731	updated	input={0.40000; 0.17000; 0.00000}; output={-0.17777; -0.36048; -0.16539}
1367948042918	updated	input={0.41000; 0.17000; 0.00000}; output={-0.18366; -0.36594; -0.17135}
1367948043115	updated	input={0.42000; 0.17000; 0.00000}; output={-0.18955; -0.37139; -0.17732}
1367948043929	updated	input={0.41000; 0.17000; 0.00000}; output={-0.18366; -0.36594; -0.17135}
1367948044139	updated	input={0.40000; 0.17000; 0.00000}; output={-0.17777; -0.36048; -0.16539}
1367948046232	updated	input={0.40000; 0.16000; 0.00000}; output={-0.18117; -0.35212; -0.16969}
1367948046445	updated	input={0.40000; 0.15000; 0.00000}; output={-0.18456; -0.34375; -0.17400}
1367948046687	updated	input={0.40000; 0.14000; 0.00000}; output={-0.18795; -0.33539; -0.17831}
1367948046895	updated	input={0.40000; 0.13000; 0.00000}; output={-0.19134; -0.32702; -0.18261}
1367948047094	updated	input={0.40000; 0.12000; 0.00000}; output={-0.19473; -0.31866; -0.18692}
1367948047305	updated	input={0.40000; 0.11000; 0.00000}; output={-0.19812; -0.31030; -0.19122}
1367948047515	updated	input={0.40000; 0.10000; 0.00000}; output={-0.20151; -0.30193; -0.19553}
1367948047717	updated	input={0.40000; 0.09000; 0.00000}; output={-0.20490; -0.29357; -0.19984}
1367948047935	updated	input={0.40000; 0.08000; 0.00000}; output={-0.20829; -0.28520; -0.20414}
1367948051172	updated	input={0.40000; 0.07000; 0.00000}; output={-0.21168; -0.27684; -0.20845}
1367948052551	updated	input={0.40000; 0.06000; 0.00000}; output={-0.21507; -0.26848; -0.21276}
1367948052828	updated	input={0.40000; 0.05000; 0.00000}; output={-0.21847; -0.26011; -0.21706}
1367948053001	updated	input={0.40000; 0.04000; 0.00000}; output={-0.22186; -0.25175; -0.22137}
1367948053190	updated	input={0.40000; 0.03000; 0.00000}; output={-0.22525; -0.24338; -0.22568}
1367948053363	updated	input={0.40000; 0.02000; 0.00000}; output={-0.22864; -0.23502; -0.22998}
1367948053537	updated	input={0.40000; 0.01000; 0.00000}; output={-0.23203; -0.22666; -0.23429}
1367948053721	updated	input={0.40000; 0.00000; 0.00000}; output={-0.23542; -0.21829; -0.23860}
1367948053913	updated	input={0.40000; -0.01000; 0.00000}; output={-0.23881; -0.20993; -0.24290}
1367948054095	updated	input={0.40000; -0.02000; 0.00000}; output={-0.24220; -0.20156; -0.24721}
1367948054317	updated	input={0.40000; -0.03000; 0.00000}; output={-0.24559; -0.19320; -0.25152}
1367948058214	updated	input={0.40000; -0.04000; 0.00000}; output={-0.24898; -0.18484; -0.25582}
1367948058407	updated	input={0.40000; -0.05000; 0.00000}; output={-0.25237; -0.17647; -0.26013}
1367948058566	updated	input={0.40000; -0.06000; 0.00000}; output={-0.25577; -0.16811; -0.26444}
1367948058728	updated	input={0.40000; -0.07000; 0.00000}; output={-0.25916; -0.15974; -0.26874}
1367948058897	updated	input={0.40000; -0.08000; 0.00000}; output={-0.26255; -0.15138; -0.27305}
1367948059067	updated	input={0.40000; -0.09000; 0.00000}; output={-0.26594; -0.14302; -0.27735}
1367948059236	updated	input={0.40000; -0.10000; 0.00000}; output={-0.26933; -0.13465; -0.28166}
1367948059401	updated	input={0.40000; -0.11000; 0.00000}; output={-0.27272; -0.12629; -0.28597}
1367948059566	updated	input={0.40000; -0.12000; 0.00000}; output={-0.27611; -0.11792; -0.29027}
1367948059716	updated	input={0.40000; -0.13000; 0.00000}; output={-0.27950; -0.10956; -0.29458}
1367948059900	updated	input={0.40000; -0.14000; 0.00000}; output={-0.28289; -0.10120; -0.29889}
1367948060061	updated	input={0.40000; -0.15000; 0.00000}; output={-0.28628; -0.09283; -0.30319}
1367948060227	updated	input={0.40000; -0.16000; 0.00000}; output={-0.28967; -0.08447; -0.30750}
1367948060392	updated	input={0.40000; -0.17000; 0.00000}; output={-0.29307; -0.07610; -0.31181}
1367948060555	updated	input={0.40000; -0.18000; 0.00000}; output={-0.29646; -0.06774; -0.31611}
1367948060723	updated	input={0.40000; -0.19000; 0.00000}; output={-0.29985; -0.05938; -0.32042}
1367948060888	updated	input={0.40000; -0.20000; 0.00000}; output={-0.30324; -0.05101; -0.32473}
1367948061051	updated	input={0.40000; -0.21000; 0.00000}; output={-0.30663; -0.04265; -0.32903}
1367948061220	updated	input={0.40000; -0.22000; 0.00000}; output={-0.31002; -0.03428; -0.33334}
1367948061385	updated	input={0.40000; -0.23000; 0.00000}; output={-0.31341; -0.02592; -0.33765}
1367948061554	updated	input={0.40000; -0.24000; 0.00000}; output={-0.31680; -0.01756; -0.34195}
1367948061737	updated	input={0.40000; -0.25000; 0.00000}; output={-0.32019; -0.00919; -0.34626}
1367948061908	updated	input={0.40000; -0.26000; 0.00000}; output={-0.32358; -0.00083; -0.35057}
1367948062067	updated	input={0.40000; -0.27000; 0.00000}; output={-0.32697; 0.00754; -0.35487}
1367948062252	updated	input={0.40000; -0.28000; 0.00000}; output={-0.33037; 0.01590; -0.35918}
1367948062419	updated	input={0.40000; -0.28000; 0.00000}; output={-0.33037; 0.01590; -0.35918}
1367948062611	updated	input={0.40000; -0.30000; 0.00000}; output={-0.33715; 0.03263; -0.36779}
1367948062779	updated	input={0.40000; -0.31000; 0.00000}; output={-0.34054; 0.04099; -0.37210}
1367948062966	updated	input={0.40000; -0.32000; 0.00000}; output={-0.34393; 0.04936; -0.37640}
1367948063184	updated	input={0.40000; -0.33000; 0.00000}; output={-0.34732; 0.05772; -0.38071}
1367948063389	updated	input={0.40000; -0.34000; 0.00000}; output={-0.35071; 0.06608; -0.38502}
1367948063961	updated	input={0.40000; -0.35000; 0.00000}; output={-0.35410; 0.07445; -0.38932}
1367948064516	updated	input={0.40000; -0.36000; 0.00000}; output={-0.35749; 0.08281; -0.39363}
1367948078308	updated	input={0.40000; -0.36000; 0.01000}; output={-0.36483; 0.08332; -0.38686}
1367948078817	updated	input={0.40000; -0.36000; 0.02000}; output={-0.37217; 0.08384; -0.38008}
1367948081198	updated	input={0.40000; -0.36000; 0.03000}; output={-0.37951; 0.08435; -0.37331}
1367948089043	updated	input={0.40000; -0.36000; 0.02000}; output={-0.37217; 0.08384; -0.38008}
1367948091801	updated	input={0.40000; -0.36000; 0.01000}; output={-0.36483; 0.08332; -0.38686}
1367948097526	updated	input={0.40000; -0.36000; 0.00000}; output={-0.35749; 0.08281; -0.39363}
1367948117121	updated	input={0.40000; -0.37000; 0.00000}; output={-0.36088; 0.09118; -0.39794}
1367948117565	updated	input={0.40000; -0.38000; 0.00000}; output={-0.36427; 0.09954; -0.40224}
1367948118177	updated	input={0.40000; -0.39000; 0.00000}; output={-0.36767; 0.10790; -0.40655}
1367948118829	updated	input={0.40000; -0.40000; 0.00000}; output={-0.37106; 0.11627; -0.41086}
1367948121572	updated	input={0.39000; -0.40000; 0.00000}; output={-0.36517; 0.12173; -0.40489}
1367948122017	updated	input={0.38000; -0.40000; 0.00000}; output={-0.35929; 0.12718; -0.39893}
1367948123295	updated	input={0.39000; -0.40000; 0.00000}; output={-0.36517; 0.12173; -0.40489}
1367948123519	updated	input={0.40000; -0.40000; 0.00000}; output={-0.37106; 0.11627; -0.41086}
1367948123707	updated	input={0.41000; -0.40000; 0.00000}; output={-0.37694; 0.11081; -0.41682}
1367948123912	updated	input={0.42000; -0.40000; 0.00000}; output={-0.38283; 0.10535; -0.42279}
1367948126691	updated	input={0.41000; -0.40000; 0.00000}; output={-0.37694; 0.11081; -0.41682}
1367948131172	updated	input={0.40000; -0.40000; 0.00000}; output={-0.37106; 0.11627; -0.41086}
1367948134228	updated	input={0.41000; -0.40000; 0.00000}; output={-0.37694; 0.11081; -0.41682}
1367948134563	updated	input={0.42000; -0.40000; 0.00000}; output={-0.38283; 0.10535; -0.42279}
1367948134784	updated	input={0.43000; -0.40000; 0.00000}; output={-0.38871; 0.09990; -0.42875}
1367948135846	updated	input={0.44000; -0.40000; 0.00000}; output={-0.39460; 0.09444; -0.43472}
1367948136074	updated	input={0.45000; -0.40000; 0.00000}; output={-0.40048; 0.08898; -0.44068}
1367948136265	updated	input={0.46000; -0.40000; 0.00000}; output={-0.40637; 0.08352; -0.44665}
1367948137002	updated	input={0.47000; -0.40000; 0.00000}; output={-0.41225; 0.07807; -0.45261}
1367948138940	updated	input={0.48000; -0.40000; 0.00000}; output={-0.41814; 0.07261; -0.45858}
1367948139464	updated	input={0.47000; -0.40000; 0.00000}; output={-0.41225; 0.07807; -0.45261}
1367948139779	updated	input={0.46000; -0.40000; 0.00000}; output={-0.40637; 0.08352; -0.44665}
1367948141958	updated	input={0.45000; -0.40000; 0.00000}; output={-0.40048; 0.08898; -0.44068}
1367948142422	updated	input={0.44000; -0.40000; 0.00000}; output={-0.39460; 0.09444; -0.43472}
1367948142794	updated	input={0.43000; -0.40000; 0.00000}; output={-0.38871; 0.09990; -0.42875}
1367948143151	updated	input={0.42000; -0.40000; 0.00000}; output={-0.38283; 0.10535; -0.42279}
1367948143884	updated	input={0.41000; -0.40000; 0.00000}; output={-0.37694; 0.11081; -0.41682}
1367948144533	updated	input={0.40000; -0.40000; 0.00000}; output={-0.37106; 0.11627; -0.41086}
1367948146220	updated	input={0.40000; -0.39000; 0.00000}; output={-0.36767; 0.10790; -0.40655}
1367948149258	updated	input={0.39000; -0.39000; 0.00000}; output={-0.36178; 0.11336; -0.40058}
1367948162139	updated	input={0.39000; -0.39000; 0.01000}; output={-0.36912; 0.11387; -0.39381}
1367948163552	updated	input={0.39000; -0.39000; 0.02000}; output={-0.37646; 0.11439; -0.38704}
1367948164355	updated	input={0.39000; -0.39000; 0.03000}; output={-0.38380; 0.11490; -0.38027}
1367948165301	updated	input={0.39000; -0.39000; 0.04000}; output={-0.39114; 0.11541; -0.37349}
1367948166014	updated	input={0.39000; -0.39000; 0.05000}; output={-0.39848; 0.11592; -0.36672}
1367948166727	updated	input={0.39000; -0.39000; 0.06000}; output={-0.40581; 0.11643; -0.35995}
1367948174123	updated	input={0.39000; -0.39000; 0.05000}; output={-0.39848; 0.11592; -0.36672}
1367948177125	updated	input={0.39000; -0.39000; 0.04000}; output={-0.39114; 0.11541; -0.37349}
1367948189180	updated	input={0.38000; -0.39000; 0.04000}; output={-0.38525; 0.12087; -0.36753}
1367948192114	updated	input={0.38000; -0.40000; 0.04000}; output={-0.38864; 0.12923; -0.37183}
1367948192299	updated	input={0.38000; -0.41000; 0.04000}; output={-0.39203; 0.13759; -0.37614}
1367948193301	updated	input={0.38000; -0.42000; 0.04000}; output={-0.39542; 0.14596; -0.38045}
1367948196430	updated	input={0.38000; -0.41000; 0.04000}; output={-0.39203; 0.13759; -0.37614}
1367948196970	updated	input={0.38000; -0.40000; 0.04000}; output={-0.38864; 0.12923; -0.37183}
1367948197014	updated	input={0.38000; -0.39000; 0.04000}; output={-0.38525; 0.12087; -0.36753}
1367948197060	updated	input={0.38000; -0.38000; 0.04000}; output={-0.38186; 0.11250; -0.36322}
1367948197111	updated	input={0.38000; -0.36000; 0.04000}; output={-0.37508; 0.09577; -0.35461}
1367948197121	updated	input={0.38000; -0.36000; 0.04000}; output={-0.37508; 0.09577; -0.35461}
1367948197172	updated	input={0.38000; -0.34000; 0.04000}; output={-0.36830; 0.07905; -0.34599}
1367948197180	updated	input={0.38000; -0.34000; 0.04000}; output={-0.36830; 0.07905; -0.34599}
1367948197234	updated	input={0.38000; -0.32000; 0.04000}; output={-0.36151; 0.06232; -0.33738}
1367948197245	updated	input={0.38000; -0.32000; 0.04000}; output={-0.36151; 0.06232; -0.33738}
1367948197304	updated	input={0.38000; -0.30000; 0.04000}; output={-0.35473; 0.04559; -0.32877}
1367948197314	updated	input={0.38000; -0.30000; 0.04000}; output={-0.35473; 0.04559; -0.32877}
1367948197363	updated	input={0.38000; -0.28000; 0.04000}; output={-0.34795; 0.02886; -0.32016}
1367948197421	updated	input={0.38000; -0.27000; 0.04000}; output={-0.34456; 0.02050; -0.31585}
1367948197430	updated	input={0.38000; -0.26000; 0.04000}; output={-0.34117; 0.01213; -0.31154}
1367948197484	updated	input={0.38000; -0.25000; 0.04000}; output={-0.33778; 0.00377; -0.30724}
1367948197494	updated	input={0.38000; -0.25000; 0.04000}; output={-0.33778; 0.00377; -0.30724}
1367948197568	updated	input={0.38000; -0.22000; 0.04000}; output={-0.32761; -0.02132; -0.29432}
1367948197577	updated	input={0.38000; -0.22000; 0.04000}; output={-0.32761; -0.02132; -0.29432}
1367948197588	updated	input={0.38000; -0.22000; 0.04000}; output={-0.32761; -0.02132; -0.29432}
1367948197659	updated	input={0.38000; -0.20000; 0.04000}; output={-0.32082; -0.03805; -0.28570}
1367948197669	updated	input={0.38000; -0.19000; 0.04000}; output={-0.31743; -0.04641; -0.28140}
1367948197717	updated	input={0.38000; -0.18000; 0.04000}; output={-0.31404; -0.05478; -0.27709}
1367948197726	updated	input={0.38000; -0.18000; 0.04000}; output={-0.31404; -0.05478; -0.27709}
1367948197811	updated	input={0.38000; -0.15000; 0.04000}; output={-0.30387; -0.07987; -0.26417}
1367948197819	updated	input={0.38000; -0.15000; 0.04000}; output={-0.30387; -0.07987; -0.26417}
1367948197828	updated	input={0.38000; -0.14000; 0.04000}; output={-0.30048; -0.08823; -0.25986}
1367948197881	updated	input={0.38000; -0.14000; 0.04000}; output={-0.30048; -0.08823; -0.25986}
1367948197951	updated	input={0.38000; -0.11000; 0.04000}; output={-0.29031; -0.11333; -0.24695}
1367948197960	updated	input={0.38000; -0.10000; 0.04000}; output={-0.28691; -0.12169; -0.24264}
1367948197973	updated	input={0.38000; -0.10000; 0.04000}; output={-0.28691; -0.12169; -0.24264}
1367948198041	updated	input={0.38000; -0.08000; 0.04000}; output={-0.28013; -0.13842; -0.23403}
1367948198053	updated	input={0.38000; -0.08000; 0.04000}; output={-0.28013; -0.13842; -0.23403}
1367948198062	updated	input={0.38000; -0.07000; 0.04000}; output={-0.27674; -0.14678; -0.22972}
1367948198112	updated	input={0.38000; -0.06000; 0.04000}; output={-0.27335; -0.15515; -0.22541}
1367948198121	updated	input={0.38000; -0.06000; 0.04000}; output={-0.27335; -0.15515; -0.22541}
1367948198180	updated	input={0.38000; -0.04000; 0.04000}; output={-0.26657; -0.17187; -0.21680}
1367948198191	updated	input={0.38000; -0.03000; 0.04000}; output={-0.26318; -0.18024; -0.21249}
1367948198247	updated	input={0.38000; -0.03000; 0.04000}; output={-0.26318; -0.18024; -0.21249}
1367948198321	updated	input={0.38000; 0.00000; 0.04000}; output={-0.25301; -0.20533; -0.19957}
1367948198336	updated	input={0.38000; 0.01000; 0.04000}; output={-0.24961; -0.21369; -0.19527}
1367948198368	updated	input={0.38000; 0.02000; 0.04000}; output={-0.24622; -0.22206; -0.19096}
1367948198423	updated	input={0.38000; 0.04000; 0.04000}; output={-0.23944; -0.23879; -0.18235}
1367948198438	updated	input={0.38000; 0.04000; 0.04000}; output={-0.23944; -0.23879; -0.18235}
1367948198447	updated	input={0.38000; 0.04000; 0.04000}; output={-0.23944; -0.23879; -0.18235}
1367948198456	updated	input={0.38000; 0.05000; 0.04000}; output={-0.23605; -0.24715; -0.17804}
1367948198543	updated	input={0.38000; 0.07000; 0.04000}; output={-0.22927; -0.26388; -0.16943}
1367948198553	updated	input={0.38000; 0.08000; 0.04000}; output={-0.22588; -0.27224; -0.16512}
1367948198562	updated	input={0.38000; 0.08000; 0.04000}; output={-0.22588; -0.27224; -0.16512}
1367948198640	updated	input={0.38000; 0.10000; 0.04000}; output={-0.21910; -0.28897; -0.15651}
1367948198649	updated	input={0.38000; 0.11000; 0.04000}; output={-0.21571; -0.29733; -0.15220}
1367948198658	updated	input={0.38000; 0.11000; 0.04000}; output={-0.21571; -0.29733; -0.15220}
1367948198709	updated	input={0.38000; 0.12000; 0.04000}; output={-0.21231; -0.30570; -0.14790}
1367948198718	updated	input={0.38000; 0.13000; 0.04000}; output={-0.20892; -0.31406; -0.14359}
1367948198789	updated	input={0.38000; 0.15000; 0.04000}; output={-0.20214; -0.33079; -0.13498}
1367948198797	updated	input={0.38000; 0.15000; 0.04000}; output={-0.20214; -0.33079; -0.13498}
1367948198806	updated	input={0.38000; 0.15000; 0.04000}; output={-0.20214; -0.33079; -0.13498}
1367948198876	updated	input={0.38000; 0.17000; 0.04000}; output={-0.19536; -0.34752; -0.12636}
1367948198900	updated	input={0.38000; 0.18000; 0.04000}; output={-0.19197; -0.35588; -0.12206}
1367948198955	updated	input={0.38000; 0.20000; 0.04000}; output={-0.18519; -0.37261; -0.11344}
1367948198965	updated	input={0.38000; 0.20000; 0.04000}; output={-0.18519; -0.37261; -0.11344}
1367948198975	updated	input={0.38000; 0.21000; 0.04000}; output={-0.18180; -0.38097; -0.10914}
1367948199053	updated	input={0.38000; 0.22000; 0.04000}; output={-0.17841; -0.38934; -0.10483}
1367948199062	updated	input={0.38000; 0.22000; 0.04000}; output={-0.17841; -0.38934; -0.10483}
1367948200032	updated	input={0.38000; 0.23000; 0.04000}; output={-0.17501; -0.39770; -0.10052}
1367948200568	updated	input={0.38000; 0.24000; 0.04000}; output={-0.17162; -0.40607; -0.09622}
1367948200621	updated	input={0.38000; 0.25000; 0.04000}; output={-0.16823; -0.41443; -0.09191}
1367948200673	updated	input={0.38000; 0.27000; 0.04000}; output={-0.16145; -0.43116; -0.08330}
1367948200682	updated	input={0.38000; 0.27000; 0.04000}; output={-0.16145; -0.43116; -0.08330}
1367948200761	updated	input={0.38000; 0.28000; 0.04000}; output={-0.15806; -0.43952; -0.07899}
1367948200770	updated	input={0.38000; 0.30000; 0.04000}; output={-0.15128; -0.45625; -0.07038}
1367948200823	updated	input={0.38000; 0.31000; 0.04000}; output={-0.14789; -0.46461; -0.06607}
1367948200856	updated	input={0.38000; 0.31000; 0.04000}; output={-0.14789; -0.46461; -0.06607}
1367948200910	updated	input={0.38000; 0.34000; 0.04000}; output={-0.13771; -0.48971; -0.05315}
1367948200919	updated	input={0.38000; 0.34000; 0.04000}; output={-0.13771; -0.48971; -0.05315}
1367948200928	updated	input={0.38000; 0.35000; 0.04000}; output={-0.13432; -0.49807; -0.04885}
1367948201031	updated	input={0.38000; 0.36000; 0.04000}; output={-0.13093; -0.50643; -0.04454}
1367948201051	updated	input={0.38000; 0.38000; 0.04000}; output={-0.12415; -0.52316; -0.03593}
1367948201137	updated	input={0.38000; 0.41000; 0.04000}; output={-0.11398; -0.54825; -0.02301}
1367948201145	updated	input={0.38000; 0.41000; 0.04000}; output={-0.11398; -0.54825; -0.02301}
1367948201154	updated	input={0.38000; 0.41000; 0.04000}; output={-0.11398; -0.54825; -0.02301}
1367948201163	updated	input={0.38000; 0.42000; 0.04000}; output={-0.11059; -0.55662; -0.01870}
1367948201177	updated	input={0.38000; 0.42000; 0.04000}; output={-0.11059; -0.55662; -0.01870}
1367948201248	updated	input={0.38000; 0.44000; 0.04000}; output={-0.10381; -0.57335; -0.01009}
1367948201258	updated	input={0.38000; 0.45000; 0.04000}; output={-0.10041; -0.58171; -0.00578}
1367948201266	updated	input={0.38000; 0.45000; 0.04000}; output={-0.10041; -0.58171; -0.00578}
1367948201322	updated	input={0.38000; 0.47000; 0.04000}; output={-0.09363; -0.59844; 0.00283}
1367948201332	updated	input={0.38000; 0.47000; 0.04000}; output={-0.09363; -0.59844; 0.00283}
1367948201343	updated	input={0.38000; 0.47000; 0.04000}; output={-0.09363; -0.59844; 0.00283}
1367948201426	updated	input={0.38000; 0.50000; 0.04000}; output={-0.08346; -0.62353; 0.01575}
1367948201435	updated	input={0.38000; 0.50000; 0.04000}; output={-0.08346; -0.62353; 0.01575}
1367948201443	updated	input={0.38000; 0.50000; 0.04000}; output={-0.08346; -0.62353; 0.01575}
1367948201502	updated	input={0.38000; 0.51000; 0.04000}; output={-0.08007; -0.63189; 0.02006}
1367948201602	updated	input={0.38000; 0.54000; 0.04000}; output={-0.06990; -0.65699; 0.03298}
1367948201611	updated	input={0.38000; 0.54000; 0.04000}; output={-0.06990; -0.65699; 0.03298}
1367948201621	updated	input={0.38000; 0.54000; 0.04000}; output={-0.06990; -0.65699; 0.03298}
1367948208510	updated	input={0.39000; 0.54000; 0.04000}; output={-0.07578; -0.66244; 0.02701}
1367948208947	updated	input={0.40000; 0.54000; 0.04000}; output={-0.08167; -0.66790; 0.02105}
1367948209488	updated	input={0.41000; 0.54000; 0.04000}; output={-0.08755; -0.67336; 0.01508}
1367948210030	updated	input={0.42000; 0.54000; 0.04000}; output={-0.09344; -0.67881; 0.00912}
1367948210086	updated	input={0.43000; 0.54000; 0.04000}; output={-0.09932; -0.68427; 0.00315}
1367948210170	updated	input={0.45000; 0.54000; 0.04000}; output={-0.11110; -0.69519; -0.00878}
1367948210181	updated	input={0.46000; 0.54000; 0.04000}; output={-0.11698; -0.70064; -0.01474}
1367948210237	updated	input={0.48000; 0.54000; 0.04000}; output={-0.12875; -0.71156; -0.02667}
1367948210246	updated	input={0.48000; 0.54000; 0.04000}; output={-0.12875; -0.71156; -0.02667}
1367948210257	updated	input={0.48000; 0.54000; 0.04000}; output={-0.12875; -0.71156; -0.02667}
1367948210340	updated	input={0.51000; 0.54000; 0.04000}; output={-0.14641; -0.72793; -0.04457}
1367948210351	updated	input={0.51000; 0.54000; 0.04000}; output={-0.14641; -0.72793; -0.04457}
1367948210363	updated	input={0.51000; 0.54000; 0.04000}; output={-0.14641; -0.72793; -0.04457}
1367948210455	updated	input={0.54000; 0.54000; 0.04000}; output={-0.16406; -0.74430; -0.06246}
1367948210465	updated	input={0.54000; 0.54000; 0.04000}; output={-0.16406; -0.74430; -0.06246}
1367948210475	updated	input={0.55000; 0.54000; 0.04000}; output={-0.16995; -0.74976; -0.06843}
1367948210567	updated	input={0.57000; 0.54000; 0.04000}; output={-0.18172; -0.76067; -0.08036}
1367948210576	updated	input={0.57000; 0.54000; 0.04000}; output={-0.18172; -0.76067; -0.08036}
1367948210585	updated	input={0.57000; 0.54000; 0.04000}; output={-0.18172; -0.76067; -0.08036}
1367948210595	updated	input={0.57000; 0.54000; 0.04000}; output={-0.18172; -0.76067; -0.08036}
1367948211600	updated	input={0.59000; 0.54000; 0.04000}; output={-0.19349; -0.77159; -0.09229}
1367948214816	updated	input={0.60000; 0.54000; 0.04000}; output={-0.19938; -0.77705; -0.09825}
1367948218993	updated	input={0.60000; 0.55000; 0.04000}; output={-0.19599; -0.78541; -0.09394}
1367948220333	updated	input={0.60000; 0.54000; 0.04000}; output={-0.19938; -0.77705; -0.09825}
1367948223255	updated	input={0.59000; 0.54000; 0.04000}; output={-0.19349; -0.77159; -0.09229}
1367948224191	updated	input={0.60000; 0.54000; 0.04000}; output={-0.19938; -0.77705; -0.09825}
1367948224361	updated	input={0.61000; 0.54000; 0.04000}; output={-0.20526; -0.78250; -0.10422}
1367948224529	updated	input={0.62000; 0.54000; 0.04000}; output={-0.21115; -0.78796; -0.11018}
1367948224712	updated	input={0.63000; 0.54000; 0.04000}; output={-0.21703; -0.79342; -0.11615}
1367948224892	updated	input={0.64000; 0.54000; 0.04000}; output={-0.22292; -0.79888; -0.12211}
1367948226167	updated	input={0.65000; 0.54000; 0.04000}; output={-0.22881; -0.80433; -0.12808}
1367948226475	updated	input={0.66000; 0.54000; 0.04000}; output={-0.23469; -0.80979; -0.13404}
1367948226671	updated	input={0.67000; 0.54000; 0.04000}; output={-0.24058; -0.81525; -0.14000}
1367948226848	updated	input={0.68000; 0.54000; 0.04000}; output={-0.24646; -0.82070; -0.14597}
1367948234577	updated	input={0.68000; 0.54000; 0.05000}; output={-0.25380; -0.82019; -0.13920}
1367948235672	updated	input={0.68000; 0.54000; 0.06000}; output={-0.26114; -0.81968; -0.13242}
1367948238934	updated	input={0.68000; 0.54000; 0.07000}; output={-0.26848; -0.81917; -0.12565}
1367948240219	updated	input={0.68000; 0.54000; 0.08000}; output={-0.27582; -0.81866; -0.11888}
1367948241000	updated	input={0.68000; 0.54000; 0.09000}; output={-0.28316; -0.81815; -0.11210}
1367948242282	updated	input={0.68000; 0.54000; 0.10000}; output={-0.29050; -0.81763; -0.10533}
1367948243263	updated	input={0.68000; 0.54000; 0.11000}; output={-0.29784; -0.81712; -0.09856}
1367948243785	updated	input={0.68000; 0.54000; 0.12000}; output={-0.30517; -0.81661; -0.09179}
1367948244111	updated	input={0.68000; 0.54000; 0.13000}; output={-0.31251; -0.81610; -0.08501}
1367948244378	updated	input={0.68000; 0.54000; 0.14000}; output={-0.31985; -0.81559; -0.07824}
1367948244655	updated	input={0.68000; 0.54000; 0.15000}; output={-0.32719; -0.81507; -0.07147}
1367948244954	updated	input={0.68000; 0.54000; 0.16000}; output={-0.33453; -0.81456; -0.06469}
1367948245274	updated	input={0.68000; 0.54000; 0.17000}; output={-0.34187; -0.81405; -0.05792}
1367948245606	updated	input={0.68000; 0.54000; 0.18000}; output={-0.34921; -0.81354; -0.05115}
1367948247259	updated	input={0.68000; 0.54000; 0.19000}; output={-0.35655; -0.81303; -0.04437}
1367948251551	updated	input={0.69000; 0.54000; 0.19000}; output={-0.36243; -0.81848; -0.05034}
1367948252040	updated	input={0.70000; 0.54000; 0.19000}; output={-0.36832; -0.82394; -0.05630}
1367948252260	updated	input={0.71000; 0.54000; 0.19000}; output={-0.37420; -0.82940; -0.06227}
1367948252608	updated	input={0.72000; 0.54000; 0.19000}; output={-0.38009; -0.83486; -0.06823}
1367948253051	updated	input={0.73000; 0.54000; 0.19000}; output={-0.38598; -0.84031; -0.07420}
1367948253537	updated	input={0.74000; 0.54000; 0.19000}; output={-0.39186; -0.84577; -0.08016}
1367948253750	updated	input={0.75000; 0.54000; 0.19000}; output={-0.39775; -0.85123; -0.08613}
1367948254337	updated	input={0.76000; 0.54000; 0.19000}; output={-0.40363; -0.85668; -0.09209}
1367948254873	updated	input={0.77000; 0.54000; 0.19000}; output={-0.40952; -0.86214; -0.09806}
1367948254903	solved	Arrogant Flame (Team)
1367948276948	initialized	name="Onerous Effect (Team)"; target={-0.96214; -0.19965; -0.18557}
1367948285365	updated	input={0.01000; 0.00000; 0.00000}; output={0.01000; 0.00000; 0.00000}
1367948285829	updated	input={0.02000; 0.00000; 0.00000}; output={0.02000; 0.00000; 0.00000}
1367948286173	updated	input={0.03000; 0.00000; 0.00000}; output={0.03000; 0.00000; 0.00000}
1367948287910	updated	input={0.04000; 0.00000; 0.00000}; output={0.04000; 0.00000; 0.00000}
1367948288654	updated	input={0.05000; 0.00000; 0.00000}; output={0.05000; 0.00000; 0.00000}
1367948289163	updated	input={0.06000; 0.00000; 0.00000}; output={0.06000; 0.00000; 0.00000}
1367948289777	updated	input={0.07000; 0.00000; 0.00000}; output={0.07000; 0.00000; 0.00000}
1367948290941	updated	input={0.06000; 0.00000; 0.00000}; output={0.06000; 0.00000; 0.00000}
1367948291196	updated	input={0.05000; 0.00000; 0.00000}; output={0.05000; 0.00000; 0.00000}
1367948291415	updated	input={0.04000; 0.00000; 0.00000}; output={0.04000; 0.00000; 0.00000}
1367948291612	updated	input={0.03000; 0.00000; 0.00000}; output={0.03000; 0.00000; 0.00000}
1367948291935	updated	input={0.02000; 0.00000; 0.00000}; output={0.02000; 0.00000; 0.00000}
1367948292177	updated	input={0.01000; 0.00000; 0.00000}; output={0.01000; 0.00000; 0.00000}
1367948292501	updated	input={0.00000; 0.00000; 0.00000}; output={0.00000; 0.00000; 0.00000}
1367948292937	updated	input={-0.01000; 0.00000; 0.00000}; output={-0.01000; 0.00000; 0.00000}
1367948293291	updated	input={-0.02000; 0.00000; 0.00000}; output={-0.02000; 0.00000; 0.00000}
1367948293602	updated	input={-0.03000; 0.00000; 0.00000}; output={-0.03000; 0.00000; 0.00000}
1367948293892	updated	input={-0.04000; 0.00000; 0.00000}; output={-0.04000; 0.00000; 0.00000}
1367948294073	updated	input={-0.05000; 0.00000; 0.00000}; output={-0.05000; 0.00000; 0.00000}
1367948294314	updated	input={-0.06000; 0.00000; 0.00000}; output={-0.06000; 0.00000; 0.00000}
1367948294516	updated	input={-0.07000; 0.00000; 0.00000}; output={-0.07000; 0.00000; 0.00000}
1367948294759	updated	input={-0.08000; 0.00000; 0.00000}; output={-0.08000; 0.00000; 0.00000}
1367948294926	updated	input={-0.09000; 0.00000; 0.00000}; output={-0.09000; 0.00000; 0.00000}
1367948295117	updated	input={-0.10000; 0.00000; 0.00000}; output={-0.10000; 0.00000; 0.00000}
1367948295306	updated	input={-0.11000; 0.00000; 0.00000}; output={-0.11000; 0.00000; 0.00000}
1367948295498	updated	input={-0.12000; 0.00000; 0.00000}; output={-0.12000; 0.00000; 0.00000}
1367948295664	updated	input={-0.13000; 0.00000; 0.00000}; output={-0.13000; 0.00000; 0.00000}
1367948295833	updated	input={-0.14000; 0.00000; 0.00000}; output={-0.14000; 0.00000; 0.00000}
1367948295999	updated	input={-0.15000; 0.00000; 0.00000}; output={-0.15000; 0.00000; 0.00000}
1367948296189	updated	input={-0.16000; 0.00000; 0.00000}; output={-0.16000; 0.00000; 0.00000}
1367948296354	updated	input={-0.17000; 0.00000; 0.00000}; output={-0.17000; 0.00000; 0.00000}
1367948296548	updated	input={-0.18000; 0.00000; 0.00000}; output={-0.18000; 0.00000; 0.00000}
1367948296698	updated	input={-0.19000; 0.00000; 0.00000}; output={-0.19000; 0.00000; 0.00000}
1367948296903	updated	input={-0.20000; 0.00000; 0.00000}; output={-0.20000; 0.00000; 0.00000}
1367948296994	updated	input={-0.21000; 0.00000; 0.00000}; output={-0.21000; 0.00000; 0.00000}
1367948297184	updated	input={-0.22000; 0.00000; 0.00000}; output={-0.22000; 0.00000; 0.00000}
1367948297414	updated	input={-0.23000; 0.00000; 0.00000}; output={-0.23000; 0.00000; 0.00000}
1367948297512	updated	input={-0.24000; 0.00000; 0.00000}; output={-0.24000; 0.00000; 0.00000}
1367948297697	updated	input={-0.25000; 0.00000; 0.00000}; output={-0.25000; 0.00000; 0.00000}
1367948297937	updated	input={-0.26000; 0.00000; 0.00000}; output={-0.26000; 0.00000; 0.00000}
1367948298256	updated	input={-0.27000; 0.00000; 0.00000}; output={-0.27000; 0.00000; 0.00000}
1367948298292	updated	input={-0.28000; 0.00000; 0.00000}; output={-0.28000; 0.00000; 0.00000}
1367948298391	updated	input={-0.28000; 0.00000; 0.00000}; output={-0.28000; 0.00000; 0.00000}
1367948298655	updated	input={-0.30000; 0.00000; 0.00000}; output={-0.30000; 0.00000; 0.00000}
1367948298772	updated	input={-0.31000; 0.00000; 0.00000}; output={-0.31000; 0.00000; 0.00000}
1367948298967	updated	input={-0.32000; 0.00000; 0.00000}; output={-0.32000; 0.00000; 0.00000}
1367948299120	updated	input={-0.33000; 0.00000; 0.00000}; output={-0.33000; 0.00000; 0.00000}
1367948299308	updated	input={-0.34000; 0.00000; 0.00000}; output={-0.34000; 0.00000; 0.00000}
1367948299425	updated	input={-0.35000; 0.00000; 0.00000}; output={-0.35000; 0.00000; 0.00000}
1367948299630	updated	input={-0.36000; 0.00000; 0.00000}; output={-0.36000; 0.00000; 0.00000}
1367948299765	updated	input={-0.37000; 0.00000; 0.00000}; output={-0.37000; 0.00000; 0.00000}
1367948299962	updated	input={-0.38000; 0.00000; 0.00000}; output={-0.38000; 0.00000; 0.00000}
1367948300156	updated	input={-0.39000; 0.00000; 0.00000}; output={-0.39000; 0.00000; 0.00000}
1367948300359	updated	input={-0.40000; 0.00000; 0.00000}; output={-0.40000; 0.00000; 0.00000}
1367948300557	updated	input={-0.41000; 0.00000; 0.00000}; output={-0.41000; 0.00000; 0.00000}
1367948300765	updated	input={-0.42000; 0.00000; 0.00000}; output={-0.42000; 0.00000; 0.00000}
1367948301034	updated	input={-0.43000; 0.00000; 0.00000}; output={-0.43000; 0.00000; 0.00000}
1367948301247	updated	input={-0.44000; 0.00000; 0.00000}; output={-0.44000; 0.00000; 0.00000}
1367948301440	updated	input={-0.45000; 0.00000; 0.00000}; output={-0.45000; 0.00000; 0.00000}
1367948301637	updated	input={-0.46000; 0.00000; 0.00000}; output={-0.46000; 0.00000; 0.00000}
1367948301842	updated	input={-0.47000; 0.00000; 0.00000}; output={-0.47000; 0.00000; 0.00000}
1367948302092	updated	input={-0.48000; 0.00000; 0.00000}; output={-0.48000; 0.00000; 0.00000}
1367948302221	updated	input={-0.49000; 0.00000; 0.00000}; output={-0.49000; 0.00000; 0.00000}
1367948302412	updated	input={-0.50000; 0.00000; 0.00000}; output={-0.50000; 0.00000; 0.00000}
1367948302741	updated	input={-0.51000; 0.00000; 0.00000}; output={-0.51000; 0.00000; 0.00000}
1367948303184	updated	input={-0.52000; 0.00000; 0.00000}; output={-0.52000; 0.00000; 0.00000}
1367948303388	updated	input={-0.53000; 0.00000; 0.00000}; output={-0.53000; 0.00000; 0.00000}
1367948303654	updated	input={-0.54000; 0.00000; 0.00000}; output={-0.54000; 0.00000; 0.00000}
1367948303891	updated	input={-0.55000; 0.00000; 0.00000}; output={-0.55000; 0.00000; 0.00000}
1367948304136	updated	input={-0.56000; 0.00000; 0.00000}; output={-0.56000; 0.00000; 0.00000}
1367948304460	updated	input={-0.56000; 0.00000; 0.00000}; output={-0.56000; 0.00000; 0.00000}
1367948304748	updated	input={-0.57000; 0.00000; 0.00000}; output={-0.57000; 0.00000; 0.00000}
1367948305036	updated	input={-0.59000; 0.00000; 0.00000}; output={-0.59000; 0.00000; 0.00000}
1367948305342	updated	input={-0.60000; 0.00000; 0.00000}; output={-0.60000; 0.00000; 0.00000}
1367948305632	updated	input={-0.61000; 0.00000; 0.00000}; output={-0.61000; 0.00000; 0.00000}
1367948305894	updated	input={-0.62000; 0.00000; 0.00000}; output={-0.62000; 0.00000; 0.00000}
1367948306146	updated	input={-0.63000; 0.00000; 0.00000}; output={-0.63000; 0.00000; 0.00000}
1367948306373	updated	input={-0.64000; 0.00000; 0.00000}; output={-0.64000; 0.00000; 0.00000}
1367948306603	updated	input={-0.65000; 0.00000; 0.00000}; output={-0.65000; 0.00000; 0.00000}
1367948306829	updated	input={-0.66000; 0.00000; 0.00000}; output={-0.66000; 0.00000; 0.00000}
1367948307057	updated	input={-0.67000; 0.00000; 0.00000}; output={-0.67000; 0.00000; 0.00000}
1367948307256	updated	input={-0.68000; 0.00000; 0.00000}; output={-0.68000; 0.00000; 0.00000}
1367948307443	updated	input={-0.69000; 0.00000; 0.00000}; output={-0.69000; 0.00000; 0.00000}
1367948307623	updated	input={-0.70000; 0.00000; 0.00000}; output={-0.70000; 0.00000; 0.00000}
1367948307812	updated	input={-0.71000; 0.00000; 0.00000}; output={-0.71000; 0.00000; 0.00000}
1367948308028	updated	input={-0.72000; 0.00000; 0.00000}; output={-0.72000; 0.00000; 0.00000}
1367948308303	updated	input={-0.73000; 0.00000; 0.00000}; output={-0.73000; 0.00000; 0.00000}
1367948308714	updated	input={-0.74000; 0.00000; 0.00000}; output={-0.74000; 0.00000; 0.00000}
1367948308929	updated	input={-0.75000; 0.00000; 0.00000}; output={-0.75000; 0.00000; 0.00000}
1367948309114	updated	input={-0.76000; 0.00000; 0.00000}; output={-0.76000; 0.00000; 0.00000}
1367948309307	updated	input={-0.77000; 0.00000; 0.00000}; output={-0.77000; 0.00000; 0.00000}
1367948309453	updated	input={-0.78000; 0.00000; 0.00000}; output={-0.78000; 0.00000; 0.00000}
1367948309641	updated	input={-0.79000; 0.00000; 0.00000}; output={-0.79000; 0.00000; 0.00000}
1367948309809	updated	input={-0.80000; 0.00000; 0.00000}; output={-0.80000; 0.00000; 0.00000}
1367948310323	updated	input={-0.81000; 0.00000; 0.00000}; output={-0.81000; 0.00000; 0.00000}
1367948310381	updated	input={-0.82000; 0.00000; 0.00000}; output={-0.82000; 0.00000; 0.00000}
1367948310414	updated	input={-0.83000; 0.00000; 0.00000}; output={-0.83000; 0.00000; 0.00000}
1367948310447	updated	input={-0.84000; 0.00000; 0.00000}; output={-0.84000; 0.00000; 0.00000}
1367948310483	updated	input={-0.85000; 0.00000; 0.00000}; output={-0.85000; 0.00000; 0.00000}
1367948310540	updated	input={-0.87000; 0.00000; 0.00000}; output={-0.87000; 0.00000; 0.00000}
1367948310549	updated	input={-0.88000; 0.00000; 0.00000}; output={-0.88000; 0.00000; 0.00000}
1367948310583	updated	input={-0.88000; 0.00000; 0.00000}; output={-0.88000; 0.00000; 0.00000}
1367948310618	updated	input={-0.89000; 0.00000; 0.00000}; output={-0.89000; 0.00000; 0.00000}
1367948310671	updated	input={-0.91000; 0.00000; 0.00000}; output={-0.91000; 0.00000; 0.00000}
1367948310679	updated	input={-0.91000; 0.00000; 0.00000}; output={-0.91000; 0.00000; 0.00000}
1367948310954	updated	input={-0.92000; 0.00000; 0.00000}; output={-0.92000; 0.00000; 0.00000}
1367948311227	updated	input={-0.93000; 0.00000; 0.00000}; output={-0.93000; 0.00000; 0.00000}
1367948312408	updated	input={-0.92000; 0.00000; 0.00000}; output={-0.92000; 0.00000; 0.00000}
1367948316603	updated	input={-0.92000; 0.01000; 0.00000}; output={-0.92000; 0.01000; 0.00000}
[truncated: 8,914 more rows]
