# Supplementary material for: Data on multi-actor parameter design tasks by engineering students with variable problem size, coupling, and team size
Source: Data Brief. 2018 Aug 31;20:1079–84. doi: 10.1016/j.dib.2018.08.162 (PMC6140357; doi:10.1016/j.dib.2018.08.162)
Supplement: Supplementary file 2 — Supplementary material [file mmc2.zip › data/raw/session7/experiment007.json]

{"name":"experiment007","numberDesigners":3,"trainingModels":[{"name":"Training #1 (Individual)","couplingMatrix":[[-1,0,0],[0,-1,0],[0,0,1]],"targetVector":[1,1,1],"inputIndices":[[0],[1],[2]],"outputIndices":[[0],[1],[2]],"inputLabels":["Size","Stability","Voltage"],"outputLabels":["Delta","Alpha","Epsilon"]},{"name":"Training #2 (Individual)","couplingMatrix":[[1,0,0,0,0,0],[0,-1,0,0,0,0],[0,0,-1,0,0,0],[0,0,0,1,0,0],[0,0,0,0,-1,0],[0,0,0,0,0,1]],"targetVector":[-0.34706,-0.93784,-0.641,-0.76754,-0.37262,-0.92798],"inputIndices":[[0,1],[2,3],[4,5]],"outputIndices":[[0,1],[2,3],[4,5]],"inputLabels":["Speed","Torque","Diameter","Flexibility","Volume","Capacity"],"outputLabels":["Rho","Gamma","Iota","Psi","Theta","Omicron"]},{"name":"Training #3 (Individual)","couplingMatrix":[[0.75217,0.65897,0,0,0,0],[0.65897,-0.75217,0,0,0,0],[0,0,-0.99,-0.14104,0,0],[0,0,-0.14104,0.99,0,0],[0,0,0,0,-0.47859,-0.87804],[0,0,0,0,-0.87804,0.47859]],"targetVector":[-0.14176,-0.9899,-0.69857,-0.71554,-0.7833,-0.62164],"inputIndices":[[0,1],[2,3],[4,5]],"outputIndices":[[0,1],[2,3],[4,5]],"inputLabels":["Length","Resistance","Power","Shielding","Temperature","Acceleration"],"outputLabels":["Omega","Mu","Zeta","Tau","Sigma","Kappa"]},{"name":"Training #4 (Team)","couplingMatrix":[[1,0,0],[0,-1,0],[0,0,-1]],"targetVector":[-0.63051,-0.27862,-0.72445],"inputIndices":[[0],[1],[2]],"outputIndices":[[2],[0],[1]],"inputLabels":["Stiffness","Insulation","Flux"],"outputLabels":["Pi","Beta","Delta"]},{"name":"Training #5 (Team)","couplingMatrix":[[-0.54009,0.50268,-0.675],[-0.72726,-0.68239,0.07372],[-0.42356,0.53071,0.73413]],"targetVector":[-0.47357,-0.84804,-0.23782],"inputIndices":[[0],[1],[2]],"outputIndices":[[0],[1],[2]],"inputLabels":["Mass","Size","Stability"],"outputLabels":["Alpha","Epsilon","Rho"]}],"experimentModels":[{"name":"Statuesque Name (Individual)","couplingMatrix":[[0.34055,-0.5059,-0.79252,0,0,0,0,0,0],[0.41976,0.83605,-0.35331,0,0,0,0,0,0],[0.84133,-0.21235,0.49707,0,0,0,0,0,0],[0,0,0,-0.7,-0.29026,-0.6525,0,0,0],[0,0,0,-0.37044,-0.63356,0.67924,0,0,0],[0,0,0,-0.61055,0.71718,0.33597,0,0,0],[0,0,0,0,0,0,-0.43866,-0.029282,-0.89818],[0,0,0,0,0,0,-0.60116,-0.73335,0.31751],[0,0,0,0,0,0,-0.66797,0.67922,0.30409]],"targetVector":[-0.30753,-0.34832,-0.88549,-0.95583,-0.084036,-0.28163,-0.67887,-0.66432,-0.31274],"inputIndices":[[0,1,2],[3,4,5],[6,7,8]],"outputIndices":[[0,1,2],[3,4,5],[6,7,8]],"inputLabels":["Stiffness","Insulation","Flux","Mass","Size","Stability","Voltage","Speed","Torque"],"outputLabels":["Gamma","Iota","Psi","Theta","Omicron","Omega","Mu","Zeta","Tau"]},{"name":"Economic Motion (Team)","couplingMatrix":[[-0.2055,0.22468,-0.95252],[-0.65898,-0.75135,-0.035054],[-0.72355,0.62048,0.30246]],"targetVector":[-0.38647,-0.84513,-0.36932],"inputIndices":[[0],[1],[2]],"outputIndices":[[0],[1],[2]],"inputLabels":["Voltage","Speed","Torque"],"outputLabels":["Alpha","Epsilon","Rho"]},{"name":"Staking System (Team)","couplingMatrix":[[1,0,0],[0,-1,0],[0,0,1]],"targetVector":[-0.73873,-0.63937,-0.21329],"inputIndices":[[0],[1],[2]],"outputIndices":[[1],[2],[0]],"inputLabels":["Shielding","Temperature","Acceleration"],"outputLabels":["Omega","Mu","Zeta"]},{"name":"Chief Government (Individual)","couplingMatrix":[[-1,0,0,0,0,0,0,0,0,0,0,0],[0,-1,0,0,0,0,0,0,0,0,0,0],[0,0,-1,0,0,0,0,0,0,0,0,0],[0,0,0,-1,0,0,0,0,0,0,0,0],[0,0,0,0,-1,0,0,0,0,0,0,0],[0,0,0,0,0,-1,0,0,0,0,0,0],[0,0,0,0,0,0,-1,0,0,0,0,0],[0,0,0,0,0,0,0,1,0,0,0,0],[0,0,0,0,0,0,0,0,-1,0,0,0],[0,0,0,0,0,0,0,0,0,1,0,0],[0,0,0,0,0,0,0,0,0,0,-1,0],[0,0,0,0,0,0,0,0,0,0,0,-1]],"targetVector":[-0.36001,-0.80196,-0.10619,-0.46474,-0.088393,-0.56267,-0.54023,-0.61947,-0.57102,-0.60182,-0.21289,-0.51616],"inputIndices":[[0,1,2,3],[4,5,6,7],[8,9,10,11]],"outputIndices":[[0,1,2,3],[4,5,6,7],[8,9,10,11]],"inputLabels":["Power","Shielding","Temperature","Acceleration","Stiffness","Insulation","Flux","Mass","Size","Stability","Voltage","Speed"],"outputLabels":["Sigma","Kappa","Pi","Beta","Delta","Alpha","Epsilon","Rho","Gamma","Iota","Psi","Theta"]},{"name":"Onerous Effect (Team)","couplingMatrix":[[-1,0,0],[0,1,0],[0,0,1]],"targetVector":[-0.77535,-0.17197,-0.60767],"inputIndices":[[0],[1],[2]],"outputIndices":[[1],[0],[2]],"inputLabels":["Flexibility","Volume","Capacity"],"outputLabels":["Alpha","Epsilon","Rho"]},{"name":"Towering Test (Team)","couplingMatrix":[[1,0,0],[0,-1,0],[0,0,-1]],"targetVector":[-0.7578,-0.57007,-0.31742],"inputIndices":[[0],[1],[2]],"outputIndices":[[2],[0],[1]],"inputLabels":["Length","Resistance","Power"],"outputLabels":["Psi","Theta","Omicron"]},{"name":"Husky Verse (Individual)","couplingMatrix":[[-0.51009,-0.86012,0,0,0,0],[-0.86012,0.51009,0,0,0,0],[0,0,-0.78138,-0.62406,0,0],[0,0,-0.62406,0.78138,0,0],[0,0,0,0,-0.80765,-0.58966],[0,0,0,0,-0.58966,0.80765]],"targetVector":[-0.35101,-0.93637,-0.57133,-0.82072,-0.87914,-0.47657],"inputIndices":[[0,1],[2,3],[4,5]],"outputIndices":[[0,1],[2,3],[4,5]],"inputLabels":["Length","Resistance","Power","Shielding","Temperature","Acceleration"],"outputLabels":["Pi","Beta","Delta","Alpha","Epsilon","Rho"]},{"name":"Hallowed Sign (Individual)","couplingMatrix":[[-0.58203,-0.81317,0,0,0,0],[-0.81317,0.58203,0,0,0,0],[0,0,-0.4112,-0.91155,0,0],[0,0,-0.91155,0.4112,0,0],[0,0,0,0,-0.75825,-0.65196],[0,0,0,0,-0.65196,0.75825]],"targetVector":[-0.50474,-0.86327,-0.97396,-0.22673,-0.71018,-0.70402],"inputIndices":[[0,1],[2,3],[4,5]],"outputIndices":[[0,1],[2,3],[4,5]],"inputLabels":["Speed","Torque","Diameter","Flexibility","Volume","Capacity"],"outputLabels":["Omega","Mu","Zeta","Tau","Sigma","Kappa"]},{"name":"Breezy Rain (Individual)","couplingMatrix":[[-1,0,0,0,0,0,0,0,0],[0,1,0,0,0,0,0,0,0],[0,0,-1,0,0,0,0,0,0],[0,0,0,1,0,0,0,0,0],[0,0,0,0,1,0,0,0,0],[0,0,0,0,0,1,0,0,0],[0,0,0,0,0,0,1,0,0],[0,0,0,0,0,0,0,-1,0],[0,0,0,0,0,0,0,0,1]],"targetVector":[-0.43172,-0.85304,-0.29315,-0.61729,-0.75496,-0.22135,-0.62483,-0.68669,-0.37156],"inputIndices":[[0,1,2],[3,4,5],[6,7,8]],"outputIndices":[[0,1,2],[3,4,5],[6,7,8]],"inputLabels":["Voltage","Speed","Torque","Diameter","Flexibility","Volume","Capacity","Length","Resistance"],"outputLabels":["Gamma","Iota","Psi","Theta","Omicron","Omega","Mu","Zeta","Tau"]},{"name":"Wide Growth (Team)","couplingMatrix":[[1,0,0,0,0,0],[0,-1,0,0,0,0],[0,0,1,0,0,0],[0,0,0,-1,0,0],[0,0,0,0,-1,0],[0,0,0,0,0,1]],"targetVector":[-0.064979,-0.40889,-0.61622,-0.56866,-0.10903,-0.33704],"inputIndices":[[0,1],[2,3],[4,5]],"outputIndices":[[2,4],[0,5],[1,3]],"inputLabels":["Stiffness","Insulation","Flux","Mass","Size","Stability"],"outputLabels":["Tau","Sigma","Kappa","Pi","Beta","Delta"]},{"name":"Noiseless Stone (Team)","couplingMatrix":[[-0.5586,0.68615,0.27209,0.37832],[-0.4607,-0.45245,-0.54642,0.53336],[-0.35911,-0.5675,0.74018,-0.033309],[-0.58886,0.049176,-0.282,-0.75584]],"targetVector":[-0.041926,-0.57622,-0.52156,-0.62785],"inputIndices":[[0,1],[2],[3]],"outputIndices":[[0,1],[2],[3]],"inputLabels":["Diameter","Flexibility","Volume","Capacity"],"outputLabels":["Gamma","Iota","Psi","Theta"]},{"name":"Brainy Damage (Individual)","couplingMatrix":[[-0.53549,0.2331,0.66397,0.46696,0,0,0,0,0,0,0,0],[-0.51458,-0.79259,0.085342,-0.31579,0,0,0,0,0,0,0,0],[-0.62088,0.53147,-0.38714,-0.42683,0,0,0,0,0,0,0,0],[-0.25094,-0.18709,-0.63402,0.70714,0,0,0,0,0,0,0,0],[0,0,0,0,-0.42613,-0.21653,0.60294,-0.63874,0,0,0,0],[0,0,0,0,-0.59798,-0.65091,-0.40047,0.24157,0,0,0,0],[0,0,0,0,-0.46,0.59997,-0.52449,-0.39159,0,0,0,0],[0,0,0,0,-0.49923,0.41167,0.44832,0.61669,0,0,0,0],[0,0,0,0,0,0,0,0,-0.44624,0.672,-0.25724,-0.53209],[0,0,0,0,0,0,0,0,-0.56084,-0.25339,0.75799,-0.21611],[0,0,0,0,0,0,0,0,-0.46898,-0.63916,-0.59646,-0.12555],[0,0,0,0,0,0,0,0,-0.51613,0.27512,-0.059268,0.80896]],"targetVector":[-0.1608,-0.63861,-0.75189,-0.031504,-0.33007,-0.19631,-0.45862,-0.80136,-0.046493,-0.20947,-0.76915,-0.60196],"inputIndices":[[0,1,2,3],[4,5,6,7],[8,9,10,11]],"outputIndices":[[0,1,2,3],[4,5,6,7],[8,9,10,11]],"inputLabels":["Acceleration","Stiffness","Insulation","Flux","Mass","Size","Stability","Voltage","Speed","Torque","Diameter","Flexibility"],"outputLabels":["Iota","Psi","Theta","Omicron","Omega","Mu","Zeta","Tau","Sigma","Kappa","Pi","Beta"]},{"name":"Silky Waste (Individual)","couplingMatrix":[[-0.29538,-0.52638,0.24384,-0.75909,0,0,0,0,0,0,0,0],[-0.70314,-0.43546,-0.2868,0.48344,0,0,0,0,0,0,0,0],[-0.4998,0.64952,-0.41924,-0.39059,0,0,0,0,0,0,0,0],[-0.41054,0.3338,0.82615,0.19367,0,0,0,0,0,0,0,0],[0,0,0,0,-0.36868,0.66412,0.23301,-0.60723,0,0,0,0],[0,0,0,0,-0.6029,-0.11544,0.62656,0.48022,0,0,0,0],[0,0,0,0,-0.54771,-0.63226,-0.28468,-0.46819,0,0,0,0],[0,0,0,0,-0.44788,0.38192,-0.68708,0.42598,0,0,0,0],[0,0,0,0,0,0,0,0,-0.48549,-0.37317,0.76311,-0.20665],[0,0,0,0,0,0,0,0,-0.63593,-0.42281,-0.63804,-0.098597],[0,0,0,0,0,0,0,0,-0.43395,0.78103,-0.015694,-0.44881],[0,0,0,0,0,0,0,0,-0.41421,0.26827,0.10158,0.86379]],"targetVector":[-0.62151,-0.15193,-0.40602,-0.65253,-0.070283,-0.28246,-0.38438,-0.87609,-0.34729,-0.81954,-0.44359,-0.10477],"inputIndices":[[0,1,2,3],[4,5,6,7],[8,9,10,11]],"outputIndices":[[0,1,2,3],[4,5,6,7],[8,9,10,11]],"inputLabels":["Volume","Capacity","Length","Resistance","Power","Shielding","Temperature","Acceleration","Stiffness","Insulation","Flux","Mass"],"outputLabels":["Delta","Alpha","Epsilon","Rho","Gamma","Iota","Psi","Theta","Omicron","Omega","Mu","Zeta"]},{"name":"Hard Development (Team)","couplingMatrix":[[1,0,0],[0,-1,0],[0,0,1]],"targetVector":[-0.44818,-0.58899,-0.67248],"inputIndices":[[0],[1],[2]],"outputIndices":[[0],[2],[1]],"inputLabels":["Length","Resistance","Power"],"outputLabels":["Gamma","Iota","Psi"]},{"name":"Befitting Plant (Team)","couplingMatrix":[[-0.47405,0.70754,0.52409],[-0.78511,-0.070222,-0.61536],[-0.39858,-0.70318,0.58879]],"targetVector":[-0.6616,-0.053186,-0.74797],"inputIndices":[[0,1],[2],[]],"outputIndices":[[0,1],[2],[]],"inputLabels":["Stiffness","Insulation","Flux"],"outputLabels":["Mu","Zeta","Tau"]},{"name":"Unwritten Experience (Team)","couplingMatrix":[[-0.55025,-0.835],[-0.835,0.55025]],"targetVector":[-0.95758,-0.28816],"inputIndices":[[0],[],[1]],"outputIndices":[[0],[],[1]],"inputLabels":["Torque","Diameter"],"outputLabels":["Beta","Delta"]},{"name":"Wistful Act (Team)","couplingMatrix":[[-0.81155,-0.58429],[-0.58429,0.81155]],"targetVector":[-0.5962,-0.80284],"inputIndices":[[],[0],[1]],"outputIndices":[[],[0],[1]],"inputLabels":["Voltage","Speed"],"outputLabels":["Kappa","Pi"]},{"name":"Flat Sleep (Individual)","couplingMatrix":[[-0.78368,0.3822,0.48966,0,0,0,0,0,0],[-0.47785,0.13271,-0.86836,0,0,0,0,0,0],[-0.39687,-0.9145,0.078637,0,0,0,0,0,0],[0,0,0,-0.11394,0.35239,-0.92889,0,0,0],[0,0,0,-0.27017,-0.91074,-0.31237,0,0,0],[0,0,0,-0.95605,0.21536,0.19898,0,0,0],[0,0,0,0,0,0,-0.46432,0.75356,-0.46535],[0,0,0,0,0,0,-0.74131,-0.61818,-0.26137],[0,0,0,0,0,0,-0.48463,0.22361,0.84566]],"targetVector":[-0.65984,-0.37172,-0.65303,-0.15679,-0.98188,-0.10643,-0.75819,-0.024537,-0.65158],"inputIndices":[[0,1,2],[3,4,5],[6,7,8]],"outputIndices":[[0,1,2],[3,4,5],[6,7,8]],"inputLabels":["Diameter","Flexibility","Volume","Capacity","Length","Resistance","Power","Shielding","Temperature"],"outputLabels":["Sigma","Kappa","Pi","Beta","Delta","Alpha","Epsilon","Rho","Gamma"]},{"name":"Arrogant Flame (Team)","couplingMatrix":[[-0.56946,0.76065,-0.31166],[-0.73453,-0.64107,-0.22248],[-0.36902,0.10223,0.92378]],"targetVector":[-0.242,-0.21933,-0.94516],"inputIndices":[[],[0,1],[2]],"outputIndices":[[],[0,1],[2]],"inputLabels":["Mass","Size","Stability"],"outputLabels":["Sigma","Kappa","Pi"]},{"name":"Thinkable Ink (Individual)","couplingMatrix":[[1,0,0,0,0,0,0,0,0,0,0,0,0,0,0,0,0,0],[0,1,0,0,0,0,0,0,0,0,0,0,0,0,0,0,0,0],[0,0,1,0,0,0,0,0,0,0,0,0,0,0,0,0,0,0],[0,0,0,-1,0,0,0,0,0,0,0,0,0,0,0,0,0,0],[0,0,0,0,-1,0,0,0,0,0,0,0,0,0,0,0,0,0],[0,0,0,0,0,1,0,0,0,0,0,0,0,0,0,0,0,0],[0,0,0,0,0,0,1,0,0,0,0,0,0,0,0,0,0,0],[0,0,0,0,0,0,0,-1,0,0,0,0,0,0,0,0,0,0],[0,0,0,0,0,0,0,0,1,0,0,0,0,0,0,0,0,0],[0,0,0,0,0,0,0,0,0,-1,0,0,0,0,0,0,0,0],[0,0,0,0,0,0,0,0,0,0,-1,0,0,0,0,0,0,0],[0,0,0,0,0,0,0,0,0,0,0,1,0,0,0,0,0,0],[0,0,0,0,0,0,0,0,0,0,0,0,-1,0,0,0,0,0],[0,0,0,0,0,0,0,0,0,0,0,0,0,-1,0,0,0,0],[0,0,0,0,0,0,0,0,0,0,0,0,0,0,-1,0,0,0],[0,0,0,0,0,0,0,0,0,0,0,0,0,0,0,1,0,0],[0,0,0,0,0,0,0,0,0,0,0,0,0,0,0,0,-1,0],[0,0,0,0,0,0,0,0,0,0,0,0,0,0,0,0,0,1]],"targetVector":[-0.52321,-0.58851,-0.26343,-0.058241,-0.50493,-0.22842,-0.33932,-0.37436,-0.13336,-0.27728,-0.26709,-0.76073,-0.40649,-0.33318,-0.50859,-0.33394,-0.53914,-0.25081],"inputIndices":[[0,1,2,3,4,5],[6,7,8,9,10,11],[12,13,14,15,16,17]],"outputIndices":[[0,1,2,3,4,5],[6,7,8,9,10,11],[12,13,14,15,16,17]],"inputLabels":["Torque","Diameter","Flexibility","Volume","Capacity","Length","Resistance","Power","Shielding","Temperature","Acceleration","Stiffness","Insulation","Flux","Mass","Size","Stability","Voltage"],"outputLabels":["Omicron","Omega","Mu","Zeta","Tau","Sigma","Kappa","Pi","Beta","Delta","Alpha","Epsilon","Rho","Gamma","Iota","Psi","Theta","Omicron"]},{"name":"Murky Mass (Team)","couplingMatrix":[[-0.83837,-0.5451],[-0.5451,0.83837]],"targetVector":[-0.90079,-0.43425],"inputIndices":[[0],[1],[]],"outputIndices":[[0],[1],[]],"inputLabels":["Size","Stability"],"outputLabels":["Tau","Sigma"]},{"name":"Absorbed Copper (Team)","couplingMatrix":[[-0.57409,-0.054497,-0.40601,0.70895],[-0.72209,-0.37861,0.46164,-0.34946],[-0.20713,0.82882,0.48904,0.17605],[-0.32573,0.40834,-0.61878,-0.58675]],"targetVector":[-0.58684,-0.16521,-0.56749,-0.55342],"inputIndices":[[0,1],[2,3],[]],"outputIndices":[[0,1],[2,3],[]],"inputLabels":["Diameter","Flexibility","Volume","Capacity"],"outputLabels":["Epsilon","Rho","Gamma","Iota"]},{"name":"Alert Burst (Team)","couplingMatrix":[[-1,0,0],[0,-1,0],[0,0,1]],"targetVector":[-0.4397,-0.87503,-0.20244],"inputIndices":[[0],[1],[2]],"outputIndices":[[2],[1],[0]],"inputLabels":["Shielding","Temperature","Acceleration"],"outputLabels":["Theta","Omicron","Omega"]},{"name":"Better Behavior (Team)","couplingMatrix":[[-0.6898,-0.57435,-0.44079],[-0.49766,-0.066044,0.86485],[-0.52584,0.81594,-0.24027]],"targetVector":[-0.72614,-0.64671,-0.23343],"inputIndices":[[0],[],[1,2]],"outputIndices":[[0],[],[1,2]],"inputLabels":["Voltage","Speed","Torque"],"outputLabels":["Beta","Delta","Alpha"]}]}
