# Supplementary material for: Data on multi-actor parameter design tasks by engineering students with variable problem size, coupling, and team size
Source: Data Brief. 2018 Aug 31;20:1079–84. doi: 10.1016/j.dib.2018.08.162 (PMC6140357; doi:10.1016/j.dib.2018.08.162)
Supplement: Supplementary file 2 — Supplementary material [file mmc2.zip › data/raw/session7/session7.log]

1376065349579	initialized	null
1376065398097	initialized	null
1376065398113	opened	experiment007
1376066607445	initialized	name="Training #1 (Individual)"; target={1.00000; 1.00000; 1.00000}
1376066655415	updated	input={0.00000; 0.55000; 0.00000}; output={0.00000; -0.55000; 0.00000}
1376066657641	updated	input={0.14000; 0.55000; 0.00000}; output={-0.14000; -0.55000; 0.00000}
1376066658525	updated	input={0.14000; 0.55000; 0.25000}; output={-0.14000; -0.55000; 0.25000}
1376066659068	updated	input={0.14000; -0.55000; 0.25000}; output={-0.14000; 0.55000; 0.25000}
1376066659271	updated	input={-0.05000; -0.55000; 0.25000}; output={0.05000; 0.55000; 0.25000}
1376066660459	updated	input={-0.05000; -0.55000; -0.12000}; output={0.05000; 0.55000; -0.12000}
1376066660667	updated	input={-0.25000; -0.55000; -0.12000}; output={0.25000; 0.55000; -0.12000}
1376066661874	updated	input={-0.25000; -0.82000; -0.12000}; output={0.25000; 0.82000; -0.12000}
1376066662739	updated	input={-0.62000; -0.82000; -0.12000}; output={0.62000; 0.82000; -0.12000}
1376066663306	updated	input={-0.62000; -0.82000; -0.32000}; output={0.62000; 0.82000; -0.32000}
1376066663683	updated	input={-0.62000; -0.91000; -0.32000}; output={0.62000; 0.91000; -0.32000}
1376066663992	updated	input={-0.62000; -0.91000; -0.12000}; output={0.62000; 0.91000; -0.12000}
1376066664324	updated	input={-0.62000; -0.91000; 0.08000}; output={0.62000; 0.91000; 0.08000}
1376066664686	updated	input={-0.62000; -0.91000; 0.28000}; output={0.62000; 0.91000; 0.28000}
1376066664969	updated	input={-0.81000; -0.91000; 0.28000}; output={0.81000; 0.91000; 0.28000}
1376066665411	updated	input={-0.81000; -1.00000; 0.28000}; output={0.81000; 1.00000; 0.28000}
1376066665663	updated	input={-0.81000; -1.00000; 0.27000}; output={0.81000; 1.00000; 0.27000}
1376066665941	updated	input={-0.81000; -1.00000; 0.26000}; output={0.81000; 1.00000; 0.26000}
1376066666283	updated	input={-0.90000; -1.00000; 0.26000}; output={0.90000; 1.00000; 0.26000}
1376066666596	updated	input={-0.90000; -1.00000; 0.18000}; output={0.90000; 1.00000; 0.18000}
1376066666630	updated	input={-0.90000; -1.00000; 0.17000}; output={0.90000; 1.00000; 0.17000}
1376066666696	updated	input={-0.90000; -1.00000; 0.14000}; output={0.90000; 1.00000; 0.14000}
1376066666767	updated	input={-0.90000; -1.00000; 0.13000}; output={0.90000; 1.00000; 0.13000}
1376066666892	updated	input={-0.90000; -1.00000; 0.11000}; output={0.90000; 1.00000; 0.11000}
1376066667034	updated	input={-0.90000; -1.00000; 0.04000}; output={0.90000; 1.00000; 0.04000}
1376066667054	updated	input={-0.90000; -1.00000; 0.03000}; output={0.90000; 1.00000; 0.03000}
1376066667075	updated	input={-0.90000; -1.00000; 0.02000}; output={0.90000; 1.00000; 0.02000}
1376066667370	updated	input={-0.90000; -1.00000; -0.06000}; output={0.90000; 1.00000; -0.06000}
1376066667386	updated	input={-0.90000; -1.00000; -0.06000}; output={0.90000; 1.00000; -0.06000}
1376066667407	updated	input={-0.90000; -1.00000; -0.06000}; output={0.90000; 1.00000; -0.06000}
1376066667426	updated	input={-0.90000; -1.00000; -0.06000}; output={0.90000; 1.00000; -0.06000}
1376066667447	updated	input={-0.90000; -1.00000; -0.06000}; output={0.90000; 1.00000; -0.06000}
1376066667472	updated	input={-0.90000; -1.00000; -0.06000}; output={0.90000; 1.00000; -0.06000}
1376066667533	updated	input={-0.90000; -1.00000; -0.06000}; output={0.90000; 1.00000; -0.06000}
1376066667571	updated	input={-0.90000; -1.00000; -0.06000}; output={0.90000; 1.00000; -0.06000}
1376066667623	updated	input={-0.90000; -1.00000; -0.06000}; output={0.90000; 1.00000; -0.06000}
1376066667648	updated	input={-0.90000; -1.00000; -0.06000}; output={0.90000; 1.00000; -0.06000}
1376066667697	updated	input={-0.90000; -1.00000; -0.06000}; output={0.90000; 1.00000; -0.06000}
1376066667731	updated	input={-0.90000; -1.00000; -0.05000}; output={0.90000; 1.00000; -0.05000}
1376066667756	updated	input={-0.90000; -1.00000; -0.05000}; output={0.90000; 1.00000; -0.05000}
1376066667919	updated	input={-0.90000; -1.00000; -0.05000}; output={0.90000; 1.00000; -0.05000}
1376066667980	updated	input={-0.90000; -1.00000; -0.05000}; output={0.90000; 1.00000; -0.05000}
1376066668102	updated	input={-0.90000; -1.00000; -0.05000}; output={0.90000; 1.00000; -0.05000}
1376066668206	updated	input={-0.90000; -1.00000; -0.05000}; output={0.90000; 1.00000; -0.05000}
1376066668324	updated	input={-0.90000; -1.00000; -0.02000}; output={0.90000; 1.00000; -0.02000}
1376066668483	updated	input={-0.90000; -1.00000; 0.02000}; output={0.90000; 1.00000; 0.02000}
1376066668514	updated	input={-0.90000; -1.00000; 0.03000}; output={0.90000; 1.00000; 0.03000}
1376066668645	updated	input={-0.90000; -1.00000; 0.07000}; output={0.90000; 1.00000; 0.07000}
1376066668777	updated	input={-0.90000; -1.00000; 0.12000}; output={0.90000; 1.00000; 0.12000}
1376066668803	updated	input={-0.90000; -1.00000; 0.13000}; output={0.90000; 1.00000; 0.13000}
1376066668864	updated	input={-0.90000; -1.00000; 0.14000}; output={0.90000; 1.00000; 0.14000}
1376066669139	updated	input={-0.97000; -1.00000; 0.14000}; output={0.97000; 1.00000; 0.14000}
1376066669209	updated	input={-0.98000; -1.00000; 0.14000}; output={0.98000; 1.00000; 0.14000}
1376066669329	updated	input={-0.98000; -1.00000; 0.28000}; output={0.98000; 1.00000; 0.28000}
1376066669415	updated	input={-0.98000; -1.00000; 0.28000}; output={0.98000; 1.00000; 0.28000}
1376066669519	updated	input={-0.98000; -1.00000; 0.28000}; output={0.98000; 1.00000; 0.28000}
1376066669551	updated	input={-0.98000; -1.00000; 0.32000}; output={0.98000; 1.00000; 0.32000}
1376066669573	updated	input={-0.98000; -1.00000; 0.32000}; output={0.98000; 1.00000; 0.32000}
1376066669597	updated	input={-0.98000; -1.00000; 0.32000}; output={0.98000; 1.00000; 0.32000}
1376066669671	updated	input={-0.98000; -1.00000; 0.32000}; output={0.98000; 1.00000; 0.32000}
1376066669725	updated	input={-0.98000; -1.00000; 0.32000}; output={0.98000; 1.00000; 0.32000}
1376066669753	updated	input={-0.98000; -1.00000; 0.32000}; output={0.98000; 1.00000; 0.32000}
1376066669781	updated	input={-0.98000; -1.00000; 0.32000}; output={0.98000; 1.00000; 0.32000}
1376066669811	updated	input={-0.98000; -1.00000; 0.31000}; output={0.98000; 1.00000; 0.31000}
1376066669906	updated	input={-0.98000; -1.00000; 0.31000}; output={0.98000; 1.00000; 0.31000}
1376066669949	updated	input={-0.98000; -1.00000; 0.31000}; output={0.98000; 1.00000; 0.31000}
1376066669973	updated	input={-0.98000; -1.00000; 0.31000}; output={0.98000; 1.00000; 0.31000}
1376066670037	updated	input={-0.98000; -1.00000; 0.31000}; output={0.98000; 1.00000; 0.31000}
1376066670090	updated	input={-0.98000; -1.00000; 0.31000}; output={0.98000; 1.00000; 0.31000}
1376066670120	updated	input={-0.98000; -1.00000; 0.31000}; output={0.98000; 1.00000; 0.31000}
1376066670146	updated	input={-0.98000; -1.00000; 0.31000}; output={0.98000; 1.00000; 0.31000}
1376066670169	updated	input={-0.98000; -1.00000; 0.31000}; output={0.98000; 1.00000; 0.31000}
1376066670205	updated	input={-0.98000; -1.00000; 0.31000}; output={0.98000; 1.00000; 0.31000}
1376066670232	updated	input={-0.98000; -1.00000; 0.31000}; output={0.98000; 1.00000; 0.31000}
1376066670256	updated	input={-0.98000; -1.00000; 0.31000}; output={0.98000; 1.00000; 0.31000}
1376066670286	updated	input={-0.98000; -1.00000; 0.31000}; output={0.98000; 1.00000; 0.31000}
1376066670401	updated	input={-0.98000; -1.00000; 0.27000}; output={0.98000; 1.00000; 0.27000}
1376066670496	updated	input={-0.98000; -1.00000; 0.25000}; output={0.98000; 1.00000; 0.25000}
1376066670553	updated	input={-0.98000; -1.00000; 0.25000}; output={0.98000; 1.00000; 0.25000}
1376066670644	updated	input={-0.98000; -1.00000; 0.20000}; output={0.98000; 1.00000; 0.20000}
1376066670679	updated	input={-0.98000; -1.00000; 0.18000}; output={0.98000; 1.00000; 0.18000}
1376066670702	updated	input={-0.98000; -1.00000; 0.17000}; output={0.98000; 1.00000; 0.17000}
1376066670744	updated	input={-0.98000; -1.00000; 0.17000}; output={0.98000; 1.00000; 0.17000}
1376066670773	updated	input={-0.98000; -1.00000; 0.16000}; output={0.98000; 1.00000; 0.16000}
1376066670799	updated	input={-0.98000; -1.00000; 0.16000}; output={0.98000; 1.00000; 0.16000}
1376066670932	updated	input={-0.98000; -1.00000; 0.10000}; output={0.98000; 1.00000; 0.10000}
1376066671268	updated	input={-0.98000; -1.00000; 0.10000}; output={0.98000; 1.00000; 0.10000}
1376066671298	updated	input={-0.98000; -1.00000; 0.06000}; output={0.98000; 1.00000; 0.06000}
1376066671335	updated	input={-0.98000; -1.00000; 0.06000}; output={0.98000; 1.00000; 0.06000}
1376066671364	updated	input={-0.98000; -1.00000; 0.06000}; output={0.98000; 1.00000; 0.06000}
1376066671392	updated	input={-0.98000; -1.00000; 0.06000}; output={0.98000; 1.00000; 0.06000}
1376066671431	updated	input={-0.98000; -1.00000; 0.06000}; output={0.98000; 1.00000; 0.06000}
1376066671464	updated	input={-0.98000; -1.00000; 0.05000}; output={0.98000; 1.00000; 0.05000}
1376066671523	updated	input={-0.98000; -1.00000; 0.05000}; output={0.98000; 1.00000; 0.05000}
1376066671583	updated	input={-0.98000; -1.00000; 0.05000}; output={0.98000; 1.00000; 0.05000}
1376066671655	updated	input={-0.98000; -1.00000; 0.05000}; output={0.98000; 1.00000; 0.05000}
1376066671684	updated	input={-0.98000; -1.00000; 0.05000}; output={0.98000; 1.00000; 0.05000}
1376066671741	updated	input={-0.98000; -1.00000; 0.05000}; output={0.98000; 1.00000; 0.05000}
1376066671776	updated	input={-0.98000; -1.00000; 0.05000}; output={0.98000; 1.00000; 0.05000}
1376066671842	updated	input={-0.98000; -1.00000; 0.05000}; output={0.98000; 1.00000; 0.05000}
1376066671905	updated	input={-0.98000; -1.00000; 0.05000}; output={0.98000; 1.00000; 0.05000}
1376066671937	updated	input={-0.98000; -1.00000; 0.05000}; output={0.98000; 1.00000; 0.05000}
1376066671973	updated	input={-0.98000; -1.00000; 0.05000}; output={0.98000; 1.00000; 0.05000}
1376066672055	updated	input={-0.98000; -1.00000; 0.05000}; output={0.98000; 1.00000; 0.05000}
1376066672099	updated	input={-0.98000; -1.00000; 0.05000}; output={0.98000; 1.00000; 0.05000}
1376066672130	updated	input={-0.98000; -1.00000; 0.05000}; output={0.98000; 1.00000; 0.05000}
1376066672159	updated	input={-0.98000; -1.00000; 0.05000}; output={0.98000; 1.00000; 0.05000}
1376066672192	updated	input={-0.98000; -1.00000; 0.05000}; output={0.98000; 1.00000; 0.05000}
1376066672219	updated	input={-0.98000; -1.00000; 0.05000}; output={0.98000; 1.00000; 0.05000}
1376066672254	updated	input={-0.98000; -1.00000; 0.05000}; output={0.98000; 1.00000; 0.05000}
1376066672308	updated	input={-0.98000; -1.00000; 0.05000}; output={0.98000; 1.00000; 0.05000}
1376066672417	updated	input={-0.98000; -1.00000; 0.04000}; output={0.98000; 1.00000; 0.04000}
1376066672456	updated	input={-0.98000; -1.00000; 0.04000}; output={0.98000; 1.00000; 0.04000}
1376066672495	updated	input={-0.98000; -1.00000; 0.04000}; output={0.98000; 1.00000; 0.04000}
1376066672534	updated	input={-0.98000; -1.00000; 0.04000}; output={0.98000; 1.00000; 0.04000}
1376066672567	updated	input={-0.98000; -1.00000; 0.04000}; output={0.98000; 1.00000; 0.04000}
1376066672692	updated	input={-0.98000; -1.00000; 0.04000}; output={0.98000; 1.00000; 0.04000}
1376066672727	updated	input={-0.98000; -1.00000; 0.04000}; output={0.98000; 1.00000; 0.04000}
1376066672764	updated	input={-0.98000; -1.00000; 0.04000}; output={0.98000; 1.00000; 0.04000}
1376066672798	updated	input={-0.98000; -1.00000; 0.04000}; output={0.98000; 1.00000; 0.04000}
1376066672916	updated	input={-0.98000; -1.00000; 0.02000}; output={0.98000; 1.00000; 0.02000}
1376066672946	updated	input={-0.98000; -1.00000; 0.01000}; output={0.98000; 1.00000; 0.01000}
1376066672973	updated	input={-0.98000; -1.00000; 0.00000}; output={0.98000; 1.00000; 0.00000}
1376066673439	updated	input={-0.98000; -1.00000; -0.15000}; output={0.98000; 1.00000; -0.15000}
1376066673474	updated	input={-0.98000; -1.00000; -0.15000}; output={0.98000; 1.00000; -0.15000}
1376066673512	updated	input={-0.98000; -1.00000; -0.17000}; output={0.98000; 1.00000; -0.17000}
1376066673556	updated	input={-0.98000; -1.00000; -0.17000}; output={0.98000; 1.00000; -0.17000}
1376066673624	updated	input={-0.98000; -1.00000; -0.20000}; output={0.98000; 1.00000; -0.20000}
1376066673658	updated	input={-0.98000; -1.00000; -0.20000}; output={0.98000; 1.00000; -0.20000}
1376066673705	updated	input={-0.98000; -1.00000; -0.23000}; output={0.98000; 1.00000; -0.23000}
1376066673794	updated	input={-0.98000; -1.00000; -0.25000}; output={0.98000; 1.00000; -0.25000}
1376066673879	updated	input={-0.98000; -1.00000; -0.28000}; output={0.98000; 1.00000; -0.28000}
1376066673909	updated	input={-0.98000; -1.00000; -0.28000}; output={0.98000; 1.00000; -0.28000}
1376066673952	updated	input={-0.98000; -1.00000; -0.30000}; output={0.98000; 1.00000; -0.30000}
1376066673985	updated	input={-0.98000; -1.00000; -0.31000}; output={0.98000; 1.00000; -0.31000}
1376066674095	updated	input={-0.98000; -1.00000; -0.35000}; output={0.98000; 1.00000; -0.35000}
1376066674142	updated	input={-0.98000; -1.00000; -0.36000}; output={0.98000; 1.00000; -0.36000}
1376066674184	updated	input={-0.98000; -1.00000; -0.37000}; output={0.98000; 1.00000; -0.37000}
1376066674232	updated	input={-0.98000; -1.00000; -0.39000}; output={0.98000; 1.00000; -0.39000}
1376066674339	updated	input={-0.98000; -1.00000; -0.39000}; output={0.98000; 1.00000; -0.39000}
1376066674464	updated	input={-0.98000; -1.00000; -0.46000}; output={0.98000; 1.00000; -0.46000}
1376066674550	updated	input={-0.98000; -1.00000; -0.47000}; output={0.98000; 1.00000; -0.47000}
1376066674653	updated	input={-0.98000; -1.00000; -0.52000}; output={0.98000; 1.00000; -0.52000}
1376066674925	updated	input={-0.98000; -1.00000; -0.54000}; output={0.98000; 1.00000; -0.54000}
1376066675389	updated	input={-0.98000; -1.00000; -0.75000}; output={0.98000; 1.00000; -0.75000}
1376066675456	updated	input={-0.98000; -1.00000; -0.77000}; output={0.98000; 1.00000; -0.77000}
1376066675569	updated	input={-0.98000; -1.00000; -0.80000}; output={0.98000; 1.00000; -0.80000}
1376066675658	updated	input={-0.98000; -1.00000; -0.83000}; output={0.98000; 1.00000; -0.83000}
1376066675800	updated	input={-0.98000; -1.00000; -0.85000}; output={0.98000; 1.00000; -0.85000}
1376066676027	updated	input={-0.98000; -1.00000; -0.89000}; output={0.98000; 1.00000; -0.89000}
1376066676156	updated	input={-0.98000; -1.00000; -0.89000}; output={0.98000; 1.00000; -0.89000}
1376066676314	updated	input={-0.98000; -1.00000; -0.89000}; output={0.98000; 1.00000; -0.89000}
1376066676443	updated	input={-0.98000; -1.00000; -0.89000}; output={0.98000; 1.00000; -0.89000}
1376066676474	updated	input={-0.98000; -1.00000; -0.89000}; output={0.98000; 1.00000; -0.89000}
1376066676514	updated	input={-0.98000; -1.00000; -0.89000}; output={0.98000; 1.00000; -0.89000}
1376066676622	updated	input={-0.98000; -1.00000; -0.88000}; output={0.98000; 1.00000; -0.88000}
1376066676707	updated	input={-0.98000; -1.00000; -0.88000}; output={0.98000; 1.00000; -0.88000}
1376066676737	updated	input={-0.98000; -1.00000; -0.88000}; output={0.98000; 1.00000; -0.88000}
1376066676842	updated	input={-0.98000; -1.00000; -0.88000}; output={0.98000; 1.00000; -0.88000}
1376066676874	updated	input={-0.98000; -1.00000; -0.88000}; output={0.98000; 1.00000; -0.88000}
1376066676903	updated	input={-0.98000; -1.00000; -0.88000}; output={0.98000; 1.00000; -0.88000}
1376066676941	updated	input={-0.98000; -1.00000; -0.88000}; output={0.98000; 1.00000; -0.88000}
1376066676970	updated	input={-0.98000; -1.00000; -0.88000}; output={0.98000; 1.00000; -0.88000}
1376066677003	updated	input={-0.98000; -1.00000; -0.88000}; output={0.98000; 1.00000; -0.88000}
1376066677120	updated	input={-0.98000; -1.00000; -0.84000}; output={0.98000; 1.00000; -0.84000}
1376066677192	updated	input={-0.98000; -1.00000; -0.81000}; output={0.98000; 1.00000; -0.81000}
1376066677356	updated	input={-0.98000; -1.00000; -0.76000}; output={0.98000; 1.00000; -0.76000}
1376066677407	updated	input={-0.98000; -1.00000; -0.75000}; output={0.98000; 1.00000; -0.75000}
1376066677478	updated	input={-0.98000; -1.00000; -0.73000}; output={0.98000; 1.00000; -0.73000}
1376066677538	updated	input={-0.98000; -1.00000; -0.71000}; output={0.98000; 1.00000; -0.71000}
1376066677584	updated	input={-0.98000; -1.00000; -0.70000}; output={0.98000; 1.00000; -0.70000}
1376066677616	updated	input={-0.98000; -1.00000; -0.68000}; output={0.98000; 1.00000; -0.68000}
1376066677696	updated	input={-0.98000; -1.00000; -0.66000}; output={0.98000; 1.00000; -0.66000}
1376066677769	updated	input={-0.98000; -1.00000; -0.64000}; output={0.98000; 1.00000; -0.64000}
1376066677801	updated	input={-0.98000; -1.00000; -0.63000}; output={0.98000; 1.00000; -0.63000}
1376066677870	updated	input={-0.98000; -1.00000; -0.61000}; output={0.98000; 1.00000; -0.61000}
1376066677964	updated	input={-0.98000; -1.00000; -0.57000}; output={0.98000; 1.00000; -0.57000}
1376066678020	updated	input={-0.98000; -1.00000; -0.56000}; output={0.98000; 1.00000; -0.56000}
1376066678052	updated	input={-0.98000; -1.00000; -0.55000}; output={0.98000; 1.00000; -0.55000}
1376066678084	updated	input={-0.98000; -1.00000; -0.54000}; output={0.98000; 1.00000; -0.54000}
1376066678124	updated	input={-0.98000; -1.00000; -0.53000}; output={0.98000; 1.00000; -0.53000}
1376066678156	updated	input={-0.98000; -1.00000; -0.52000}; output={0.98000; 1.00000; -0.52000}
1376066678212	updated	input={-0.98000; -1.00000; -0.52000}; output={0.98000; 1.00000; -0.52000}
1376066678303	updated	input={-0.98000; -1.00000; -0.47000}; output={0.98000; 1.00000; -0.47000}
1376066678355	updated	input={-0.98000; -1.00000; -0.46000}; output={0.98000; 1.00000; -0.46000}
1376066678384	updated	input={-0.98000; -1.00000; -0.45000}; output={0.98000; 1.00000; -0.45000}
1376066678493	updated	input={-0.98000; -1.00000; -0.42000}; output={0.98000; 1.00000; -0.42000}
1376066678547	updated	input={-0.98000; -1.00000; -0.40000}; output={0.98000; 1.00000; -0.40000}
1376066678591	updated	input={-0.98000; -1.00000; -0.38000}; output={0.98000; 1.00000; -0.38000}
1376066678682	updated	input={-0.98000; -1.00000; -0.37000}; output={0.98000; 1.00000; -0.37000}
1376066678813	updated	input={-0.98000; -1.00000; -0.32000}; output={0.98000; 1.00000; -0.32000}
1376066678855	updated	input={-0.98000; -1.00000; -0.30000}; output={0.98000; 1.00000; -0.30000}
1376066678921	updated	input={-0.98000; -1.00000; -0.28000}; output={0.98000; 1.00000; -0.28000}
1376066678978	updated	input={-0.98000; -1.00000; -0.26000}; output={0.98000; 1.00000; -0.26000}
1376066679016	updated	input={-0.98000; -1.00000; -0.25000}; output={0.98000; 1.00000; -0.25000}
1376066679096	updated	input={-0.98000; -1.00000; -0.24000}; output={0.98000; 1.00000; -0.24000}
1376066679148	updated	input={-0.98000; -1.00000; -0.24000}; output={0.98000; 1.00000; -0.24000}
1376066679196	updated	input={-0.98000; -1.00000; -0.24000}; output={0.98000; 1.00000; -0.24000}
1376066679234	updated	input={-0.98000; -1.00000; -0.24000}; output={0.98000; 1.00000; -0.24000}
1376066679291	updated	input={-0.98000; -1.00000; -0.24000}; output={0.98000; 1.00000; -0.24000}
1376066679323	updated	input={-0.98000; -1.00000; -0.24000}; output={0.98000; 1.00000; -0.24000}
1376066679438	updated	input={-0.98000; -1.00000; -0.24000}; output={0.98000; 1.00000; -0.24000}
1376066679470	updated	input={-0.98000; -1.00000; -0.24000}; output={0.98000; 1.00000; -0.24000}
1376066679623	updated	input={-0.98000; -1.00000; -0.24000}; output={0.98000; 1.00000; -0.24000}
1376066680088	updated	input={-0.98000; -1.00000; -0.23000}; output={0.98000; 1.00000; -0.23000}
1376066680120	updated	input={-0.98000; -1.00000; -0.23000}; output={0.98000; 1.00000; -0.23000}
1376066680149	updated	input={-0.98000; -1.00000; -0.23000}; output={0.98000; 1.00000; -0.23000}
1376066680213	updated	input={-0.98000; -1.00000; -0.23000}; output={0.98000; 1.00000; -0.23000}
1376066680271	updated	input={-0.98000; -1.00000; -0.23000}; output={0.98000; 1.00000; -0.23000}
1376066680347	updated	input={-0.98000; -1.00000; -0.21000}; output={0.98000; 1.00000; -0.21000}
1376066680583	updated	input={-0.98000; -1.00000; -0.13000}; output={0.98000; 1.00000; -0.13000}
1376066680616	updated	input={-0.98000; -1.00000; -0.12000}; output={0.98000; 1.00000; -0.12000}
1376066680752	updated	input={-0.98000; -1.00000; -0.08000}; output={0.98000; 1.00000; -0.08000}
1376066680822	updated	input={-0.98000; -1.00000; -0.06000}; output={0.98000; 1.00000; -0.06000}
1376066680877	updated	input={-0.98000; -1.00000; -0.04000}; output={0.98000; 1.00000; -0.04000}
1376066680923	updated	input={-0.98000; -1.00000; -0.03000}; output={0.98000; 1.00000; -0.03000}
1376066681038	updated	input={-0.98000; -1.00000; -0.03000}; output={0.98000; 1.00000; -0.03000}
1376066681097	updated	input={-0.98000; -1.00000; 0.02000}; output={0.98000; 1.00000; 0.02000}
1376066681138	updated	input={-0.98000; -1.00000; 0.04000}; output={0.98000; 1.00000; 0.04000}
1376066681180	updated	input={-0.98000; -1.00000; 0.05000}; output={0.98000; 1.00000; 0.05000}
1376066681216	updated	input={-0.98000; -1.00000; 0.05000}; output={0.98000; 1.00000; 0.05000}
1376066681288	updated	input={-0.98000; -1.00000; 0.08000}; output={0.98000; 1.00000; 0.08000}
1376066681368	updated	input={-0.98000; -1.00000; 0.11000}; output={0.98000; 1.00000; 0.11000}
1376066681419	updated	input={-0.98000; -1.00000; 0.12000}; output={0.98000; 1.00000; 0.12000}
1376066681465	updated	input={-0.98000; -1.00000; 0.12000}; output={0.98000; 1.00000; 0.12000}
1376066681505	updated	input={-0.98000; -1.00000; 0.15000}; output={0.98000; 1.00000; 0.15000}
1376066681658	updated	input={-0.98000; -1.00000; 0.16000}; output={0.98000; 1.00000; 0.16000}
1376066681732	updated	input={-0.98000; -1.00000; 0.22000}; output={0.98000; 1.00000; 0.22000}
1376066681772	updated	input={-0.98000; -1.00000; 0.23000}; output={0.98000; 1.00000; 0.23000}
1376066681805	updated	input={-0.98000; -1.00000; 0.23000}; output={0.98000; 1.00000; 0.23000}
1376066681860	updated	input={-0.98000; -1.00000; 0.23000}; output={0.98000; 1.00000; 0.23000}
1376066682093	updated	input={-0.98000; -1.00000; 0.23000}; output={0.98000; 1.00000; 0.23000}
1376066682275	updated	input={-0.98000; -1.00000; 0.23000}; output={0.98000; 1.00000; 0.23000}
1376066682308	updated	input={-0.98000; -1.00000; 0.23000}; output={0.98000; 1.00000; 0.23000}
1376066682343	updated	input={-0.98000; -1.00000; 0.23000}; output={0.98000; 1.00000; 0.23000}
1376066682414	updated	input={-0.98000; -1.00000; 0.23000}; output={0.98000; 1.00000; 0.23000}
1376066682478	updated	input={-0.98000; -1.00000; 0.23000}; output={0.98000; 1.00000; 0.23000}
1376066682508	updated	input={-0.98000; -1.00000; 0.23000}; output={0.98000; 1.00000; 0.23000}
1376066682542	updated	input={-0.98000; -1.00000; 0.23000}; output={0.98000; 1.00000; 0.23000}
1376066682623	updated	input={-0.98000; -1.00000; 0.23000}; output={0.98000; 1.00000; 0.23000}
1376066682664	updated	input={-0.98000; -1.00000; 0.23000}; output={0.98000; 1.00000; 0.23000}
1376066682715	updated	input={-0.98000; -1.00000; 0.23000}; output={0.98000; 1.00000; 0.23000}
1376066682749	updated	input={-0.98000; -1.00000; 0.23000}; output={0.98000; 1.00000; 0.23000}
1376066682805	updated	input={-0.98000; -1.00000; 0.23000}; output={0.98000; 1.00000; 0.23000}
1376066682849	updated	input={-0.98000; -1.00000; 0.23000}; output={0.98000; 1.00000; 0.23000}
1376066682913	updated	input={-0.98000; -1.00000; 0.23000}; output={0.98000; 1.00000; 0.23000}
1376066682942	updated	input={-0.98000; -1.00000; 0.23000}; output={0.98000; 1.00000; 0.23000}
1376066682983	updated	input={-0.98000; -1.00000; 0.23000}; output={0.98000; 1.00000; 0.23000}
1376066683010	updated	input={-0.98000; -1.00000; 0.23000}; output={0.98000; 1.00000; 0.23000}
1376066683043	updated	input={-0.98000; -1.00000; 0.23000}; output={0.98000; 1.00000; 0.23000}
1376066683104	updated	input={-0.98000; -1.00000; 0.23000}; output={0.98000; 1.00000; 0.23000}
1376066683178	updated	input={-0.98000; -1.00000; 0.23000}; output={0.98000; 1.00000; 0.23000}
1376066683211	updated	input={-0.98000; -1.00000; 0.23000}; output={0.98000; 1.00000; 0.23000}
1376066683253	updated	input={-0.98000; -1.00000; 0.23000}; output={0.98000; 1.00000; 0.23000}
1376066683289	updated	input={-0.98000; -1.00000; 0.23000}; output={0.98000; 1.00000; 0.23000}
1376066683371	updated	input={-0.98000; -1.00000; 0.23000}; output={0.98000; 1.00000; 0.23000}
1376066683401	updated	input={-0.98000; -1.00000; 0.23000}; output={0.98000; 1.00000; 0.23000}
1376066683469	updated	input={-0.98000; -1.00000; 0.23000}; output={0.98000; 1.00000; 0.23000}
1376066683545	updated	input={-0.98000; -1.00000; 0.23000}; output={0.98000; 1.00000; 0.23000}
1376066683692	updated	input={-0.98000; -1.00000; 0.23000}; output={0.98000; 1.00000; 0.23000}
1376066683795	updated	input={-0.98000; -1.00000; 0.23000}; output={0.98000; 1.00000; 0.23000}
1376066683839	updated	input={-0.98000; -1.00000; 0.23000}; output={0.98000; 1.00000; 0.23000}
1376066683875	updated	input={-0.98000; -1.00000; 0.23000}; output={0.98000; 1.00000; 0.23000}
1376066683946	updated	input={-0.98000; -1.00000; 0.23000}; output={0.98000; 1.00000; 0.23000}
1376066684006	updated	input={-0.98000; -1.00000; 0.23000}; output={0.98000; 1.00000; 0.23000}
1376066684049	updated	input={-0.98000; -1.00000; 0.23000}; output={0.98000; 1.00000; 0.23000}
1376066684094	updated	input={-0.98000; -1.00000; 0.23000}; output={0.98000; 1.00000; 0.23000}
1376066684131	updated	input={-0.98000; -1.00000; 0.23000}; output={0.98000; 1.00000; 0.23000}
1376066684238	updated	input={-0.98000; -1.00000; 0.23000}; output={0.98000; 1.00000; 0.23000}
1376066684283	updated	input={-0.98000; -1.00000; 0.23000}; output={0.98000; 1.00000; 0.23000}
1376066684318	updated	input={-0.98000; -1.00000; 0.23000}; output={0.98000; 1.00000; 0.23000}
1376066684357	updated	input={-0.98000; -1.00000; 0.23000}; output={0.98000; 1.00000; 0.23000}
1376066684401	updated	input={-0.98000; -1.00000; 0.23000}; output={0.98000; 1.00000; 0.23000}
1376066684528	updated	input={-0.98000; -1.00000; 0.23000}; output={0.98000; 1.00000; 0.23000}
1376066684596	updated	input={-0.98000; -1.00000; 0.23000}; output={0.98000; 1.00000; 0.23000}
1376066684644	updated	input={-0.98000; -1.00000; 0.23000}; output={0.98000; 1.00000; 0.23000}
1376066684741	updated	input={-0.98000; -1.00000; 0.23000}; output={0.98000; 1.00000; 0.23000}
1376066684790	updated	input={-0.98000; -1.00000; 0.23000}; output={0.98000; 1.00000; 0.23000}
1376066684845	updated	input={-0.98000; -1.00000; 0.23000}; output={0.98000; 1.00000; 0.23000}
1376066684917	updated	input={-0.98000; -1.00000; 0.23000}; output={0.98000; 1.00000; 0.23000}
1376066684985	updated	input={-0.98000; -1.00000; 0.23000}; output={0.98000; 1.00000; 0.23000}
1376066685036	updated	input={-0.98000; -1.00000; 0.23000}; output={0.98000; 1.00000; 0.23000}
1376066685082	updated	input={-0.98000; -1.00000; 0.23000}; output={0.98000; 1.00000; 0.23000}
1376066685175	updated	input={-0.98000; -1.00000; 0.23000}; output={0.98000; 1.00000; 0.23000}
1376066685772	updated	input={-0.98000; -1.00000; 0.24000}; output={0.98000; 1.00000; 0.24000}
1376066685813	updated	input={-0.98000; -1.00000; 0.24000}; output={0.98000; 1.00000; 0.24000}
1376066685857	updated	input={-0.98000; -1.00000; 0.24000}; output={0.98000; 1.00000; 0.24000}
1376066685899	updated	input={-0.98000; -1.00000; 0.24000}; output={0.98000; 1.00000; 0.24000}
1376066685956	updated	input={-0.98000; -1.00000; 0.26000}; output={0.98000; 1.00000; 0.26000}
1376066686071	updated	input={-0.98000; -1.00000; 0.28000}; output={0.98000; 1.00000; 0.28000}
1376066686127	updated	input={-0.98000; -1.00000; 0.28000}; output={0.98000; 1.00000; 0.28000}
1376066686378	updated	input={-0.98000; -1.00000; 0.38000}; output={0.98000; 1.00000; 0.38000}
1376066686493	updated	input={-0.98000; -1.00000; 0.43000}; output={0.98000; 1.00000; 0.43000}
1376066686538	updated	input={-0.98000; -1.00000; 0.44000}; output={0.98000; 1.00000; 0.44000}
1376066686676	updated	input={-0.98000; -1.00000; 0.47000}; output={0.98000; 1.00000; 0.47000}
1376066686723	updated	input={-0.98000; -1.00000; 0.49000}; output={0.98000; 1.00000; 0.49000}
1376066686769	updated	input={-0.98000; -1.00000; 0.49000}; output={0.98000; 1.00000; 0.49000}
1376066686816	updated	input={-0.98000; -1.00000; 0.49000}; output={0.98000; 1.00000; 0.49000}
1376066686863	updated	input={-0.98000; -1.00000; 0.49000}; output={0.98000; 1.00000; 0.49000}
1376066686945	updated	input={-0.98000; -1.00000; 0.49000}; output={0.98000; 1.00000; 0.49000}
1376066687009	updated	input={-0.98000; -1.00000; 0.49000}; output={0.98000; 1.00000; 0.49000}
1376066687044	updated	input={-0.98000; -1.00000; 0.49000}; output={0.98000; 1.00000; 0.49000}
1376066687083	updated	input={-0.98000; -1.00000; 0.49000}; output={0.98000; 1.00000; 0.49000}
1376066687195	updated	input={-0.98000; -1.00000; 0.49000}; output={0.98000; 1.00000; 0.49000}
1376066687289	updated	input={-0.98000; -1.00000; 0.49000}; output={0.98000; 1.00000; 0.49000}
1376066687332	updated	input={-0.98000; -1.00000; 0.49000}; output={0.98000; 1.00000; 0.49000}
1376066687385	updated	input={-0.98000; -1.00000; 0.49000}; output={0.98000; 1.00000; 0.49000}
1376066687472	updated	input={-0.98000; -1.00000; 0.49000}; output={0.98000; 1.00000; 0.49000}
1376066687538	updated	input={-0.98000; -1.00000; 0.49000}; output={0.98000; 1.00000; 0.49000}
1376066687579	updated	input={-0.98000; -1.00000; 0.49000}; output={0.98000; 1.00000; 0.49000}
1376066687626	updated	input={-0.98000; -1.00000; 0.49000}; output={0.98000; 1.00000; 0.49000}
1376066687668	updated	input={-0.98000; -1.00000; 0.49000}; output={0.98000; 1.00000; 0.49000}
1376066687776	updated	input={-0.98000; -1.00000; 0.49000}; output={0.98000; 1.00000; 0.49000}
1376066687818	updated	input={-0.98000; -1.00000; 0.49000}; output={0.98000; 1.00000; 0.49000}
1376066687862	updated	input={-0.98000; -1.00000; 0.49000}; output={0.98000; 1.00000; 0.49000}
1376066687898	updated	input={-0.98000; -1.00000; 0.49000}; output={0.98000; 1.00000; 0.49000}
1376066687999	updated	input={-0.98000; -1.00000; 0.49000}; output={0.98000; 1.00000; 0.49000}
1376066688039	updated	input={-0.98000; -1.00000; 0.49000}; output={0.98000; 1.00000; 0.49000}
1376066688086	updated	input={-0.98000; -1.00000; 0.49000}; output={0.98000; 1.00000; 0.49000}
1376066688141	updated	input={-0.98000; -1.00000; 0.49000}; output={0.98000; 1.00000; 0.49000}
1376066688283	updated	input={-0.98000; -1.00000; 0.49000}; output={0.98000; 1.00000; 0.49000}
1376066688343	updated	input={-0.98000; -1.00000; 0.49000}; output={0.98000; 1.00000; 0.49000}
1376066688383	updated	input={-0.98000; -1.00000; 0.49000}; output={0.98000; 1.00000; 0.49000}
1376066688464	updated	input={-0.98000; -1.00000; 0.49000}; output={0.98000; 1.00000; 0.49000}
1376066688530	updated	input={-0.98000; -1.00000; 0.49000}; output={0.98000; 1.00000; 0.49000}
1376066688577	updated	input={-0.98000; -1.00000; 0.49000}; output={0.98000; 1.00000; 0.49000}
1376066688658	updated	input={-0.98000; -1.00000; 0.49000}; output={0.98000; 1.00000; 0.49000}
1376066688773	updated	input={-0.98000; -1.00000; 0.49000}; output={0.98000; 1.00000; 0.49000}
1376066688817	updated	input={-0.98000; -1.00000; 0.49000}; output={0.98000; 1.00000; 0.49000}
1376066688857	updated	input={-0.98000; -1.00000; 0.49000}; output={0.98000; 1.00000; 0.49000}
1376066688898	updated	input={-0.98000; -1.00000; 0.49000}; output={0.98000; 1.00000; 0.49000}
1376066688978	updated	input={-0.98000; -1.00000; 0.49000}; output={0.98000; 1.00000; 0.49000}
1376066689069	updated	input={-0.98000; -1.00000; 0.49000}; output={0.98000; 1.00000; 0.49000}
1376066690143	updated	input={-0.98000; -1.00000; 0.45000}; output={0.98000; 1.00000; 0.45000}
1376066690270	updated	input={-0.98000; -1.00000; 0.41000}; output={0.98000; 1.00000; 0.41000}
1376066690312	updated	input={-0.98000; -1.00000; 0.39000}; output={0.98000; 1.00000; 0.39000}
1376066690451	updated	input={-0.98000; -1.00000; 0.35000}; output={0.98000; 1.00000; 0.35000}
1376066690494	updated	input={-0.98000; -1.00000; 0.34000}; output={0.98000; 1.00000; 0.34000}
1376066690604	updated	input={-0.98000; -1.00000; 0.30000}; output={0.98000; 1.00000; 0.30000}
1376066690667	updated	input={-0.98000; -1.00000; 0.28000}; output={0.98000; 1.00000; 0.28000}
1376066690853	updated	input={-0.98000; -1.00000; 0.25000}; output={0.98000; 1.00000; 0.25000}
1376066690902	updated	input={-0.98000; -1.00000; 0.21000}; output={0.98000; 1.00000; 0.21000}
1376066690964	updated	input={-0.98000; -1.00000; 0.19000}; output={0.98000; 1.00000; 0.19000}
1376066691055	updated	input={-0.98000; -1.00000; 0.19000}; output={0.98000; 1.00000; 0.19000}
1376066691197	updated	input={-0.98000; -1.00000; 0.19000}; output={0.98000; 1.00000; 0.19000}
1376066691367	updated	input={-0.98000; -1.00000; 0.19000}; output={0.98000; 1.00000; 0.19000}
1376066691492	updated	input={-0.98000; -1.00000; 0.19000}; output={0.98000; 1.00000; 0.19000}
1376066691533	updated	input={-0.98000; -1.00000; 0.19000}; output={0.98000; 1.00000; 0.19000}
1376066691576	updated	input={-0.98000; -1.00000; 0.19000}; output={0.98000; 1.00000; 0.19000}
1376066691726	updated	input={-0.98000; -1.00000; 0.19000}; output={0.98000; 1.00000; 0.19000}
1376066691850	updated	input={-0.98000; -1.00000; 0.19000}; output={0.98000; 1.00000; 0.19000}
1376066691983	updated	input={-0.98000; -1.00000; 0.19000}; output={0.98000; 1.00000; 0.19000}
1376066692084	updated	input={-0.98000; -1.00000; 0.20000}; output={0.98000; 1.00000; 0.20000}
1376066692124	updated	input={-0.98000; -1.00000; 0.20000}; output={0.98000; 1.00000; 0.20000}
1376066692185	updated	input={-0.98000; -1.00000; 0.20000}; output={0.98000; 1.00000; 0.20000}
1376066692269	updated	input={-0.98000; -1.00000; 0.20000}; output={0.98000; 1.00000; 0.20000}
1376066692332	updated	input={-0.98000; -1.00000; 0.20000}; output={0.98000; 1.00000; 0.20000}
1376066692426	updated	input={-0.98000; -1.00000; 0.20000}; output={0.98000; 1.00000; 0.20000}
1376066692516	updated	input={-0.98000; -1.00000; 0.21000}; output={0.98000; 1.00000; 0.21000}
1376066692668	updated	input={-0.98000; -1.00000; 0.26000}; output={0.98000; 1.00000; 0.26000}
1376066692738	updated	input={-0.98000; -1.00000; 0.28000}; output={0.98000; 1.00000; 0.28000}
1376066692781	updated	input={-0.98000; -1.00000; 0.28000}; output={0.98000; 1.00000; 0.28000}
1376066693229	updated	input={-0.98000; -1.00000; 0.43000}; output={0.98000; 1.00000; 0.43000}
1376066693271	updated	input={-0.98000; -1.00000; 0.44000}; output={0.98000; 1.00000; 0.44000}
1376066693313	updated	input={-0.98000; -1.00000; 0.45000}; output={0.98000; 1.00000; 0.45000}
1376066693358	updated	input={-0.98000; -1.00000; 0.46000}; output={0.98000; 1.00000; 0.46000}
1376066693408	updated	input={-0.98000; -1.00000; 0.48000}; output={0.98000; 1.00000; 0.48000}
1376066693476	updated	input={-0.98000; -1.00000; 0.50000}; output={0.98000; 1.00000; 0.50000}
1376066693519	updated	input={-0.98000; -1.00000; 0.52000}; output={0.98000; 1.00000; 0.52000}
1376066693563	updated	input={-0.98000; -1.00000; 0.53000}; output={0.98000; 1.00000; 0.53000}
1376066693689	updated	input={-0.98000; -1.00000; 0.56000}; output={0.98000; 1.00000; 0.56000}
1376066693747	updated	input={-0.98000; -1.00000; 0.59000}; output={0.98000; 1.00000; 0.59000}
1376066693791	updated	input={-0.98000; -1.00000; 0.60000}; output={0.98000; 1.00000; 0.60000}
1376066693840	updated	input={-0.98000; -1.00000; 0.62000}; output={0.98000; 1.00000; 0.62000}
1376066693921	updated	input={-0.98000; -1.00000; 0.64000}; output={0.98000; 1.00000; 0.64000}
1376066694001	updated	input={-0.98000; -1.00000; 0.67000}; output={0.98000; 1.00000; 0.67000}
1376066694043	updated	input={-0.98000; -1.00000; 0.68000}; output={0.98000; 1.00000; 0.68000}
1376066694094	updated	input={-0.98000; -1.00000; 0.70000}; output={0.98000; 1.00000; 0.70000}
1376066694142	updated	input={-0.98000; -1.00000; 0.71000}; output={0.98000; 1.00000; 0.71000}
1376066694264	updated	input={-0.98000; -1.00000; 0.75000}; output={0.98000; 1.00000; 0.75000}
1376066694307	updated	input={-0.98000; -1.00000; 0.76000}; output={0.98000; 1.00000; 0.76000}
1376066694353	updated	input={-0.98000; -1.00000; 0.77000}; output={0.98000; 1.00000; 0.77000}
1376066694401	updated	input={-0.97000; -1.00000; 0.77000}; output={0.97000; 1.00000; 0.77000}
1376066694501	updated	input={-0.97000; -1.00000; 0.82000}; output={0.97000; 1.00000; 0.82000}
1376066694547	updated	input={-0.97000; -1.00000; 0.83000}; output={0.97000; 1.00000; 0.83000}
1376066694594	updated	input={-0.97000; -1.00000; 0.85000}; output={0.97000; 1.00000; 0.85000}
1376066694644	updated	input={-0.97000; -1.00000; 0.85000}; output={0.97000; 1.00000; 0.85000}
1376066694733	updated	input={-0.97000; -1.00000; 0.89000}; output={0.97000; 1.00000; 0.89000}
1376066694799	updated	input={-0.97000; -1.00000; 0.91000}; output={0.97000; 1.00000; 0.91000}
1376066694879	updated	input={-0.97000; -1.00000; 0.91000}; output={0.97000; 1.00000; 0.91000}
1376066694993	updated	input={-0.97000; -1.00000; 0.92000}; output={0.97000; 1.00000; 0.92000}
1376066695039	updated	input={-0.97000; -1.00000; 0.92000}; output={0.97000; 1.00000; 0.92000}
1376066695087	updated	input={-0.97000; -1.00000; 0.92000}; output={0.97000; 1.00000; 0.92000}
1376066695130	updated	input={-0.97000; -1.00000; 0.92000}; output={0.97000; 1.00000; 0.92000}
1376066695236	updated	input={-0.97000; -1.00000; 0.92000}; output={0.97000; 1.00000; 0.92000}
1376066695284	updated	input={-0.97000; -1.00000; 0.93000}; output={0.97000; 1.00000; 0.93000}
1376066695335	updated	input={-0.97000; -1.00000; 0.93000}; output={0.97000; 1.00000; 0.93000}
1376066695438	updated	input={-0.97000; -1.00000; 0.93000}; output={0.97000; 1.00000; 0.93000}
1376066695512	updated	input={-0.97000; -1.00000; 0.94000}; output={0.97000; 1.00000; 0.94000}
1376066695569	updated	input={-0.97000; -1.00000; 0.94000}; output={0.97000; 1.00000; 0.94000}
1376066695625	updated	input={-0.97000; -1.00000; 0.94000}; output={0.97000; 1.00000; 0.94000}
1376066695757	updated	input={-0.97000; -1.00000; 0.95000}; output={0.97000; 1.00000; 0.95000}
1376066695799	updated	input={-0.97000; -1.00000; 0.95000}; output={0.97000; 1.00000; 0.95000}
1376066695845	updated	input={-0.97000; -1.00000; 0.95000}; output={0.97000; 1.00000; 0.95000}
1376066695930	updated	input={-0.97000; -1.00000; 0.96000}; output={0.97000; 1.00000; 0.96000}
1376066696629	solved	Training #1 (Individual)
1376066716706	initialized	name="Training #2 (Individual)"; target={-0.34706; -0.93784; -0.64100; -0.76754; -0.37262; -0.92798}
1376066723144	updated	input={0.00000; 0.00000; 0.00000; 0.00000; -0.15000; 0.00000}; output={0.00000; 0.00000; 0.00000; 0.00000; 0.15000; 0.00000}
1376066723719	updated	input={0.00000; 0.00000; 0.00000; 0.00000; -0.15000; 0.00000}; output={0.00000; 0.00000; 0.00000; 0.00000; 0.15000; 0.00000}
1376066726805	updated	input={0.00000; 0.00000; 0.00000; 0.00000; -0.14000; 0.00000}; output={0.00000; 0.00000; 0.00000; 0.00000; 0.14000; 0.00000}
1376066727169	updated	input={0.00000; 0.00000; 0.00000; 0.00000; -0.13000; 0.00000}; output={0.00000; 0.00000; 0.00000; 0.00000; 0.13000; 0.00000}
1376066727572	updated	input={0.00000; 0.00000; -0.56000; 0.00000; -0.13000; 0.00000}; output={0.00000; 0.00000; 0.56000; 0.00000; 0.13000; 0.00000}
1376066727816	updated	input={0.00000; 0.00000; -0.56000; 0.00000; -0.12000; 0.00000}; output={0.00000; 0.00000; 0.56000; 0.00000; 0.12000; 0.00000}
1376066728040	updated	input={0.09000; 0.00000; -0.56000; 0.00000; -0.12000; 0.00000}; output={0.09000; 0.00000; 0.56000; 0.00000; 0.12000; 0.00000}
1376066728278	updated	input={0.09000; 0.00000; -0.56000; 0.00000; -0.13000; 0.00000}; output={0.09000; 0.00000; 0.56000; 0.00000; 0.13000; 0.00000}
1376066728616	updated	input={0.09000; 0.00000; -0.56000; 0.00000; -0.14000; 0.00000}; output={0.09000; 0.00000; 0.56000; 0.00000; 0.14000; 0.00000}
1376066729247	updated	input={0.11000; 0.00000; -0.56000; 0.00000; -0.14000; 0.00000}; output={0.11000; 0.00000; 0.56000; 0.00000; 0.14000; 0.00000}
1376066729708	updated	input={0.11000; 0.00000; -0.56000; 0.00000; -0.13000; 0.00000}; output={0.11000; 0.00000; 0.56000; 0.00000; 0.13000; 0.00000}
1376066729949	updated	input={0.11000; 0.00000; -0.56000; 0.00000; -0.14000; 0.00000}; output={0.11000; 0.00000; 0.56000; 0.00000; 0.14000; 0.00000}
1376066730011	updated	input={0.11000; 0.00000; 0.80000; 0.00000; -0.14000; 0.00000}; output={0.11000; 0.00000; -0.80000; 0.00000; 0.14000; 0.00000}
1376066730258	updated	input={-0.04000; 0.00000; 0.80000; 0.00000; -0.14000; 0.00000}; output={-0.04000; 0.00000; -0.80000; 0.00000; 0.14000; 0.00000}
1376066730578	updated	input={-0.04000; 0.00000; 0.80000; 0.00000; -0.13000; 0.00000}; output={-0.04000; 0.00000; -0.80000; 0.00000; 0.13000; 0.00000}
1376066730874	updated	input={-0.04000; 0.00000; 0.80000; 0.00000; -0.12000; 0.00000}; output={-0.04000; 0.00000; -0.80000; 0.00000; 0.12000; 0.00000}
1376066731275	updated	input={-0.04000; 0.00000; 0.80000; 0.00000; -0.04000; 0.00000}; output={-0.04000; 0.00000; -0.80000; 0.00000; 0.04000; 0.00000}
1376066731350	updated	input={-0.04000; 0.00000; 0.80000; 0.00000; 0.02000; 0.00000}; output={-0.04000; 0.00000; -0.80000; 0.00000; -0.02000; 0.00000}
1376066731398	updated	input={-0.04000; 0.00000; 0.80000; 0.00000; 0.04000; 0.00000}; output={-0.04000; 0.00000; -0.80000; 0.00000; -0.04000; 0.00000}
1376066731445	updated	input={-0.04000; 0.00000; 0.80000; 0.00000; 0.05000; 0.00000}; output={-0.04000; 0.00000; -0.80000; 0.00000; -0.05000; 0.00000}
1376066731496	updated	input={-0.04000; 0.00000; 0.80000; 0.00000; 0.06000; 0.00000}; output={-0.04000; 0.00000; -0.80000; 0.00000; -0.06000; 0.00000}
1376066731606	updated	input={-0.04000; 0.00000; 0.80000; 0.00000; 0.10000; 0.00000}; output={-0.04000; 0.00000; -0.80000; 0.00000; -0.10000; 0.00000}
1376066731659	updated	input={-0.04000; 0.00000; 0.80000; 0.00000; 0.12000; 0.00000}; output={-0.04000; 0.00000; -0.80000; 0.00000; -0.12000; 0.00000}
1376066731725	updated	input={-0.04000; 0.00000; 0.80000; 0.00000; 0.14000; 0.00000}; output={-0.04000; 0.00000; -0.80000; 0.00000; -0.14000; 0.00000}
1376066732235	updated	input={-0.04000; 0.00000; 0.80000; 0.00000; 0.21000; 0.00000}; output={-0.04000; 0.00000; -0.80000; 0.00000; -0.21000; 0.00000}
1376066732283	updated	input={-0.04000; 0.00000; 0.80000; 0.00000; 0.22000; 0.00000}; output={-0.04000; 0.00000; -0.80000; 0.00000; -0.22000; 0.00000}
1376066732327	updated	input={-0.04000; 0.00000; 0.80000; 0.00000; 0.22000; 0.00000}; output={-0.04000; 0.00000; -0.80000; 0.00000; -0.22000; 0.00000}
1376066732371	updated	input={-0.04000; 0.00000; 0.80000; 0.00000; 0.22000; 0.00000}; output={-0.04000; 0.00000; -0.80000; 0.00000; -0.22000; 0.00000}
1376066732421	updated	input={-0.04000; 0.00000; 0.80000; 0.00000; 0.22000; 0.00000}; output={-0.04000; 0.00000; -0.80000; 0.00000; -0.22000; 0.00000}
1376066732539	updated	input={-0.04000; 0.00000; 0.80000; 0.00000; 0.23000; 0.00000}; output={-0.04000; 0.00000; -0.80000; 0.00000; -0.23000; 0.00000}
1376066732589	updated	input={-0.04000; 0.00000; 0.80000; 0.00000; 0.23000; 0.00000}; output={-0.04000; 0.00000; -0.80000; 0.00000; -0.23000; 0.00000}
1376066732646	updated	input={-0.04000; 0.00000; 0.80000; 0.00000; 0.23000; 0.00000}; output={-0.04000; 0.00000; -0.80000; 0.00000; -0.23000; 0.00000}
1376066732767	updated	input={-0.04000; 0.00000; 0.80000; 0.00000; 0.23000; 0.00000}; output={-0.04000; 0.00000; -0.80000; 0.00000; -0.23000; 0.00000}
1376066732813	updated	input={-0.04000; 0.00000; 0.80000; 0.00000; 0.23000; 0.00000}; output={-0.04000; 0.00000; -0.80000; 0.00000; -0.23000; 0.00000}
1376066732867	updated	input={-0.04000; 0.00000; 0.80000; 0.00000; 0.24000; 0.00000}; output={-0.04000; 0.00000; -0.80000; 0.00000; -0.24000; 0.00000}
1376066732929	updated	input={-0.04000; 0.00000; 0.80000; 0.00000; 0.24000; 0.00000}; output={-0.04000; 0.00000; -0.80000; 0.00000; -0.24000; 0.00000}
1376066733038	updated	input={-0.04000; 0.00000; 0.80000; 0.00000; 0.24000; 0.00000}; output={-0.04000; 0.00000; -0.80000; 0.00000; -0.24000; 0.00000}
1376066733104	updated	input={-0.04000; 0.00000; 0.80000; 0.00000; 0.25000; 0.00000}; output={-0.04000; 0.00000; -0.80000; 0.00000; -0.25000; 0.00000}
1376066733148	updated	input={-0.04000; 0.00000; 0.80000; 0.00000; 0.25000; 0.00000}; output={-0.04000; 0.00000; -0.80000; 0.00000; -0.25000; 0.00000}
1376066733196	updated	input={-0.04000; 0.00000; 0.80000; 0.00000; 0.25000; 0.00000}; output={-0.04000; 0.00000; -0.80000; 0.00000; -0.25000; 0.00000}
1376066733287	updated	input={-0.04000; 0.00000; 0.59000; 0.00000; 0.25000; 0.00000}; output={-0.04000; 0.00000; -0.59000; 0.00000; -0.25000; 0.00000}
1376066733424	updated	input={-0.04000; 0.00000; 0.59000; 0.00000; 0.26000; 0.00000}; output={-0.04000; 0.00000; -0.59000; 0.00000; -0.26000; 0.00000}
1376066733473	updated	input={-0.04000; 0.00000; 0.59000; 0.00000; 0.27000; 0.00000}; output={-0.04000; 0.00000; -0.59000; 0.00000; -0.27000; 0.00000}
1376066733564	updated	input={-0.04000; 0.00000; 0.59000; 0.00000; 0.27000; 0.00000}; output={-0.04000; 0.00000; -0.59000; 0.00000; -0.27000; 0.00000}
1376066733618	updated	input={-0.04000; 0.00000; 0.59000; 0.00000; 0.28000; 0.00000}; output={-0.04000; 0.00000; -0.59000; 0.00000; -0.28000; 0.00000}
1376066733671	updated	input={-0.04000; 0.00000; 0.59000; 0.00000; 0.28000; 0.00000}; output={-0.04000; 0.00000; -0.59000; 0.00000; -0.28000; 0.00000}
1376066733732	updated	input={-0.04000; 0.00000; 0.59000; 0.00000; 0.28000; 0.00000}; output={-0.04000; 0.00000; -0.59000; 0.00000; -0.28000; 0.00000}
1376066733905	updated	input={-0.04000; 0.00000; 0.59000; 0.00000; 0.28000; 0.00000}; output={-0.04000; 0.00000; -0.59000; 0.00000; -0.28000; 0.00000}
1376066733962	updated	input={-0.04000; 0.00000; 0.59000; 0.00000; 0.30000; 0.00000}; output={-0.04000; 0.00000; -0.59000; 0.00000; -0.30000; 0.00000}
1376066734039	updated	input={-0.04000; 0.00000; 0.59000; 0.00000; 0.30000; 0.00000}; output={-0.04000; 0.00000; -0.59000; 0.00000; -0.30000; 0.00000}
1376066734148	updated	input={-0.37000; 0.00000; 0.59000; 0.00000; 0.30000; 0.00000}; output={-0.37000; 0.00000; -0.59000; 0.00000; -0.30000; 0.00000}
1376066734506	updated	input={-0.37000; 0.00000; 0.59000; 0.00000; 0.32000; 0.00000}; output={-0.37000; 0.00000; -0.59000; 0.00000; -0.32000; 0.00000}
1376066734593	updated	input={-0.37000; 0.00000; 0.59000; 0.00000; 0.33000; 0.00000}; output={-0.37000; 0.00000; -0.59000; 0.00000; -0.33000; 0.00000}
1376066734642	updated	input={-0.37000; 0.00000; 0.59000; 0.00000; 0.33000; 0.00000}; output={-0.37000; 0.00000; -0.59000; 0.00000; -0.33000; 0.00000}
1376066734701	updated	input={-0.37000; 0.00000; 0.59000; 0.00000; 0.33000; 0.00000}; output={-0.37000; 0.00000; -0.59000; 0.00000; -0.33000; 0.00000}
1376066734751	updated	input={-0.37000; 0.00000; 0.59000; 0.00000; 0.33000; 0.00000}; output={-0.37000; 0.00000; -0.59000; 0.00000; -0.33000; 0.00000}
1376066734875	updated	input={-0.37000; 0.00000; 0.59000; 0.00000; 0.34000; 0.00000}; output={-0.37000; 0.00000; -0.59000; 0.00000; -0.34000; 0.00000}
1376066734944	updated	input={-0.37000; 0.00000; 0.59000; 0.00000; 0.34000; 0.00000}; output={-0.37000; 0.00000; -0.59000; 0.00000; -0.34000; 0.00000}
1376066735010	updated	input={-0.37000; 0.00000; 0.59000; 0.00000; 0.34000; 0.00000}; output={-0.37000; 0.00000; -0.59000; 0.00000; -0.34000; 0.00000}
1376066735145	updated	input={-0.37000; 0.00000; 0.59000; 0.00000; 0.35000; 0.00000}; output={-0.37000; 0.00000; -0.59000; 0.00000; -0.35000; 0.00000}
1376066735197	updated	input={-0.37000; 0.00000; 0.59000; 0.00000; 0.35000; 0.00000}; output={-0.37000; 0.00000; -0.59000; 0.00000; -0.35000; 0.00000}
1376066735273	updated	input={-0.37000; 0.00000; 0.59000; 0.00000; 0.35000; 0.00000}; output={-0.37000; 0.00000; -0.59000; 0.00000; -0.35000; 0.00000}
1376066735393	updated	input={-0.37000; 0.00000; 0.59000; 0.00000; 0.35000; 0.00000}; output={-0.37000; 0.00000; -0.59000; 0.00000; -0.35000; 0.00000}
1376066735847	updated	input={-0.37000; 0.00000; 0.59000; 0.00000; 0.35000; 0.00000}; output={-0.37000; 0.00000; -0.59000; 0.00000; -0.35000; 0.00000}
1376066735901	updated	input={-0.37000; 0.00000; 0.59000; 0.00000; 0.35000; 0.00000}; output={-0.37000; 0.00000; -0.59000; 0.00000; -0.35000; 0.00000}
1376066735952	updated	input={-0.37000; 0.00000; 0.59000; 0.00000; 0.35000; 0.00000}; output={-0.37000; 0.00000; -0.59000; 0.00000; -0.35000; 0.00000}
1376066736004	updated	input={-0.37000; 0.00000; 0.67000; 0.00000; 0.35000; 0.00000}; output={-0.37000; 0.00000; -0.67000; 0.00000; -0.35000; 0.00000}
1376066736403	updated	input={-0.37000; 0.00000; 0.67000; 0.00000; 0.36000; 0.00000}; output={-0.37000; 0.00000; -0.67000; 0.00000; -0.36000; 0.00000}
1376066736695	updated	input={-0.37000; 0.00000; 0.67000; 0.00000; 0.35000; 0.00000}; output={-0.37000; 0.00000; -0.67000; 0.00000; -0.35000; 0.00000}
1376066739648	updated	input={-0.37000; 0.00000; 0.67000; 0.56000; 0.35000; 0.00000}; output={-0.37000; 0.00000; -0.67000; 0.56000; -0.35000; 0.00000}
1376066739996	updated	input={-0.37000; 0.00000; 0.67000; 0.56000; 0.35000; -0.01000}; output={-0.37000; 0.00000; -0.67000; 0.56000; -0.35000; -0.01000}
1376066740534	updated	input={-0.37000; 0.00000; 0.67000; 0.56000; 0.35000; -0.02000}; output={-0.37000; 0.00000; -0.67000; 0.56000; -0.35000; -0.02000}
1376066740826	updated	input={-0.37000; 0.00000; 0.67000; 0.56000; 0.35000; -0.08000}; output={-0.37000; 0.00000; -0.67000; 0.56000; -0.35000; -0.08000}
1376066740918	updated	input={-0.37000; 0.00000; 0.67000; 0.56000; 0.35000; -0.13000}; output={-0.37000; 0.00000; -0.67000; 0.56000; -0.35000; -0.13000}
1376066740967	updated	input={-0.37000; 0.00000; 0.67000; 0.56000; 0.35000; -0.15000}; output={-0.37000; 0.00000; -0.67000; 0.56000; -0.35000; -0.15000}
1376066741018	updated	input={-0.37000; 0.00000; 0.67000; 0.56000; 0.35000; -0.16000}; output={-0.37000; 0.00000; -0.67000; 0.56000; -0.35000; -0.16000}
1376066741101	updated	input={-0.37000; 0.00000; 0.67000; 0.56000; 0.35000; -0.19000}; output={-0.37000; 0.00000; -0.67000; 0.56000; -0.35000; -0.19000}
1376066741218	updated	input={-0.37000; 0.00000; 0.67000; 0.56000; 0.35000; -0.22000}; output={-0.37000; 0.00000; -0.67000; 0.56000; -0.35000; -0.22000}
1376066741464	updated	input={-0.37000; 0.00000; 0.67000; 0.56000; 0.35000; -0.30000}; output={-0.37000; 0.00000; -0.67000; 0.56000; -0.35000; -0.30000}
1376066741590	updated	input={-0.37000; 0.00000; 0.67000; 0.56000; 0.35000; -0.34000}; output={-0.37000; 0.00000; -0.67000; 0.56000; -0.35000; -0.34000}
1376066741678	updated	input={-0.37000; 0.00000; 0.67000; 0.56000; 0.35000; -0.36000}; output={-0.37000; 0.00000; -0.67000; 0.56000; -0.35000; -0.36000}
1376066741817	updated	input={-0.37000; 0.00000; 0.67000; 0.56000; 0.35000; -0.41000}; output={-0.37000; 0.00000; -0.67000; 0.56000; -0.35000; -0.41000}
1376066741868	updated	input={-0.37000; 0.00000; 0.67000; 0.56000; 0.35000; -0.43000}; output={-0.37000; 0.00000; -0.67000; 0.56000; -0.35000; -0.43000}
1376066741949	updated	input={-0.37000; 0.00000; 0.67000; 0.56000; 0.35000; -0.44000}; output={-0.37000; 0.00000; -0.67000; 0.56000; -0.35000; -0.44000}
1376066742046	updated	input={-0.37000; 0.00000; 0.67000; 0.56000; 0.35000; -0.48000}; output={-0.37000; 0.00000; -0.67000; 0.56000; -0.35000; -0.48000}
1376066742101	updated	input={-0.37000; 0.00000; 0.67000; 0.56000; 0.35000; -0.50000}; output={-0.37000; 0.00000; -0.67000; 0.56000; -0.35000; -0.50000}
1376066742188	updated	input={-0.37000; 0.00000; 0.67000; 0.56000; 0.35000; -0.52000}; output={-0.37000; 0.00000; -0.67000; 0.56000; -0.35000; -0.52000}
1376066742312	updated	input={-0.37000; 0.00000; 0.67000; 0.56000; 0.35000; -0.56000}; output={-0.37000; 0.00000; -0.67000; 0.56000; -0.35000; -0.56000}
1376066742371	updated	input={-0.37000; 0.00000; 0.67000; 0.56000; 0.35000; -0.56000}; output={-0.37000; 0.00000; -0.67000; 0.56000; -0.35000; -0.56000}
1376066742521	updated	input={-0.37000; 0.00000; 0.67000; 0.56000; 0.35000; -0.62000}; output={-0.37000; 0.00000; -0.67000; 0.56000; -0.35000; -0.62000}
1376066742580	updated	input={-0.37000; 0.00000; 0.67000; 0.56000; 0.35000; -0.64000}; output={-0.37000; 0.00000; -0.67000; 0.56000; -0.35000; -0.64000}
1376066742670	updated	input={-0.37000; 0.00000; 0.67000; 0.56000; 0.35000; -0.65000}; output={-0.37000; 0.00000; -0.67000; 0.56000; -0.35000; -0.65000}
1376066742786	updated	input={-0.37000; 0.00000; 0.67000; 0.56000; 0.35000; -0.66000}; output={-0.37000; 0.00000; -0.67000; 0.56000; -0.35000; -0.66000}
1376066742858	updated	input={-0.37000; 0.00000; 0.67000; 0.56000; 0.35000; -0.66000}; output={-0.37000; 0.00000; -0.67000; 0.56000; -0.35000; -0.66000}
1376066742949	updated	input={-0.37000; 0.00000; 0.67000; 0.56000; 0.35000; -0.67000}; output={-0.37000; 0.00000; -0.67000; 0.56000; -0.35000; -0.67000}
1376066743054	updated	input={-0.37000; 0.00000; 0.67000; 0.56000; 0.35000; -0.67000}; output={-0.37000; 0.00000; -0.67000; 0.56000; -0.35000; -0.67000}
1376066743108	updated	input={-0.37000; 0.00000; 0.67000; 0.56000; 0.35000; -0.68000}; output={-0.37000; 0.00000; -0.67000; 0.56000; -0.35000; -0.68000}
1376066743200	updated	input={-0.37000; 0.00000; 0.67000; 0.56000; 0.35000; -0.68000}; output={-0.37000; 0.00000; -0.67000; 0.56000; -0.35000; -0.68000}
1376066743272	updated	input={-0.37000; 0.00000; 0.67000; 0.56000; 0.35000; -0.68000}; output={-0.37000; 0.00000; -0.67000; 0.56000; -0.35000; -0.68000}
1376066743324	updated	input={-0.37000; 0.00000; 0.67000; 0.56000; 0.35000; -0.68000}; output={-0.37000; 0.00000; -0.67000; 0.56000; -0.35000; -0.68000}
1376066743755	updated	input={-0.37000; 0.00000; 0.67000; 0.56000; 0.35000; -0.70000}; output={-0.37000; 0.00000; -0.67000; 0.56000; -0.35000; -0.70000}
1376066743813	updated	input={-0.37000; 0.00000; 0.67000; 0.56000; 0.35000; -0.74000}; output={-0.37000; 0.00000; -0.67000; 0.56000; -0.35000; -0.74000}
1376066743869	updated	input={-0.37000; 0.00000; 0.67000; 0.56000; 0.35000; -0.76000}; output={-0.37000; 0.00000; -0.67000; 0.56000; -0.35000; -0.76000}
1376066743927	updated	input={-0.37000; 0.00000; 0.67000; 0.56000; 0.35000; -0.78000}; output={-0.37000; 0.00000; -0.67000; 0.56000; -0.35000; -0.78000}
1376066743984	updated	input={-0.37000; 0.00000; 0.67000; 0.56000; 0.35000; -0.78000}; output={-0.37000; 0.00000; -0.67000; 0.56000; -0.35000; -0.78000}
1376066744109	updated	input={-0.37000; 0.00000; 0.67000; 0.56000; 0.35000; -0.83000}; output={-0.37000; 0.00000; -0.67000; 0.56000; -0.35000; -0.83000}
1376066744184	updated	input={-0.37000; 0.00000; 0.67000; 0.56000; 0.35000; -0.86000}; output={-0.37000; 0.00000; -0.67000; 0.56000; -0.35000; -0.86000}
1376066744239	updated	input={-0.37000; 0.00000; 0.67000; 0.56000; 0.35000; -0.86000}; output={-0.37000; 0.00000; -0.67000; 0.56000; -0.35000; -0.86000}
1376066744358	updated	input={-0.37000; 0.00000; 0.67000; 0.56000; 0.35000; -0.91000}; output={-0.37000; 0.00000; -0.67000; 0.56000; -0.35000; -0.91000}
1376066744424	updated	input={-0.37000; 0.00000; 0.67000; 0.56000; 0.35000; -0.93000}; output={-0.37000; 0.00000; -0.67000; 0.56000; -0.35000; -0.93000}
1376066744524	updated	input={-0.37000; 0.00000; 0.67000; 0.56000; 0.35000; -0.94000}; output={-0.37000; 0.00000; -0.67000; 0.56000; -0.35000; -0.94000}
1376066744651	updated	input={-0.37000; 0.00000; 0.67000; 0.56000; 0.35000; -0.94000}; output={-0.37000; 0.00000; -0.67000; 0.56000; -0.35000; -0.94000}
1376066744711	updated	input={-0.37000; 0.00000; 0.67000; 0.56000; 0.35000; -0.94000}; output={-0.37000; 0.00000; -0.67000; 0.56000; -0.35000; -0.94000}
1376066744766	updated	input={-0.37000; 0.00000; 0.67000; 0.56000; 0.35000; -0.94000}; output={-0.37000; 0.00000; -0.67000; 0.56000; -0.35000; -0.94000}
1376066744923	updated	input={-0.37000; 0.00000; 0.67000; 0.56000; 0.35000; -0.94000}; output={-0.37000; 0.00000; -0.67000; 0.56000; -0.35000; -0.94000}
1376066744977	updated	input={-0.37000; 0.00000; 0.67000; 0.56000; 0.35000; -0.94000}; output={-0.37000; 0.00000; -0.67000; 0.56000; -0.35000; -0.94000}
1376066745076	updated	input={-0.37000; 0.00000; 0.67000; 0.56000; 0.35000; -0.94000}; output={-0.37000; 0.00000; -0.67000; 0.56000; -0.35000; -0.94000}
1376066745153	updated	input={-0.37000; 0.00000; 0.67000; 0.56000; 0.35000; -0.94000}; output={-0.37000; 0.00000; -0.67000; 0.56000; -0.35000; -0.94000}
1376066745228	updated	input={-0.37000; 0.00000; 0.67000; 0.56000; 0.35000; -0.94000}; output={-0.37000; 0.00000; -0.67000; 0.56000; -0.35000; -0.94000}
1376066745346	updated	input={-0.37000; 0.00000; 0.67000; 0.56000; 0.35000; -0.94000}; output={-0.37000; 0.00000; -0.67000; 0.56000; -0.35000; -0.94000}
1376066745397	updated	input={-0.37000; 0.00000; 0.67000; 0.56000; 0.35000; -0.94000}; output={-0.37000; 0.00000; -0.67000; 0.56000; -0.35000; -0.94000}
1376066745466	updated	input={-0.37000; 0.00000; 0.67000; 0.56000; 0.35000; -0.94000}; output={-0.37000; 0.00000; -0.67000; 0.56000; -0.35000; -0.94000}
1376066745542	updated	input={-0.37000; 0.00000; 0.67000; 0.56000; 0.35000; -0.94000}; output={-0.37000; 0.00000; -0.67000; 0.56000; -0.35000; -0.94000}
1376066745596	updated	input={-0.37000; 0.00000; 0.67000; 0.56000; 0.35000; -0.94000}; output={-0.37000; 0.00000; -0.67000; 0.56000; -0.35000; -0.94000}
1376066745654	updated	input={-0.37000; 0.00000; 0.67000; 0.56000; 0.35000; -0.94000}; output={-0.37000; 0.00000; -0.67000; 0.56000; -0.35000; -0.94000}
1376066745781	updated	input={-0.37000; 0.00000; 0.67000; 0.56000; 0.35000; -0.94000}; output={-0.37000; 0.00000; -0.67000; 0.56000; -0.35000; -0.94000}
1376066745839	updated	input={-0.37000; 0.00000; 0.67000; 0.56000; 0.35000; -0.94000}; output={-0.37000; 0.00000; -0.67000; 0.56000; -0.35000; -0.94000}
1376066745899	updated	input={-0.37000; 0.00000; 0.67000; 0.56000; 0.35000; -0.94000}; output={-0.37000; 0.00000; -0.67000; 0.56000; -0.35000; -0.94000}
1376066746036	updated	input={-0.37000; 0.00000; 0.67000; 0.56000; 0.35000; -0.94000}; output={-0.37000; 0.00000; -0.67000; 0.56000; -0.35000; -0.94000}
1376066746128	updated	input={-0.37000; 0.00000; 0.67000; 0.56000; 0.35000; -0.94000}; output={-0.37000; 0.00000; -0.67000; 0.56000; -0.35000; -0.94000}
1376066746208	updated	input={-0.37000; 0.00000; 0.67000; 0.56000; 0.35000; -0.94000}; output={-0.37000; 0.00000; -0.67000; 0.56000; -0.35000; -0.94000}
1376066746348	updated	input={-0.37000; 0.00000; 0.67000; 0.56000; 0.35000; -0.94000}; output={-0.37000; 0.00000; -0.67000; 0.56000; -0.35000; -0.94000}
1376066746422	updated	input={-0.37000; 0.00000; 0.67000; 0.56000; 0.35000; -0.94000}; output={-0.37000; 0.00000; -0.67000; 0.56000; -0.35000; -0.94000}
1376066746496	updated	input={-0.37000; 0.00000; 0.67000; 0.56000; 0.35000; -0.94000}; output={-0.37000; 0.00000; -0.67000; 0.56000; -0.35000; -0.94000}
1376066746555	updated	input={-0.37000; 0.00000; 0.67000; 0.56000; 0.35000; -0.94000}; output={-0.37000; 0.00000; -0.67000; 0.56000; -0.35000; -0.94000}
1376066746632	updated	input={-0.37000; 0.00000; 0.67000; 0.08000; 0.35000; -0.94000}; output={-0.37000; 0.00000; -0.67000; 0.08000; -0.35000; -0.94000}
1376066746768	updated	input={-0.37000; 0.00000; 0.67000; 0.08000; 0.35000; -0.94000}; output={-0.37000; 0.00000; -0.67000; 0.08000; -0.35000; -0.94000}
1376066746842	updated	input={-0.37000; 0.00000; 0.67000; 0.08000; 0.35000; -0.94000}; output={-0.37000; 0.00000; -0.67000; 0.08000; -0.35000; -0.94000}
1376066746938	updated	input={-0.37000; 0.00000; 0.67000; 0.08000; 0.35000; -0.94000}; output={-0.37000; 0.00000; -0.67000; 0.08000; -0.35000; -0.94000}
1376066747047	updated	input={-0.37000; -0.25000; 0.67000; 0.08000; 0.35000; -0.94000}; output={-0.37000; 0.25000; -0.67000; 0.08000; -0.35000; -0.94000}
1376066747101	updated	input={-0.37000; -0.25000; 0.67000; 0.08000; 0.35000; -0.94000}; output={-0.37000; 0.25000; -0.67000; 0.08000; -0.35000; -0.94000}
1376066747178	updated	input={-0.37000; -0.25000; 0.67000; 0.08000; 0.35000; -0.94000}; output={-0.37000; 0.25000; -0.67000; 0.08000; -0.35000; -0.94000}
1376066747604	updated	input={-0.37000; -0.25000; 0.67000; 0.08000; 0.35000; -0.94000}; output={-0.37000; 0.25000; -0.67000; 0.08000; -0.35000; -0.94000}
1376066747659	updated	input={-0.37000; -0.25000; 0.67000; 0.08000; 0.35000; -0.94000}; output={-0.37000; 0.25000; -0.67000; 0.08000; -0.35000; -0.94000}
1376066747722	updated	input={-0.37000; -0.25000; 0.67000; 0.08000; 0.35000; -0.94000}; output={-0.37000; 0.25000; -0.67000; 0.08000; -0.35000; -0.94000}
1376066747783	updated	input={-0.37000; -0.25000; 0.67000; 0.08000; 0.35000; -0.94000}; output={-0.37000; 0.25000; -0.67000; 0.08000; -0.35000; -0.94000}
1376066747835	updated	input={-0.37000; -0.25000; 0.67000; 0.08000; 0.35000; -0.94000}; output={-0.37000; 0.25000; -0.67000; 0.08000; -0.35000; -0.94000}
1376066747905	updated	input={-0.37000; -0.25000; 0.67000; 0.08000; 0.35000; -0.94000}; output={-0.37000; 0.25000; -0.67000; 0.08000; -0.35000; -0.94000}
1376066747986	updated	input={-0.37000; -0.25000; 0.67000; 0.08000; 0.35000; -0.94000}; output={-0.37000; 0.25000; -0.67000; 0.08000; -0.35000; -0.94000}
1376066748085	updated	input={-0.37000; -0.25000; 0.67000; 0.08000; 0.35000; -0.94000}; output={-0.37000; 0.25000; -0.67000; 0.08000; -0.35000; -0.94000}
1376066748140	updated	input={-0.37000; -0.25000; 0.67000; 0.08000; 0.35000; -0.94000}; output={-0.37000; 0.25000; -0.67000; 0.08000; -0.35000; -0.94000}
1376066748258	updated	input={-0.37000; -0.25000; 0.67000; 0.08000; 0.35000; -0.94000}; output={-0.37000; 0.25000; -0.67000; 0.08000; -0.35000; -0.94000}
1376066748359	updated	input={-0.37000; -0.25000; 0.67000; 0.08000; 0.35000; -0.94000}; output={-0.37000; 0.25000; -0.67000; 0.08000; -0.35000; -0.94000}
1376066748442	updated	input={-0.37000; -0.25000; 0.67000; 0.08000; 0.35000; -0.94000}; output={-0.37000; 0.25000; -0.67000; 0.08000; -0.35000; -0.94000}
1376066748532	updated	input={-0.37000; -0.25000; 0.67000; 0.08000; 0.35000; -0.94000}; output={-0.37000; 0.25000; -0.67000; 0.08000; -0.35000; -0.94000}
1376066748618	updated	input={-0.37000; -0.25000; 0.67000; 0.08000; 0.35000; -0.94000}; output={-0.37000; 0.25000; -0.67000; 0.08000; -0.35000; -0.94000}
1376066748672	updated	input={-0.37000; -0.25000; 0.67000; 0.08000; 0.35000; -0.94000}; output={-0.37000; 0.25000; -0.67000; 0.08000; -0.35000; -0.94000}
1376066748826	updated	input={-0.37000; -0.25000; 0.67000; 0.08000; 0.35000; -0.94000}; output={-0.37000; 0.25000; -0.67000; 0.08000; -0.35000; -0.94000}
1376066748888	updated	input={-0.37000; -0.25000; 0.67000; 0.08000; 0.35000; -0.94000}; output={-0.37000; 0.25000; -0.67000; 0.08000; -0.35000; -0.94000}
1376066748977	updated	input={-0.37000; -0.25000; 0.67000; 0.08000; 0.35000; -0.94000}; output={-0.37000; 0.25000; -0.67000; 0.08000; -0.35000; -0.94000}
1376066749047	updated	input={-0.37000; -0.25000; 0.67000; 0.08000; 0.35000; -0.94000}; output={-0.37000; 0.25000; -0.67000; 0.08000; -0.35000; -0.94000}
1376066749125	updated	input={-0.37000; -0.25000; 0.67000; 0.08000; 0.35000; -0.94000}; output={-0.37000; 0.25000; -0.67000; 0.08000; -0.35000; -0.94000}
1376066749213	updated	input={-0.37000; -0.25000; 0.67000; 0.08000; 0.35000; -0.94000}; output={-0.37000; 0.25000; -0.67000; 0.08000; -0.35000; -0.94000}
1376066749290	updated	input={-0.37000; -0.25000; 0.67000; 0.08000; 0.35000; -0.94000}; output={-0.37000; 0.25000; -0.67000; 0.08000; -0.35000; -0.94000}
1376066749389	updated	input={-0.37000; -0.25000; 0.67000; 0.08000; 0.35000; -0.94000}; output={-0.37000; 0.25000; -0.67000; 0.08000; -0.35000; -0.94000}
1376066749521	updated	input={-0.37000; -0.25000; 0.67000; 0.08000; 0.35000; -0.94000}; output={-0.37000; 0.25000; -0.67000; 0.08000; -0.35000; -0.94000}
1376066749583	updated	input={-0.37000; -0.25000; 0.67000; 0.08000; 0.35000; -0.94000}; output={-0.37000; 0.25000; -0.67000; 0.08000; -0.35000; -0.94000}
1376066749655	updated	input={-0.37000; -0.25000; 0.67000; 0.96000; 0.35000; -0.94000}; output={-0.37000; 0.25000; -0.67000; 0.96000; -0.35000; -0.94000}
1376066749793	updated	input={-0.37000; -0.05000; 0.67000; 0.96000; 0.35000; -0.94000}; output={-0.37000; 0.05000; -0.67000; 0.96000; -0.35000; -0.94000}
1376066749867	updated	input={-0.37000; -0.05000; 0.67000; 0.96000; 0.35000; -0.94000}; output={-0.37000; 0.05000; -0.67000; 0.96000; -0.35000; -0.94000}
1376066749973	updated	input={-0.37000; -0.05000; 0.67000; 0.96000; 0.35000; -0.94000}; output={-0.37000; 0.05000; -0.67000; 0.96000; -0.35000; -0.94000}
1376066750073	updated	input={-0.37000; -0.05000; 0.67000; 0.96000; 0.35000; -0.94000}; output={-0.37000; 0.05000; -0.67000; 0.96000; -0.35000; -0.94000}
1376066750162	updated	input={-0.37000; -0.05000; 0.67000; 0.96000; 0.35000; -0.94000}; output={-0.37000; 0.05000; -0.67000; 0.96000; -0.35000; -0.94000}
1376066750234	updated	input={-0.37000; -0.05000; 0.67000; 0.96000; 0.35000; -0.94000}; output={-0.37000; 0.05000; -0.67000; 0.96000; -0.35000; -0.94000}
1376066750309	updated	input={-0.37000; -0.05000; 0.67000; 0.96000; 0.35000; -0.94000}; output={-0.37000; 0.05000; -0.67000; 0.96000; -0.35000; -0.94000}
1376066750364	updated	input={-0.37000; -0.05000; 0.67000; 0.96000; 0.35000; -0.94000}; output={-0.37000; 0.05000; -0.67000; 0.96000; -0.35000; -0.94000}
1376066750418	updated	input={-0.37000; -0.05000; 0.67000; 0.96000; 0.35000; -0.94000}; output={-0.37000; 0.05000; -0.67000; 0.96000; -0.35000; -0.94000}
1376066750537	updated	input={-0.37000; -0.05000; 0.67000; 0.96000; 0.35000; -0.94000}; output={-0.37000; 0.05000; -0.67000; 0.96000; -0.35000; -0.94000}
1376066750607	updated	input={-0.37000; 0.15000; 0.67000; 0.96000; 0.35000; -0.94000}; output={-0.37000; -0.15000; -0.67000; 0.96000; -0.35000; -0.94000}
1376066750679	updated	input={-0.37000; 0.15000; 0.67000; 0.96000; 0.35000; -0.94000}; output={-0.37000; -0.15000; -0.67000; 0.96000; -0.35000; -0.94000}
1376066750784	updated	input={-0.37000; 0.15000; 0.67000; 0.96000; 0.35000; -0.94000}; output={-0.37000; -0.15000; -0.67000; 0.96000; -0.35000; -0.94000}
1376066750869	updated	input={-0.37000; 0.15000; 0.67000; 0.96000; 0.35000; -0.94000}; output={-0.37000; -0.15000; -0.67000; 0.96000; -0.35000; -0.94000}
1376066750967	updated	input={-0.37000; 0.35000; 0.67000; 0.96000; 0.35000; -0.94000}; output={-0.37000; -0.35000; -0.67000; 0.96000; -0.35000; -0.94000}
1376066751028	updated	input={-0.37000; 0.35000; 0.67000; 0.96000; 0.35000; -0.94000}; output={-0.37000; -0.35000; -0.67000; 0.96000; -0.35000; -0.94000}
1376066751087	updated	input={-0.37000; 0.35000; 0.67000; 0.96000; 0.35000; -0.94000}; output={-0.37000; -0.35000; -0.67000; 0.96000; -0.35000; -0.94000}
1376066751204	updated	input={-0.37000; 0.55000; 0.67000; 0.96000; 0.35000; -0.94000}; output={-0.37000; -0.55000; -0.67000; 0.96000; -0.35000; -0.94000}
1376066751268	updated	input={-0.37000; 0.55000; 0.67000; 0.96000; 0.35000; -0.94000}; output={-0.37000; -0.55000; -0.67000; 0.96000; -0.35000; -0.94000}
1376066751331	updated	input={-0.37000; 0.55000; 0.67000; 0.96000; 0.35000; -0.94000}; output={-0.37000; -0.55000; -0.67000; 0.96000; -0.35000; -0.94000}
1376066751418	updated	input={-0.37000; 0.55000; 0.67000; 0.96000; 0.35000; -0.94000}; output={-0.37000; -0.55000; -0.67000; 0.96000; -0.35000; -0.94000}
1376066751501	updated	input={-0.37000; 0.55000; 0.67000; 0.96000; 0.35000; -0.94000}; output={-0.37000; -0.55000; -0.67000; 0.96000; -0.35000; -0.94000}
1376066751548	updated	input={-0.37000; 0.55000; 0.67000; 0.65000; 0.35000; -0.94000}; output={-0.37000; -0.55000; -0.67000; 0.65000; -0.35000; -0.94000}
1376066751959	updated	input={-0.37000; 0.55000; 0.67000; 0.65000; 0.35000; -0.94000}; output={-0.37000; -0.55000; -0.67000; 0.65000; -0.35000; -0.94000}
1376066752011	updated	input={-0.37000; 0.75000; 0.67000; 0.65000; 0.35000; -0.94000}; output={-0.37000; -0.75000; -0.67000; 0.65000; -0.35000; -0.94000}
1376066752058	updated	input={-0.37000; 0.75000; 0.67000; 0.65000; 0.33000; -0.94000}; output={-0.37000; -0.75000; -0.67000; 0.65000; -0.33000; -0.94000}
1376066752176	updated	input={-0.37000; 0.75000; 0.67000; 0.65000; 0.33000; -0.94000}; output={-0.37000; -0.75000; -0.67000; 0.65000; -0.33000; -0.94000}
1376066752229	updated	input={-0.37000; 0.75000; 0.67000; 0.65000; 0.33000; -0.94000}; output={-0.37000; -0.75000; -0.67000; 0.65000; -0.33000; -0.94000}
1376066752276	updated	input={-0.37000; 0.75000; 0.67000; 0.65000; 0.33000; -0.94000}; output={-0.37000; -0.75000; -0.67000; 0.65000; -0.33000; -0.94000}
1376066752363	updated	input={-0.37000; 0.75000; 0.67000; 0.65000; 0.33000; -0.94000}; output={-0.37000; -0.75000; -0.67000; 0.65000; -0.33000; -0.94000}
1376066752473	updated	input={-0.37000; 0.75000; 0.67000; 0.65000; 0.33000; -0.94000}; output={-0.37000; -0.75000; -0.67000; 0.65000; -0.33000; -0.94000}
1376066752530	updated	input={-0.37000; 0.95000; 0.67000; 0.65000; 0.33000; -0.94000}; output={-0.37000; -0.95000; -0.67000; 0.65000; -0.33000; -0.94000}
1376066752624	updated	input={-0.37000; 0.95000; 0.67000; 0.65000; 0.33000; -0.94000}; output={-0.37000; -0.95000; -0.67000; 0.65000; -0.33000; -0.94000}
1376066752703	updated	input={-0.37000; 0.95000; 0.67000; 0.65000; 0.33000; -0.94000}; output={-0.37000; -0.95000; -0.67000; 0.65000; -0.33000; -0.94000}
1376066752751	updated	input={-0.37000; 0.95000; 0.67000; 0.65000; 0.33000; -0.94000}; output={-0.37000; -0.95000; -0.67000; 0.65000; -0.33000; -0.94000}
1376066752801	updated	input={-0.37000; 0.95000; 0.67000; 0.65000; 0.33000; -0.94000}; output={-0.37000; -0.95000; -0.67000; 0.65000; -0.33000; -0.94000}
1376066753270	updated	input={-0.37000; 0.95000; 0.67000; 0.65000; 0.33000; -0.94000}; output={-0.37000; -0.95000; -0.67000; 0.65000; -0.33000; -0.94000}
1376066753320	updated	input={-0.37000; 0.95000; 0.67000; 0.44000; 0.33000; -0.94000}; output={-0.37000; -0.95000; -0.67000; 0.44000; -0.33000; -0.94000}
1376066754171	updated	input={-0.37000; 0.95000; 0.67000; 0.44000; 0.32000; -0.94000}; output={-0.37000; -0.95000; -0.67000; 0.44000; -0.32000; -0.94000}
1376066754585	updated	input={-0.37000; 0.95000; 0.67000; 0.22000; 0.32000; -0.94000}; output={-0.37000; -0.95000; -0.67000; 0.22000; -0.32000; -0.94000}
1376066754906	updated	input={-0.37000; 0.95000; 0.67000; 0.22000; 0.33000; -0.94000}; output={-0.37000; -0.95000; -0.67000; 0.22000; -0.33000; -0.94000}
1376066755268	updated	input={-0.37000; 0.95000; 0.67000; 0.22000; 0.34000; -0.94000}; output={-0.37000; -0.95000; -0.67000; 0.22000; -0.34000; -0.94000}
1376066755655	updated	input={-0.37000; 0.95000; 0.67000; 0.22000; 0.36000; -0.94000}; output={-0.37000; -0.95000; -0.67000; 0.22000; -0.36000; -0.94000}
1376066755716	updated	input={-0.37000; 0.95000; 0.67000; 0.22000; 0.37000; -0.94000}; output={-0.37000; -0.95000; -0.67000; 0.22000; -0.37000; -0.94000}
1376066756114	updated	input={-0.37000; 0.95000; 0.67000; 0.22000; 0.38000; -0.94000}; output={-0.37000; -0.95000; -0.67000; 0.22000; -0.38000; -0.94000}
1376066756172	updated	input={-0.37000; 0.95000; 0.67000; 0.03000; 0.38000; -0.94000}; output={-0.37000; -0.95000; -0.67000; 0.03000; -0.38000; -0.94000}
1376066756221	updated	input={-0.37000; 0.95000; 0.67000; 0.03000; 0.38000; -0.94000}; output={-0.37000; -0.95000; -0.67000; 0.03000; -0.38000; -0.94000}
1376066756958	updated	input={-0.37000; 0.95000; 0.67000; 0.03000; 0.37000; -0.94000}; output={-0.37000; -0.95000; -0.67000; 0.03000; -0.37000; -0.94000}
1376066757378	updated	input={-0.37000; 0.95000; 0.67000; -0.16000; 0.37000; -0.94000}; output={-0.37000; -0.95000; -0.67000; -0.16000; -0.37000; -0.94000}
1376066757847	updated	input={-0.37000; 0.95000; 0.67000; -0.16000; 0.38000; -0.94000}; output={-0.37000; -0.95000; -0.67000; -0.16000; -0.38000; -0.94000}
1376066758751	updated	input={-0.37000; 0.95000; 0.67000; -0.25000; 0.38000; -0.94000}; output={-0.37000; -0.95000; -0.67000; -0.25000; -0.38000; -0.94000}
1376066759998	updated	input={-0.37000; 0.95000; 0.67000; -0.46000; 0.38000; -0.94000}; output={-0.37000; -0.95000; -0.67000; -0.46000; -0.38000; -0.94000}
1376066761413	updated	input={-0.37000; 0.95000; 0.67000; -0.59000; 0.38000; -0.94000}; output={-0.37000; -0.95000; -0.67000; -0.59000; -0.38000; -0.94000}
1376066762601	updated	input={-0.37000; 0.95000; 0.67000; -0.68000; 0.38000; -0.94000}; output={-0.37000; -0.95000; -0.67000; -0.68000; -0.38000; -0.94000}
1376066763951	updated	input={-0.37000; 0.95000; 0.67000; -0.78000; 0.38000; -0.94000}; output={-0.37000; -0.95000; -0.67000; -0.78000; -0.38000; -0.94000}
1376066764117	solved	Training #2 (Individual)
1376066772301	initialized	name="Training #3 (Individual)"; target={-0.14176; -0.98990; -0.69857; -0.71554; -0.78330; -0.62164}
1376066780162	updated	input={0.00000; 0.00000; 0.00000; 0.00000; -0.01000; 0.00000}; output={0.00000; 0.00000; 0.00000; 0.00000; 0.00479; 0.00878}
1376066780866	updated	input={0.00000; 0.00000; 0.00000; 0.00000; -0.02000; 0.00000}; output={0.00000; 0.00000; 0.00000; 0.00000; 0.00957; 0.01756}
1376066781811	updated	input={0.00000; 0.00000; 0.00000; 0.00000; -0.01000; 0.00000}; output={0.00000; 0.00000; 0.00000; 0.00000; 0.00479; 0.00878}
1376066782335	updated	input={0.00000; 0.00000; 0.00000; 0.00000; 0.00000; 0.00000}; output={0.00000; 0.00000; 0.00000; 0.00000; 0.00000; 0.00000}
1376066782462	updated	input={0.00000; 0.00000; 0.00000; 0.00000; 0.02000; 0.00000}; output={0.00000; 0.00000; 0.00000; 0.00000; -0.00957; -0.01756}
1376066782577	updated	input={0.00000; 0.00000; 0.00000; 0.00000; 0.07000; 0.00000}; output={0.00000; 0.00000; 0.00000; 0.00000; -0.03350; -0.06146}
1376066782756	updated	input={0.00000; 0.00000; 0.00000; 0.00000; 0.12000; 0.00000}; output={0.00000; 0.00000; 0.00000; 0.00000; -0.05743; -0.10536}
1376066782868	updated	input={0.00000; 0.00000; 0.00000; 0.00000; 0.12000; 0.00000}; output={0.00000; 0.00000; 0.00000; 0.00000; -0.05743; -0.10536}
1376066783008	updated	input={0.00000; 0.00000; 0.00000; 0.00000; 0.20000; 0.00000}; output={0.00000; 0.00000; 0.00000; 0.00000; -0.09572; -0.17561}
1376066783273	updated	input={0.00000; 0.00000; 0.00000; 0.00000; 0.28000; 0.00000}; output={0.00000; 0.00000; 0.00000; 0.00000; -0.13401; -0.24585}
1376066783317	updated	input={0.00000; 0.00000; 0.00000; 0.00000; 0.30000; 0.00000}; output={0.00000; 0.00000; 0.00000; 0.00000; -0.14358; -0.26341}
1376066783485	updated	input={0.00000; 0.00000; 0.00000; 0.00000; 0.33000; 0.00000}; output={0.00000; 0.00000; 0.00000; 0.00000; -0.15793; -0.28975}
1376066783651	updated	input={0.00000; 0.00000; 0.00000; 0.00000; 0.39000; 0.00000}; output={0.00000; 0.00000; 0.00000; 0.00000; -0.18665; -0.34244}
1376066783716	updated	input={0.00000; 0.00000; 0.00000; 0.00000; 0.39000; 0.00000}; output={0.00000; 0.00000; 0.00000; 0.00000; -0.18665; -0.34244}
1376066783808	updated	input={0.00000; 0.00000; 0.00000; 0.00000; 0.39000; 0.00000}; output={0.00000; 0.00000; 0.00000; 0.00000; -0.18665; -0.34244}
1376066784101	updated	input={0.00000; 0.00000; 0.00000; 0.00000; 0.40000; 0.00000}; output={0.00000; 0.00000; 0.00000; 0.00000; -0.19144; -0.35122}
1376066784384	updated	input={0.00000; 0.00000; 0.00000; 0.00000; 0.41000; 0.00000}; output={0.00000; 0.00000; 0.00000; 0.00000; -0.19622; -0.36000}
1376066784427	updated	input={0.00000; 0.00000; 0.00000; 0.00000; 0.41000; 0.00000}; output={0.00000; 0.00000; 0.00000; 0.00000; -0.19622; -0.36000}
1376066784529	updated	input={0.00000; 0.00000; 0.00000; 0.00000; 0.41000; 0.00000}; output={0.00000; 0.00000; 0.00000; 0.00000; -0.19622; -0.36000}
1376066784583	updated	input={0.00000; 0.00000; 0.00000; 0.00000; 0.41000; 0.00000}; output={0.00000; 0.00000; 0.00000; 0.00000; -0.19622; -0.36000}
1376066784696	updated	input={0.00000; 0.00000; 0.00000; 0.00000; 0.41000; 0.00000}; output={0.00000; 0.00000; 0.00000; 0.00000; -0.19622; -0.36000}
1376066784997	updated	input={0.00000; 0.00000; 0.00000; 0.00000; 0.45000; 0.00000}; output={0.00000; 0.00000; 0.00000; 0.00000; -0.21537; -0.39512}
1376066785197	updated	input={0.00000; 0.00000; 0.00000; 0.00000; 0.50000; 0.00000}; output={0.00000; 0.00000; 0.00000; 0.00000; -0.23930; -0.43902}
1376066785328	updated	input={0.00000; 0.00000; 0.00000; 0.00000; 0.56000; 0.00000}; output={0.00000; 0.00000; 0.00000; 0.00000; -0.26801; -0.49170}
1376066785415	updated	input={0.00000; 0.00000; 0.00000; 0.00000; 0.56000; 0.00000}; output={0.00000; 0.00000; 0.00000; 0.00000; -0.26801; -0.49170}
1376066785505	updated	input={0.00000; 0.00000; 0.00000; 0.00000; 0.61000; 0.00000}; output={0.00000; 0.00000; 0.00000; 0.00000; -0.29194; -0.53560}
1376066785554	updated	input={0.00000; 0.00000; 0.00000; 0.00000; 0.63000; 0.00000}; output={0.00000; 0.00000; 0.00000; 0.00000; -0.30151; -0.55317}
1376066785602	updated	input={0.00000; 0.00000; 0.00000; 0.00000; 0.64000; 0.00000}; output={0.00000; 0.00000; 0.00000; 0.00000; -0.30630; -0.56195}
1376066785653	updated	input={0.00000; 0.00000; 0.00000; 0.00000; 0.66000; 0.00000}; output={0.00000; 0.00000; 0.00000; 0.00000; -0.31587; -0.57951}
1376066785698	updated	input={0.00000; 0.00000; 0.00000; 0.00000; 0.66000; 0.00000}; output={0.00000; 0.00000; 0.00000; 0.00000; -0.31587; -0.57951}
1376066785780	updated	input={0.00000; 0.00000; 0.00000; 0.00000; 0.66000; 0.00000}; output={0.00000; 0.00000; 0.00000; 0.00000; -0.31587; -0.57951}
1376066785918	updated	input={0.00000; 0.00000; 0.00000; 0.00000; 0.66000; 0.00000}; output={0.00000; 0.00000; 0.00000; 0.00000; -0.31587; -0.57951}
1376066785986	updated	input={0.00000; 0.00000; 0.00000; 0.00000; 0.66000; 0.00000}; output={0.00000; 0.00000; 0.00000; 0.00000; -0.31587; -0.57951}
1376066786045	updated	input={0.00000; 0.00000; 0.00000; 0.00000; 0.67000; 0.00000}; output={0.00000; 0.00000; 0.00000; 0.00000; -0.32066; -0.58829}
1376066786209	updated	input={0.00000; 0.00000; 0.00000; 0.00000; 0.67000; 0.00000}; output={0.00000; 0.00000; 0.00000; 0.00000; -0.32066; -0.58829}
1376066786256	updated	input={0.00000; 0.00000; 0.00000; 0.00000; 0.67000; 0.00000}; output={0.00000; 0.00000; 0.00000; 0.00000; -0.32066; -0.58829}
1376066786346	updated	input={0.00000; 0.00000; 0.00000; 0.00000; 0.68000; 0.00000}; output={0.00000; 0.00000; 0.00000; 0.00000; -0.32544; -0.59707}
1376066786398	updated	input={0.00000; 0.00000; 0.00000; 0.00000; 0.68000; 0.00000}; output={0.00000; 0.00000; 0.00000; 0.00000; -0.32544; -0.59707}
1376066786439	updated	input={0.00000; 0.00000; 0.00000; 0.00000; 0.68000; 0.00000}; output={0.00000; 0.00000; 0.00000; 0.00000; -0.32544; -0.59707}
1376066786496	updated	input={0.00000; 0.00000; 0.00000; 0.00000; 0.69000; 0.00000}; output={0.00000; 0.00000; 0.00000; 0.00000; -0.33023; -0.60585}
1376066786568	updated	input={0.00000; 0.00000; 0.00000; 0.00000; 0.69000; 0.00000}; output={0.00000; 0.00000; 0.00000; 0.00000; -0.33023; -0.60585}
1376066786679	updated	input={0.00000; 0.00000; 0.00000; 0.00000; 0.69000; 0.00000}; output={0.00000; 0.00000; 0.00000; 0.00000; -0.33023; -0.60585}
1376066786729	updated	input={0.00000; 0.00000; 0.00000; 0.00000; 0.69000; 0.00000}; output={0.00000; 0.00000; 0.00000; 0.00000; -0.33023; -0.60585}
1376066786779	updated	input={0.05000; 0.00000; 0.00000; 0.00000; 0.69000; 0.00000}; output={0.03761; 0.03295; 0.00000; 0.00000; -0.33023; -0.60585}
1376066786895	updated	input={0.05000; 0.00000; 0.00000; 0.00000; 0.69000; 0.00000}; output={0.03761; 0.03295; 0.00000; 0.00000; -0.33023; -0.60585}
1376066786939	updated	input={0.05000; 0.00000; 0.00000; 0.00000; 0.69000; 0.00000}; output={0.03761; 0.03295; 0.00000; 0.00000; -0.33023; -0.60585}
1376066787218	updated	input={0.05000; 0.00000; 0.00000; 0.00000; 0.75000; 0.00000}; output={0.03761; 0.03295; 0.00000; 0.00000; -0.35894; -0.65853}
1376066787268	updated	input={0.05000; 0.00000; 0.00000; 0.00000; 0.75000; 0.00000}; output={0.03761; 0.03295; 0.00000; 0.00000; -0.35894; -0.65853}
1376066787329	updated	input={0.05000; 0.00000; 0.00000; 0.00000; 0.75000; 0.00000}; output={0.03761; 0.03295; 0.00000; 0.00000; -0.35894; -0.65853}
1376066787392	updated	input={0.05000; 0.00000; 0.00000; 0.00000; 0.75000; 0.00000}; output={0.03761; 0.03295; 0.00000; 0.00000; -0.35894; -0.65853}
1376066787434	updated	input={0.05000; 0.00000; 0.00000; 0.00000; 0.75000; 0.00000}; output={0.03761; 0.03295; 0.00000; 0.00000; -0.35894; -0.65853}
1376066787504	updated	input={0.05000; 0.00000; 0.00000; 0.00000; 0.75000; 0.00000}; output={0.03761; 0.03295; 0.00000; 0.00000; -0.35894; -0.65853}
1376066787584	updated	input={0.05000; 0.00000; 0.00000; 0.00000; 0.75000; 0.00000}; output={0.03761; 0.03295; 0.00000; 0.00000; -0.35894; -0.65853}
1376066787674	updated	input={0.05000; 0.00000; 0.00000; 0.00000; 0.75000; 0.00000}; output={0.03761; 0.03295; 0.00000; 0.00000; -0.35894; -0.65853}
1376066787729	updated	input={0.05000; 0.00000; 0.00000; 0.00000; 0.75000; 0.00000}; output={0.03761; 0.03295; 0.00000; 0.00000; -0.35894; -0.65853}
1376066787788	updated	input={0.05000; 0.00000; 0.00000; 0.00000; 0.75000; 0.00000}; output={0.03761; 0.03295; 0.00000; 0.00000; -0.35894; -0.65853}
1376066787868	updated	input={0.05000; 0.00000; 0.00000; 0.00000; 0.75000; 0.00000}; output={0.03761; 0.03295; 0.00000; 0.00000; -0.35894; -0.65853}
1376066787952	updated	input={0.05000; 0.00000; 0.00000; 0.00000; 0.75000; 0.00000}; output={0.03761; 0.03295; 0.00000; 0.00000; -0.35894; -0.65853}
1376066788022	updated	input={0.05000; 0.00000; 0.00000; 0.00000; 0.75000; 0.00000}; output={0.03761; 0.03295; 0.00000; 0.00000; -0.35894; -0.65853}
1376066788148	updated	input={0.05000; 0.00000; 0.00000; 0.00000; 0.75000; 0.00000}; output={0.03761; 0.03295; 0.00000; 0.00000; -0.35894; -0.65853}
1376066788216	updated	input={0.05000; 0.00000; 0.00000; 0.00000; 0.75000; 0.00000}; output={0.03761; 0.03295; 0.00000; 0.00000; -0.35894; -0.65853}
1376066788301	updated	input={0.05000; 0.00000; 0.00000; 0.00000; 0.75000; 0.00000}; output={0.03761; 0.03295; 0.00000; 0.00000; -0.35894; -0.65853}
1376066788364	updated	input={0.05000; 0.00000; 0.00000; 0.00000; 0.75000; 0.00000}; output={0.03761; 0.03295; 0.00000; 0.00000; -0.35894; -0.65853}
1376066788471	updated	input={0.05000; 0.00000; 0.00000; 0.00000; 0.75000; 0.00000}; output={0.03761; 0.03295; 0.00000; 0.00000; -0.35894; -0.65853}
1376066788534	updated	input={0.05000; 0.00000; 0.00000; 0.00000; 0.75000; 0.00000}; output={0.03761; 0.03295; 0.00000; 0.00000; -0.35894; -0.65853}
1376066788595	updated	input={0.05000; 0.00000; 0.00000; 0.00000; 0.75000; 0.00000}; output={0.03761; 0.03295; 0.00000; 0.00000; -0.35894; -0.65853}
1376066788722	updated	input={0.25000; 0.00000; 0.00000; 0.00000; 0.75000; 0.00000}; output={0.18804; 0.16474; 0.00000; 0.00000; -0.35894; -0.65853}
1376066788773	updated	input={0.25000; 0.00000; 0.00000; 0.00000; 0.75000; 0.00000}; output={0.18804; 0.16474; 0.00000; 0.00000; -0.35894; -0.65853}
1376066788830	updated	input={0.25000; 0.00000; 0.00000; 0.00000; 0.75000; 0.00000}; output={0.18804; 0.16474; 0.00000; 0.00000; -0.35894; -0.65853}
1376066788941	updated	input={0.25000; 0.00000; 0.00000; 0.00000; 0.75000; 0.00000}; output={0.18804; 0.16474; 0.00000; 0.00000; -0.35894; -0.65853}
1376066788986	updated	input={0.25000; 0.00000; 0.00000; 0.00000; 0.75000; 0.00000}; output={0.18804; 0.16474; 0.00000; 0.00000; -0.35894; -0.65853}
1376066789054	updated	input={0.25000; 0.00000; 0.00000; 0.00000; 0.75000; 0.00000}; output={0.18804; 0.16474; 0.00000; 0.00000; -0.35894; -0.65853}
1376066789182	updated	input={0.25000; 0.00000; 0.00000; 0.00000; 0.75000; 0.00000}; output={0.18804; 0.16474; 0.00000; 0.00000; -0.35894; -0.65853}
1376066789234	updated	input={0.25000; 0.00000; 0.00000; 0.00000; 0.75000; 0.00000}; output={0.18804; 0.16474; 0.00000; 0.00000; -0.35894; -0.65853}
1376066789289	updated	input={0.25000; 0.00000; 0.00000; 0.00000; 0.75000; 0.00000}; output={0.18804; 0.16474; 0.00000; 0.00000; -0.35894; -0.65853}
1376066789367	updated	input={0.25000; 0.00000; 0.00000; 0.00000; 0.75000; 0.00000}; output={0.18804; 0.16474; 0.00000; 0.00000; -0.35894; -0.65853}
1376066789456	updated	input={0.25000; 0.00000; 0.00000; 0.00000; 0.75000; 0.00000}; output={0.18804; 0.16474; 0.00000; 0.00000; -0.35894; -0.65853}
1376066789521	updated	input={0.25000; 0.00000; 0.59000; 0.00000; 0.75000; 0.00000}; output={0.18804; 0.16474; -0.58410; -0.08321; -0.35894; -0.65853}
1376066789571	updated	input={0.25000; 0.00000; 0.59000; 0.00000; 0.75000; 0.00000}; output={0.18804; 0.16474; -0.58410; -0.08321; -0.35894; -0.65853}
1376066789669	updated	input={0.25000; 0.00000; 0.59000; 0.00000; 0.75000; 0.00000}; output={0.18804; 0.16474; -0.58410; -0.08321; -0.35894; -0.65853}
1376066789732	updated	input={0.25000; 0.00000; 0.59000; 0.00000; 0.75000; 0.00000}; output={0.18804; 0.16474; -0.58410; -0.08321; -0.35894; -0.65853}
1376066789804	updated	input={0.25000; 0.00000; 0.59000; 0.00000; 0.75000; 0.00000}; output={0.18804; 0.16474; -0.58410; -0.08321; -0.35894; -0.65853}
1376066789921	updated	input={0.25000; 0.00000; 0.59000; 0.00000; 0.75000; 0.00000}; output={0.18804; 0.16474; -0.58410; -0.08321; -0.35894; -0.65853}
1376066789963	updated	input={0.25000; 0.00000; 0.59000; 0.00000; 0.75000; 0.00000}; output={0.18804; 0.16474; -0.58410; -0.08321; -0.35894; -0.65853}
1376066790092	updated	input={0.25000; 0.00000; 0.59000; 0.00000; 0.75000; 0.00000}; output={0.18804; 0.16474; -0.58410; -0.08321; -0.35894; -0.65853}
1376066790534	updated	input={0.05000; 0.00000; 0.59000; 0.00000; 0.75000; 0.00000}; output={0.03761; 0.03295; -0.58410; -0.08321; -0.35894; -0.65853}
1376066790656	updated	input={0.05000; 0.00000; 0.59000; 0.00000; 0.75000; 0.00000}; output={0.03761; 0.03295; -0.58410; -0.08321; -0.35894; -0.65853}
1376066790775	updated	input={0.05000; 0.00000; -0.15000; 0.00000; 0.75000; 0.00000}; output={0.03761; 0.03295; 0.14850; 0.02116; -0.35894; -0.65853}
1376066792043	updated	input={0.05000; 0.00000; -0.15000; 0.00000; 0.75000; -0.01000}; output={0.03761; 0.03295; 0.14850; 0.02116; -0.35016; -0.66332}
1376066792307	updated	input={0.05000; 0.00000; 0.35000; 0.00000; 0.75000; -0.01000}; output={0.03761; 0.03295; -0.34650; -0.04936; -0.35016; -0.66332}
1376066792599	updated	input={0.05000; 0.00000; 0.35000; 0.00000; 0.75000; -0.02000}; output={0.03761; 0.03295; -0.34650; -0.04936; -0.34138; -0.66810}
1376066792879	updated	input={0.05000; 0.00000; 0.35000; 0.00000; 0.75000; -0.10000}; output={0.03761; 0.03295; -0.34650; -0.04936; -0.27114; -0.70639}
1376066792986	updated	input={0.05000; 0.00000; 0.35000; 0.00000; 0.75000; -0.14000}; output={0.03761; 0.03295; -0.34650; -0.04936; -0.23602; -0.72553}
1376066793030	updated	input={0.05000; 0.00000; 0.35000; 0.00000; 0.75000; -0.15000}; output={0.03761; 0.03295; -0.34650; -0.04936; -0.22724; -0.73032}
1376066793182	updated	input={0.05000; 0.00000; 0.35000; 0.00000; 0.75000; -0.16000}; output={0.03761; 0.03295; -0.34650; -0.04936; -0.21846; -0.73510}
1376066793244	updated	input={0.05000; 0.00000; 0.35000; 0.00000; 0.75000; -0.18000}; output={0.03761; 0.03295; -0.34650; -0.04936; -0.20090; -0.74468}
1376066793293	updated	input={0.05000; 0.00000; 0.35000; 0.00000; 0.75000; -0.18000}; output={0.03761; 0.03295; -0.34650; -0.04936; -0.20090; -0.74468}
1376066793401	updated	input={0.05000; 0.00000; 0.35000; 0.00000; 0.75000; -0.17000}; output={0.03761; 0.03295; -0.34650; -0.04936; -0.20968; -0.73989}
1376066793446	updated	input={0.05000; 0.00000; 0.35000; 0.00000; 0.75000; -0.17000}; output={0.03761; 0.03295; -0.34650; -0.04936; -0.20968; -0.73989}
1376066793834	updated	input={0.05000; 0.00000; 0.35000; 0.00000; 0.75000; -0.17000}; output={0.03761; 0.03295; -0.34650; -0.04936; -0.20968; -0.73989}
1376066794023	updated	input={0.05000; 0.00000; 0.35000; 0.00000; 0.75000; -0.13000}; output={0.03761; 0.03295; -0.34650; -0.04936; -0.24480; -0.72075}
1376066794113	updated	input={0.05000; 0.00000; 0.35000; 0.00000; 0.75000; -0.10000}; output={0.03761; 0.03295; -0.34650; -0.04936; -0.27114; -0.70639}
1376066794282	updated	input={0.05000; 0.00000; 0.35000; 0.00000; 0.75000; -0.05000}; output={0.03761; 0.03295; -0.34650; -0.04936; -0.31504; -0.68246}
1376066794431	updated	input={0.05000; 0.00000; 0.35000; 0.00000; 0.75000; 0.00000}; output={0.03761; 0.03295; -0.34650; -0.04936; -0.35894; -0.65853}
1376066794476	updated	input={0.05000; 0.00000; 0.35000; 0.00000; 0.75000; 0.01000}; output={0.03761; 0.03295; -0.34650; -0.04936; -0.36772; -0.65374}
1376066794534	updated	input={0.05000; 0.00000; 0.35000; 0.00000; 0.75000; 0.03000}; output={0.03761; 0.03295; -0.34650; -0.04936; -0.38528; -0.64417}
1376066794617	updated	input={0.05000; 0.00000; 0.35000; 0.00000; 0.75000; 0.05000}; output={0.03761; 0.03295; -0.34650; -0.04936; -0.40284; -0.63460}
1376066794708	updated	input={0.05000; 0.00000; 0.35000; 0.00000; 0.75000; 0.08000}; output={0.03761; 0.03295; -0.34650; -0.04936; -0.42919; -0.62024}
1376066794821	updated	input={0.05000; 0.01000; 0.35000; 0.00000; 0.75000; 0.08000}; output={0.04420; 0.02543; -0.34650; -0.04936; -0.42919; -0.62024}
1376066795059	updated	input={0.05000; 0.01000; 0.56000; 0.00000; 0.75000; 0.08000}; output={0.04420; 0.02543; -0.55440; -0.07898; -0.42919; -0.62024}
1376066795462	updated	input={0.05000; 0.01000; 0.56000; 0.00000; 0.75000; 0.31000}; output={0.04420; 0.02543; -0.55440; -0.07898; -0.63113; -0.51017}
1376066795547	updated	input={0.05000; 0.01000; 0.56000; 0.00000; 0.75000; 0.32000}; output={0.04420; 0.02543; -0.55440; -0.07898; -0.63992; -0.50538}
1376066795653	updated	input={0.05000; 0.01000; 0.56000; 0.00000; 0.75000; 0.36000}; output={0.04420; 0.02543; -0.55440; -0.07898; -0.67504; -0.48624}
1376066795755	updated	input={0.05000; 0.01000; 0.56000; 0.00000; 0.75000; 0.36000}; output={0.04420; 0.02543; -0.55440; -0.07898; -0.67504; -0.48624}
1376066795893	updated	input={0.05000; 0.01000; 0.56000; 0.00000; 0.75000; 0.36000}; output={0.04420; 0.02543; -0.55440; -0.07898; -0.67504; -0.48624}
1376066795938	updated	input={0.05000; 0.01000; 0.56000; 0.00000; 0.75000; 0.36000}; output={0.04420; 0.02543; -0.55440; -0.07898; -0.67504; -0.48624}
1376066796004	updated	input={0.05000; 0.01000; 0.56000; 0.00000; 0.75000; 0.36000}; output={0.04420; 0.02543; -0.55440; -0.07898; -0.67504; -0.48624}
1376066796153	updated	input={0.05000; 0.01000; 0.56000; 0.00000; 0.75000; 0.36000}; output={0.04420; 0.02543; -0.55440; -0.07898; -0.67504; -0.48624}
1376066796219	updated	input={0.05000; 0.01000; 0.56000; 0.00000; 0.75000; 0.36000}; output={0.04420; 0.02543; -0.55440; -0.07898; -0.67504; -0.48624}
1376066796302	updated	input={0.05000; 0.01000; 0.56000; 0.00000; 0.75000; 0.37000}; output={0.04420; 0.02543; -0.55440; -0.07898; -0.68382; -0.48145}
1376066796398	updated	input={0.05000; 0.01000; 0.56000; 0.00000; 0.75000; 0.37000}; output={0.04420; 0.02543; -0.55440; -0.07898; -0.68382; -0.48145}
1376066796454	updated	input={0.05000; 0.01000; 0.56000; 0.00000; 0.75000; 0.37000}; output={0.04420; 0.02543; -0.55440; -0.07898; -0.68382; -0.48145}
1376066796531	updated	input={0.05000; 0.01000; 0.56000; 0.00000; 0.75000; 0.37000}; output={0.04420; 0.02543; -0.55440; -0.07898; -0.68382; -0.48145}
1376066796657	updated	input={0.05000; 0.01000; 0.56000; 0.00000; 0.75000; 0.37000}; output={0.04420; 0.02543; -0.55440; -0.07898; -0.68382; -0.48145}
1376066796709	updated	input={0.05000; 0.01000; 0.56000; 0.00000; 0.75000; 0.38000}; output={0.04420; 0.02543; -0.55440; -0.07898; -0.69260; -0.47667}
1376066796787	updated	input={0.05000; 0.01000; 0.56000; 0.00000; 0.75000; 0.38000}; output={0.04420; 0.02543; -0.55440; -0.07898; -0.69260; -0.47667}
1376066796914	updated	input={0.05000; 0.01000; 0.56000; 0.00000; 0.75000; 0.39000}; output={0.04420; 0.02543; -0.55440; -0.07898; -0.70138; -0.47188}
1376066796961	updated	input={0.05000; 0.01000; 0.56000; 0.00000; 0.75000; 0.39000}; output={0.04420; 0.02543; -0.55440; -0.07898; -0.70138; -0.47188}
1376066797052	updated	input={0.05000; 0.01000; 0.56000; 0.00000; 0.75000; 0.39000}; output={0.04420; 0.02543; -0.55440; -0.07898; -0.70138; -0.47188}
1376066797194	updated	input={0.05000; 0.01000; 0.56000; 0.00000; 0.75000; 0.40000}; output={0.04420; 0.02543; -0.55440; -0.07898; -0.71016; -0.46709}
1376066797272	updated	input={0.05000; 0.01000; 0.56000; 0.00000; 0.75000; 0.40000}; output={0.04420; 0.02543; -0.55440; -0.07898; -0.71016; -0.46709}
1376066797401	updated	input={0.05000; 0.01000; 0.56000; 0.00000; 0.75000; 0.41000}; output={0.04420; 0.02543; -0.55440; -0.07898; -0.71894; -0.46231}
1376066797448	updated	input={0.05000; 0.01000; 0.56000; 0.00000; 0.75000; 0.41000}; output={0.04420; 0.02543; -0.55440; -0.07898; -0.71894; -0.46231}
1376066797531	updated	input={0.05000; 0.01000; 0.56000; 0.00000; 0.75000; 0.42000}; output={0.04420; 0.02543; -0.55440; -0.07898; -0.72772; -0.45752}
1376066797661	updated	input={0.05000; 0.01000; 0.56000; 0.00000; 0.75000; 0.42000}; output={0.04420; 0.02543; -0.55440; -0.07898; -0.72772; -0.45752}
1376066797706	updated	input={0.05000; 0.01000; 0.56000; 0.00000; 0.75000; 0.42000}; output={0.04420; 0.02543; -0.55440; -0.07898; -0.72772; -0.45752}
1376066797793	updated	input={0.05000; 0.01000; 0.56000; 0.00000; 0.75000; 0.43000}; output={0.04420; 0.02543; -0.55440; -0.07898; -0.73650; -0.45274}
1376066797931	updated	input={0.05000; 0.01000; 0.56000; 0.00000; 0.75000; 0.43000}; output={0.04420; 0.02543; -0.55440; -0.07898; -0.73650; -0.45274}
1376066797977	updated	input={0.05000; 0.01000; 0.56000; 0.00000; 0.75000; 0.43000}; output={0.04420; 0.02543; -0.55440; -0.07898; -0.73650; -0.45274}
1376066798087	updated	input={0.05000; 0.01000; 0.56000; 0.00000; 0.75000; 0.44000}; output={0.04420; 0.02543; -0.55440; -0.07898; -0.74528; -0.44795}
1376066798205	updated	input={0.05000; 0.01000; 0.56000; 0.00000; 0.75000; 0.44000}; output={0.04420; 0.02543; -0.55440; -0.07898; -0.74528; -0.44795}
1376066798278	updated	input={0.05000; 0.01000; 0.56000; 0.00000; 0.75000; 0.44000}; output={0.04420; 0.02543; -0.55440; -0.07898; -0.74528; -0.44795}
1376066798415	updated	input={0.05000; 0.01000; 0.56000; 0.00000; 0.75000; 0.44000}; output={0.04420; 0.02543; -0.55440; -0.07898; -0.74528; -0.44795}
1376066798507	updated	input={0.05000; 0.01000; 0.56000; 0.00000; 0.75000; 0.44000}; output={0.04420; 0.02543; -0.55440; -0.07898; -0.74528; -0.44795}
1376066798566	updated	input={0.05000; 0.01000; 0.56000; 0.00000; 0.75000; 0.44000}; output={0.04420; 0.02543; -0.55440; -0.07898; -0.74528; -0.44795}
1376066798699	updated	input={0.05000; 0.01000; 0.56000; 0.00000; 0.75000; 0.44000}; output={0.04420; 0.02543; -0.55440; -0.07898; -0.74528; -0.44795}
1376066798776	updated	input={0.05000; 0.01000; 0.56000; 0.00000; 0.75000; 0.44000}; output={0.04420; 0.02543; -0.55440; -0.07898; -0.74528; -0.44795}
1376066798917	updated	input={0.05000; 0.01000; 0.56000; 0.00000; 0.75000; 0.44000}; output={0.04420; 0.02543; -0.55440; -0.07898; -0.74528; -0.44795}
1376066798969	updated	input={0.05000; 0.01000; 0.56000; 0.00000; 0.75000; 0.44000}; output={0.04420; 0.02543; -0.55440; -0.07898; -0.74528; -0.44795}
1376066799021	updated	input={0.05000; 0.01000; 0.56000; 0.00000; 0.75000; 0.44000}; output={0.04420; 0.02543; -0.55440; -0.07898; -0.74528; -0.44795}
1376066799080	updated	input={0.05000; 0.01000; 0.56000; 0.00000; 0.75000; 0.44000}; output={0.04420; 0.02543; -0.55440; -0.07898; -0.74528; -0.44795}
1376066799138	updated	input={0.05000; 0.01000; 0.56000; 0.00000; 0.75000; 0.44000}; output={0.04420; 0.02543; -0.55440; -0.07898; -0.74528; -0.44795}
1376066799288	updated	input={0.05000; 0.01000; 0.56000; 0.00000; 0.75000; 0.44000}; output={0.04420; 0.02543; -0.55440; -0.07898; -0.74528; -0.44795}
1376066799334	updated	input={0.05000; 0.01000; 0.56000; 0.00000; 0.75000; 0.44000}; output={0.04420; 0.02543; -0.55440; -0.07898; -0.74528; -0.44795}
1376066799421	updated	input={0.05000; 0.01000; 0.56000; 0.00000; 0.75000; 0.44000}; output={0.04420; 0.02543; -0.55440; -0.07898; -0.74528; -0.44795}
1376066799553	updated	input={0.05000; 0.01000; 0.56000; 0.00000; 0.75000; 0.44000}; output={0.04420; 0.02543; -0.55440; -0.07898; -0.74528; -0.44795}
1376066799601	updated	input={0.05000; 0.01000; 0.56000; 0.00000; 0.75000; 0.44000}; output={0.04420; 0.02543; -0.55440; -0.07898; -0.74528; -0.44795}
1376066799678	updated	input={0.05000; 0.01000; 0.56000; 0.00000; 0.75000; 0.44000}; output={0.04420; 0.02543; -0.55440; -0.07898; -0.74528; -0.44795}
1376066800053	updated	input={0.05000; 0.01000; 0.56000; 0.00000; 0.75000; 0.44000}; output={0.04420; 0.02543; -0.55440; -0.07898; -0.74528; -0.44795}
1376066800102	updated	input={0.05000; 0.01000; 0.56000; 0.00000; 0.75000; 0.44000}; output={0.04420; 0.02543; -0.55440; -0.07898; -0.74528; -0.44795}
1376066800177	updated	input={0.05000; 0.01000; 0.56000; 0.00000; 0.75000; 0.44000}; output={0.04420; 0.02543; -0.55440; -0.07898; -0.74528; -0.44795}
1376066800251	updated	input={0.05000; 0.01000; 0.56000; 0.00000; 0.75000; 0.44000}; output={0.04420; 0.02543; -0.55440; -0.07898; -0.74528; -0.44795}
1376066800311	updated	input={0.05000; 0.01000; 0.56000; 0.00000; 0.75000; 0.44000}; output={0.04420; 0.02543; -0.55440; -0.07898; -0.74528; -0.44795}
1376066800366	updated	input={0.05000; 0.01000; 0.56000; 0.00000; 0.75000; 0.44000}; output={0.04420; 0.02543; -0.55440; -0.07898; -0.74528; -0.44795}
1376066800481	updated	input={0.05000; 0.01000; 0.56000; 0.00000; 0.75000; 0.44000}; output={0.04420; 0.02543; -0.55440; -0.07898; -0.74528; -0.44795}
1376066800553	updated	input={0.05000; -0.44000; 0.56000; 0.00000; 0.75000; 0.44000}; output={-0.25234; 0.36390; -0.55440; -0.07898; -0.74528; -0.44795}
1376066800625	updated	input={0.05000; -0.44000; 0.56000; 0.00000; 0.75000; 0.44000}; output={-0.25234; 0.36390; -0.55440; -0.07898; -0.74528; -0.44795}
1376066800709	updated	input={0.05000; -0.44000; 0.56000; 0.00000; 0.75000; 0.44000}; output={-0.25234; 0.36390; -0.55440; -0.07898; -0.74528; -0.44795}
1376066800755	updated	input={0.05000; -0.44000; 0.56000; 0.00000; 0.75000; 0.44000}; output={-0.25234; 0.36390; -0.55440; -0.07898; -0.74528; -0.44795}
1376066800851	updated	input={0.05000; -0.44000; 0.56000; 0.00000; 0.75000; 0.44000}; output={-0.25234; 0.36390; -0.55440; -0.07898; -0.74528; -0.44795}
1376066800945	updated	input={0.05000; -0.44000; 0.56000; 0.00000; 0.75000; 0.44000}; output={-0.25234; 0.36390; -0.55440; -0.07898; -0.74528; -0.44795}
1376066800988	updated	input={0.05000; -0.44000; 0.56000; 0.00000; 0.75000; 0.44000}; output={-0.25234; 0.36390; -0.55440; -0.07898; -0.74528; -0.44795}
1376066801060	updated	input={0.05000; -0.44000; 0.56000; 0.00000; 0.75000; 0.44000}; output={-0.25234; 0.36390; -0.55440; -0.07898; -0.74528; -0.44795}
1376066801581	updated	input={0.05000; -0.44000; 0.56000; 0.47000; 0.75000; 0.44000}; output={-0.25234; 0.36390; -0.62069; 0.38632; -0.74528; -0.44795}
1376066803281	updated	input={0.05000; -0.44000; 0.56000; 0.14000; 0.75000; 0.44000}; output={-0.25234; 0.36390; -0.57415; 0.05962; -0.74528; -0.44795}
1376066803735	updated	input={0.05000; -0.44000; 0.56000; 0.14000; 0.74000; 0.44000}; output={-0.25234; 0.36390; -0.57415; 0.05962; -0.74049; -0.43917}
1376066804046	updated	input={0.05000; -0.17000; 0.56000; 0.14000; 0.74000; 0.44000}; output={-0.07442; 0.16082; -0.57415; 0.05962; -0.74049; -0.43917}
1376066804091	updated	input={0.05000; -0.17000; 0.56000; 0.14000; 0.73000; 0.44000}; output={-0.07442; 0.16082; -0.57415; 0.05962; -0.73571; -0.43039}
1376066804406	updated	input={0.05000; -0.17000; 0.56000; 0.14000; 0.72000; 0.44000}; output={-0.07442; 0.16082; -0.57415; 0.05962; -0.73092; -0.42161}
1376066804773	updated	input={0.05000; -0.17000; 0.56000; -0.36000; 0.72000; 0.44000}; output={-0.07442; 0.16082; -0.50363; -0.43538; -0.73092; -0.42161}
1376066804817	updated	input={0.05000; -0.17000; 0.56000; -0.36000; 0.71000; 0.44000}; output={-0.07442; 0.16082; -0.50363; -0.43538; -0.72614; -0.41283}
1376066805269	updated	input={0.05000; -0.17000; 0.56000; -0.36000; 0.63000; 0.44000}; output={-0.07442; 0.16082; -0.50363; -0.43538; -0.68785; -0.34259}
1376066805315	updated	input={0.05000; -0.17000; 0.56000; -0.36000; 0.63000; 0.44000}; output={-0.07442; 0.16082; -0.50363; -0.43538; -0.68785; -0.34259}
1376066805361	updated	input={0.05000; -0.17000; 0.56000; -0.36000; 0.63000; 0.44000}; output={-0.07442; 0.16082; -0.50363; -0.43538; -0.68785; -0.34259}
1376066805414	updated	input={0.05000; -0.17000; 0.56000; -0.36000; 0.64000; 0.44000}; output={-0.07442; 0.16082; -0.50363; -0.43538; -0.69264; -0.35137}
1376066805487	updated	input={0.05000; -0.17000; 0.56000; -0.36000; 0.64000; 0.44000}; output={-0.07442; 0.16082; -0.50363; -0.43538; -0.69264; -0.35137}
1376066805540	updated	input={0.05000; -0.17000; 0.56000; -0.36000; 0.64000; 0.44000}; output={-0.07442; 0.16082; -0.50363; -0.43538; -0.69264; -0.35137}
1376066805594	updated	input={0.05000; -0.17000; 0.56000; -0.36000; 0.64000; 0.44000}; output={-0.07442; 0.16082; -0.50363; -0.43538; -0.69264; -0.35137}
1376066805638	updated	input={0.05000; -0.17000; 0.56000; -0.36000; 0.64000; 0.44000}; output={-0.07442; 0.16082; -0.50363; -0.43538; -0.69264; -0.35137}
1376066806065	updated	input={0.05000; -0.17000; 0.56000; -0.36000; 0.69000; 0.44000}; output={-0.07442; 0.16082; -0.50363; -0.43538; -0.71656; -0.39527}
1376066806114	updated	input={0.05000; -0.17000; 0.56000; -0.36000; 0.70000; 0.44000}; output={-0.07442; 0.16082; -0.50363; -0.43538; -0.72135; -0.40405}
1376066806159	updated	input={0.05000; -0.17000; 0.56000; -0.36000; 0.72000; 0.44000}; output={-0.07442; 0.16082; -0.50363; -0.43538; -0.73092; -0.42161}
1376066806220	updated	input={0.05000; -0.17000; 0.56000; -0.36000; 0.72000; 0.44000}; output={-0.07442; 0.16082; -0.50363; -0.43538; -0.73092; -0.42161}
1376066806274	updated	input={0.05000; -0.17000; 0.56000; -0.36000; 0.72000; 0.44000}; output={-0.07442; 0.16082; -0.50363; -0.43538; -0.73092; -0.42161}
1376066806453	updated	input={0.05000; -0.17000; 0.56000; -0.36000; 0.77000; 0.44000}; output={-0.07442; 0.16082; -0.50363; -0.43538; -0.75485; -0.46551}
1376066807123	updated	input={0.05000; -0.17000; 0.56000; -0.36000; 0.93000; 0.44000}; output={-0.07442; 0.16082; -0.50363; -0.43538; -0.83143; -0.60600}
1376066807181	updated	input={0.05000; -0.17000; 0.56000; -0.36000; 0.93000; 0.44000}; output={-0.07442; 0.16082; -0.50363; -0.43538; -0.83143; -0.60600}
1376066807228	updated	input={0.05000; -0.17000; 0.56000; -0.36000; 0.93000; 0.44000}; output={-0.07442; 0.16082; -0.50363; -0.43538; -0.83143; -0.60600}
1376066807356	updated	input={0.05000; -0.17000; 0.56000; -0.36000; 0.94000; 0.44000}; output={-0.07442; 0.16082; -0.50363; -0.43538; -0.83621; -0.61478}
1376066807422	updated	input={0.05000; -0.17000; 0.56000; -0.36000; 0.94000; 0.44000}; output={-0.07442; 0.16082; -0.50363; -0.43538; -0.83621; -0.61478}
1376066807559	updated	input={0.05000; -0.17000; 0.56000; -0.36000; 0.94000; 0.44000}; output={-0.07442; 0.16082; -0.50363; -0.43538; -0.83621; -0.61478}
1376066807606	updated	input={0.05000; -0.17000; 0.56000; -0.36000; 0.94000; 0.44000}; output={-0.07442; 0.16082; -0.50363; -0.43538; -0.83621; -0.61478}
1376066807653	updated	input={0.05000; -0.17000; 0.56000; -0.36000; 0.94000; 0.44000}; output={-0.07442; 0.16082; -0.50363; -0.43538; -0.83621; -0.61478}
1376066807755	updated	input={0.05000; -0.17000; 0.56000; -0.47000; 0.94000; 0.44000}; output={-0.07442; 0.16082; -0.48811; -0.54428; -0.83621; -0.61478}
1376066807879	updated	input={0.05000; -0.17000; 0.56000; -0.47000; 0.94000; 0.44000}; output={-0.07442; 0.16082; -0.48811; -0.54428; -0.83621; -0.61478}
1376066807931	updated	input={0.05000; -0.17000; 0.56000; -0.47000; 0.94000; 0.44000}; output={-0.07442; 0.16082; -0.48811; -0.54428; -0.83621; -0.61478}
1376066808047	updated	input={0.05000; -0.17000; 0.56000; -0.47000; 0.94000; 0.44000}; output={-0.07442; 0.16082; -0.48811; -0.54428; -0.83621; -0.61478}
1376066808104	updated	input={0.05000; -0.17000; 0.56000; -0.47000; 0.94000; 0.44000}; output={-0.07442; 0.16082; -0.48811; -0.54428; -0.83621; -0.61478}
1376066808168	updated	input={0.05000; -0.17000; 0.56000; -0.47000; 0.94000; 0.44000}; output={-0.07442; 0.16082; -0.48811; -0.54428; -0.83621; -0.61478}
1376066808309	updated	input={0.05000; -0.17000; 0.56000; -0.47000; 0.93000; 0.44000}; output={-0.07442; 0.16082; -0.48811; -0.54428; -0.83143; -0.60600}
1376066808360	updated	input={0.05000; -0.17000; 0.56000; -0.47000; 0.93000; 0.44000}; output={-0.07442; 0.16082; -0.48811; -0.54428; -0.83143; -0.60600}
1376066808407	updated	input={0.05000; -0.17000; 0.56000; -0.47000; 0.93000; 0.44000}; output={-0.07442; 0.16082; -0.48811; -0.54428; -0.83143; -0.60600}
1376066808523	updated	input={0.05000; -0.17000; 0.56000; -0.47000; 0.93000; 0.44000}; output={-0.07442; 0.16082; -0.48811; -0.54428; -0.83143; -0.60600}
1376066808571	updated	input={0.05000; -0.17000; 0.56000; -0.47000; 0.93000; 0.44000}; output={-0.07442; 0.16082; -0.48811; -0.54428; -0.83143; -0.60600}
1376066808629	updated	input={0.05000; -0.17000; 0.56000; -0.47000; 0.93000; 0.44000}; output={-0.07442; 0.16082; -0.48811; -0.54428; -0.83143; -0.60600}
1376066808740	updated	input={0.05000; -0.17000; 0.56000; -0.47000; 0.93000; 0.44000}; output={-0.07442; 0.16082; -0.48811; -0.54428; -0.83143; -0.60600}
1376066808788	updated	input={0.05000; -0.17000; 0.56000; -0.47000; 0.93000; 0.44000}; output={-0.07442; 0.16082; -0.48811; -0.54428; -0.83143; -0.60600}
1376066808858	updated	input={0.05000; -0.17000; 0.56000; -0.47000; 0.93000; 0.44000}; output={-0.07442; 0.16082; -0.48811; -0.54428; -0.83143; -0.60600}
1376066808944	updated	input={0.05000; -0.17000; 0.56000; -0.47000; 0.93000; 0.44000}; output={-0.07442; 0.16082; -0.48811; -0.54428; -0.83143; -0.60600}
1376066808995	updated	input={0.05000; -0.17000; 0.56000; -0.47000; 0.93000; 0.44000}; output={-0.07442; 0.16082; -0.48811; -0.54428; -0.83143; -0.60600}
1376066809361	updated	input={0.05000; -0.17000; 0.56000; -0.47000; 0.93000; 0.44000}; output={-0.07442; 0.16082; -0.48811; -0.54428; -0.83143; -0.60600}
1376066809412	updated	input={0.05000; -0.17000; 0.56000; -0.47000; 0.93000; 0.44000}; output={-0.07442; 0.16082; -0.48811; -0.54428; -0.83143; -0.60600}
1376066809459	updated	input={0.05000; 0.32000; 0.56000; -0.47000; 0.93000; 0.44000}; output={0.24848; -0.20775; -0.48811; -0.54428; -0.83143; -0.60600}
1376066809892	updated	input={0.05000; 0.32000; 0.65000; -0.47000; 0.93000; 0.44000}; output={0.24848; -0.20775; -0.57721; -0.55698; -0.83143; -0.60600}
1376066811099	updated	input={0.05000; 0.32000; 0.72000; -0.47000; 0.93000; 0.44000}; output={0.24848; -0.20775; -0.64651; -0.56685; -0.83143; -0.60600}
1376066812602	updated	input={0.05000; 0.32000; 0.72000; -0.47000; 0.92000; 0.44000}; output={0.24848; -0.20775; -0.64651; -0.56685; -0.82664; -0.59722}
1376066813682	updated	input={0.05000; 0.59000; 0.72000; -0.47000; 0.92000; 0.44000}; output={0.42640; -0.41083; -0.64651; -0.56685; -0.82664; -0.59722}
1376066814327	updated	input={0.05000; 0.59000; 0.72000; -0.47000; 0.91000; 0.44000}; output={0.42640; -0.41083; -0.64651; -0.56685; -0.82185; -0.58844}
1376066814694	updated	input={0.05000; 0.59000; 0.72000; -0.59000; 0.91000; 0.44000}; output={0.42640; -0.41083; -0.62959; -0.68565; -0.82185; -0.58844}
1376066815608	updated	input={0.05000; 0.59000; 0.72000; -0.59000; 0.90000; 0.44000}; output={0.42640; -0.41083; -0.62959; -0.68565; -0.81707; -0.57966}
1376066817726	updated	input={-0.11000; 0.59000; 0.72000; -0.59000; 0.90000; 0.44000}; output={0.30605; -0.51627; -0.62959; -0.68565; -0.81707; -0.57966}
1376066818264	updated	input={-0.11000; 0.59000; 0.72000; -0.59000; 0.89000; 0.44000}; output={0.30605; -0.51627; -0.62959; -0.68565; -0.81228; -0.57088}
1376066818912	updated	input={-0.11000; 0.59000; 0.72000; -0.59000; 0.90000; 0.44000}; output={0.30605; -0.51627; -0.62959; -0.68565; -0.81707; -0.57966}
1376066819253	updated	input={-0.33000; 0.59000; 0.72000; -0.59000; 0.90000; 0.44000}; output={0.14058; -0.66124; -0.62959; -0.68565; -0.81707; -0.57966}
1376066819957	updated	input={-0.33000; 0.59000; 0.72000; -0.69000; 0.90000; 0.44000}; output={0.14058; -0.66124; -0.61548; -0.78465; -0.81707; -0.57966}
1376066821042	updated	input={-0.54000; 0.59000; 0.72000; -0.69000; 0.90000; 0.44000}; output={-0.01738; -0.79962; -0.61548; -0.78465; -0.81707; -0.57966}
1376066821423	updated	input={-0.54000; 0.59000; 0.72000; -0.63000; 0.90000; 0.44000}; output={-0.01738; -0.79962; -0.62394; -0.72525; -0.81707; -0.57966}
1376066822109	updated	input={-0.77000; 0.59000; 0.72000; -0.63000; 0.90000; 0.44000}; output={-0.19038; -0.95119; -0.62394; -0.72525; -0.81707; -0.57966}
1376066824527	updated	input={-0.82000; 0.59000; 0.72000; -0.63000; 0.90000; 0.44000}; output={-0.22799; -0.98414; -0.62394; -0.72525; -0.81707; -0.57966}
1376066826281	updated	input={-0.72000; 0.59000; 0.72000; -0.63000; 0.90000; 0.44000}; output={-0.15277; -0.91824; -0.62394; -0.72525; -0.81707; -0.57966}
1376066826896	updated	input={-0.72000; 0.59000; 0.79000; -0.63000; 0.90000; 0.44000}; output={-0.15277; -0.91824; -0.69324; -0.73512; -0.81707; -0.57966}
1376066829509	updated	input={-0.72000; 0.54000; 0.79000; -0.63000; 0.90000; 0.44000}; output={-0.18572; -0.88063; -0.69324; -0.73512; -0.81707; -0.57966}
1376066831573	updated	input={-0.72000; 0.62000; 0.79000; -0.63000; 0.90000; 0.44000}; output={-0.13300; -0.94080; -0.69324; -0.73512; -0.81707; -0.57966}
1376066831645	solved	Training #3 (Individual)
1376066837546	initialized	name="Training #4 (Team)"; target={-0.63051; -0.27862; -0.72445}
1376066840086	updated	input={0.00000; 0.00000; -0.01000}; output={0.00000; 0.00000; 0.01000}
1376066861096	updated	input={0.00000; 0.00000; -0.02000}; output={0.00000; 0.00000; 0.02000}
1376066863723	updated	input={0.00000; 0.42000; -0.02000}; output={0.00000; -0.42000; 0.02000}
1376066864018	updated	input={0.20000; 0.42000; -0.02000}; output={0.20000; -0.42000; 0.02000}
1376066864506	updated	input={0.20000; 0.42000; -0.03000}; output={0.20000; -0.42000; 0.03000}
1376066864806	updated	input={0.20000; 0.42000; -0.04000}; output={0.20000; -0.42000; 0.04000}
1376066865005	updated	input={0.20000; 0.42000; -0.05000}; output={0.20000; -0.42000; 0.05000}
1376066865259	updated	input={0.20000; 0.42000; -0.06000}; output={0.20000; -0.42000; 0.06000}
1376066865746	updated	input={0.20000; 0.42000; -0.05000}; output={0.20000; -0.42000; 0.05000}
1376066865885	updated	input={0.20000; -0.24000; -0.05000}; output={0.20000; 0.24000; 0.05000}
1376066866007	updated	input={0.20000; -0.24000; -0.04000}; output={0.20000; 0.24000; 0.04000}
1376066866241	updated	input={0.00000; -0.24000; -0.04000}; output={0.00000; 0.24000; 0.04000}
1376066866575	updated	input={0.00000; -0.24000; -0.05000}; output={0.00000; 0.24000; 0.05000}
1376066866948	updated	input={0.00000; -0.24000; -0.06000}; output={0.00000; 0.24000; 0.06000}
1376066867155	updated	input={-0.20000; -0.24000; -0.06000}; output={-0.20000; 0.24000; 0.06000}
1376066867462	updated	input={-0.20000; -0.24000; -0.07000}; output={-0.20000; 0.24000; 0.07000}
1376066867795	updated	input={-0.20000; -0.47000; -0.07000}; output={-0.20000; 0.47000; 0.07000}
1376066867917	updated	input={-0.20000; -0.47000; -0.08000}; output={-0.20000; 0.47000; 0.08000}
1376066868396	updated	input={-0.40000; -0.47000; -0.08000}; output={-0.40000; 0.47000; 0.08000}
1376066868814	updated	input={-0.40000; -0.47000; -0.09000}; output={-0.40000; 0.47000; 0.09000}
1376066869099	updated	input={-0.40000; -0.47000; -0.10000}; output={-0.40000; 0.47000; 0.10000}
1376066870033	updated	input={-0.40000; -0.47000; -0.11000}; output={-0.40000; 0.47000; 0.11000}
1376066870688	updated	input={-0.40000; -0.48000; -0.11000}; output={-0.40000; 0.48000; 0.11000}
1376066871982	updated	input={-0.40000; -0.49000; -0.11000}; output={-0.40000; 0.49000; 0.11000}
1376066872145	updated	input={-0.40000; -0.50000; -0.11000}; output={-0.40000; 0.50000; 0.11000}
1376066873768	updated	input={-0.20000; -0.50000; -0.11000}; output={-0.20000; 0.50000; 0.11000}
1376066874316	updated	input={-0.20000; -0.50000; -0.35000}; output={-0.20000; 0.50000; 0.35000}
1376066877049	updated	input={-0.20000; -0.50000; -0.40000}; output={-0.20000; 0.50000; 0.40000}
1376066878501	updated	input={-0.20000; -0.50000; -0.48000}; output={-0.20000; 0.50000; 0.48000}
1376066879258	updated	input={-0.20000; -0.50000; -0.49000}; output={-0.20000; 0.50000; 0.49000}
1376066879845	updated	input={-0.20000; -0.50000; -0.50000}; output={-0.20000; 0.50000; 0.50000}
1376066880126	updated	input={-0.20000; -0.50000; -0.51000}; output={-0.20000; 0.50000; 0.51000}
1376066880336	updated	input={-0.20000; -0.50000; -0.52000}; output={-0.20000; 0.50000; 0.52000}
1376066880498	updated	input={-0.20000; -0.49000; -0.52000}; output={-0.20000; 0.49000; 0.52000}
1376066880693	updated	input={-0.20000; -0.49000; -0.53000}; output={-0.20000; 0.49000; 0.53000}
1376066880864	updated	input={-0.20000; -0.49000; -0.54000}; output={-0.20000; 0.49000; 0.54000}
1376066881072	updated	input={-0.20000; -0.49000; -0.55000}; output={-0.20000; 0.49000; 0.55000}
1376066881602	updated	input={-0.20000; -0.49000; -0.56000}; output={-0.20000; 0.49000; 0.56000}
1376066881802	updated	input={-0.20000; -0.49000; -0.56000}; output={-0.20000; 0.49000; 0.56000}
1376066881943	updated	input={-0.20000; -0.49000; -0.66000}; output={-0.20000; 0.49000; 0.66000}
1376066881984	updated	input={-0.20000; -0.49000; -0.67000}; output={-0.20000; 0.49000; 0.67000}
1376066882048	updated	input={-0.20000; -0.49000; -0.69000}; output={-0.20000; 0.49000; 0.69000}
1376066882104	updated	input={-0.20000; -0.49000; -0.71000}; output={-0.20000; 0.49000; 0.71000}
1376066882235	updated	input={-0.20000; -0.49000; -0.75000}; output={-0.20000; 0.49000; 0.75000}
1376066882288	updated	input={-0.20000; -0.49000; -0.75000}; output={-0.20000; 0.49000; 0.75000}
1376066882328	updated	input={-0.20000; -0.49000; -0.75000}; output={-0.20000; 0.49000; 0.75000}
1376066882369	updated	input={-0.20000; -0.49000; -0.75000}; output={-0.20000; 0.49000; 0.75000}
1376066882409	updated	input={-0.20000; -0.49000; -0.75000}; output={-0.20000; 0.49000; 0.75000}
1376066882632	updated	input={-0.20000; -0.49000; -0.75000}; output={-0.20000; 0.49000; 0.75000}
1376066882673	updated	input={-0.20000; -0.49000; -0.75000}; output={-0.20000; 0.49000; 0.75000}
1376066882758	updated	input={-0.20000; -0.49000; -0.75000}; output={-0.20000; 0.49000; 0.75000}
1376066882830	updated	input={-0.20000; -0.49000; -0.75000}; output={-0.20000; 0.49000; 0.75000}
1376066882888	updated	input={-0.20000; -0.49000; -0.75000}; output={-0.20000; 0.49000; 0.75000}
1376066882946	updated	input={-0.20000; -0.49000; -0.75000}; output={-0.20000; 0.49000; 0.75000}
1376066883022	updated	input={-0.20000; -0.49000; -0.75000}; output={-0.20000; 0.49000; 0.75000}
1376066883064	updated	input={-0.20000; -0.49000; -0.75000}; output={-0.20000; 0.49000; 0.75000}
1376066883121	updated	input={-0.20000; -0.49000; -0.75000}; output={-0.20000; 0.49000; 0.75000}
1376066883209	updated	input={-0.20000; -0.60000; -0.75000}; output={-0.20000; 0.60000; 0.75000}
1376066883398	updated	input={-0.20000; -0.60000; -0.76000}; output={-0.20000; 0.60000; 0.76000}
1376066883755	updated	input={-0.20000; -0.60000; -0.77000}; output={-0.20000; 0.60000; 0.77000}
1376066883880	updated	input={-0.20000; -0.60000; -0.80000}; output={-0.20000; 0.60000; 0.80000}
1376066883943	updated	input={-0.20000; -0.60000; -0.82000}; output={-0.20000; 0.60000; 0.82000}
1376066884008	updated	input={-0.20000; -0.60000; -0.84000}; output={-0.20000; 0.60000; 0.84000}
1376066884196	updated	input={-0.20000; -0.60000; -0.90000}; output={-0.20000; 0.60000; 0.90000}
1376066884243	updated	input={-0.20000; -0.60000; -0.91000}; output={-0.20000; 0.60000; 0.91000}
1376066884306	updated	input={-0.20000; -0.60000; -0.93000}; output={-0.20000; 0.60000; 0.93000}
1376066884374	updated	input={-0.20000; -0.60000; -0.96000}; output={-0.20000; 0.60000; 0.96000}
1376066884422	updated	input={-0.20000; -0.60000; -0.97000}; output={-0.20000; 0.60000; 0.97000}
1376066884479	updated	input={-0.20000; -0.60000; -0.99000}; output={-0.20000; 0.60000; 0.99000}
1376066884600	updated	input={-0.20000; -0.60000; -1.00000}; output={-0.20000; 0.60000; 1.00000}
1376066884663	updated	input={-0.20000; -0.60000; -1.00000}; output={-0.20000; 0.60000; 1.00000}
1376066884720	updated	input={-0.20000; -0.60000; -1.00000}; output={-0.20000; 0.60000; 1.00000}
1376066884804	updated	input={-0.20000; -0.60000; -1.00000}; output={-0.20000; 0.60000; 1.00000}
1376066885001	updated	input={-0.20000; -0.60000; -1.00000}; output={-0.20000; 0.60000; 1.00000}
1376066885114	updated	input={-0.20000; -0.60000; -1.00000}; output={-0.20000; 0.60000; 1.00000}
1376066885162	updated	input={-0.20000; -0.60000; -1.00000}; output={-0.20000; 0.60000; 1.00000}
1376066885198	updated	input={-0.20000; -0.60000; -1.00000}; output={-0.20000; 0.60000; 1.00000}
1376066885241	updated	input={-0.20000; -0.60000; -1.00000}; output={-0.20000; 0.60000; 1.00000}
1376066885327	updated	input={-0.20000; -0.60000; -0.99000}; output={-0.20000; 0.60000; 0.99000}
1376066885408	updated	input={-0.20000; -0.60000; -0.99000}; output={-0.20000; 0.60000; 0.99000}
1376066885477	updated	input={-0.20000; -0.60000; -0.99000}; output={-0.20000; 0.60000; 0.99000}
1376066885539	updated	input={-0.20000; -0.60000; -0.99000}; output={-0.20000; 0.60000; 0.99000}
1376066885589	updated	input={-0.20000; -0.60000; -0.99000}; output={-0.20000; 0.60000; 0.99000}
1376066885797	updated	input={-0.20000; -0.60000; -0.97000}; output={-0.20000; 0.60000; 0.97000}
1376066885853	updated	input={-0.20000; -0.60000; -0.95000}; output={-0.20000; 0.60000; 0.95000}
1376066885974	updated	input={-0.20000; -0.60000; -0.95000}; output={-0.20000; 0.60000; 0.95000}
1376066886177	updated	input={-0.20000; -0.60000; -0.85000}; output={-0.20000; 0.60000; 0.85000}
1376066886233	updated	input={-0.20000; -0.60000; -0.84000}; output={-0.20000; 0.60000; 0.84000}
1376066886285	updated	input={-0.20000; -0.60000; -0.82000}; output={-0.20000; 0.60000; 0.82000}
1376066886336	updated	input={-0.20000; -0.60000; -0.80000}; output={-0.20000; 0.60000; 0.80000}
1376066886426	updated	input={-0.20000; -0.60000; -0.77000}; output={-0.20000; 0.60000; 0.77000}
1376066886472	updated	input={-0.20000; -0.60000; -0.76000}; output={-0.20000; 0.60000; 0.76000}
1376066886543	updated	input={-0.20000; -0.60000; -0.74000}; output={-0.20000; 0.60000; 0.74000}
1376066886665	updated	input={-0.20000; -0.60000; -0.70000}; output={-0.20000; 0.60000; 0.70000}
1376066886709	updated	input={-0.20000; -0.60000; -0.69000}; output={-0.20000; 0.60000; 0.69000}
1376066886779	updated	input={-0.20000; -0.60000; -0.67000}; output={-0.20000; 0.60000; 0.67000}
1376066886825	updated	input={-0.20000; -0.60000; -0.65000}; output={-0.20000; 0.60000; 0.65000}
1376066886926	updated	input={-0.20000; -0.60000; -0.62000}; output={-0.20000; 0.60000; 0.62000}
1376066887132	updated	input={-0.20000; -0.60000; -0.56000}; output={-0.20000; 0.60000; 0.56000}
1376066887191	updated	input={-0.20000; -0.60000; -0.54000}; output={-0.20000; 0.60000; 0.54000}
1376066887235	updated	input={-0.20000; -0.60000; -0.54000}; output={-0.20000; 0.60000; 0.54000}
1376066887284	updated	input={-0.20000; -0.60000; -0.51000}; output={-0.20000; 0.60000; 0.51000}
1376066887343	updated	input={-0.20000; -0.60000; -0.51000}; output={-0.20000; 0.60000; 0.51000}
1376066887438	updated	input={-0.20000; -0.60000; -0.46000}; output={-0.20000; 0.60000; 0.46000}
1376066887502	updated	input={-0.20000; -0.60000; -0.44000}; output={-0.20000; 0.60000; 0.44000}
1376066887565	updated	input={-0.20000; -0.60000; -0.42000}; output={-0.20000; 0.60000; 0.42000}
1376066887608	updated	input={-0.20000; -0.60000; -0.41000}; output={-0.20000; 0.60000; 0.41000}
1376066887728	updated	input={-0.20000; -0.60000; -0.37000}; output={-0.20000; 0.60000; 0.37000}
1376066887784	updated	input={-0.20000; -0.60000; -0.36000}; output={-0.20000; 0.60000; 0.36000}
1376066887847	updated	input={-0.20000; -0.60000; -0.36000}; output={-0.20000; 0.60000; 0.36000}
1376066887968	updated	input={-0.20000; -0.60000; -0.36000}; output={-0.20000; 0.60000; 0.36000}
1376066888044	updated	input={-0.20000; -0.60000; -0.36000}; output={-0.20000; 0.60000; 0.36000}
1376066888115	updated	input={-0.20000; -0.60000; -0.36000}; output={-0.20000; 0.60000; 0.36000}
1376066888196	updated	input={-0.20000; -0.60000; -0.36000}; output={-0.20000; 0.60000; 0.36000}
1376066888258	updated	input={-0.20000; -0.60000; -0.36000}; output={-0.20000; 0.60000; 0.36000}
1376066888301	updated	input={-0.20000; -0.60000; -0.36000}; output={-0.20000; 0.60000; 0.36000}
1376066888399	updated	input={-0.20000; -0.60000; -0.36000}; output={-0.20000; 0.60000; 0.36000}
1376066888466	updated	input={-0.20000; -0.60000; -0.36000}; output={-0.20000; 0.60000; 0.36000}
1376066888520	updated	input={-0.20000; -0.60000; -0.36000}; output={-0.20000; 0.60000; 0.36000}
1376066888597	updated	input={-0.20000; -0.60000; -0.36000}; output={-0.20000; 0.60000; 0.36000}
1376066888666	updated	input={-0.20000; -0.60000; -0.36000}; output={-0.20000; 0.60000; 0.36000}
1376066888716	updated	input={-0.20000; -0.60000; -0.36000}; output={-0.20000; 0.60000; 0.36000}
1376066888759	updated	input={-0.20000; -0.60000; -0.36000}; output={-0.20000; 0.60000; 0.36000}
1376066888875	updated	input={-0.20000; -0.60000; -0.36000}; output={-0.20000; 0.60000; 0.36000}
1376066888942	updated	input={-0.20000; -0.60000; -0.36000}; output={-0.20000; 0.60000; 0.36000}
1376066888992	updated	input={-0.20000; -0.60000; -0.36000}; output={-0.20000; 0.60000; 0.36000}
1376066889077	updated	input={-0.20000; -0.60000; -0.36000}; output={-0.20000; 0.60000; 0.36000}
1376066889294	updated	input={-0.20000; -0.60000; -0.36000}; output={-0.20000; 0.60000; 0.36000}
1376066889347	updated	input={-0.20000; -0.60000; -0.36000}; output={-0.20000; 0.60000; 0.36000}
1376066889396	updated	input={-0.20000; -0.60000; -0.36000}; output={-0.20000; 0.60000; 0.36000}
1376066889439	updated	input={-0.20000; -0.60000; -0.36000}; output={-0.20000; 0.60000; 0.36000}
1376066889487	updated	input={-0.20000; -0.60000; -0.36000}; output={-0.20000; 0.60000; 0.36000}
1376066889532	updated	input={-0.20000; -0.60000; -0.36000}; output={-0.20000; 0.60000; 0.36000}
1376066889616	updated	input={-0.20000; -0.60000; -0.36000}; output={-0.20000; 0.60000; 0.36000}
1376066889690	updated	input={-0.20000; -0.60000; -0.36000}; output={-0.20000; 0.60000; 0.36000}
1376066889729	updated	input={-0.20000; -0.60000; -0.36000}; output={-0.20000; 0.60000; 0.36000}
1376066889785	updated	input={-0.20000; -0.60000; -0.36000}; output={-0.20000; 0.60000; 0.36000}
1376066889875	updated	input={-0.20000; -0.60000; -0.36000}; output={-0.20000; 0.60000; 0.36000}
1376066889937	updated	input={-0.20000; -0.60000; -0.36000}; output={-0.20000; 0.60000; 0.36000}
1376066890018	updated	input={-0.20000; -0.60000; -0.36000}; output={-0.20000; 0.60000; 0.36000}
1376066890073	updated	input={-0.20000; -0.60000; -0.36000}; output={-0.20000; 0.60000; 0.36000}
1376066890116	updated	input={-0.20000; -0.60000; -0.36000}; output={-0.20000; 0.60000; 0.36000}
1376066890187	updated	input={-0.20000; -0.60000; -0.36000}; output={-0.20000; 0.60000; 0.36000}
1376066890241	updated	input={-0.20000; -0.60000; -0.36000}; output={-0.20000; 0.60000; 0.36000}
1376066890307	updated	input={-0.20000; -0.60000; -0.36000}; output={-0.20000; 0.60000; 0.36000}
1376066890379	updated	input={-0.20000; -0.60000; -0.36000}; output={-0.20000; 0.60000; 0.36000}
1376066890451	updated	input={-0.20000; -0.60000; -0.36000}; output={-0.20000; 0.60000; 0.36000}
1376066890683	updated	input={-0.40000; -0.60000; -0.36000}; output={-0.40000; 0.60000; 0.36000}
1376066891832	updated	input={-0.60000; -0.60000; -0.36000}; output={-0.60000; 0.60000; 0.36000}
1376066893246	updated	input={-0.80000; -0.60000; -0.36000}; output={-0.80000; 0.60000; 0.36000}
1376066894102	updated	input={-1.00000; -0.60000; -0.36000}; output={-1.00000; 0.60000; 0.36000}
1376066894706	updated	input={-0.80000; -0.60000; -0.36000}; output={-0.80000; 0.60000; 0.36000}
1376066895052	updated	input={-0.60000; -0.60000; -0.36000}; output={-0.60000; 0.60000; 0.36000}
1376066896395	updated	input={-0.40000; -0.60000; -0.36000}; output={-0.40000; 0.60000; 0.36000}
1376066896693	updated	input={-0.20000; -0.60000; -0.36000}; output={-0.20000; 0.60000; 0.36000}
1376066897402	updated	input={0.00000; -0.60000; -0.36000}; output={0.00000; 0.60000; 0.36000}
1376066898523	updated	input={0.20000; -0.60000; -0.36000}; output={0.20000; 0.60000; 0.36000}
1376066899159	updated	input={0.40000; -0.60000; -0.36000}; output={0.40000; 0.60000; 0.36000}
1376066902366	updated	input={0.20000; -0.60000; -0.36000}; output={0.20000; 0.60000; 0.36000}
1376066914260	updated	input={0.40000; -0.60000; -0.36000}; output={0.40000; 0.60000; 0.36000}
1376066914623	updated	input={0.60000; -0.60000; -0.36000}; output={0.60000; 0.60000; 0.36000}
1376066926873	updated	input={0.60000; -0.60000; 0.14000}; output={0.60000; 0.60000; -0.14000}
1376066928694	updated	input={0.60000; -0.60000; 0.46000}; output={0.60000; 0.60000; -0.46000}
1376066941056	updated	input={0.60000; -0.39000; 0.46000}; output={0.60000; 0.39000; -0.46000}
1376066943983	updated	input={0.60000; -0.14000; 0.46000}; output={0.60000; 0.14000; -0.46000}
1376066947996	updated	input={0.60000; -0.59000; 0.46000}; output={0.60000; 0.59000; -0.46000}
1376066950482	updated	input={0.60000; -0.65000; 0.46000}; output={0.60000; 0.65000; -0.46000}
1376066952092	updated	input={0.60000; -0.55000; 0.46000}; output={0.60000; 0.55000; -0.46000}
1376066953751	updated	input={0.60000; -0.48000; 0.46000}; output={0.60000; 0.48000; -0.46000}
1376066955556	updated	input={0.60000; -0.41000; 0.46000}; output={0.60000; 0.41000; -0.46000}
1376066957391	updated	input={0.60000; -0.69000; 0.46000}; output={0.60000; 0.69000; -0.46000}
1376066960595	updated	input={0.60000; -0.65000; 0.46000}; output={0.60000; 0.65000; -0.46000}
1376066964542	updated	input={0.60000; -0.64000; 0.46000}; output={0.60000; 0.64000; -0.46000}
1376066966818	updated	input={0.60000; -0.61000; 0.46000}; output={0.60000; 0.61000; -0.46000}
1376066970915	updated	input={0.60000; -0.56000; 0.46000}; output={0.60000; 0.56000; -0.46000}
1376066973451	updated	input={0.60000; -0.54000; 0.46000}; output={0.60000; 0.54000; -0.46000}
1376066975611	updated	input={0.60000; -0.50000; 0.46000}; output={0.60000; 0.50000; -0.46000}
1376066977075	updated	input={0.60000; -0.44000; 0.46000}; output={0.60000; 0.44000; -0.46000}
1376066978227	updated	input={0.60000; -0.27000; 0.46000}; output={0.60000; 0.27000; -0.46000}
1376066979805	updated	input={0.60000; -0.04000; 0.46000}; output={0.60000; 0.04000; -0.46000}
1376066981348	updated	input={0.60000; 0.28000; 0.46000}; output={0.60000; -0.28000; -0.46000}
1376067000417	updated	input={0.60000; 0.28000; 0.47000}; output={0.60000; -0.28000; -0.47000}
1376067000677	updated	input={0.60000; 0.28000; 0.48000}; output={0.60000; -0.28000; -0.48000}
1376067001147	updated	input={0.60000; 0.28000; 0.49000}; output={0.60000; -0.28000; -0.49000}
1376067001342	updated	input={0.60000; 0.28000; 0.54000}; output={0.60000; -0.28000; -0.54000}
1376067001386	updated	input={0.60000; 0.28000; 0.56000}; output={0.60000; -0.28000; -0.56000}
1376067001473	updated	input={0.60000; 0.28000; 0.59000}; output={0.60000; -0.28000; -0.59000}
1376067001539	updated	input={0.60000; 0.28000; 0.61000}; output={0.60000; -0.28000; -0.61000}
1376067001642	updated	input={0.60000; 0.28000; 0.64000}; output={0.60000; -0.28000; -0.64000}
1376067001867	updated	input={0.60000; 0.28000; 0.70000}; output={0.60000; -0.28000; -0.70000}
1376067001921	updated	input={0.60000; 0.28000; 0.72000}; output={0.60000; -0.28000; -0.72000}
1376067001978	updated	input={0.60000; 0.28000; 0.74000}; output={0.60000; -0.28000; -0.74000}
1376067002054	updated	input={0.60000; 0.28000; 0.76000}; output={0.60000; -0.28000; -0.76000}
1376067002106	updated	input={0.60000; 0.28000; 0.78000}; output={0.60000; -0.28000; -0.78000}
1376067002166	updated	input={0.60000; 0.28000; 0.78000}; output={0.60000; -0.28000; -0.78000}
1376067002285	updated	input={0.60000; 0.28000; 0.83000}; output={0.60000; -0.28000; -0.83000}
1376067002330	updated	input={0.60000; 0.28000; 0.85000}; output={0.60000; -0.28000; -0.85000}
1376067002371	updated	input={0.60000; 0.28000; 0.86000}; output={0.60000; -0.28000; -0.86000}
1376067002435	updated	input={0.60000; 0.28000; 0.86000}; output={0.60000; -0.28000; -0.86000}
1376067002487	updated	input={0.60000; 0.28000; 0.86000}; output={0.60000; -0.28000; -0.86000}
1376067002560	updated	input={0.60000; 0.28000; 0.86000}; output={0.60000; -0.28000; -0.86000}
1376067002623	updated	input={0.60000; 0.28000; 0.86000}; output={0.60000; -0.28000; -0.86000}
1376067002668	updated	input={0.60000; 0.28000; 0.86000}; output={0.60000; -0.28000; -0.86000}
1376067002712	updated	input={0.60000; 0.28000; 0.86000}; output={0.60000; -0.28000; -0.86000}
1376067002765	updated	input={0.60000; 0.28000; 0.86000}; output={0.60000; -0.28000; -0.86000}
1376067003025	updated	input={0.60000; 0.28000; 0.86000}; output={0.60000; -0.28000; -0.86000}
1376067003098	updated	input={0.60000; 0.28000; 0.86000}; output={0.60000; -0.28000; -0.86000}
1376067003140	updated	input={0.60000; 0.28000; 0.86000}; output={0.60000; -0.28000; -0.86000}
1376067003181	updated	input={0.60000; 0.28000; 0.86000}; output={0.60000; -0.28000; -0.86000}
1376067003228	updated	input={0.60000; 0.28000; 0.86000}; output={0.60000; -0.28000; -0.86000}
1376067003279	updated	input={0.60000; 0.28000; 0.86000}; output={0.60000; -0.28000; -0.86000}
1376067003335	updated	input={0.60000; 0.28000; 0.86000}; output={0.60000; -0.28000; -0.86000}
1376067003398	updated	input={0.60000; 0.28000; 0.86000}; output={0.60000; -0.28000; -0.86000}
1376067003445	updated	input={0.60000; 0.28000; 0.86000}; output={0.60000; -0.28000; -0.86000}
1376067003499	updated	input={0.60000; 0.28000; 0.86000}; output={0.60000; -0.28000; -0.86000}
1376067003542	updated	input={0.60000; 0.28000; 0.86000}; output={0.60000; -0.28000; -0.86000}
1376067003666	updated	input={0.60000; 0.28000; 0.86000}; output={0.60000; -0.28000; -0.86000}
1376067003709	updated	input={0.60000; 0.28000; 0.86000}; output={0.60000; -0.28000; -0.86000}
1376067003768	updated	input={0.60000; 0.28000; 0.85000}; output={0.60000; -0.28000; -0.85000}
1376067003848	updated	input={0.60000; 0.28000; 0.85000}; output={0.60000; -0.28000; -0.85000}
1376067003908	updated	input={0.60000; 0.28000; 0.85000}; output={0.60000; -0.28000; -0.85000}
1376067004184	updated	input={0.60000; 0.28000; 0.84000}; output={0.60000; -0.28000; -0.84000}
1376067004227	updated	input={0.60000; 0.28000; 0.84000}; output={0.60000; -0.28000; -0.84000}
1376067004452	updated	input={0.60000; 0.28000; 0.83000}; output={0.60000; -0.28000; -0.83000}
1376067004678	updated	input={0.60000; 0.28000; 0.82000}; output={0.60000; -0.28000; -0.82000}
1376067004941	updated	input={0.60000; 0.28000; 0.81000}; output={0.60000; -0.28000; -0.81000}
1376067005233	updated	input={0.60000; 0.28000; 0.79000}; output={0.60000; -0.28000; -0.79000}
1376067005281	updated	input={0.60000; 0.28000; 0.79000}; output={0.60000; -0.28000; -0.79000}
1376067005540	updated	input={0.60000; 0.28000; 0.78000}; output={0.60000; -0.28000; -0.78000}
1376067005764	updated	input={0.60000; 0.28000; 0.77000}; output={0.60000; -0.28000; -0.77000}
1376067006009	updated	input={0.60000; 0.28000; 0.76000}; output={0.60000; -0.28000; -0.76000}
1376067006215	updated	input={0.60000; 0.28000; 0.75000}; output={0.60000; -0.28000; -0.75000}
1376067006508	updated	input={0.60000; 0.28000; 0.73000}; output={0.60000; -0.28000; -0.73000}
1376067006568	updated	input={0.60000; 0.28000; 0.73000}; output={0.60000; -0.28000; -0.73000}
1376067012506	updated	input={0.80000; 0.28000; 0.73000}; output={0.80000; -0.28000; -0.73000}
1376067014070	updated	input={0.60000; 0.28000; 0.73000}; output={0.60000; -0.28000; -0.73000}
1376067014602	updated	input={0.40000; 0.28000; 0.73000}; output={0.40000; -0.28000; -0.73000}
1376067015353	updated	input={0.20000; 0.28000; 0.73000}; output={0.20000; -0.28000; -0.73000}
1376067016105	updated	input={0.00000; 0.28000; 0.73000}; output={0.00000; -0.28000; -0.73000}
1376067016798	updated	input={-0.20000; 0.28000; 0.73000}; output={-0.20000; -0.28000; -0.73000}
1376067017829	updated	input={-0.40000; 0.28000; 0.73000}; output={-0.40000; -0.28000; -0.73000}
1376067019591	updated	input={-0.60000; 0.28000; 0.73000}; output={-0.60000; -0.28000; -0.73000}
1376067019655	solved	Training #4 (Team)
1376067024916	initialized	name="Training #5 (Team)"; target={-0.47357; -0.84804; -0.23782}
1376067038587	updated	input={0.20000; 0.00000; 0.00000}; output={-0.10802; -0.14545; -0.08471}
1376067040599	updated	input={0.40000; 0.00000; 0.00000}; output={-0.21604; -0.29090; -0.16942}
1376067042201	updated	input={0.60000; 0.00000; 0.00000}; output={-0.32405; -0.43636; -0.25414}
1376067043106	updated	input={0.80000; 0.00000; 0.00000}; output={-0.43207; -0.58181; -0.33885}
1376067048494	updated	input={0.79000; 0.00000; 0.00000}; output={-0.42667; -0.57454; -0.33461}
1376067048965	updated	input={0.78000; 0.00000; 0.00000}; output={-0.42127; -0.56726; -0.33038}
1376067050248	updated	input={0.77000; 0.00000; 0.00000}; output={-0.41587; -0.55999; -0.32614}
1376067050673	updated	input={0.76000; 0.00000; 0.00000}; output={-0.41047; -0.55272; -0.32191}
1376067051195	updated	input={0.75000; 0.00000; 0.00000}; output={-0.40507; -0.54545; -0.31767}
1376067052574	updated	input={0.74000; 0.00000; 0.00000}; output={-0.39967; -0.53817; -0.31343}
1376067053002	updated	input={0.73000; 0.00000; 0.00000}; output={-0.39427; -0.53090; -0.30920}
1376067064604	updated	input={0.72000; 0.00000; 0.00000}; output={-0.38886; -0.52363; -0.30496}
1376067064979	updated	input={0.73000; 0.00000; 0.00000}; output={-0.39427; -0.53090; -0.30920}
1376067065174	updated	input={0.74000; 0.00000; 0.00000}; output={-0.39967; -0.53817; -0.31343}
1376067065389	updated	input={0.75000; 0.00000; 0.00000}; output={-0.40507; -0.54545; -0.31767}
1376067065583	updated	input={0.76000; 0.00000; 0.00000}; output={-0.41047; -0.55272; -0.32191}
1376067065802	updated	input={0.77000; 0.00000; 0.00000}; output={-0.41587; -0.55999; -0.32614}
1376067066159	updated	input={0.78000; 0.00000; 0.00000}; output={-0.42127; -0.56726; -0.33038}
1376067066468	updated	input={0.79000; 0.00000; 0.00000}; output={-0.42667; -0.57454; -0.33461}
1376067066799	updated	input={0.80000; 0.00000; 0.00000}; output={-0.43207; -0.58181; -0.33885}
1376067067103	updated	input={0.81000; 0.00000; 0.00000}; output={-0.43747; -0.58908; -0.34308}
1376067071977	updated	input={0.81000; 0.06000; 0.00000}; output={-0.40731; -0.63002; -0.31124}
1376067073391	updated	input={0.81000; 0.19000; 0.00000}; output={-0.34196; -0.71873; -0.24225}
1376067074142	updated	input={0.81000; 0.19000; 0.01000}; output={-0.34871; -0.71800; -0.23491}
1376067074430	updated	input={0.81000; 0.33000; 0.01000}; output={-0.27834; -0.81353; -0.16061}
1376067074578	updated	input={0.81000; 0.33000; 0.02000}; output={-0.28509; -0.81279; -0.15327}
1376067075034	updated	input={0.81000; 0.33000; 0.03000}; output={-0.29184; -0.81206; -0.14593}
1376067075140	updated	input={0.81000; 0.33000; 0.06000}; output={-0.31209; -0.80985; -0.12390}
1376067075205	updated	input={0.81000; 0.33000; 0.07000}; output={-0.31884; -0.80911; -0.11656}
1376067075281	updated	input={0.81000; 0.33000; 0.07000}; output={-0.31884; -0.80911; -0.11656}
1376067075405	updated	input={0.81000; 0.33000; 0.07000}; output={-0.31884; -0.80911; -0.11656}
1376067076103	updated	input={0.81000; 0.33000; 0.06000}; output={-0.31209; -0.80985; -0.12390}
1376067076717	updated	input={0.81000; 0.33000; 0.05000}; output={-0.30534; -0.81058; -0.13124}
1376067076895	updated	input={0.81000; 0.33000; 0.04000}; output={-0.29859; -0.81132; -0.13858}
1376067077085	updated	input={0.81000; 0.33000; 0.03000}; output={-0.29184; -0.81206; -0.14593}
1376067077292	updated	input={0.81000; 0.33000; 0.02000}; output={-0.28509; -0.81279; -0.15327}
1376067077489	updated	input={0.81000; 0.33000; 0.01000}; output={-0.27834; -0.81353; -0.16061}
1376067077680	updated	input={0.81000; 0.33000; 0.00000}; output={-0.27159; -0.81427; -0.16795}
1376067077847	updated	input={0.81000; 0.33000; -0.01000}; output={-0.26484; -0.81501; -0.17529}
1376067078036	updated	input={0.81000; 0.33000; -0.02000}; output={-0.25809; -0.81574; -0.18263}
1376067078191	updated	input={0.81000; 0.33000; -0.03000}; output={-0.25134; -0.81648; -0.18997}
1376067078377	updated	input={0.81000; 0.33000; -0.04000}; output={-0.24459; -0.81722; -0.19731}
1376067081207	updated	input={0.80000; 0.33000; -0.04000}; output={-0.23919; -0.80995; -0.19308}
1376067081474	updated	input={0.79000; 0.33000; -0.04000}; output={-0.23379; -0.80267; -0.18884}
1376067081794	updated	input={0.80000; 0.33000; -0.04000}; output={-0.23919; -0.80995; -0.19308}
1376067082063	updated	input={0.81000; 0.33000; -0.04000}; output={-0.24459; -0.81722; -0.19731}
1376067082317	updated	input={0.82000; 0.33000; -0.04000}; output={-0.24999; -0.82449; -0.20155}
1376067082544	updated	input={0.83000; 0.33000; -0.04000}; output={-0.25539; -0.83176; -0.20579}
1376067082754	updated	input={0.84000; 0.33000; -0.04000}; output={-0.26079; -0.83904; -0.21002}
1376067082954	updated	input={0.85000; 0.33000; -0.04000}; output={-0.26619; -0.84631; -0.21426}
1376067083145	updated	input={0.86000; 0.33000; -0.04000}; output={-0.27159; -0.85358; -0.21849}
1376067083336	updated	input={0.87000; 0.33000; -0.04000}; output={-0.27699; -0.86085; -0.22273}
1376067083547	updated	input={0.88000; 0.33000; -0.04000}; output={-0.28239; -0.86813; -0.22696}
1376067083751	updated	input={0.89000; 0.33000; -0.04000}; output={-0.28780; -0.87540; -0.23120}
1376067083971	updated	input={0.90000; 0.33000; -0.04000}; output={-0.29320; -0.88267; -0.23543}
1376067084179	updated	input={0.91000; 0.33000; -0.04000}; output={-0.29860; -0.88994; -0.23967}
1376067084407	updated	input={0.92000; 0.33000; -0.04000}; output={-0.30400; -0.89722; -0.24391}
1376067084636	updated	input={0.93000; 0.33000; -0.04000}; output={-0.30940; -0.90449; -0.24814}
1376067084871	updated	input={0.94000; 0.33000; -0.04000}; output={-0.31480; -0.91176; -0.25238}
1376067085081	updated	input={0.95000; 0.33000; -0.04000}; output={-0.32020; -0.91903; -0.25661}
1376067085302	updated	input={0.96000; 0.33000; -0.04000}; output={-0.32560; -0.92631; -0.26085}
1376067085544	updated	input={0.97000; 0.33000; -0.04000}; output={-0.33100; -0.93358; -0.26508}
1376067085764	updated	input={0.98000; 0.33000; -0.04000}; output={-0.33640; -0.94085; -0.26932}
1376067085975	updated	input={0.99000; 0.33000; -0.04000}; output={-0.34180; -0.94812; -0.27356}
1376067086215	updated	input={1.00000; 0.33000; -0.04000}; output={-0.34721; -0.95540; -0.27779}
1376067102127	updated	input={1.00000; 0.18000; -0.04000}; output={-0.42261; -0.85304; -0.35740}
1376067104229	updated	input={0.99000; 0.18000; -0.04000}; output={-0.41721; -0.84577; -0.35316}
1376067104613	updated	input={0.98000; 0.18000; -0.04000}; output={-0.41181; -0.83849; -0.34893}
1376067105062	updated	input={0.99000; 0.18000; -0.04000}; output={-0.41721; -0.84577; -0.35316}
1376067105278	updated	input={1.00000; 0.18000; -0.04000}; output={-0.42261; -0.85304; -0.35740}
1376067116998	updated	input={1.00000; -0.06000; -0.04000}; output={-0.54325; -0.68927; -0.48477}
1376067119018	updated	input={0.99000; -0.06000; -0.04000}; output={-0.53785; -0.68199; -0.48053}
1376067119347	updated	input={0.98000; -0.06000; -0.04000}; output={-0.53245; -0.67472; -0.47630}
1376067119555	updated	input={0.97000; -0.06000; -0.04000}; output={-0.52705; -0.66745; -0.47206}
1376067119864	updated	input={0.96000; -0.06000; -0.04000}; output={-0.52165; -0.66018; -0.46783}
1376067120124	updated	input={0.95000; -0.06000; -0.04000}; output={-0.51625; -0.65290; -0.46359}
1376067126342	updated	input={0.95000; -0.06000; -0.03000}; output={-0.52300; -0.65217; -0.45625}
1376067126868	updated	input={0.95000; -0.06000; -0.02000}; output={-0.52975; -0.65143; -0.44891}
1376067127242	updated	input={0.95000; -0.06000; -0.01000}; output={-0.53650; -0.65069; -0.44157}
1376067127435	updated	input={0.95000; -0.06000; 0.05000}; output={-0.57700; -0.64627; -0.39752}
1376067127498	updated	input={0.95000; -0.06000; 0.08000}; output={-0.59725; -0.64406; -0.37549}
1376067127545	updated	input={0.95000; -0.06000; 0.09000}; output={-0.60400; -0.64332; -0.36815}
1376067127605	updated	input={0.95000; -0.06000; 0.11000}; output={-0.61750; -0.64184; -0.35347}
1376067127720	updated	input={0.95000; -0.06000; 0.15000}; output={-0.64450; -0.63890; -0.32411}
1376067127760	updated	input={0.95000; -0.06000; 0.16000}; output={-0.65125; -0.63816; -0.31676}
1376067127958	updated	input={0.95000; -0.06000; 0.19000}; output={-0.67150; -0.63595; -0.29474}
1376067128006	updated	input={0.95000; -0.06000; 0.19000}; output={-0.67150; -0.63595; -0.29474}
1376067128072	updated	input={0.95000; -0.06000; 0.19000}; output={-0.67150; -0.63595; -0.29474}
1376067128199	updated	input={0.95000; -0.06000; 0.19000}; output={-0.67150; -0.63595; -0.29474}
1376067128240	updated	input={0.95000; -0.06000; 0.19000}; output={-0.67150; -0.63595; -0.29474}
1376067128293	updated	input={0.95000; -0.06000; 0.19000}; output={-0.67150; -0.63595; -0.29474}
1376067128353	updated	input={0.95000; -0.06000; 0.19000}; output={-0.67150; -0.63595; -0.29474}
1376067128448	updated	input={0.95000; -0.06000; 0.19000}; output={-0.67150; -0.63595; -0.29474}
1376067128490	updated	input={0.95000; -0.06000; 0.19000}; output={-0.67150; -0.63595; -0.29474}
1376067128537	updated	input={0.95000; -0.06000; 0.19000}; output={-0.67150; -0.63595; -0.29474}
1376067128658	updated	input={0.95000; -0.06000; 0.19000}; output={-0.67150; -0.63595; -0.29474}
1376067128714	updated	input={0.95000; -0.06000; 0.19000}; output={-0.67150; -0.63595; -0.29474}
1376067128755	updated	input={0.95000; -0.06000; 0.19000}; output={-0.67150; -0.63595; -0.29474}
1376067128830	updated	input={0.95000; -0.06000; 0.19000}; output={-0.67150; -0.63595; -0.29474}
1376067129201	updated	input={0.95000; -0.06000; 0.20000}; output={-0.67825; -0.63521; -0.28740}
1376067133951	updated	input={0.95000; 0.05000; 0.20000}; output={-0.62295; -0.71027; -0.22902}
1376067134132	updated	input={0.94000; 0.05000; 0.20000}; output={-0.61755; -0.70300; -0.22478}
1376067134909	updated	input={0.93000; 0.05000; 0.20000}; output={-0.61215; -0.69573; -0.22055}
1376067135235	updated	input={0.93000; 0.16000; 0.20000}; output={-0.55685; -0.77079; -0.16217}
1376067135394	updated	input={0.92000; 0.16000; 0.20000}; output={-0.55145; -0.76352; -0.15794}
1376067136020	updated	input={0.91000; 0.16000; 0.20000}; output={-0.54605; -0.75625; -0.15370}
1376067136567	updated	input={0.91000; 0.30000; 0.20000}; output={-0.47568; -0.85178; -0.07940}
1376067154126	updated	input={0.90000; 0.30000; 0.20000}; output={-0.47028; -0.84451; -0.07517}
1376067154921	updated	input={0.91000; 0.30000; 0.20000}; output={-0.47568; -0.85178; -0.07940}
1376067156523	updated	input={0.90000; 0.30000; 0.20000}; output={-0.47028; -0.84451; -0.07517}
1376067157494	updated	input={0.89000; 0.30000; 0.20000}; output={-0.46488; -0.83723; -0.07093}
1376067157868	updated	input={0.90000; 0.30000; 0.20000}; output={-0.47028; -0.84451; -0.07517}
1376067158134	updated	input={0.91000; 0.30000; 0.20000}; output={-0.47568; -0.85178; -0.07940}
1376067159898	updated	input={0.92000; 0.30000; 0.20000}; output={-0.48108; -0.85905; -0.08364}
1376067160482	updated	input={0.93000; 0.30000; 0.20000}; output={-0.48648; -0.86632; -0.08787}
1376067161518	updated	input={0.94000; 0.30000; 0.20000}; output={-0.49188; -0.87360; -0.09211}
1376067162133	updated	input={0.95000; 0.30000; 0.20000}; output={-0.49728; -0.88087; -0.09634}
1376067163241	updated	input={0.96000; 0.30000; 0.20000}; output={-0.50268; -0.88814; -0.10058}
1376067164565	updated	input={0.97000; 0.30000; 0.20000}; output={-0.50808; -0.89542; -0.10481}
1376067167365	updated	input={0.98000; 0.30000; 0.20000}; output={-0.51348; -0.90269; -0.10905}
1376067168016	updated	input={0.99000; 0.30000; 0.20000}; output={-0.51889; -0.90996; -0.11329}
1376067169774	updated	input={1.00000; 0.30000; 0.20000}; output={-0.52429; -0.91723; -0.11752}
1376067169921	updated	input={1.00000; 0.31000; 0.20000}; output={-0.51926; -0.92406; -0.11221}
1376067174503	updated	input={1.00000; 0.36000; 0.20000}; output={-0.49413; -0.95818; -0.08568}
1376067176487	updated	input={1.00000; 0.36000; 0.19000}; output={-0.48738; -0.95891; -0.09302}
1376067176914	updated	input={1.00000; 0.36000; 0.18000}; output={-0.48063; -0.95965; -0.10036}
1376067177147	updated	input={1.00000; 0.36000; 0.17000}; output={-0.47388; -0.96039; -0.10770}
1376067177418	updated	input={1.00000; 0.36000; 0.16000}; output={-0.46713; -0.96113; -0.11504}
1376067177861	updated	input={1.00000; 0.36000; 0.15000}; output={-0.46038; -0.96186; -0.12238}
1376067178211	updated	input={1.00000; 0.36000; 0.14000}; output={-0.45363; -0.96260; -0.12973}
1376067178575	updated	input={1.00000; 0.36000; 0.13000}; output={-0.44688; -0.96334; -0.13707}
1376067178944	updated	input={1.00000; 0.36000; 0.12000}; output={-0.44013; -0.96407; -0.14441}
1376067179238	updated	input={1.00000; 0.36000; 0.11000}; output={-0.43338; -0.96481; -0.15175}
1376067179446	updated	input={1.00000; 0.36000; 0.10000}; output={-0.42663; -0.96555; -0.15909}
1376067179672	updated	input={1.00000; 0.36000; 0.09000}; output={-0.41988; -0.96629; -0.16643}
1376067179892	updated	input={1.00000; 0.36000; 0.08000}; output={-0.41313; -0.96702; -0.17377}
1376067180119	updated	input={1.00000; 0.36000; 0.07000}; output={-0.40638; -0.96776; -0.18112}
1376067181322	updated	input={0.99000; 0.36000; 0.07000}; output={-0.40097; -0.96049; -0.17688}
1376067181821	updated	input={0.98000; 0.36000; 0.07000}; output={-0.39557; -0.95321; -0.17264}
1376067182307	updated	input={0.99000; 0.36000; 0.07000}; output={-0.40097; -0.96049; -0.17688}
1376067182525	updated	input={1.00000; 0.36000; 0.07000}; output={-0.40638; -0.96776; -0.18112}
1376067211577	updated	input={0.99000; 0.36000; 0.07000}; output={-0.40097; -0.96049; -0.17688}
1376067211965	updated	input={0.99000; 0.36000; 0.06000}; output={-0.39422; -0.96122; -0.18422}
1376067212285	updated	input={0.99000; 0.36000; 0.05000}; output={-0.38747; -0.96196; -0.19156}
1376067214367	updated	input={0.99000; 0.36000; 0.06000}; output={-0.39422; -0.96122; -0.18422}
1376067214707	updated	input={0.99000; 0.36000; 0.07000}; output={-0.40097; -0.96049; -0.17688}
1376067216884	updated	input={0.99000; 0.36000; 0.06000}; output={-0.39422; -0.96122; -0.18422}
1376067217171	updated	input={0.99000; 0.36000; 0.05000}; output={-0.38747; -0.96196; -0.19156}
1376067230044	updated	input={0.99000; 0.37000; 0.05000}; output={-0.38245; -0.96879; -0.18626}
1376067230625	updated	input={0.99000; 0.36000; 0.05000}; output={-0.38747; -0.96196; -0.19156}
1376067231057	updated	input={0.99000; 0.35000; 0.05000}; output={-0.39250; -0.95514; -0.19687}
1376067231499	updated	input={0.99000; 0.34000; 0.05000}; output={-0.39753; -0.94831; -0.20218}
1376067231911	updated	input={0.99000; 0.33000; 0.05000}; output={-0.40255; -0.94149; -0.20748}
1376067233542	updated	input={0.99000; 0.32000; 0.05000}; output={-0.40758; -0.93467; -0.21279}
1376067234225	updated	input={0.99000; 0.31000; 0.05000}; output={-0.41261; -0.92784; -0.21810}
1376067234996	updated	input={0.99000; 0.30000; 0.05000}; output={-0.41764; -0.92102; -0.22340}
1376067236130	updated	input={0.99000; 0.28000; 0.05000}; output={-0.42769; -0.90737; -0.23402}
1376067240321	updated	input={0.99000; 0.28000; 0.05000}; output={-0.42769; -0.90737; -0.23402}
1376067242111	updated	input={0.99000; 0.27000; 0.05000}; output={-0.43272; -0.90055; -0.23933}
1376067243379	updated	input={0.99000; 0.26000; 0.05000}; output={-0.43774; -0.89372; -0.24463}
1376067243447	solved	Training #5 (Team)
1376067261941	initialized	name="Statuesque Name (Individual)"; target={-0.30753; -0.34832; -0.88549; -0.95583; -0.08404; -0.28163; -0.67887; -0.66432; -0.31274}
1376067268513	updated	input={0.01000; 0.00000; 0.00000; 0.00000; 0.00000; 0.00000; 0.00000; 0.00000; 0.00000}; output={0.00341; 0.00420; 0.00841; 0.00000; 0.00000; 0.00000; 0.00000; 0.00000; 0.00000}
1376067268919	updated	input={0.02000; 0.00000; 0.00000; 0.00000; 0.00000; 0.00000; 0.00000; 0.00000; 0.00000}; output={0.00681; 0.00840; 0.01683; 0.00000; 0.00000; 0.00000; 0.00000; 0.00000; 0.00000}
1376067269156	updated	input={0.03000; 0.00000; 0.00000; 0.00000; 0.00000; 0.00000; 0.00000; 0.00000; 0.00000}; output={0.01022; 0.01259; 0.02524; 0.00000; 0.00000; 0.00000; 0.00000; 0.00000; 0.00000}
1376067269385	updated	input={0.04000; 0.00000; 0.00000; 0.00000; 0.00000; 0.00000; 0.00000; 0.00000; 0.00000}; output={0.01362; 0.01679; 0.03365; 0.00000; 0.00000; 0.00000; 0.00000; 0.00000; 0.00000}
1376067269661	updated	input={0.04000; 0.00000; 0.00000; 0.00000; 0.00000; 0.00000; 0.00000; 0.00000; 0.00000}; output={0.01362; 0.01679; 0.03365; 0.00000; 0.00000; 0.00000; 0.00000; 0.00000; 0.00000}
1376067269829	updated	input={0.03000; 0.00000; 0.00000; 0.00000; 0.00000; 0.00000; 0.00000; 0.00000; 0.00000}; output={0.01022; 0.01259; 0.02524; 0.00000; 0.00000; 0.00000; 0.00000; 0.00000; 0.00000}
1376067270006	updated	input={0.02000; 0.00000; 0.00000; 0.00000; 0.00000; 0.00000; 0.00000; 0.00000; 0.00000}; output={0.00681; 0.00840; 0.01683; 0.00000; 0.00000; 0.00000; 0.00000; 0.00000; 0.00000}
1376067270069	updated	input={0.02000; 0.00000; 0.00000; 0.57000; 0.00000; 0.00000; 0.00000; 0.00000; 0.00000}; output={0.00681; 0.00840; 0.01683; -0.39900; -0.21115; -0.34801; 0.00000; 0.00000; 0.00000}
1376067270239	updated	input={0.01000; 0.00000; 0.00000; 0.57000; 0.00000; 0.00000; 0.00000; 0.00000; 0.00000}; output={0.00341; 0.00420; 0.00841; -0.39900; -0.21115; -0.34801; 0.00000; 0.00000; 0.00000}
1376067270405	updated	input={0.00000; 0.00000; 0.00000; 0.57000; 0.00000; 0.00000; 0.00000; 0.00000; 0.00000}; output={0.00000; 0.00000; 0.00000; -0.39900; -0.21115; -0.34801; 0.00000; 0.00000; 0.00000}
1376067270588	updated	input={-0.01000; 0.00000; 0.00000; 0.57000; 0.00000; 0.00000; 0.00000; 0.00000; 0.00000}; output={-0.00341; -0.00420; -0.00841; -0.39900; -0.21115; -0.34801; 0.00000; 0.00000; 0.00000}
1376067270791	updated	input={-0.02000; 0.00000; 0.00000; 0.57000; 0.00000; 0.00000; 0.00000; 0.00000; 0.00000}; output={-0.00681; -0.00840; -0.01683; -0.39900; -0.21115; -0.34801; 0.00000; 0.00000; 0.00000}
1376067271141	updated	input={-0.02000; 0.00000; 0.00000; 0.57000; 0.00000; 0.00000; -0.01000; 0.00000; 0.00000}; output={-0.00681; -0.00840; -0.01683; -0.39900; -0.21115; -0.34801; 0.00439; 0.00601; 0.00668}
1376067271194	updated	input={-0.05000; 0.00000; 0.00000; 0.57000; 0.00000; 0.00000; -0.01000; 0.00000; 0.00000}; output={-0.01703; -0.02099; -0.04207; -0.39900; -0.21115; -0.34801; 0.00439; 0.00601; 0.00668}
1376067271388	updated	input={-0.11000; 0.00000; 0.00000; 0.57000; 0.00000; 0.00000; -0.01000; 0.00000; 0.00000}; output={-0.03746; -0.04617; -0.09255; -0.39900; -0.21115; -0.34801; 0.00439; 0.00601; 0.00668}
1376067271432	updated	input={-0.12000; 0.00000; 0.00000; 0.57000; 0.00000; 0.00000; -0.01000; 0.00000; 0.00000}; output={-0.04087; -0.05037; -0.10096; -0.39900; -0.21115; -0.34801; 0.00439; 0.00601; 0.00668}
1376067271510	updated	input={-0.12000; 0.00000; 0.00000; 0.57000; 0.00000; 0.00000; -0.01000; 0.00000; 0.00000}; output={-0.04087; -0.05037; -0.10096; -0.39900; -0.21115; -0.34801; 0.00439; 0.00601; 0.00668}
1376067271637	updated	input={-0.19000; 0.00000; 0.00000; 0.57000; 0.00000; 0.00000; -0.01000; 0.00000; 0.00000}; output={-0.06470; -0.07975; -0.15985; -0.39900; -0.21115; -0.34801; 0.00439; 0.00601; 0.00668}
1376067271687	updated	input={-0.20000; 0.00000; 0.00000; 0.57000; 0.00000; 0.00000; -0.01000; 0.00000; 0.00000}; output={-0.06811; -0.08395; -0.16827; -0.39900; -0.21115; -0.34801; 0.00439; 0.00601; 0.00668}
1376067271766	updated	input={-0.20000; 0.00000; 0.00000; 0.57000; 0.00000; 0.00000; -0.01000; 0.00000; 0.00000}; output={-0.06811; -0.08395; -0.16827; -0.39900; -0.21115; -0.34801; 0.00439; 0.00601; 0.00668}
1376067271814	updated	input={-0.20000; 0.00000; 0.00000; 0.57000; 0.00000; 0.00000; -0.01000; 0.00000; 0.00000}; output={-0.06811; -0.08395; -0.16827; -0.39900; -0.21115; -0.34801; 0.00439; 0.00601; 0.00668}
1376067271939	updated	input={-0.20000; 0.00000; 0.00000; 0.57000; 0.00000; 0.00000; -0.01000; 0.00000; 0.00000}; output={-0.06811; -0.08395; -0.16827; -0.39900; -0.21115; -0.34801; 0.00439; 0.00601; 0.00668}
1376067272147	updated	input={-0.20000; 0.00000; 0.00000; 0.57000; 0.00000; 0.00000; -0.01000; 0.00000; 0.00000}; output={-0.06811; -0.08395; -0.16827; -0.39900; -0.21115; -0.34801; 0.00439; 0.00601; 0.00668}
1376067272206	updated	input={-0.20000; 0.00000; 0.00000; 0.57000; 0.00000; 0.00000; -0.01000; 0.00000; 0.00000}; output={-0.06811; -0.08395; -0.16827; -0.39900; -0.21115; -0.34801; 0.00439; 0.00601; 0.00668}
1376067272247	updated	input={-0.20000; 0.00000; 0.00000; 0.57000; 0.00000; 0.00000; -0.01000; 0.00000; 0.00000}; output={-0.06811; -0.08395; -0.16827; -0.39900; -0.21115; -0.34801; 0.00439; 0.00601; 0.00668}
1376067272288	updated	input={-0.20000; 0.00000; 0.00000; 0.57000; 0.00000; 0.00000; -0.01000; 0.00000; 0.00000}; output={-0.06811; -0.08395; -0.16827; -0.39900; -0.21115; -0.34801; 0.00439; 0.00601; 0.00668}
1376067272333	updated	input={-0.21000; 0.00000; 0.00000; 0.57000; 0.00000; 0.00000; -0.01000; 0.00000; 0.00000}; output={-0.07152; -0.08815; -0.17668; -0.39900; -0.21115; -0.34801; 0.00439; 0.00601; 0.00668}
1376067272380	updated	input={-0.21000; 0.00000; 0.00000; 0.57000; 0.00000; 0.00000; -0.01000; 0.00000; 0.00000}; output={-0.07152; -0.08815; -0.17668; -0.39900; -0.21115; -0.34801; 0.00439; 0.00601; 0.00668}
1376067272511	updated	input={-0.22000; 0.00000; 0.00000; 0.57000; 0.00000; 0.00000; -0.01000; 0.00000; 0.00000}; output={-0.07492; -0.09235; -0.18509; -0.39900; -0.21115; -0.34801; 0.00439; 0.00601; 0.00668}
1376067272557	updated	input={-0.22000; 0.00000; 0.00000; 0.57000; 0.00000; 0.00000; -0.01000; 0.00000; 0.00000}; output={-0.07492; -0.09235; -0.18509; -0.39900; -0.21115; -0.34801; 0.00439; 0.00601; 0.00668}
1376067272621	updated	input={-0.22000; 0.00000; 0.00000; 0.57000; 0.00000; 0.00000; -0.01000; 0.00000; 0.00000}; output={-0.07492; -0.09235; -0.18509; -0.39900; -0.21115; -0.34801; 0.00439; 0.00601; 0.00668}
1376067272726	updated	input={-0.22000; 0.00000; 0.00000; 0.57000; 0.00000; 0.00000; 0.07000; 0.00000; 0.00000}; output={-0.07492; -0.09235; -0.18509; -0.39900; -0.21115; -0.34801; -0.03071; -0.04208; -0.04676}
1376067273028	updated	input={-0.23000; 0.00000; 0.00000; 0.57000; 0.00000; 0.00000; 0.07000; 0.00000; 0.00000}; output={-0.07833; -0.09654; -0.19351; -0.39900; -0.21115; -0.34801; -0.03071; -0.04208; -0.04676}
1376067273073	updated	input={-0.23000; 0.00000; 0.00000; 0.57000; 0.00000; 0.00000; 0.07000; 0.00000; 0.00000}; output={-0.07833; -0.09654; -0.19351; -0.39900; -0.21115; -0.34801; -0.03071; -0.04208; -0.04676}
1376067273114	updated	input={-0.23000; 0.00000; 0.00000; 0.57000; 0.00000; 0.00000; 0.15000; 0.00000; 0.00000}; output={-0.07833; -0.09654; -0.19351; -0.39900; -0.21115; -0.34801; -0.06580; -0.09017; -0.10020}
1376067273159	updated	input={-0.23000; 0.00000; 0.00000; 0.57000; 0.00000; 0.00000; 0.15000; 0.00000; 0.00000}; output={-0.07833; -0.09654; -0.19351; -0.39900; -0.21115; -0.34801; -0.06580; -0.09017; -0.10020}
1376067273204	updated	input={-0.23000; 0.00000; 0.00000; 0.57000; 0.00000; 0.00000; 0.15000; 0.00000; 0.00000}; output={-0.07833; -0.09654; -0.19351; -0.39900; -0.21115; -0.34801; -0.06580; -0.09017; -0.10020}
1376067273329	updated	input={-0.23000; 0.00000; 0.00000; 0.57000; 0.00000; 0.00000; 0.15000; 0.00000; 0.00000}; output={-0.07833; -0.09654; -0.19351; -0.39900; -0.21115; -0.34801; -0.06580; -0.09017; -0.10020}
1376067273387	updated	input={-0.23000; 0.00000; 0.00000; 0.57000; 0.00000; 0.00000; 0.16000; 0.00000; 0.00000}; output={-0.07833; -0.09654; -0.19351; -0.39900; -0.21115; -0.34801; -0.07019; -0.09619; -0.10688}
1376067273454	updated	input={-0.23000; 0.00000; 0.00000; 0.57000; 0.00000; 0.00000; 0.16000; 0.00000; 0.00000}; output={-0.07833; -0.09654; -0.19351; -0.39900; -0.21115; -0.34801; -0.07019; -0.09619; -0.10688}
1376067273569	updated	input={-0.23000; 0.00000; 0.00000; 0.57000; 0.00000; 0.00000; 0.16000; 0.00000; 0.00000}; output={-0.07833; -0.09654; -0.19351; -0.39900; -0.21115; -0.34801; -0.07019; -0.09619; -0.10688}
1376067273614	updated	input={-0.23000; 0.00000; 0.00000; 0.57000; 0.00000; 0.00000; 0.16000; 0.00000; 0.00000}; output={-0.07833; -0.09654; -0.19351; -0.39900; -0.21115; -0.34801; -0.07019; -0.09619; -0.10688}
1376067273659	updated	input={-0.23000; 0.00000; 0.00000; 0.57000; 0.00000; 0.00000; 0.16000; 0.00000; 0.00000}; output={-0.07833; -0.09654; -0.19351; -0.39900; -0.21115; -0.34801; -0.07019; -0.09619; -0.10688}
1376067273716	updated	input={-0.23000; 0.00000; 0.00000; 0.57000; 0.00000; 0.00000; 0.16000; 0.00000; 0.00000}; output={-0.07833; -0.09654; -0.19351; -0.39900; -0.21115; -0.34801; -0.07019; -0.09619; -0.10688}
1376067273785	updated	input={-0.23000; 0.00000; 0.00000; 0.57000; 0.00000; 0.00000; 0.16000; 0.00000; 0.00000}; output={-0.07833; -0.09654; -0.19351; -0.39900; -0.21115; -0.34801; -0.07019; -0.09619; -0.10688}
1376067273860	updated	input={-0.23000; 0.00000; 0.00000; 0.57000; 0.00000; 0.00000; 0.16000; 0.00000; 0.00000}; output={-0.07833; -0.09654; -0.19351; -0.39900; -0.21115; -0.34801; -0.07019; -0.09619; -0.10688}
1376067273915	updated	input={-0.23000; 0.00000; 0.00000; 0.57000; 0.00000; 0.00000; 0.17000; 0.00000; 0.00000}; output={-0.07833; -0.09654; -0.19351; -0.39900; -0.21115; -0.34801; -0.07457; -0.10220; -0.11355}
1376067273998	updated	input={-0.23000; 0.00000; 0.00000; 0.57000; 0.00000; 0.00000; 0.20000; 0.00000; 0.00000}; output={-0.07833; -0.09654; -0.19351; -0.39900; -0.21115; -0.34801; -0.08773; -0.12023; -0.13359}
1376067274065	updated	input={-0.26000; 0.00000; 0.00000; 0.57000; 0.00000; 0.00000; 0.20000; 0.00000; 0.00000}; output={-0.08854; -0.10914; -0.21875; -0.39900; -0.21115; -0.34801; -0.08773; -0.12023; -0.13359}
1376067274116	updated	input={-0.26000; 0.00000; 0.00000; 0.57000; 0.00000; 0.00000; 0.24000; 0.00000; 0.00000}; output={-0.08854; -0.10914; -0.21875; -0.39900; -0.21115; -0.34801; -0.10528; -0.14428; -0.16031}
1376067274447	updated	input={-0.26000; 0.00000; 0.00000; 0.57000; 0.00000; 0.00000; 0.24000; 0.00000; 0.00000}; output={-0.08854; -0.10914; -0.21875; -0.39900; -0.21115; -0.34801; -0.10528; -0.14428; -0.16031}
1376067274496	updated	input={-0.26000; 0.00000; 0.00000; 0.57000; 0.00000; 0.00000; 0.24000; 0.00000; 0.00000}; output={-0.08854; -0.10914; -0.21875; -0.39900; -0.21115; -0.34801; -0.10528; -0.14428; -0.16031}
1376067274552	updated	input={-0.26000; 0.00000; 0.00000; 0.57000; 0.00000; 0.00000; 0.37000; 0.00000; 0.00000}; output={-0.08854; -0.10914; -0.21875; -0.39900; -0.21115; -0.34801; -0.16230; -0.22243; -0.24715}
1376067274612	updated	input={-0.26000; 0.00000; 0.00000; 0.57000; 0.00000; 0.00000; 0.37000; 0.00000; 0.00000}; output={-0.08854; -0.10914; -0.21875; -0.39900; -0.21115; -0.34801; -0.16230; -0.22243; -0.24715}
1376067274676	updated	input={-0.26000; 0.00000; 0.00000; 0.57000; 0.28000; 0.00000; 0.37000; 0.00000; 0.00000}; output={-0.08854; -0.10914; -0.21875; -0.48027; -0.38855; -0.14720; -0.16230; -0.22243; -0.24715}
1376067274765	updated	input={-0.26000; 0.00000; 0.00000; 0.57000; 0.28000; 0.00000; 0.43000; 0.00000; 0.00000}; output={-0.08854; -0.10914; -0.21875; -0.48027; -0.38855; -0.14720; -0.18862; -0.25850; -0.28723}
1376067274863	updated	input={-0.26000; 0.00000; 0.00000; 0.57000; 0.28000; 0.00000; 0.47000; 0.00000; 0.00000}; output={-0.08854; -0.10914; -0.21875; -0.48027; -0.38855; -0.14720; -0.20617; -0.28255; -0.31395}
1376067274910	updated	input={-0.26000; 0.00000; 0.00000; 0.57000; 0.28000; 0.00000; 0.48000; 0.00000; 0.00000}; output={-0.08854; -0.10914; -0.21875; -0.48027; -0.38855; -0.14720; -0.21056; -0.28856; -0.32063}
1376067274967	updated	input={-0.26000; 0.00000; 0.00000; 0.57000; 0.28000; 0.00000; 0.50000; 0.00000; 0.00000}; output={-0.08854; -0.10914; -0.21875; -0.48027; -0.38855; -0.14720; -0.21933; -0.30058; -0.33399}
1376067275042	updated	input={-0.26000; 0.00000; 0.00000; 0.57000; 0.28000; 0.00000; 0.52000; 0.00000; 0.00000}; output={-0.08854; -0.10914; -0.21875; -0.48027; -0.38855; -0.14720; -0.22810; -0.31260; -0.34734}
1376067275124	updated	input={-0.26000; 0.00000; 0.00000; 0.57000; 0.28000; 0.00000; 0.54000; 0.00000; 0.00000}; output={-0.08854; -0.10914; -0.21875; -0.48027; -0.38855; -0.14720; -0.23688; -0.32463; -0.36070}
1376067275193	updated	input={-0.26000; 0.00000; 0.00000; 0.57000; 0.28000; 0.00000; 0.54000; 0.00000; 0.00000}; output={-0.08854; -0.10914; -0.21875; -0.48027; -0.38855; -0.14720; -0.23688; -0.32463; -0.36070}
1376067275240	updated	input={-0.26000; 0.00000; 0.00000; 0.57000; 0.28000; 0.00000; 0.54000; 0.00000; 0.00000}; output={-0.08854; -0.10914; -0.21875; -0.48027; -0.38855; -0.14720; -0.23688; -0.32463; -0.36070}
1376067275305	updated	input={-0.26000; 0.00000; 0.00000; 0.57000; 0.28000; 0.00000; 0.54000; 0.00000; 0.00000}; output={-0.08854; -0.10914; -0.21875; -0.48027; -0.38855; -0.14720; -0.23688; -0.32463; -0.36070}
1376067275413	updated	input={-0.26000; 0.00000; 0.00000; 0.57000; 0.28000; 0.00000; 0.55000; 0.00000; 0.00000}; output={-0.08854; -0.10914; -0.21875; -0.48027; -0.38855; -0.14720; -0.24126; -0.33064; -0.36738}
1376067275461	updated	input={-0.26000; 0.00000; 0.00000; 0.57000; 0.28000; 0.00000; 0.55000; 0.00000; 0.00000}; output={-0.08854; -0.10914; -0.21875; -0.48027; -0.38855; -0.14720; -0.24126; -0.33064; -0.36738}
1376067275506	updated	input={-0.26000; 0.00000; 0.00000; 0.57000; 0.28000; 0.00000; 0.55000; 0.00000; 0.00000}; output={-0.08854; -0.10914; -0.21875; -0.48027; -0.38855; -0.14720; -0.24126; -0.33064; -0.36738}
1376067275616	updated	input={-0.26000; 0.00000; 0.00000; 0.57000; 0.28000; 0.00000; 0.56000; 0.00000; 0.00000}; output={-0.08854; -0.10914; -0.21875; -0.48027; -0.38855; -0.14720; -0.24565; -0.33665; -0.37406}
1376067275673	updated	input={-0.26000; 0.00000; 0.00000; 0.57000; 0.28000; 0.00000; 0.56000; 0.00000; 0.00000}; output={-0.08854; -0.10914; -0.21875; -0.48027; -0.38855; -0.14720; -0.24565; -0.33665; -0.37406}
1376067275719	updated	input={-0.26000; 0.00000; 0.00000; 0.57000; 0.28000; 0.00000; 0.56000; 0.00000; 0.00000}; output={-0.08854; -0.10914; -0.21875; -0.48027; -0.38855; -0.14720; -0.24565; -0.33665; -0.37406}
1376067275856	updated	input={-0.26000; 0.00000; 0.00000; 0.57000; 0.28000; 0.00000; 0.56000; 0.00000; 0.00000}; output={-0.08854; -0.10914; -0.21875; -0.48027; -0.38855; -0.14720; -0.24565; -0.33665; -0.37406}
1376067275934	updated	input={-0.26000; 0.00000; 0.00000; 0.57000; 0.28000; 0.00000; 0.56000; 0.00000; 0.00000}; output={-0.08854; -0.10914; -0.21875; -0.48027; -0.38855; -0.14720; -0.24565; -0.33665; -0.37406}
1376067276237	updated	input={-0.26000; 0.00000; 0.00000; 0.57000; 0.28000; 0.00000; 0.56000; 0.00000; 0.00000}; output={-0.08854; -0.10914; -0.21875; -0.48027; -0.38855; -0.14720; -0.24565; -0.33665; -0.37406}
1376067276326	updated	input={-0.26000; 0.00000; 0.00000; 0.57000; 0.28000; 0.00000; 0.56000; 0.00000; 0.00000}; output={-0.08854; -0.10914; -0.21875; -0.48027; -0.38855; -0.14720; -0.24565; -0.33665; -0.37406}
1376067276375	updated	input={-0.26000; 0.00000; 0.00000; 0.57000; 0.28000; 0.00000; 0.57000; 0.00000; 0.00000}; output={-0.08854; -0.10914; -0.21875; -0.48027; -0.38855; -0.14720; -0.25004; -0.34266; -0.38074}
1376067276427	updated	input={-0.26000; 0.00000; 0.00000; 0.57000; 0.28000; 0.00000; 0.59000; 0.00000; 0.00000}; output={-0.08854; -0.10914; -0.21875; -0.48027; -0.38855; -0.14720; -0.25881; -0.35468; -0.39410}
1376067276553	updated	input={-0.26000; 0.00000; 0.00000; 0.57000; 0.28000; 0.00000; 0.63000; 0.00000; 0.00000}; output={-0.08854; -0.10914; -0.21875; -0.48027; -0.38855; -0.14720; -0.27636; -0.37873; -0.42082}
1376067276614	updated	input={-0.26000; 0.00000; 0.00000; 0.57000; 0.28000; 0.00000; 0.65000; 0.00000; 0.00000}; output={-0.08854; -0.10914; -0.21875; -0.48027; -0.38855; -0.14720; -0.28513; -0.39075; -0.43418}
1376067276660	updated	input={-0.26000; 0.00000; 0.00000; 0.57000; 0.28000; 0.00000; 0.66000; 0.00000; 0.00000}; output={-0.08854; -0.10914; -0.21875; -0.48027; -0.38855; -0.14720; -0.28952; -0.39677; -0.44086}
1376067276708	updated	input={-0.26000; 0.00000; 0.00000; 0.57000; 0.28000; 0.00000; 0.67000; 0.00000; 0.00000}; output={-0.08854; -0.10914; -0.21875; -0.48027; -0.38855; -0.14720; -0.29390; -0.40278; -0.44754}
1376067276808	updated	input={-0.26000; 0.00000; 0.00000; 0.57000; 0.28000; 0.00000; 0.71000; 0.00000; 0.00000}; output={-0.08854; -0.10914; -0.21875; -0.48027; -0.38855; -0.14720; -0.31145; -0.42682; -0.47426}
1376067276877	updated	input={-0.26000; 0.00000; 0.00000; 0.57000; 0.28000; 0.00000; 0.73000; 0.00000; 0.00000}; output={-0.08854; -0.10914; -0.21875; -0.48027; -0.38855; -0.14720; -0.32022; -0.43885; -0.48762}
1376067276936	updated	input={-0.32000; 0.00000; 0.00000; 0.57000; 0.28000; 0.00000; 0.73000; 0.00000; 0.00000}; output={-0.10898; -0.13432; -0.26923; -0.48027; -0.38855; -0.14720; -0.32022; -0.43885; -0.48762}
1376067277081	updated	input={-0.32000; 0.00000; 0.00000; 0.57000; 0.28000; 0.00000; 0.73000; 0.00000; 0.00000}; output={-0.10898; -0.13432; -0.26923; -0.48027; -0.38855; -0.14720; -0.32022; -0.43885; -0.48762}
1376067277128	updated	input={-0.32000; 0.00000; 0.00000; 0.57000; 0.28000; 0.00000; 0.73000; 0.00000; 0.00000}; output={-0.10898; -0.13432; -0.26923; -0.48027; -0.38855; -0.14720; -0.32022; -0.43885; -0.48762}
1376067277210	updated	input={-0.32000; 0.00000; 0.00000; 0.57000; 0.28000; 0.00000; 0.73000; 0.00000; 0.00000}; output={-0.10898; -0.13432; -0.26923; -0.48027; -0.38855; -0.14720; -0.32022; -0.43885; -0.48762}
1376067277336	updated	input={-0.32000; 0.00000; 0.00000; 0.57000; 0.28000; 0.00000; 0.72000; 0.00000; 0.00000}; output={-0.10898; -0.13432; -0.26923; -0.48027; -0.38855; -0.14720; -0.31584; -0.43284; -0.48094}
1376067277381	updated	input={-0.32000; 0.00000; 0.00000; 0.57000; 0.28000; 0.00000; 0.72000; 0.00000; 0.00000}; output={-0.10898; -0.13432; -0.26923; -0.48027; -0.38855; -0.14720; -0.31584; -0.43284; -0.48094}
1376067277425	updated	input={-0.32000; 0.00000; 0.00000; 0.57000; 0.28000; 0.00000; 0.72000; 0.00000; 0.00000}; output={-0.10898; -0.13432; -0.26923; -0.48027; -0.38855; -0.14720; -0.31584; -0.43284; -0.48094}
1376067277487	updated	input={-0.32000; 0.00000; 0.00000; 0.57000; 0.28000; 0.00000; 0.72000; 0.00000; 0.00000}; output={-0.10898; -0.13432; -0.26923; -0.48027; -0.38855; -0.14720; -0.31584; -0.43284; -0.48094}
1376067277583	updated	input={-0.34000; 0.00000; 0.00000; 0.57000; 0.28000; 0.00000; 0.72000; 0.00000; 0.00000}; output={-0.11579; -0.14272; -0.28605; -0.48027; -0.38855; -0.14720; -0.31584; -0.43284; -0.48094}
1376067277664	updated	input={-0.34000; 0.00000; 0.00000; 0.57000; 0.28000; 0.00000; 0.72000; 0.00000; 0.00000}; output={-0.11579; -0.14272; -0.28605; -0.48027; -0.38855; -0.14720; -0.31584; -0.43284; -0.48094}
1376067277719	updated	input={-0.34000; 0.00000; 0.00000; 0.57000; 0.28000; 0.00000; 0.72000; 0.00000; 0.00000}; output={-0.11579; -0.14272; -0.28605; -0.48027; -0.38855; -0.14720; -0.31584; -0.43284; -0.48094}
1376067277770	updated	input={-0.34000; 0.00000; 0.00000; 0.57000; 0.28000; 0.00000; 0.72000; 0.00000; 0.00000}; output={-0.11579; -0.14272; -0.28605; -0.48027; -0.38855; -0.14720; -0.31584; -0.43284; -0.48094}
1376067277824	updated	input={-0.34000; 0.00000; 0.00000; 0.57000; 0.28000; 0.00000; 0.71000; 0.00000; 0.00000}; output={-0.11579; -0.14272; -0.28605; -0.48027; -0.38855; -0.14720; -0.31145; -0.42682; -0.47426}
1376067277958	updated	input={-0.36000; 0.00000; 0.00000; 0.57000; 0.28000; 0.00000; 0.71000; 0.00000; 0.00000}; output={-0.12260; -0.15111; -0.30288; -0.48027; -0.38855; -0.14720; -0.31145; -0.42682; -0.47426}
1376067278021	updated	input={-0.36000; 0.00000; 0.00000; 0.57000; 0.28000; 0.00000; 0.64000; 0.00000; 0.00000}; output={-0.12260; -0.15111; -0.30288; -0.48027; -0.38855; -0.14720; -0.28074; -0.38474; -0.42750}
1376067278113	updated	input={-0.36000; 0.00000; 0.00000; 0.57000; 0.28000; 0.00000; 0.61000; 0.00000; 0.00000}; output={-0.12260; -0.15111; -0.30288; -0.48027; -0.38855; -0.14720; -0.26758; -0.36671; -0.40746}
1376067278201	updated	input={-0.36000; 0.00000; 0.00000; 0.57000; 0.28000; 0.00000; 0.57000; 0.00000; 0.00000}; output={-0.12260; -0.15111; -0.30288; -0.48027; -0.38855; -0.14720; -0.25004; -0.34266; -0.38074}
1376067278253	updated	input={-0.36000; 0.00000; 0.00000; 0.57000; 0.59000; 0.00000; 0.57000; 0.00000; 0.00000}; output={-0.12260; -0.15111; -0.30288; -0.57025; -0.58495; 0.07512; -0.25004; -0.34266; -0.38074}
1376067278359	updated	input={-0.37000; 0.00000; 0.00000; 0.57000; 0.59000; 0.00000; 0.57000; 0.00000; 0.00000}; output={-0.12600; -0.15531; -0.31129; -0.57025; -0.58495; 0.07512; -0.25004; -0.34266; -0.38074}
1376067278697	updated	input={-0.37000; 0.00000; 0.00000; 0.57000; 0.59000; 0.00000; 0.50000; 0.00000; 0.00000}; output={-0.12600; -0.15531; -0.31129; -0.57025; -0.58495; 0.07512; -0.21933; -0.30058; -0.33399}
1376067278747	updated	input={-0.37000; 0.00000; 0.00000; 0.57000; 0.59000; 0.00000; 0.50000; 0.00000; 0.00000}; output={-0.12600; -0.15531; -0.31129; -0.57025; -0.58495; 0.07512; -0.21933; -0.30058; -0.33399}
1376067278795	updated	input={-0.37000; 0.00000; 0.00000; 0.57000; 0.59000; 0.00000; 0.50000; 0.00000; 0.00000}; output={-0.12600; -0.15531; -0.31129; -0.57025; -0.58495; 0.07512; -0.21933; -0.30058; -0.33399}
1376067278885	updated	input={-0.37000; 0.00000; 0.00000; 0.57000; 0.59000; 0.00000; 0.50000; 0.00000; 0.00000}; output={-0.12600; -0.15531; -0.31129; -0.57025; -0.58495; 0.07512; -0.21933; -0.30058; -0.33399}
1376067278972	updated	input={-0.37000; 0.00000; 0.00000; 0.57000; 0.59000; 0.00000; 0.49000; 0.00000; 0.00000}; output={-0.12600; -0.15531; -0.31129; -0.57025; -0.58495; 0.07512; -0.21494; -0.29457; -0.32731}
1376067279019	updated	input={-0.37000; 0.00000; 0.00000; 0.57000; 0.59000; 0.00000; 0.49000; 0.00000; 0.00000}; output={-0.12600; -0.15531; -0.31129; -0.57025; -0.58495; 0.07512; -0.21494; -0.29457; -0.32731}
1376067279075	updated	input={-0.37000; 0.00000; 0.00000; 0.57000; 0.59000; 0.00000; 0.49000; 0.00000; 0.00000}; output={-0.12600; -0.15531; -0.31129; -0.57025; -0.58495; 0.07512; -0.21494; -0.29457; -0.32731}
1376067279201	updated	input={-0.37000; 0.00000; 0.00000; 0.57000; 0.59000; 0.00000; 0.49000; 0.00000; 0.00000}; output={-0.12600; -0.15531; -0.31129; -0.57025; -0.58495; 0.07512; -0.21494; -0.29457; -0.32731}
1376067279248	updated	input={-0.37000; 0.00000; 0.00000; 0.57000; 0.59000; 0.00000; 0.49000; 0.00000; 0.00000}; output={-0.12600; -0.15531; -0.31129; -0.57025; -0.58495; 0.07512; -0.21494; -0.29457; -0.32731}
1376067279310	updated	input={-0.40000; 0.00000; 0.00000; 0.57000; 0.59000; 0.00000; 0.49000; 0.00000; 0.00000}; output={-0.13622; -0.16790; -0.33653; -0.57025; -0.58495; 0.07512; -0.21494; -0.29457; -0.32731}
1376067279389	updated	input={-0.40000; 0.00000; 0.00000; 0.57000; 0.59000; 0.00000; 0.49000; 0.00000; 0.00000}; output={-0.13622; -0.16790; -0.33653; -0.57025; -0.58495; 0.07512; -0.21494; -0.29457; -0.32731}
1376067279441	updated	input={-0.40000; 0.00000; 0.00000; 0.57000; 0.59000; 0.00000; 0.49000; 0.00000; 0.00000}; output={-0.13622; -0.16790; -0.33653; -0.57025; -0.58495; 0.07512; -0.21494; -0.29457; -0.32731}
1376067279508	updated	input={-0.40000; 0.00000; 0.00000; 0.57000; 0.59000; 0.00000; 0.49000; 0.00000; 0.00000}; output={-0.13622; -0.16790; -0.33653; -0.57025; -0.58495; 0.07512; -0.21494; -0.29457; -0.32731}
1376067279569	updated	input={-0.40000; 0.00000; 0.00000; 0.57000; 0.59000; 0.00000; 0.49000; 0.00000; 0.00000}; output={-0.13622; -0.16790; -0.33653; -0.57025; -0.58495; 0.07512; -0.21494; -0.29457; -0.32731}
1376067279634	updated	input={-0.40000; 0.00000; 0.00000; 0.57000; 0.59000; 0.00000; 0.49000; 0.00000; 0.00000}; output={-0.13622; -0.16790; -0.33653; -0.57025; -0.58495; 0.07512; -0.21494; -0.29457; -0.32731}
1376067279726	updated	input={-0.40000; 0.00000; 0.00000; 0.57000; 0.59000; 0.00000; 0.49000; 0.00000; 0.00000}; output={-0.13622; -0.16790; -0.33653; -0.57025; -0.58495; 0.07512; -0.21494; -0.29457; -0.32731}
1376067279817	updated	input={-0.40000; 0.00000; 0.00000; 0.57000; 0.59000; 0.00000; 0.49000; 0.00000; 0.00000}; output={-0.13622; -0.16790; -0.33653; -0.57025; -0.58495; 0.07512; -0.21494; -0.29457; -0.32731}
1376067279873	updated	input={-0.40000; 0.00000; 0.00000; 0.57000; 0.59000; 0.00000; 0.49000; 0.00000; 0.00000}; output={-0.13622; -0.16790; -0.33653; -0.57025; -0.58495; 0.07512; -0.21494; -0.29457; -0.32731}
1376067279995	updated	input={-0.40000; 0.00000; 0.00000; 0.57000; 0.59000; 0.00000; 0.49000; 0.00000; 0.00000}; output={-0.13622; -0.16790; -0.33653; -0.57025; -0.58495; 0.07512; -0.21494; -0.29457; -0.32731}
1376067280049	updated	input={-0.41000; 0.00000; 0.00000; 0.57000; 0.59000; 0.00000; 0.49000; 0.00000; 0.00000}; output={-0.13963; -0.17210; -0.34495; -0.57025; -0.58495; 0.07512; -0.21494; -0.29457; -0.32731}
1376067280103	updated	input={-0.41000; 0.00000; 0.00000; 0.57000; 0.59000; 0.00000; 0.49000; 0.00000; 0.00000}; output={-0.13963; -0.17210; -0.34495; -0.57025; -0.58495; 0.07512; -0.21494; -0.29457; -0.32731}
1376067280285	updated	input={-0.41000; 0.00000; 0.00000; 0.57000; 0.59000; 0.00000; 0.49000; 0.00000; 0.00000}; output={-0.13963; -0.17210; -0.34495; -0.57025; -0.58495; 0.07512; -0.21494; -0.29457; -0.32731}
1376067280329	updated	input={-0.41000; 0.00000; 0.00000; 0.57000; 0.59000; 0.00000; 0.49000; 0.00000; 0.00000}; output={-0.13963; -0.17210; -0.34495; -0.57025; -0.58495; 0.07512; -0.21494; -0.29457; -0.32731}
1376067280377	updated	input={-0.41000; 0.00000; 0.00000; 0.57000; 0.59000; 0.00000; 0.49000; 0.00000; 0.00000}; output={-0.13963; -0.17210; -0.34495; -0.57025; -0.58495; 0.07512; -0.21494; -0.29457; -0.32731}
1376067280541	updated	input={-0.41000; 0.00000; 0.00000; 0.57000; 0.59000; 0.00000; 0.49000; 0.00000; 0.00000}; output={-0.13963; -0.17210; -0.34495; -0.57025; -0.58495; 0.07512; -0.21494; -0.29457; -0.32731}
1376067280588	updated	input={-0.41000; 0.00000; 0.00000; 0.57000; 0.59000; 0.00000; 0.49000; 0.00000; 0.00000}; output={-0.13963; -0.17210; -0.34495; -0.57025; -0.58495; 0.07512; -0.21494; -0.29457; -0.32731}
1376067280640	updated	input={-0.41000; 0.00000; 0.00000; 0.57000; 0.59000; 0.00000; 0.49000; 0.00000; 0.00000}; output={-0.13963; -0.17210; -0.34495; -0.57025; -0.58495; 0.07512; -0.21494; -0.29457; -0.32731}
1376067280768	updated	input={-0.41000; 0.00000; 0.00000; 0.57000; 0.59000; 0.00000; 0.49000; 0.00000; 0.00000}; output={-0.13963; -0.17210; -0.34495; -0.57025; -0.58495; 0.07512; -0.21494; -0.29457; -0.32731}
1376067280818	updated	input={-0.41000; 0.00000; 0.00000; 0.57000; 0.59000; 0.00000; 0.49000; 0.00000; 0.00000}; output={-0.13963; -0.17210; -0.34495; -0.57025; -0.58495; 0.07512; -0.21494; -0.29457; -0.32731}
1376067280905	updated	input={-0.41000; 0.00000; 0.00000; 0.57000; 0.59000; 0.00000; 0.49000; 0.00000; 0.00000}; output={-0.13963; -0.17210; -0.34495; -0.57025; -0.58495; 0.07512; -0.21494; -0.29457; -0.32731}
1376067280992	updated	input={-0.41000; 0.00000; 0.00000; 0.57000; 0.59000; 0.00000; 0.49000; 0.00000; 0.00000}; output={-0.13963; -0.17210; -0.34495; -0.57025; -0.58495; 0.07512; -0.21494; -0.29457; -0.32731}
1376067281040	updated	input={-0.41000; 0.00000; 0.00000; 0.57000; 0.59000; 0.00000; 0.49000; 0.00000; 0.00000}; output={-0.13963; -0.17210; -0.34495; -0.57025; -0.58495; 0.07512; -0.21494; -0.29457; -0.32731}
1376067281182	updated	input={-0.41000; 0.00000; 0.00000; 0.57000; 0.59000; 0.00000; 0.49000; 0.00000; 0.00000}; output={-0.13963; -0.17210; -0.34495; -0.57025; -0.58495; 0.07512; -0.21494; -0.29457; -0.32731}
1376067281236	updated	input={-0.41000; 0.00000; 0.00000; 0.57000; 0.59000; 0.00000; 0.49000; 0.00000; 0.00000}; output={-0.13963; -0.17210; -0.34495; -0.57025; -0.58495; 0.07512; -0.21494; -0.29457; -0.32731}
1376067281286	updated	input={-0.41000; 0.00000; 0.00000; 0.57000; 0.59000; 0.00000; 0.49000; 0.00000; 0.00000}; output={-0.13963; -0.17210; -0.34495; -0.57025; -0.58495; 0.07512; -0.21494; -0.29457; -0.32731}
1376067281425	updated	input={-0.41000; 0.00000; 0.00000; 0.57000; 0.59000; 0.00000; 0.49000; 0.00000; 0.00000}; output={-0.13963; -0.17210; -0.34495; -0.57025; -0.58495; 0.07512; -0.21494; -0.29457; -0.32731}
1376067281474	updated	input={-0.41000; 0.00000; 0.00000; 0.57000; 0.59000; 0.00000; 0.49000; 0.00000; 0.00000}; output={-0.13963; -0.17210; -0.34495; -0.57025; -0.58495; 0.07512; -0.21494; -0.29457; -0.32731}
1376067281541	updated	input={-0.41000; 0.00000; 0.00000; 0.57000; 0.59000; 0.00000; 0.49000; 0.00000; 0.00000}; output={-0.13963; -0.17210; -0.34495; -0.57025; -0.58495; 0.07512; -0.21494; -0.29457; -0.32731}
1376067281672	updated	input={-0.41000; 0.00000; 0.00000; 0.57000; 0.59000; 0.00000; 0.49000; 0.00000; 0.00000}; output={-0.13963; -0.17210; -0.34495; -0.57025; -0.58495; 0.07512; -0.21494; -0.29457; -0.32731}
1376067281727	updated	input={-0.41000; 0.00000; 0.00000; 0.57000; 0.59000; 0.00000; 0.49000; 0.00000; 0.00000}; output={-0.13963; -0.17210; -0.34495; -0.57025; -0.58495; 0.07512; -0.21494; -0.29457; -0.32731}
1376067281790	updated	input={-0.41000; 0.00000; 0.00000; 0.57000; 0.59000; 0.00000; 0.49000; 0.00000; 0.00000}; output={-0.13963; -0.17210; -0.34495; -0.57025; -0.58495; 0.07512; -0.21494; -0.29457; -0.32731}
1376067281927	updated	input={-0.41000; 0.00000; 0.00000; 0.57000; 0.59000; 0.00000; 0.49000; 0.00000; 0.00000}; output={-0.13963; -0.17210; -0.34495; -0.57025; -0.58495; 0.07512; -0.21494; -0.29457; -0.32731}
1376067281977	updated	input={-0.41000; 0.00000; 0.00000; 0.57000; 0.59000; 0.00000; 0.49000; 0.00000; 0.00000}; output={-0.13963; -0.17210; -0.34495; -0.57025; -0.58495; 0.07512; -0.21494; -0.29457; -0.32731}
1376067282064	updated	input={-0.41000; 0.00000; 0.00000; 0.57000; 0.59000; 0.00000; 0.49000; 0.00000; 0.00000}; output={-0.13963; -0.17210; -0.34495; -0.57025; -0.58495; 0.07512; -0.21494; -0.29457; -0.32731}
1376067282141	updated	input={-0.41000; 0.00000; 0.00000; 0.57000; 0.59000; 0.00000; 0.49000; 0.00000; 0.00000}; output={-0.13963; -0.17210; -0.34495; -0.57025; -0.58495; 0.07512; -0.21494; -0.29457; -0.32731}
1376067282217	updated	input={-0.41000; 0.00000; 0.00000; 0.57000; 0.59000; 0.00000; 0.49000; 0.00000; 0.00000}; output={-0.13963; -0.17210; -0.34495; -0.57025; -0.58495; 0.07512; -0.21494; -0.29457; -0.32731}
1376067282943	updated	input={-0.41000; -0.03000; 0.00000; 0.57000; 0.59000; 0.00000; 0.49000; 0.00000; 0.00000}; output={-0.12445; -0.19718; -0.33857; -0.57025; -0.58495; 0.07512; -0.21494; -0.29457; -0.32731}
1376067283054	updated	input={-0.41000; -0.03000; 0.00000; 0.57000; 0.59000; 0.00000; 0.49000; 0.09000; 0.00000}; output={-0.12445; -0.19718; -0.33857; -0.57025; -0.58495; 0.07512; -0.21758; -0.36057; -0.26618}
1376067283127	updated	input={-0.41000; -0.03000; 0.00000; 0.57000; 0.59000; 0.00000; 0.49000; 0.09000; 0.00000}; output={-0.12445; -0.19718; -0.33857; -0.57025; -0.58495; 0.07512; -0.21758; -0.36057; -0.26618}
1376067283196	updated	input={-0.41000; -0.03000; 0.00000; 0.57000; 0.59000; 0.00000; 0.49000; 0.09000; 0.00000}; output={-0.12445; -0.19718; -0.33857; -0.57025; -0.58495; 0.07512; -0.21758; -0.36057; -0.26618}
1376067283289	updated	input={-0.41000; -0.03000; 0.00000; 0.57000; -0.25000; 0.00000; 0.49000; 0.09000; 0.00000}; output={-0.12445; -0.19718; -0.33857; -0.32644; -0.05276; -0.52731; -0.21758; -0.36057; -0.26618}
1376067283351	updated	input={-0.41000; -0.03000; 0.00000; 0.57000; -0.25000; 0.00000; 0.49000; 0.09000; 0.00000}; output={-0.12445; -0.19718; -0.33857; -0.32644; -0.05276; -0.52731; -0.21758; -0.36057; -0.26618}
1376067283445	updated	input={-0.41000; -0.03000; 0.00000; 0.57000; -0.25000; 0.00000; 0.49000; 0.09000; 0.00000}; output={-0.12445; -0.19718; -0.33857; -0.32644; -0.05276; -0.52731; -0.21758; -0.36057; -0.26618}
1376067283535	updated	input={-0.41000; -0.03000; 0.00000; 0.57000; -0.25000; 0.00000; 0.49000; 0.19000; 0.00000}; output={-0.12445; -0.19718; -0.33857; -0.32644; -0.05276; -0.52731; -0.22051; -0.43390; -0.19825}
1376067283588	updated	input={-0.41000; -0.03000; 0.00000; 0.57000; -0.25000; 0.00000; 0.49000; 0.19000; 0.00000}; output={-0.12445; -0.19718; -0.33857; -0.32644; -0.05276; -0.52731; -0.22051; -0.43390; -0.19825}
1376067283679	updated	input={-0.41000; -0.03000; 0.00000; 0.57000; -0.25000; 0.00000; 0.49000; 0.19000; 0.00000}; output={-0.12445; -0.19718; -0.33857; -0.32644; -0.05276; -0.52731; -0.22051; -0.43390; -0.19825}
1376067283774	updated	input={-0.41000; -0.03000; 0.00000; 0.57000; -0.25000; 0.00000; 0.49000; 0.19000; 0.00000}; output={-0.12445; -0.19718; -0.33857; -0.32644; -0.05276; -0.52731; -0.22051; -0.43390; -0.19825}
1376067283878	updated	input={-0.41000; -0.03000; 0.00000; 0.57000; -0.25000; 0.00000; 0.49000; 0.20000; 0.00000}; output={-0.12445; -0.19718; -0.33857; -0.32644; -0.05276; -0.52731; -0.22080; -0.44124; -0.19146}
1376067284014	updated	input={-0.41000; -0.03000; 0.00000; 0.57000; -0.25000; 0.00000; 0.49000; 0.20000; 0.00000}; output={-0.12445; -0.19718; -0.33857; -0.32644; -0.05276; -0.52731; -0.22080; -0.44124; -0.19146}
1376067284082	updated	input={-0.41000; -0.03000; 0.00000; 0.57000; -0.25000; 0.00000; 0.49000; 0.20000; 0.00000}; output={-0.12445; -0.19718; -0.33857; -0.32644; -0.05276; -0.52731; -0.22080; -0.44124; -0.19146}
1376067284609	updated	input={-0.41000; -0.03000; 0.00000; 0.57000; -0.25000; 0.00000; 0.49000; 0.23000; 0.00000}; output={-0.12445; -0.19718; -0.33857; -0.32644; -0.05276; -0.52731; -0.22168; -0.46324; -0.17108}
1376067284663	updated	input={-0.41000; -0.03000; 0.00000; 0.57000; -0.25000; 0.00000; 0.49000; 0.23000; 0.00000}; output={-0.12445; -0.19718; -0.33857; -0.32644; -0.05276; -0.52731; -0.22168; -0.46324; -0.17108}
1376067284721	updated	input={-0.41000; -0.03000; 0.00000; 0.57000; -0.25000; 0.00000; 0.49000; 0.23000; 0.00000}; output={-0.12445; -0.19718; -0.33857; -0.32644; -0.05276; -0.52731; -0.22168; -0.46324; -0.17108}
1376067284773	updated	input={-0.41000; -0.03000; 0.00000; 0.57000; -0.25000; 0.00000; 0.49000; 0.23000; 0.00000}; output={-0.12445; -0.19718; -0.33857; -0.32644; -0.05276; -0.52731; -0.22168; -0.46324; -0.17108}
1376067284847	updated	input={-0.41000; -0.03000; 0.00000; 0.57000; -0.25000; 0.00000; 0.49000; 0.24000; 0.00000}; output={-0.12445; -0.19718; -0.33857; -0.32644; -0.05276; -0.52731; -0.22197; -0.47057; -0.16429}
1376067284983	updated	input={-0.41000; -0.03000; 0.00000; 0.57000; -0.25000; 0.00000; 0.49000; 0.24000; 0.00000}; output={-0.12445; -0.19718; -0.33857; -0.32644; -0.05276; -0.52731; -0.22197; -0.47057; -0.16429}
1376067285041	updated	input={-0.41000; -0.03000; 0.00000; 0.57000; -0.25000; 0.00000; 0.49000; 0.25000; 0.00000}; output={-0.12445; -0.19718; -0.33857; -0.32644; -0.05276; -0.52731; -0.22226; -0.47791; -0.15750}
1376067285146	updated	input={-0.41000; -0.03000; 0.00000; 0.57000; -0.25000; 0.00000; 0.49000; 0.25000; 0.00000}; output={-0.12445; -0.19718; -0.33857; -0.32644; -0.05276; -0.52731; -0.22226; -0.47791; -0.15750}
1376067285202	updated	input={-0.41000; -0.03000; 0.00000; 0.57000; -0.25000; 0.00000; 0.49000; 0.26000; 0.00000}; output={-0.12445; -0.19718; -0.33857; -0.32644; -0.05276; -0.52731; -0.22256; -0.48524; -0.15071}
1376067285254	updated	input={-0.41000; -0.03000; 0.00000; 0.57000; -0.25000; 0.00000; 0.49000; 0.26000; 0.00000}; output={-0.12445; -0.19718; -0.33857; -0.32644; -0.05276; -0.52731; -0.22256; -0.48524; -0.15071}
1376067285307	updated	input={-0.41000; -0.03000; 0.00000; 0.57000; -0.25000; 0.00000; 0.49000; 0.26000; 0.00000}; output={-0.12445; -0.19718; -0.33857; -0.32644; -0.05276; -0.52731; -0.22256; -0.48524; -0.15071}
1376067285458	updated	input={-0.41000; -0.03000; 0.00000; 0.57000; -0.25000; 0.00000; 0.49000; 0.27000; 0.00000}; output={-0.12445; -0.19718; -0.33857; -0.32644; -0.05276; -0.52731; -0.22285; -0.49257; -0.14392}
1376067285507	updated	input={-0.41000; -0.03000; 0.00000; 0.57000; -0.25000; 0.00000; 0.49000; 0.27000; 0.00000}; output={-0.12445; -0.19718; -0.33857; -0.32644; -0.05276; -0.52731; -0.22285; -0.49257; -0.14392}
1376067285582	updated	input={-0.41000; -0.03000; 0.00000; 0.57000; -0.25000; 0.00000; 0.49000; 0.27000; 0.00000}; output={-0.12445; -0.19718; -0.33857; -0.32644; -0.05276; -0.52731; -0.22285; -0.49257; -0.14392}
1376067285712	updated	input={-0.41000; -0.03000; 0.00000; 0.57000; -0.25000; 0.00000; 0.49000; 0.27000; 0.00000}; output={-0.12445; -0.19718; -0.33857; -0.32644; -0.05276; -0.52731; -0.22285; -0.49257; -0.14392}
1376067285768	updated	input={-0.41000; -0.03000; 0.00000; 0.57000; -0.25000; 0.00000; 0.49000; 0.27000; 0.00000}; output={-0.12445; -0.19718; -0.33857; -0.32644; -0.05276; -0.52731; -0.22285; -0.49257; -0.14392}
1376067285847	updated	input={-0.41000; -0.03000; 0.00000; 0.57000; -0.25000; 0.00000; 0.49000; 0.27000; 0.00000}; output={-0.12445; -0.19718; -0.33857; -0.32644; -0.05276; -0.52731; -0.22285; -0.49257; -0.14392}
1376067285911	updated	input={-0.41000; -0.03000; 0.00000; 0.57000; -0.25000; 0.00000; 0.49000; 0.27000; 0.00000}; output={-0.12445; -0.19718; -0.33857; -0.32644; -0.05276; -0.52731; -0.22285; -0.49257; -0.14392}
1376067285987	updated	input={-0.41000; -0.02000; 0.00000; 0.57000; -0.25000; 0.00000; 0.49000; 0.27000; 0.00000}; output={-0.12951; -0.18882; -0.34070; -0.32644; -0.05276; -0.52731; -0.22285; -0.49257; -0.14392}
1376067286039	updated	input={-0.41000; -0.02000; 0.00000; 0.57000; -0.25000; 0.00000; 0.49000; 0.27000; 0.00000}; output={-0.12951; -0.18882; -0.34070; -0.32644; -0.05276; -0.52731; -0.22285; -0.49257; -0.14392}
1376067286553	updated	input={-0.41000; -0.02000; 0.00000; 0.57000; -0.25000; 0.00000; 0.49000; 0.27000; 0.00000}; output={-0.12951; -0.18882; -0.34070; -0.32644; -0.05276; -0.52731; -0.22285; -0.49257; -0.14392}
1376067286613	updated	input={-0.41000; -0.02000; 0.00000; 0.57000; -0.25000; 0.00000; 0.49000; 0.27000; 0.00000}; output={-0.12951; -0.18882; -0.34070; -0.32644; -0.05276; -0.52731; -0.22285; -0.49257; -0.14392}
1376067286663	updated	input={-0.41000; -0.02000; 0.00000; 0.57000; -0.08000; 0.00000; 0.49000; 0.27000; 0.00000}; output={-0.12951; -0.18882; -0.34070; -0.37578; -0.16047; -0.40539; -0.22285; -0.49257; -0.14392}
1376067286729	updated	input={-0.41000; -0.02000; 0.00000; 0.57000; -0.08000; 0.00000; 0.49000; 0.27000; 0.00000}; output={-0.12951; -0.18882; -0.34070; -0.37578; -0.16047; -0.40539; -0.22285; -0.49257; -0.14392}
1376067286803	updated	input={-0.41000; -0.02000; 0.00000; 0.57000; -0.08000; 0.00000; 0.49000; 0.27000; 0.00000}; output={-0.12951; -0.18882; -0.34070; -0.37578; -0.16047; -0.40539; -0.22285; -0.49257; -0.14392}
1376067287849	updated	input={-0.41000; -0.02000; 0.00000; 0.57000; 0.06000; 0.00000; 0.49000; 0.27000; 0.00000}; output={-0.12951; -0.18882; -0.34070; -0.41642; -0.24916; -0.30498; -0.22285; -0.49257; -0.14392}
1376067288322	updated	input={-0.61000; -0.02000; 0.00000; 0.57000; 0.06000; 0.00000; 0.49000; 0.27000; 0.00000}; output={-0.19762; -0.27277; -0.50896; -0.41642; -0.24916; -0.30498; -0.22285; -0.49257; -0.14392}
1376067288751	updated	input={-0.61000; -0.02000; 0.00000; 0.57000; 0.06000; 0.00000; 0.49000; 0.27000; 0.01000}; output={-0.19762; -0.27277; -0.50896; -0.41642; -0.24916; -0.30498; -0.23183; -0.48940; -0.14087}
1376067289214	updated	input={-0.61000; -0.02000; 0.00000; 0.57000; 0.06000; 0.00000; 0.49000; 0.27000; 0.07000}; output={-0.19762; -0.27277; -0.50896; -0.41642; -0.24916; -0.30498; -0.28572; -0.47035; -0.12263}
1376067289271	updated	input={-0.61000; -0.02000; 0.00000; 0.57000; 0.06000; 0.00000; 0.49000; 0.27000; 0.12000}; output={-0.19762; -0.27277; -0.50896; -0.41642; -0.24916; -0.30498; -0.33063; -0.45447; -0.10743}
1376067289369	updated	input={-0.61000; -0.02000; 0.00000; 0.57000; 0.06000; 0.00000; 0.49000; 0.27000; 0.14000}; output={-0.19762; -0.27277; -0.50896; -0.41642; -0.24916; -0.30498; -0.34859; -0.44812; -0.10134}
1376067289465	updated	input={-0.61000; -0.02000; 0.00000; 0.57000; 0.06000; 0.00000; 0.49000; 0.27000; 0.19000}; output={-0.19762; -0.27277; -0.50896; -0.41642; -0.24916; -0.30498; -0.39350; -0.43225; -0.08614}
1376067289529	updated	input={-0.61000; -0.02000; 0.00000; 0.57000; 0.06000; 0.00000; 0.49000; 0.27000; 0.21000}; output={-0.19762; -0.27277; -0.50896; -0.41642; -0.24916; -0.30498; -0.41147; -0.42590; -0.08006}
1376067289585	updated	input={-0.61000; -0.02000; 0.00000; 0.57000; 0.06000; 0.00000; 0.49000; 0.27000; 0.22000}; output={-0.19762; -0.27277; -0.50896; -0.41642; -0.24916; -0.30498; -0.42045; -0.42272; -0.07702}
1376067290097	updated	input={-0.61000; -0.02000; 0.00000; 0.57000; 0.06000; 0.00000; 0.49000; 0.27000; 0.26000}; output={-0.19762; -0.27277; -0.50896; -0.41642; -0.24916; -0.30498; -0.45638; -0.41002; -0.06485}
1376067290157	updated	input={-0.61000; -0.02000; 0.00000; 0.57000; 0.06000; 0.00000; 0.49000; 0.27000; 0.26000}; output={-0.19762; -0.27277; -0.50896; -0.41642; -0.24916; -0.30498; -0.45638; -0.41002; -0.06485}
1376067290213	updated	input={-0.61000; -0.02000; 0.00000; 0.57000; 0.06000; 0.00000; 0.49000; 0.27000; 0.27000}; output={-0.19762; -0.27277; -0.50896; -0.41642; -0.24916; -0.30498; -0.46536; -0.40685; -0.06181}
1376067290279	updated	input={-0.61000; -0.02000; 0.00000; 0.57000; 0.06000; 0.00000; 0.49000; 0.27000; 0.27000}; output={-0.19762; -0.27277; -0.50896; -0.41642; -0.24916; -0.30498; -0.46536; -0.40685; -0.06181}
1376067290421	updated	input={-0.61000; -0.02000; 0.00000; 0.57000; 0.06000; 0.00000; 0.49000; 0.27000; 0.27000}; output={-0.19762; -0.27277; -0.50896; -0.41642; -0.24916; -0.30498; -0.46536; -0.40685; -0.06181}
1376067290472	updated	input={-0.61000; -0.02000; 0.00000; 0.57000; 0.06000; 0.00000; 0.49000; 0.27000; 0.27000}; output={-0.19762; -0.27277; -0.50896; -0.41642; -0.24916; -0.30498; -0.46536; -0.40685; -0.06181}
1376067290571	updated	input={-0.61000; -0.02000; 0.00000; 0.57000; 0.06000; 0.00000; 0.49000; 0.27000; 0.27000}; output={-0.19762; -0.27277; -0.50896; -0.41642; -0.24916; -0.30498; -0.46536; -0.40685; -0.06181}
1376067290644	updated	input={-0.61000; -0.02000; 0.00000; 0.57000; 0.06000; 0.00000; 0.49000; 0.27000; 0.27000}; output={-0.19762; -0.27277; -0.50896; -0.41642; -0.24916; -0.30498; -0.46536; -0.40685; -0.06181}
1376067290699	updated	input={-0.81000; -0.02000; 0.00000; 0.57000; 0.06000; 0.00000; 0.49000; 0.27000; 0.27000}; output={-0.26573; -0.35673; -0.67723; -0.41642; -0.24916; -0.30498; -0.46536; -0.40685; -0.06181}
1376067290769	updated	input={-0.81000; -0.02000; 0.00000; 0.57000; 0.06000; 0.00000; 0.49000; 0.27000; 0.28000}; output={-0.26573; -0.35673; -0.67723; -0.41642; -0.24916; -0.30498; -0.47434; -0.40367; -0.05877}
1376067290909	updated	input={-0.81000; -0.02000; 0.00000; 0.57000; 0.06000; 0.00000; 0.49000; 0.27000; 0.28000}; output={-0.26573; -0.35673; -0.67723; -0.41642; -0.24916; -0.30498; -0.47434; -0.40367; -0.05877}
1376067290961	updated	input={-0.81000; -0.02000; 0.00000; 0.57000; 0.06000; 0.00000; 0.49000; 0.27000; 0.28000}; output={-0.26573; -0.35673; -0.67723; -0.41642; -0.24916; -0.30498; -0.47434; -0.40367; -0.05877}
1376067291019	updated	input={-0.81000; -0.02000; 0.00000; 0.57000; 0.06000; 0.00000; 0.49000; 0.27000; 0.28000}; output={-0.26573; -0.35673; -0.67723; -0.41642; -0.24916; -0.30498; -0.47434; -0.40367; -0.05877}
1376067291077	updated	input={-0.81000; -0.02000; 0.00000; 0.57000; 0.06000; 0.00000; 0.49000; 0.27000; 0.28000}; output={-0.26573; -0.35673; -0.67723; -0.41642; -0.24916; -0.30498; -0.47434; -0.40367; -0.05877}
1376067291161	updated	input={-0.81000; -0.02000; 0.00000; 0.57000; 0.06000; 0.00000; 0.49000; 0.27000; 0.28000}; output={-0.26573; -0.35673; -0.67723; -0.41642; -0.24916; -0.30498; -0.47434; -0.40367; -0.05877}
1376067291261	updated	input={-0.81000; -0.02000; 0.00000; 0.57000; 0.06000; 0.00000; 0.49000; 0.27000; 0.28000}; output={-0.26573; -0.35673; -0.67723; -0.41642; -0.24916; -0.30498; -0.47434; -0.40367; -0.05877}
1376067291353	updated	input={-0.81000; -0.02000; 0.00000; 0.57000; 0.06000; 0.00000; 0.49000; 0.27000; 0.28000}; output={-0.26573; -0.35673; -0.67723; -0.41642; -0.24916; -0.30498; -0.47434; -0.40367; -0.05877}
1376067291411	updated	input={-0.81000; -0.02000; 0.00000; 0.57000; 0.06000; 0.00000; 0.49000; 0.27000; 0.28000}; output={-0.26573; -0.35673; -0.67723; -0.41642; -0.24916; -0.30498; -0.47434; -0.40367; -0.05877}
1376067291512	updated	input={-0.81000; -0.02000; 0.00000; 0.57000; 0.06000; 0.00000; 0.49000; 0.27000; 0.31000}; output={-0.26573; -0.35673; -0.67723; -0.41642; -0.24916; -0.30498; -0.50129; -0.39414; -0.04965}
1376067291625	updated	input={-0.81000; -0.02000; 0.00000; 0.57000; 0.06000; 0.00000; 0.49000; 0.27000; 0.32000}; output={-0.26573; -0.35673; -0.67723; -0.41642; -0.24916; -0.30498; -0.51027; -0.39097; -0.04661}
1376067292144	updated	input={-0.81000; -0.02000; 0.00000; 0.57000; 0.06000; 0.00000; 0.49000; 0.27000; 0.34000}; output={-0.26573; -0.35673; -0.67723; -0.41642; -0.24916; -0.30498; -0.52823; -0.38462; -0.04053}
1376067292205	updated	input={-0.81000; -0.02000; 0.00000; 0.57000; 0.06000; 0.00000; 0.49000; 0.27000; 0.35000}; output={-0.26573; -0.35673; -0.67723; -0.41642; -0.24916; -0.30498; -0.53721; -0.38144; -0.03748}
1376067292263	updated	input={-0.81000; -0.02000; 0.00000; 0.57000; 0.06000; 0.00000; 0.49000; 0.27000; 0.35000}; output={-0.26573; -0.35673; -0.67723; -0.41642; -0.24916; -0.30498; -0.53721; -0.38144; -0.03748}
1376067292322	updated	input={-0.81000; -0.02000; 0.00000; 0.57000; 0.06000; 0.25000; 0.49000; 0.27000; 0.35000}; output={-0.26573; -0.35673; -0.67723; -0.57954; -0.07935; -0.22099; -0.53721; -0.38144; -0.03748}
1376067292399	updated	input={-1.00000; -0.02000; 0.00000; 0.57000; 0.06000; 0.25000; 0.49000; 0.27000; 0.35000}; output={-0.33043; -0.43648; -0.83708; -0.57954; -0.07935; -0.22099; -0.53721; -0.38144; -0.03748}
1376067292517	updated	input={-1.00000; -0.02000; 0.00000; 0.57000; 0.06000; 0.25000; 0.49000; 0.27000; 0.35000}; output={-0.33043; -0.43648; -0.83708; -0.57954; -0.07935; -0.22099; -0.53721; -0.38144; -0.03748}
1376067292574	updated	input={-1.00000; -0.02000; 0.00000; 0.57000; 0.06000; 0.25000; 0.49000; 0.27000; 0.35000}; output={-0.33043; -0.43648; -0.83708; -0.57954; -0.07935; -0.22099; -0.53721; -0.38144; -0.03748}
1376067292629	updated	input={-1.00000; -0.02000; 0.00000; 0.57000; 0.06000; 0.25000; 0.49000; 0.27000; 0.35000}; output={-0.33043; -0.43648; -0.83708; -0.57954; -0.07935; -0.22099; -0.53721; -0.38144; -0.03748}
1376067292684	updated	input={-1.00000; -0.02000; 0.00000; 0.57000; 0.06000; 0.25000; 0.49000; 0.27000; 0.35000}; output={-0.33043; -0.43648; -0.83708; -0.57954; -0.07935; -0.22099; -0.53721; -0.38144; -0.03748}
1376067292753	updated	input={-1.00000; -0.02000; 0.00000; 0.57000; 0.06000; 0.25000; 0.49000; 0.27000; 0.35000}; output={-0.33043; -0.43648; -0.83708; -0.57954; -0.07935; -0.22099; -0.53721; -0.38144; -0.03748}
1376067293300	updated	input={-1.00000; -0.02000; 0.00000; 0.57000; 0.06000; 0.25000; 0.49000; 0.27000; 0.35000}; output={-0.33043; -0.43648; -0.83708; -0.57954; -0.07935; -0.22099; -0.53721; -0.38144; -0.03748}
1376067296087	updated	input={-1.00000; -0.02000; 0.00000; 0.57000; 0.06000; 0.25000; 0.50000; 0.27000; 0.35000}; output={-0.33043; -0.43648; -0.83708; -0.57954; -0.07935; -0.22099; -0.54160; -0.38746; -0.04416}
1376067296596	updated	input={-1.00000; -0.01000; 0.00000; 0.57000; 0.06000; 0.25000; 0.50000; 0.27000; 0.35000}; output={-0.33549; -0.42812; -0.83921; -0.57954; -0.07935; -0.22099; -0.54160; -0.38746; -0.04416}
1376067296658	updated	input={-1.00000; -0.01000; 0.00000; 0.57000; 0.06000; 0.25000; 0.51000; 0.27000; 0.35000}; output={-0.33549; -0.42812; -0.83921; -0.57954; -0.07935; -0.22099; -0.54599; -0.39347; -0.05084}
1376067296719	updated	input={-1.00000; -0.01000; 0.00000; 0.57000; 0.06000; 0.32000; 0.51000; 0.27000; 0.35000}; output={-0.33549; -0.42812; -0.83921; -0.62522; -0.03181; -0.19747; -0.54599; -0.39347; -0.05084}
1376067297177	updated	input={-1.00000; -0.01000; 0.00000; 0.57000; 0.06000; 0.32000; 0.53000; 0.27000; 0.35000}; output={-0.33549; -0.42812; -0.83921; -0.62522; -0.03181; -0.19747; -0.55476; -0.40549; -0.06420}
1376067297270	updated	input={-1.00000; -0.01000; 0.00000; 0.57000; 0.06000; 0.32000; 0.53000; 0.27000; 0.35000}; output={-0.33549; -0.42812; -0.83921; -0.62522; -0.03181; -0.19747; -0.55476; -0.40549; -0.06420}
1376067297324	updated	input={-1.00000; 0.00000; 0.00000; 0.57000; 0.06000; 0.32000; 0.53000; 0.27000; 0.35000}; output={-0.34055; -0.41976; -0.84133; -0.62522; -0.03181; -0.19747; -0.55476; -0.40549; -0.06420}
1376067297843	updated	input={-1.00000; 0.00000; 0.00000; 0.57000; 0.06000; 0.32000; 0.67000; 0.27000; 0.35000}; output={-0.34055; -0.41976; -0.84133; -0.62522; -0.03181; -0.19747; -0.61617; -0.48965; -0.15772}
1376067297899	updated	input={-1.00000; 0.00000; 0.00000; 0.57000; 0.06000; 0.32000; 0.67000; 0.27000; 0.35000}; output={-0.34055; -0.41976; -0.84133; -0.62522; -0.03181; -0.19747; -0.61617; -0.48965; -0.15772}
1376067297956	updated	input={-1.00000; 0.00000; 0.00000; 0.57000; 0.06000; 0.32000; 0.71000; 0.27000; 0.35000}; output={-0.34055; -0.41976; -0.84133; -0.62522; -0.03181; -0.19747; -0.63372; -0.51370; -0.18444}
1376067298023	updated	input={-1.00000; 0.00000; 0.00000; 0.57000; 0.06000; 0.32000; 0.73000; 0.27000; 0.35000}; output={-0.34055; -0.41976; -0.84133; -0.62522; -0.03181; -0.19747; -0.64249; -0.52572; -0.19780}
1376067298134	updated	input={-1.00000; 0.00000; 0.00000; 0.57000; 0.06000; 0.32000; 0.75000; 0.27000; 0.35000}; output={-0.34055; -0.41976; -0.84133; -0.62522; -0.03181; -0.19747; -0.65126; -0.53775; -0.21116}
1376067298201	updated	input={-1.00000; 0.00000; 0.00000; 0.57000; 0.06000; 0.32000; 0.79000; 0.27000; 0.35000}; output={-0.34055; -0.41976; -0.84133; -0.62522; -0.03181; -0.19747; -0.66881; -0.56179; -0.23788}
1376067298260	updated	input={-1.00000; 0.00000; 0.00000; 0.57000; 0.06000; 0.32000; 0.80000; 0.27000; 0.35000}; output={-0.34055; -0.41976; -0.84133; -0.62522; -0.03181; -0.19747; -0.67320; -0.56780; -0.24456}
1376067298318	updated	input={-1.00000; 0.00000; 0.00000; 0.57000; 0.06000; 0.32000; 0.80000; 0.27000; 0.35000}; output={-0.34055; -0.41976; -0.84133; -0.62522; -0.03181; -0.19747; -0.67320; -0.56780; -0.24456}
1376067298392	updated	input={-1.00000; 0.00000; 0.00000; 0.57000; 0.06000; 0.32000; 0.80000; 0.27000; 0.35000}; output={-0.34055; -0.41976; -0.84133; -0.62522; -0.03181; -0.19747; -0.67320; -0.56780; -0.24456}
1376067298448	updated	input={-1.00000; 0.00000; 0.00000; 0.57000; 0.06000; 0.32000; 0.80000; 0.27000; 0.35000}; output={-0.34055; -0.41976; -0.84133; -0.62522; -0.03181; -0.19747; -0.67320; -0.56780; -0.24456}
1376067298594	updated	input={-1.00000; 0.00000; 0.00000; 0.57000; 0.06000; 0.32000; 0.80000; 0.27000; 0.35000}; output={-0.34055; -0.41976; -0.84133; -0.62522; -0.03181; -0.19747; -0.67320; -0.56780; -0.24456}
1376067298661	updated	input={-1.00000; 0.00000; 0.00000; 0.57000; 0.06000; 0.32000; 0.81000; 0.27000; 0.35000}; output={-0.34055; -0.41976; -0.84133; -0.62522; -0.03181; -0.19747; -0.67758; -0.57382; -0.25123}
1376067298718	updated	input={-1.00000; 0.00000; 0.00000; 0.57000; 0.06000; 0.32000; 0.81000; 0.27000; 0.35000}; output={-0.34055; -0.41976; -0.84133; -0.62522; -0.03181; -0.19747; -0.67758; -0.57382; -0.25123}
1376067298779	updated	input={-1.00000; 0.00000; 0.00000; 0.57000; 0.06000; 0.32000; 0.81000; 0.27000; 0.35000}; output={-0.34055; -0.41976; -0.84133; -0.62522; -0.03181; -0.19747; -0.67758; -0.57382; -0.25123}
1376067298883	updated	input={-1.00000; 0.02000; 0.00000; 0.57000; 0.06000; 0.32000; 0.81000; 0.27000; 0.35000}; output={-0.35067; -0.40304; -0.84558; -0.62522; -0.03181; -0.19747; -0.67758; -0.57382; -0.25123}
1376067299458	updated	input={-1.00000; 0.02000; 0.00000; 0.57000; 0.06000; 0.32000; 0.84000; 0.27000; 0.35000}; output={-0.35067; -0.40304; -0.84558; -0.62522; -0.03181; -0.19747; -0.69074; -0.59185; -0.27127}
1376067299514	updated	input={-1.00000; 0.02000; 0.00000; 0.57000; 0.06000; 0.32000; 0.85000; 0.27000; 0.35000}; output={-0.35067; -0.40304; -0.84558; -0.62522; -0.03181; -0.19747; -0.69513; -0.59786; -0.27795}
1376067299581	updated	input={-1.00000; 0.02000; 0.00000; 0.57000; 0.06000; 0.32000; 0.85000; 0.27000; 0.35000}; output={-0.35067; -0.40304; -0.84558; -0.62522; -0.03181; -0.19747; -0.69513; -0.59786; -0.27795}
1376067299664	updated	input={-1.00000; 0.02000; 0.00000; 0.57000; 0.06000; 0.32000; 0.85000; 0.27000; 0.35000}; output={-0.35067; -0.40304; -0.84558; -0.62522; -0.03181; -0.19747; -0.69513; -0.59786; -0.27795}
1376067299769	updated	input={-1.00000; 0.02000; 0.00000; 0.57000; 0.06000; 0.32000; 0.86000; 0.27000; 0.35000}; output={-0.35067; -0.40304; -0.84558; -0.62522; -0.03181; -0.19747; -0.69952; -0.60387; -0.28463}
1376067299848	updated	input={-1.00000; 0.02000; 0.00000; 0.57000; 0.06000; 0.32000; 0.86000; 0.27000; 0.35000}; output={-0.35067; -0.40304; -0.84558; -0.62522; -0.03181; -0.19747; -0.69952; -0.60387; -0.28463}
1376067299910	updated	input={-1.00000; 0.02000; 0.00000; 0.57000; 0.06000; 0.32000; 0.86000; 0.27000; 0.35000}; output={-0.35067; -0.40304; -0.84558; -0.62522; -0.03181; -0.19747; -0.69952; -0.60387; -0.28463}
1376067299979	updated	input={-1.00000; 0.02000; 0.00000; 0.57000; 0.06000; 0.32000; 0.86000; 0.27000; 0.35000}; output={-0.35067; -0.40304; -0.84558; -0.62522; -0.03181; -0.19747; -0.69952; -0.60387; -0.28463}
1376067300037	updated	input={-1.00000; 0.02000; 0.00000; 0.57000; 0.06000; 0.32000; 0.86000; 0.27000; 0.35000}; output={-0.35067; -0.40304; -0.84558; -0.62522; -0.03181; -0.19747; -0.69952; -0.60387; -0.28463}
1376067300206	updated	input={-1.00000; 0.02000; 0.00000; 0.57000; 0.06000; 0.32000; 0.86000; 0.27000; 0.35000}; output={-0.35067; -0.40304; -0.84558; -0.62522; -0.03181; -0.19747; -0.69952; -0.60387; -0.28463}
1376067300263	updated	input={-1.00000; 0.02000; 0.00000; 0.57000; 0.06000; 0.32000; 0.86000; 0.27000; 0.35000}; output={-0.35067; -0.40304; -0.84558; -0.62522; -0.03181; -0.19747; -0.69952; -0.60387; -0.28463}
1376067300401	updated	input={-1.00000; 0.02000; 0.00000; 0.57000; 0.06000; 0.32000; 0.87000; 0.27000; 0.35000}; output={-0.35067; -0.40304; -0.84558; -0.62522; -0.03181; -0.19747; -0.70390; -0.60989; -0.29131}
1376067300459	updated	input={-1.00000; 0.02000; 0.00000; 0.57000; 0.06000; 0.32000; 0.87000; 0.27000; 0.35000}; output={-0.35067; -0.40304; -0.84558; -0.62522; -0.03181; -0.19747; -0.70390; -0.60989; -0.29131}
1376067300627	updated	input={-1.00000; 0.02000; 0.00000; 0.57000; 0.06000; 0.32000; 0.88000; 0.27000; 0.35000}; output={-0.35067; -0.40304; -0.84558; -0.62522; -0.03181; -0.19747; -0.70829; -0.61590; -0.29799}
1376067300684	updated	input={-1.00000; 0.03000; 0.00000; 0.57000; 0.06000; 0.32000; 0.88000; 0.27000; 0.35000}; output={-0.35573; -0.39468; -0.84770; -0.62522; -0.03181; -0.19747; -0.70829; -0.61590; -0.29799}
1376067300741	updated	input={-1.00000; 0.03000; 0.00000; 0.57000; 0.06000; 0.56000; 0.88000; 0.27000; 0.35000}; output={-0.35573; -0.39468; -0.84770; -0.78182; 0.13121; -0.11684; -0.70829; -0.61590; -0.29799}
1376067300877	updated	input={-1.00000; 0.03000; 0.00000; 0.57000; 0.06000; 0.56000; 0.89000; 0.27000; 0.35000}; output={-0.35573; -0.39468; -0.84770; -0.78182; 0.13121; -0.11684; -0.71268; -0.62191; -0.30467}
1376067300944	updated	input={-1.00000; 0.03000; 0.00000; 0.57000; 0.06000; 0.56000; 0.89000; 0.27000; 0.35000}; output={-0.35573; -0.39468; -0.84770; -0.78182; 0.13121; -0.11684; -0.71268; -0.62191; -0.30467}
1376067301062	updated	input={-1.00000; 0.03000; 0.00000; 0.57000; 0.06000; 0.56000; 0.89000; 0.27000; 0.35000}; output={-0.35573; -0.39468; -0.84770; -0.78182; 0.13121; -0.11684; -0.71268; -0.62191; -0.30467}
1376067301726	updated	input={-1.00000; 0.03000; 0.00000; 0.57000; 0.06000; 0.56000; 0.91000; 0.27000; 0.35000}; output={-0.35573; -0.39468; -0.84770; -0.78182; 0.13121; -0.11684; -0.72145; -0.63393; -0.31803}
1376067301786	updated	input={-1.00000; 0.03000; 0.00000; 0.57000; 0.06000; 0.56000; 0.91000; 0.27000; 0.35000}; output={-0.35573; -0.39468; -0.84770; -0.78182; 0.13121; -0.11684; -0.72145; -0.63393; -0.31803}
1376067301842	updated	input={-1.00000; 0.03000; 0.00000; 0.57000; 0.06000; 0.56000; 0.91000; 0.27000; 0.35000}; output={-0.35573; -0.39468; -0.84770; -0.78182; 0.13121; -0.11684; -0.72145; -0.63393; -0.31803}
1376067301902	updated	input={-1.00000; 0.03000; 0.00000; 0.57000; 0.06000; 0.56000; 0.91000; 0.27000; 0.35000}; output={-0.35573; -0.39468; -0.84770; -0.78182; 0.13121; -0.11684; -0.72145; -0.63393; -0.31803}
1376067301998	updated	input={-1.00000; 0.03000; 0.00000; 0.57000; 0.06000; 0.56000; 0.91000; 0.27000; 0.35000}; output={-0.35573; -0.39468; -0.84770; -0.78182; 0.13121; -0.11684; -0.72145; -0.63393; -0.31803}
1376067302109	updated	input={-1.00000; 0.03000; 0.00000; 0.57000; 0.06000; 0.56000; 0.92000; 0.27000; 0.35000}; output={-0.35573; -0.39468; -0.84770; -0.78182; 0.13121; -0.11684; -0.72584; -0.63994; -0.32471}
1376067302182	updated	input={-1.00000; 0.03000; 0.00000; 0.57000; 0.06000; 0.56000; 0.92000; 0.27000; 0.35000}; output={-0.35573; -0.39468; -0.84770; -0.78182; 0.13121; -0.11684; -0.72584; -0.63994; -0.32471}
1376067302824	updated	input={-1.00000; 0.03000; 0.00000; 0.57000; 0.06000; 0.56000; 0.92000; 0.27000; 0.35000}; output={-0.35573; -0.39468; -0.84770; -0.78182; 0.13121; -0.11684; -0.72584; -0.63994; -0.32471}
1376067303387	updated	input={-1.00000; 0.03000; 0.00000; 0.57000; 0.06000; 0.56000; 0.92000; 0.27000; 0.35000}; output={-0.35573; -0.39468; -0.84770; -0.78182; 0.13121; -0.11684; -0.72584; -0.63994; -0.32471}
1376067303460	updated	input={-1.00000; 0.03000; 0.00000; 0.57000; 0.06000; 0.75000; 0.92000; 0.27000; 0.35000}; output={-0.35573; -0.39468; -0.84770; -0.90579; 0.26027; -0.05301; -0.72584; -0.63994; -0.32471}
1376067306513	updated	input={-1.00000; 0.03000; 0.00000; 0.57000; 0.06000; 0.61000; 0.92000; 0.27000; 0.35000}; output={-0.35573; -0.39468; -0.84770; -0.81444; 0.16517; -0.10004; -0.72584; -0.63994; -0.32471}
1376067309715	updated	input={-1.00000; 0.03000; 0.00000; 0.57000; 0.06000; 0.61000; 0.92000; 0.27000; 0.35000}; output={-0.35573; -0.39468; -0.84770; -0.81444; 0.16517; -0.10004; -0.72584; -0.63994; -0.32471}
1376067312491	updated	input={-1.00000; 0.03000; 0.00000; 0.48000; 0.06000; 0.61000; 0.92000; 0.27000; 0.35000}; output={-0.35573; -0.39468; -0.84770; -0.75144; 0.19851; -0.04509; -0.72584; -0.63994; -0.32471}
1376067313744	updated	input={-1.00000; 0.03000; 0.00000; 0.76000; 0.06000; 0.61000; 0.92000; 0.27000; 0.35000}; output={-0.35573; -0.39468; -0.84770; -0.94744; 0.09479; -0.21605; -0.72584; -0.63994; -0.32471}
1376067315663	updated	input={-1.00000; 0.03000; 0.00000; 0.84000; 0.06000; 0.61000; 0.92000; 0.27000; 0.35000}; output={-0.35573; -0.39468; -0.84770; -1.00344; 0.06515; -0.26489; -0.72584; -0.63994; -0.32471}
1376067318748	updated	input={-1.00000; 0.03000; 0.00000; 0.84000; 0.12000; 0.61000; 0.92000; 0.27000; 0.35000}; output={-0.35573; -0.39468; -0.84770; -1.02086; 0.02714; -0.22186; -0.72584; -0.63994; -0.32471}
1376067320736	updated	input={-1.00000; 0.03000; 0.00000; 0.84000; 0.19000; 0.61000; 0.92000; 0.27000; 0.35000}; output={-0.35573; -0.39468; -0.84770; -1.04117; -0.01721; -0.17166; -0.72584; -0.63994; -0.32471}
1376067323758	updated	input={-1.00000; 0.03000; 0.00000; 0.88000; 0.19000; 0.61000; 0.92000; 0.27000; 0.35000}; output={-0.35573; -0.39468; -0.84770; -1.06917; -0.03203; -0.19608; -0.72584; -0.63994; -0.32471}
1376067325154	updated	input={-1.00000; 0.03000; 0.00000; 0.93000; 0.19000; 0.61000; 0.92000; 0.27000; 0.35000}; output={-0.35573; -0.39468; -0.84770; -1.10417; -0.05055; -0.22661; -0.72584; -0.63994; -0.32471}
1376067330015	updated	input={-1.00000; 0.03000; 0.00000; 0.93000; 0.19000; 0.55000; 0.92000; 0.27000; 0.35000}; output={-0.35573; -0.39468; -0.84770; -1.06502; -0.09130; -0.24676; -0.72584; -0.63994; -0.32471}
1376067332062	updated	input={-1.00000; 0.03000; 0.00000; 0.93000; 0.19000; 0.45000; 0.92000; 0.27000; 0.35000}; output={-0.35573; -0.39468; -0.84770; -0.99977; -0.15923; -0.28036; -0.72584; -0.63994; -0.32471}
1376067335653	updated	input={-1.00000; 0.03000; 0.00000; 0.93000; 0.23000; 0.45000; 0.92000; 0.27000; 0.35000}; output={-0.35573; -0.39468; -0.84770; -1.01138; -0.18457; -0.25167; -0.72584; -0.63994; -0.32471}
1376067337133	updated	input={-1.00000; 0.03000; 0.00000; 0.93000; 0.17000; 0.45000; 0.92000; 0.27000; 0.35000}; output={-0.35573; -0.39468; -0.84770; -0.99397; -0.14656; -0.29470; -0.72584; -0.63994; -0.32471}
1376067338546	updated	input={-1.00000; 0.03000; 0.00000; 0.93000; 0.11000; 0.45000; 0.92000; 0.27000; 0.35000}; output={-0.35573; -0.39468; -0.84770; -0.97655; -0.10854; -0.33774; -0.72584; -0.63994; -0.32471}
1376067340748	updated	input={-1.00000; 0.03000; 0.00000; 0.93000; 0.12000; 0.45000; 0.92000; 0.27000; 0.35000}; output={-0.35573; -0.39468; -0.84770; -0.97946; -0.11488; -0.33056; -0.72584; -0.63994; -0.32471}
1376067340815	solved	Statuesque Name (Individual)
1376067350098	initialized	name="Economic Motion (Team)"; target={-0.38647; -0.84513; -0.36932}
1376067355562	updated	input={0.01000; 0.00000; 0.00000}; output={-0.00206; -0.00659; -0.00724}
1376067356297	updated	input={0.02000; 0.00000; 0.00000}; output={-0.00411; -0.01318; -0.01447}
1376067357527	updated	input={0.03000; 0.00000; 0.00000}; output={-0.00616; -0.01977; -0.02171}
1376067357878	updated	input={0.03000; -0.01000; 0.00000}; output={-0.00841; -0.01226; -0.02791}
1376067358544	updated	input={0.02000; -0.01000; 0.00000}; output={-0.00636; -0.00567; -0.02068}
1376067359253	updated	input={0.03000; -0.01000; 0.00000}; output={-0.00841; -0.01226; -0.02791}
1376067359973	updated	input={0.02000; -0.01000; 0.00000}; output={-0.00636; -0.00567; -0.02068}
1376067360386	updated	input={0.01000; -0.01000; 0.00000}; output={-0.00430; 0.00092; -0.01344}
1376067362482	updated	input={0.21000; -0.01000; 0.00000}; output={-0.04540; -0.13087; -0.15815}
1376067365430	updated	input={0.41000; -0.01000; 0.00000}; output={-0.08650; -0.26267; -0.30286}
1376067370479	updated	input={0.61000; -0.01000; 0.00000}; output={-0.12760; -0.39446; -0.44757}
1376067370985	updated	input={0.81000; -0.01000; 0.00000}; output={-0.16870; -0.52626; -0.59228}
1376067379252	updated	input={0.61000; -0.01000; 0.00000}; output={-0.12760; -0.39446; -0.44757}
1376067385408	updated	input={0.61000; 0.06000; 0.00000}; output={-0.11187; -0.44706; -0.40414}
1376067386853	updated	input={0.61000; 0.14000; 0.00000}; output={-0.09390; -0.50717; -0.35450}
1376067389323	updated	input={0.61000; 0.42000; 0.00000}; output={-0.03099; -0.71754; -0.18076}
1376067391632	updated	input={0.61000; 0.49000; 0.00000}; output={-0.01526; -0.77014; -0.13733}
1376067392964	updated	input={0.61000; 0.52000; 0.00000}; output={-0.00852; -0.79268; -0.11872}
1376067394314	updated	input={0.61000; 0.64000; 0.00000}; output={0.01844; -0.88284; -0.04426}
1376067396896	updated	input={0.61000; 0.63000; 0.00000}; output={0.01619; -0.87533; -0.05046}
1376067397314	updated	input={0.61000; 0.62000; 0.00000}; output={0.01395; -0.86781; -0.05667}
1376067397569	updated	input={0.61000; 0.61000; 0.00000}; output={0.01170; -0.86030; -0.06287}
1376067397902	updated	input={0.61000; 0.60000; 0.00000}; output={0.00945; -0.85279; -0.06908}
1376067402932	updated	input={0.61000; 0.60000; -0.01000}; output={0.01898; -0.85244; -0.07210}
1376067403185	updated	input={0.61000; 0.60000; -0.02000}; output={0.02850; -0.85209; -0.07513}
1376067403717	updated	input={0.61000; 0.60000; -0.03000}; output={0.03803; -0.85174; -0.07815}
1376067403842	updated	input={0.61000; 0.60000; -0.04000}; output={0.04755; -0.85139; -0.08118}
1376067404015	updated	input={0.61000; 0.60000; -0.12000}; output={0.12376; -0.84858; -0.10537}
1376067404059	updated	input={0.61000; 0.60000; -0.13000}; output={0.13328; -0.84823; -0.10840}
1376067404101	updated	input={0.61000; 0.60000; -0.14000}; output={0.14281; -0.84788; -0.11142}
1376067404158	updated	input={0.61000; 0.60000; -0.16000}; output={0.16186; -0.84718; -0.11747}
1376067404205	updated	input={0.61000; 0.60000; -0.16000}; output={0.16186; -0.84718; -0.11747}
1376067404328	updated	input={0.61000; 0.60000; -0.21000}; output={0.20948; -0.84543; -0.13259}
1376067404374	updated	input={0.61000; 0.60000; -0.23000}; output={0.22853; -0.84473; -0.13864}
1376067404416	updated	input={0.61000; 0.60000; -0.23000}; output={0.22853; -0.84473; -0.13864}
1376067404633	updated	input={0.61000; 0.60000; -0.31000}; output={0.30473; -0.84192; -0.16284}
1376067404675	updated	input={0.61000; 0.60000; -0.31000}; output={0.30473; -0.84192; -0.16284}
1376067404727	updated	input={0.61000; 0.60000; -0.32000}; output={0.31426; -0.84157; -0.16586}
1376067404776	updated	input={0.61000; 0.60000; -0.32000}; output={0.31426; -0.84157; -0.16586}
1376067404849	updated	input={0.61000; 0.60000; -0.37000}; output={0.36189; -0.83982; -0.18099}
1376067404897	updated	input={0.61000; 0.60000; -0.38000}; output={0.37141; -0.83947; -0.18401}
1376067404945	updated	input={0.61000; 0.60000; -0.38000}; output={0.37141; -0.83947; -0.18401}
1376067405012	updated	input={0.61000; 0.60000; -0.41000}; output={0.39999; -0.83842; -0.19309}
1376067405077	updated	input={0.61000; 0.60000; -0.41000}; output={0.39999; -0.83842; -0.19309}
1376067405122	updated	input={0.61000; 0.60000; -0.41000}; output={0.39999; -0.83842; -0.19309}
1376067405179	updated	input={0.61000; 0.60000; -0.42000}; output={0.40951; -0.83807; -0.19611}
1376067405221	updated	input={0.61000; 0.60000; -0.42000}; output={0.40951; -0.83807; -0.19611}
1376067405259	updated	input={0.61000; 0.60000; -0.42000}; output={0.40951; -0.83807; -0.19611}
1376067405307	updated	input={0.61000; 0.60000; -0.43000}; output={0.41904; -0.83771; -0.19914}
1376067405378	updated	input={0.61000; 0.60000; -0.43000}; output={0.41904; -0.83771; -0.19914}
1376067405475	updated	input={0.61000; 0.60000; -0.43000}; output={0.41904; -0.83771; -0.19914}
1376067405517	updated	input={0.61000; 0.60000; -0.44000}; output={0.42856; -0.83736; -0.20216}
1376067405569	updated	input={0.61000; 0.60000; -0.44000}; output={0.42856; -0.83736; -0.20216}
1376067405640	updated	input={0.61000; 0.60000; -0.44000}; output={0.42856; -0.83736; -0.20216}
1376067405803	updated	input={0.61000; 0.60000; -0.44000}; output={0.42856; -0.83736; -0.20216}
1376067405846	updated	input={0.61000; 0.60000; -0.44000}; output={0.42856; -0.83736; -0.20216}
1376067405931	updated	input={0.61000; 0.60000; -0.44000}; output={0.42856; -0.83736; -0.20216}
1376067405973	updated	input={0.61000; 0.60000; -0.45000}; output={0.43809; -0.83701; -0.20518}
1376067406021	updated	input={0.61000; 0.60000; -0.45000}; output={0.43809; -0.83701; -0.20518}
1376067406074	updated	input={0.61000; 0.60000; -0.45000}; output={0.43809; -0.83701; -0.20518}
1376067406149	updated	input={0.61000; 0.60000; -0.45000}; output={0.43809; -0.83701; -0.20518}
1376067406224	updated	input={0.61000; 0.60000; -0.45000}; output={0.43809; -0.83701; -0.20518}
1376067406262	updated	input={0.61000; 0.60000; -0.45000}; output={0.43809; -0.83701; -0.20518}
1376067406314	updated	input={0.61000; 0.60000; -0.45000}; output={0.43809; -0.83701; -0.20518}
1376067406461	updated	input={0.61000; 0.60000; -0.45000}; output={0.43809; -0.83701; -0.20518}
1376067406557	updated	input={0.61000; 0.60000; -0.49000}; output={0.47619; -0.83561; -0.21728}
1376067406617	updated	input={0.61000; 0.60000; -0.51000}; output={0.49524; -0.83491; -0.22333}
1376067406821	updated	input={0.61000; 0.60000; -0.56000}; output={0.54286; -0.83316; -0.23846}
1376067406917	updated	input={0.61000; 0.60000; -0.60000}; output={0.58097; -0.83176; -0.25055}
1376067406971	updated	input={0.61000; 0.60000; -0.62000}; output={0.60002; -0.83105; -0.25660}
1376067407020	updated	input={0.61000; 0.60000; -0.63000}; output={0.60954; -0.83070; -0.25963}
1376067407066	updated	input={0.61000; 0.60000; -0.65000}; output={0.62859; -0.83000; -0.26568}
1376067407171	updated	input={0.61000; 0.60000; -0.67000}; output={0.64764; -0.82930; -0.27173}
1376067407215	updated	input={0.61000; 0.60000; -0.67000}; output={0.64764; -0.82930; -0.27173}
1376067407273	updated	input={0.61000; 0.60000; -0.68000}; output={0.65717; -0.82895; -0.27475}
1376067407314	updated	input={0.61000; 0.60000; -0.68000}; output={0.65717; -0.82895; -0.27475}
1376067407381	updated	input={0.61000; 0.60000; -0.68000}; output={0.65717; -0.82895; -0.27475}
1376067407503	updated	input={0.61000; 0.60000; -0.69000}; output={0.66669; -0.82860; -0.27777}
1376067407551	updated	input={0.61000; 0.60000; -0.69000}; output={0.66669; -0.82860; -0.27777}
1376067407791	updated	input={0.61000; 0.60000; -0.70000}; output={0.67622; -0.82825; -0.28080}
1376067407834	updated	input={0.61000; 0.60000; -0.71000}; output={0.68574; -0.82790; -0.28382}
1376067407873	updated	input={0.61000; 0.60000; -0.71000}; output={0.68574; -0.82790; -0.28382}
1376067407915	updated	input={0.61000; 0.60000; -0.71000}; output={0.68574; -0.82790; -0.28382}
1376067407976	updated	input={0.61000; 0.60000; -0.71000}; output={0.68574; -0.82790; -0.28382}
1376067408017	updated	input={0.61000; 0.60000; -0.71000}; output={0.68574; -0.82790; -0.28382}
1376067408097	updated	input={0.61000; 0.60000; -0.72000}; output={0.69527; -0.82755; -0.28685}
1376067408155	updated	input={0.61000; 0.60000; -0.72000}; output={0.69527; -0.82755; -0.28685}
1376067408198	updated	input={0.61000; 0.60000; -0.73000}; output={0.70479; -0.82720; -0.28987}
1376067408289	updated	input={0.61000; 0.60000; -0.73000}; output={0.70479; -0.82720; -0.28987}
1376067408434	updated	input={0.61000; 0.60000; -0.74000}; output={0.71432; -0.82685; -0.29290}
1376067408572	updated	input={0.61000; 0.60000; -0.74000}; output={0.71432; -0.82685; -0.29290}
1376067408681	updated	input={0.61000; 0.60000; -0.75000}; output={0.72384; -0.82650; -0.29592}
1376067408725	updated	input={0.61000; 0.60000; -0.75000}; output={0.72384; -0.82650; -0.29592}
1376067408962	updated	input={0.61000; 0.60000; -0.76000}; output={0.73337; -0.82615; -0.29895}
1376067409006	updated	input={0.61000; 0.60000; -0.76000}; output={0.73337; -0.82615; -0.29895}
1376067409068	updated	input={0.61000; 0.60000; -0.77000}; output={0.74289; -0.82580; -0.30197}
1376067409173	updated	input={0.61000; 0.60000; -0.77000}; output={0.74289; -0.82580; -0.30197}
1376067409216	updated	input={0.61000; 0.60000; -0.78000}; output={0.75242; -0.82545; -0.30500}
1376067409261	updated	input={0.61000; 0.60000; -0.78000}; output={0.75242; -0.82545; -0.30500}
1376067409477	updated	input={0.61000; 0.60000; -0.79000}; output={0.76194; -0.82510; -0.30802}
1376067409531	updated	input={0.61000; 0.60000; -0.79000}; output={0.76194; -0.82510; -0.30802}
1376067409634	updated	input={0.61000; 0.60000; -0.80000}; output={0.77147; -0.82474; -0.31105}
1376067409778	updated	input={0.61000; 0.60000; -0.80000}; output={0.77147; -0.82474; -0.31105}
1376067409913	updated	input={0.61000; 0.60000; -0.81000}; output={0.78099; -0.82439; -0.31407}
1376067410112	updated	input={0.61000; 0.60000; -0.82000}; output={0.79052; -0.82404; -0.31709}
1376067410317	updated	input={0.61000; 0.60000; -0.83000}; output={0.80004; -0.82369; -0.32012}
1376067410523	updated	input={0.61000; 0.60000; -0.84000}; output={0.80957; -0.82334; -0.32314}
1376067410662	updated	input={0.61000; 0.60000; -0.85000}; output={0.81909; -0.82299; -0.32617}
1376067413271	updated	input={0.41000; 0.60000; -0.85000}; output={0.86019; -0.69120; -0.18146}
1376067413720	updated	input={0.21000; 0.60000; -0.85000}; output={0.90130; -0.55940; -0.03675}
1376067414187	updated	input={0.41000; 0.60000; -0.85000}; output={0.86019; -0.69120; -0.18146}
1376067414408	updated	input={0.61000; 0.60000; -0.85000}; output={0.81909; -0.82299; -0.32617}
1376067414690	updated	input={0.81000; 0.60000; -0.85000}; output={0.77800; -0.95479; -0.47088}
1376067414852	updated	input={1.00000; 0.60000; -0.85000}; output={0.73895; -1.07999; -0.60835}
1376067421643	updated	input={0.80000; 0.60000; -0.85000}; output={0.78005; -0.94820; -0.46364}
1376067422015	updated	input={1.00000; 0.60000; -0.85000}; output={0.73895; -1.07999; -0.60835}
1376067424132	updated	input={0.80000; 0.60000; -0.85000}; output={0.78005; -0.94820; -0.46364}
1376067424509	updated	input={0.60000; 0.60000; -0.85000}; output={0.82115; -0.81640; -0.31893}
1376067424875	updated	input={0.40000; 0.60000; -0.85000}; output={0.86225; -0.68461; -0.17422}
1376067425068	updated	input={0.20000; 0.60000; -0.85000}; output={0.90335; -0.55281; -0.02951}
1376067425264	updated	input={0.00000; 0.60000; -0.85000}; output={0.94445; -0.42101; 0.11520}
1376067425447	updated	input={-0.20000; 0.60000; -0.85000}; output={0.98555; -0.28922; 0.25991}
1376067425647	updated	input={-0.40000; 0.60000; -0.85000}; output={1.02665; -0.15742; 0.40462}
1376067425852	updated	input={-0.60000; 0.60000; -0.85000}; output={1.06775; -0.02563; 0.54933}
1376067426047	updated	input={-0.80000; 0.60000; -0.85000}; output={1.10885; 0.10617; 0.69404}
1376067426470	updated	input={-0.60000; 0.60000; -0.85000}; output={1.06775; -0.02563; 0.54933}
1376067427000	updated	input={-0.40000; 0.60000; -0.85000}; output={1.02665; -0.15742; 0.40462}
1376067427161	updated	input={0.40000; 0.60000; -0.85000}; output={0.86225; -0.68461; -0.17422}
1376067427201	updated	input={0.80000; 0.60000; -0.85000}; output={0.78005; -0.94820; -0.46364}
1376067427242	updated	input={1.00000; 0.60000; -0.85000}; output={0.73895; -1.07999; -0.60835}
1376067427303	updated	input={1.00000; 0.60000; -0.85000}; output={0.73895; -1.07999; -0.60835}
1376067427501	updated	input={1.00000; 0.60000; -0.85000}; output={0.73895; -1.07999; -0.60835}
1376067427564	updated	input={1.00000; 0.60000; -0.85000}; output={0.73895; -1.07999; -0.60835}
1376067427614	updated	input={1.00000; 0.60000; -0.85000}; output={0.73895; -1.07999; -0.60835}
1376067481371	updated	input={0.80000; 0.60000; -0.85000}; output={0.78005; -0.94820; -0.46364}
1376067482072	updated	input={0.60000; 0.60000; -0.85000}; output={0.82115; -0.81640; -0.31893}
1376067482465	updated	input={0.40000; 0.60000; -0.85000}; output={0.86225; -0.68461; -0.17422}
1376067482693	updated	input={0.20000; 0.60000; -0.85000}; output={0.90335; -0.55281; -0.02951}
1376067482907	updated	input={0.00000; 0.60000; -0.85000}; output={0.94445; -0.42101; 0.11520}
1376067483121	updated	input={-0.20000; 0.60000; -0.85000}; output={0.98555; -0.28922; 0.25991}
1376067483815	updated	input={0.00000; 0.60000; -0.85000}; output={0.94445; -0.42101; 0.11520}
1376067484528	updated	input={0.20000; 0.60000; -0.85000}; output={0.90335; -0.55281; -0.02951}
1376067485197	updated	input={0.00000; 0.60000; -0.85000}; output={0.94445; -0.42101; 0.11520}
1376067500067	updated	input={0.00000; 0.60000; -0.86000}; output={0.95398; -0.42066; 0.11217}
1376067500425	updated	input={0.00000; 0.60000; -0.87000}; output={0.96350; -0.42031; 0.10915}
1376067500632	updated	input={0.00000; 0.60000; -0.88000}; output={0.97303; -0.41996; 0.10612}
1376067500823	updated	input={0.00000; 0.60000; -0.89000}; output={0.98255; -0.41961; 0.10310}
1376067501059	updated	input={0.00000; 0.60000; -0.90000}; output={0.99208; -0.41926; 0.10007}
1376067501297	updated	input={0.00000; 0.60000; -0.91000}; output={1.00160; -0.41891; 0.09705}
1376067501535	updated	input={0.00000; 0.60000; -0.92000}; output={1.01113; -0.41856; 0.09402}
1376067501863	updated	input={0.00000; 0.60000; -0.93000}; output={1.02065; -0.41821; 0.09100}
1376067502269	updated	input={0.00000; 0.60000; -0.94000}; output={1.03018; -0.41786; 0.08798}
1376067502505	updated	input={0.00000; 0.60000; -0.95000}; output={1.03970; -0.41751; 0.08495}
1376067502789	updated	input={0.00000; 0.60000; -0.96000}; output={1.04923; -0.41716; 0.08193}
1376067503034	updated	input={0.00000; 0.60000; -0.97000}; output={1.05875; -0.41681; 0.07890}
1376067503565	updated	input={0.00000; 0.60000; -0.98000}; output={1.06828; -0.41646; 0.07588}
1376067503739	updated	input={0.00000; 0.60000; -1.00000}; output={1.08733; -0.41576; 0.06983}
1376067503817	updated	input={0.00000; 0.60000; -1.00000}; output={1.08733; -0.41576; 0.06983}
1376067514553	updated	input={0.00000; 0.60000; -0.99000}; output={1.07780; -0.41611; 0.07285}
1376067515086	updated	input={0.00000; 0.60000; -0.98000}; output={1.06828; -0.41646; 0.07588}
1376067515263	updated	input={0.00000; 0.60000; -0.93000}; output={1.02065; -0.41821; 0.09100}
1376067515301	updated	input={0.00000; 0.60000; -0.93000}; output={1.02065; -0.41821; 0.09100}
1376067515341	updated	input={0.00000; 0.60000; -0.93000}; output={1.02065; -0.41821; 0.09100}
1376067515404	updated	input={0.00000; 0.60000; -0.91000}; output={1.00160; -0.41891; 0.09705}
1376067515526	updated	input={0.00000; 0.60000; -0.85000}; output={0.94445; -0.42101; 0.11520}
1376067515775	updated	input={0.00000; 0.60000; -0.86000}; output={0.95398; -0.42066; 0.11217}
1376067515818	updated	input={0.00000; 0.60000; -0.86000}; output={0.95398; -0.42066; 0.11217}
1376067515861	updated	input={0.00000; 0.60000; -0.86000}; output={0.95398; -0.42066; 0.11217}
1376067515903	updated	input={0.00000; 0.60000; -0.86000}; output={0.95398; -0.42066; 0.11217}
1376067515993	updated	input={0.00000; 0.60000; -0.86000}; output={0.95398; -0.42066; 0.11217}
1376067516066	updated	input={0.00000; 0.60000; -0.86000}; output={0.95398; -0.42066; 0.11217}
1376067516113	updated	input={0.00000; 0.60000; -0.86000}; output={0.95398; -0.42066; 0.11217}
1376067516192	updated	input={0.00000; 0.60000; -0.86000}; output={0.95398; -0.42066; 0.11217}
1376067516320	updated	input={0.00000; 0.60000; -0.89000}; output={0.98255; -0.41961; 0.10310}
1376067516634	updated	input={0.00000; 0.60000; -0.99000}; output={1.07780; -0.41611; 0.07285}
1376067516709	updated	input={0.00000; 0.60000; -1.00000}; output={1.08733; -0.41576; 0.06983}
1376067516795	updated	input={0.00000; 0.60000; -1.00000}; output={1.08733; -0.41576; 0.06983}
1376067516905	updated	input={0.00000; 0.60000; -1.00000}; output={1.08733; -0.41576; 0.06983}
1376067516944	updated	input={0.00000; 0.60000; -1.00000}; output={1.08733; -0.41576; 0.06983}
1376067516994	updated	input={0.00000; 0.60000; -1.00000}; output={1.08733; -0.41576; 0.06983}
1376067517068	updated	input={0.00000; 0.60000; -1.00000}; output={1.08733; -0.41576; 0.06983}
1376067517184	updated	input={0.00000; 0.60000; -1.00000}; output={1.08733; -0.41576; 0.06983}
1376067517224	updated	input={0.00000; 0.60000; -1.00000}; output={1.08733; -0.41576; 0.06983}
1376067517279	updated	input={0.00000; 0.60000; -1.00000}; output={1.08733; -0.41576; 0.06983}
1376067517342	updated	input={0.00000; 0.60000; -1.00000}; output={1.08733; -0.41576; 0.06983}
1376067517418	updated	input={0.00000; 0.60000; -1.00000}; output={1.08733; -0.41576; 0.06983}
1376067517472	updated	input={0.00000; 0.60000; -1.00000}; output={1.08733; -0.41576; 0.06983}
1376067517802	updated	input={0.00000; 0.60000; -1.00000}; output={1.08733; -0.41576; 0.06983}
1376067528425	updated	input={0.20000; 0.60000; -1.00000}; output={1.04623; -0.54755; -0.07488}
1376067529123	updated	input={0.40000; 0.60000; -1.00000}; output={1.00513; -0.67935; -0.21959}
1376067529715	updated	input={0.60000; 0.60000; -1.00000}; output={0.96403; -0.81114; -0.36430}
1376067547236	updated	input={0.80000; 0.60000; -1.00000}; output={0.92293; -0.94294; -0.50901}
1376067550932	updated	input={1.00000; 0.60000; -1.00000}; output={0.88183; -1.07474; -0.65372}
1376067558394	updated	input={0.80000; 0.60000; -1.00000}; output={0.92293; -0.94294; -0.50901}
1376067558705	updated	input={0.60000; 0.60000; -1.00000}; output={0.96403; -0.81114; -0.36430}
1376067558933	updated	input={0.40000; 0.60000; -1.00000}; output={1.00513; -0.67935; -0.21959}
1376067559161	updated	input={0.20000; 0.60000; -1.00000}; output={1.04623; -0.54755; -0.07488}
1376067559377	updated	input={0.00000; 0.60000; -1.00000}; output={1.08733; -0.41576; 0.06983}
1376067559601	updated	input={-0.20000; 0.60000; -1.00000}; output={1.12843; -0.28396; 0.21454}
1376067559823	updated	input={-0.40000; 0.60000; -1.00000}; output={1.16953; -0.15216; 0.35925}
1376067560097	updated	input={-0.60000; 0.60000; -1.00000}; output={1.21063; -0.02037; 0.50396}
1376067560339	updated	input={-0.80000; 0.60000; -1.00000}; output={1.25173; 0.11143; 0.64867}
1376067560608	updated	input={-1.00000; 0.60000; -1.00000}; output={1.29283; 0.24322; 0.79338}
1376067567701	updated	input={-0.80000; 0.60000; -1.00000}; output={1.25173; 0.11143; 0.64867}
1376067568225	updated	input={-0.60000; 0.60000; -1.00000}; output={1.21063; -0.02037; 0.50396}
1376067568413	updated	input={0.40000; 0.60000; -1.00000}; output={1.00513; -0.67935; -0.21959}
1376067568515	updated	input={1.00000; 0.60000; -1.00000}; output={0.88183; -1.07474; -0.65372}
1376067568574	updated	input={1.00000; 0.60000; -1.00000}; output={0.88183; -1.07474; -0.65372}
1376067568635	updated	input={1.00000; 0.60000; -1.00000}; output={0.88183; -1.07474; -0.65372}
1376067568693	updated	input={1.00000; 0.60000; -1.00000}; output={0.88183; -1.07474; -0.65372}
1376067568919	updated	input={1.00000; 0.60000; -1.00000}; output={0.88183; -1.07474; -0.65372}
1376067568964	updated	input={1.00000; 0.60000; -1.00000}; output={0.88183; -1.07474; -0.65372}
1376067569093	updated	input={1.00000; 0.60000; -1.00000}; output={0.88183; -1.07474; -0.65372}
1376067572759	updated	input={0.80000; 0.60000; -1.00000}; output={0.92293; -0.94294; -0.50901}
1376067573037	updated	input={0.60000; 0.60000; -1.00000}; output={0.96403; -0.81114; -0.36430}
1376067584106	updated	input={0.80000; 0.60000; -1.00000}; output={0.92293; -0.94294; -0.50901}
1376067584521	updated	input={1.00000; 0.60000; -1.00000}; output={0.88183; -1.07474; -0.65372}
1376067585675	updated	input={0.80000; 0.60000; -1.00000}; output={0.92293; -0.94294; -0.50901}
1376067586480	updated	input={1.00000; 0.60000; -1.00000}; output={0.88183; -1.07474; -0.65372}
1376067602142	updated	input={1.00000; 0.60000; -0.99000}; output={0.87230; -1.07509; -0.65070}
1376067602342	updated	input={1.00000; 0.60000; -0.98000}; output={0.86278; -1.07544; -0.64767}
1376067602580	updated	input={1.00000; 0.60000; -0.97000}; output={0.85325; -1.07579; -0.64465}
1376067602822	updated	input={1.00000; 0.60000; -0.96000}; output={0.84373; -1.07614; -0.64162}
1376067603056	updated	input={1.00000; 0.60000; -0.95000}; output={0.83420; -1.07649; -0.63860}
1376067603552	updated	input={1.00000; 0.60000; -0.94000}; output={0.82468; -1.07684; -0.63557}
1376067603758	updated	input={1.00000; 0.60000; -0.88000}; output={0.76753; -1.07894; -0.61743}
1376067603802	updated	input={1.00000; 0.60000; -0.87000}; output={0.75800; -1.07929; -0.61440}
1376067603859	updated	input={1.00000; 0.60000; -0.87000}; output={0.75800; -1.07929; -0.61440}
1376067603928	updated	input={1.00000; 0.60000; -0.85000}; output={0.73895; -1.07999; -0.60835}
1376067604016	updated	input={1.00000; 0.60000; -0.80000}; output={0.69132; -1.08175; -0.59323}
1376067604136	updated	input={1.00000; 0.60000; -0.80000}; output={0.69132; -1.08175; -0.59323}
1376067604564	updated	input={1.00000; 0.60000; -0.78000}; output={0.67227; -1.08245; -0.58718}
1376067604717	updated	input={1.00000; 0.60000; -0.77000}; output={0.66275; -1.08280; -0.58416}
1376067604767	updated	input={1.00000; 0.60000; -0.77000}; output={0.66275; -1.08280; -0.58416}
1376067604809	updated	input={1.00000; 0.60000; -0.77000}; output={0.66275; -1.08280; -0.58416}
1376067604854	updated	input={1.00000; 0.60000; -0.77000}; output={0.66275; -1.08280; -0.58416}
1376067604894	updated	input={1.00000; 0.60000; -0.77000}; output={0.66275; -1.08280; -0.58416}
1376067604934	updated	input={1.00000; 0.60000; -0.77000}; output={0.66275; -1.08280; -0.58416}
1376067605027	updated	input={1.00000; 0.60000; -0.77000}; output={0.66275; -1.08280; -0.58416}
1376067605085	updated	input={1.00000; 0.60000; -0.77000}; output={0.66275; -1.08280; -0.58416}
1376067605134	updated	input={1.00000; 0.60000; -0.76000}; output={0.65322; -1.08315; -0.58113}
1376067605409	updated	input={1.00000; 0.60000; -0.75000}; output={0.64370; -1.08350; -0.57811}
1376067605452	updated	input={1.00000; 0.60000; -0.74000}; output={0.63417; -1.08385; -0.57508}
1376067605526	updated	input={1.00000; 0.60000; -0.74000}; output={0.63417; -1.08385; -0.57508}
1376067605823	updated	input={1.00000; 0.60000; -0.73000}; output={0.62465; -1.08420; -0.57206}
1376067605865	updated	input={1.00000; 0.60000; -0.73000}; output={0.62465; -1.08420; -0.57206}
1376067606127	updated	input={1.00000; 0.60000; -0.72000}; output={0.61512; -1.08455; -0.56903}
1376067606360	updated	input={1.00000; 0.60000; -0.71000}; output={0.60560; -1.08490; -0.56601}
1376067606741	updated	input={1.00000; 0.60000; -0.70000}; output={0.59607; -1.08525; -0.56298}
1376067606969	updated	input={1.00000; 0.60000; -0.69000}; output={0.58655; -1.08560; -0.55996}
1376067607438	updated	input={1.00000; 0.60000; -0.68000}; output={0.57702; -1.08595; -0.55693}
1376067607731	updated	input={1.00000; 0.60000; -0.63000}; output={0.52940; -1.08771; -0.54181}
1376067607777	updated	input={1.00000; 0.60000; -0.57000}; output={0.47224; -1.08981; -0.52366}
1376067607817	updated	input={1.00000; 0.60000; -0.56000}; output={0.46272; -1.09016; -0.52064}
1376067607864	updated	input={1.00000; 0.60000; -0.56000}; output={0.46272; -1.09016; -0.52064}
1376067607914	updated	input={1.00000; 0.60000; -0.55000}; output={0.45319; -1.09051; -0.51762}
1376067608247	updated	input={1.00000; 0.60000; -0.47000}; output={0.37699; -1.09331; -0.49342}
1376067608303	updated	input={1.00000; 0.60000; -0.47000}; output={0.37699; -1.09331; -0.49342}
1376067608343	updated	input={1.00000; 0.60000; -0.47000}; output={0.37699; -1.09331; -0.49342}
1376067608389	updated	input={1.00000; 0.60000; -0.47000}; output={0.37699; -1.09331; -0.49342}
1376067608455	updated	input={1.00000; 0.60000; -0.47000}; output={0.37699; -1.09331; -0.49342}
1376067608535	updated	input={1.00000; 0.60000; -0.47000}; output={0.37699; -1.09331; -0.49342}
1376067608580	updated	input={1.00000; 0.60000; -0.47000}; output={0.37699; -1.09331; -0.49342}
1376067608626	updated	input={1.00000; 0.60000; -0.47000}; output={0.37699; -1.09331; -0.49342}
1376067608672	updated	input={1.00000; 0.60000; -0.47000}; output={0.37699; -1.09331; -0.49342}
1376067608757	updated	input={1.00000; 0.60000; -0.47000}; output={0.37699; -1.09331; -0.49342}
1376067608835	updated	input={1.00000; 0.60000; -0.47000}; output={0.37699; -1.09331; -0.49342}
1376067608883	updated	input={1.00000; 0.60000; -0.47000}; output={0.37699; -1.09331; -0.49342}
1376067608925	updated	input={1.00000; 0.60000; -0.46000}; output={0.36747; -1.09367; -0.49039}
1376067608970	updated	input={1.00000; 0.60000; -0.46000}; output={0.36747; -1.09367; -0.49039}
1376067609086	updated	input={1.00000; 0.60000; -0.46000}; output={0.36747; -1.09367; -0.49039}
1376067609128	updated	input={1.00000; 0.60000; -0.45000}; output={0.35794; -1.09402; -0.48737}
1376067609481	updated	input={1.00000; 0.60000; -0.44000}; output={0.34842; -1.09437; -0.48434}
1376067609529	updated	input={1.00000; 0.60000; -0.43000}; output={0.33889; -1.09472; -0.48132}
1376067609612	updated	input={1.00000; 0.60000; -0.43000}; output={0.33889; -1.09472; -0.48132}
1376067609954	updated	input={1.00000; 0.60000; -0.41000}; output={0.31984; -1.09542; -0.47527}
1376067610000	updated	input={1.00000; 0.60000; -0.41000}; output={0.31984; -1.09542; -0.47527}
1376067610097	updated	input={1.00000; 0.60000; -0.41000}; output={0.31984; -1.09542; -0.47527}
1376067610398	updated	input={1.00000; 0.60000; -0.39000}; output={0.30079; -1.09612; -0.46922}
1376067610457	updated	input={1.00000; 0.60000; -0.39000}; output={0.30079; -1.09612; -0.46922}
1376067610889	updated	input={1.00000; 0.60000; -0.38000}; output={0.29127; -1.09647; -0.46620}
1376067611113	updated	input={1.00000; 0.60000; -0.33000}; output={0.24364; -1.09822; -0.45107}
1376067611237	updated	input={1.00000; 0.60000; -0.28000}; output={0.19601; -1.09997; -0.43595}
1376067611282	updated	input={1.00000; 0.60000; -0.27000}; output={0.18649; -1.10033; -0.43293}
1376067611325	updated	input={1.00000; 0.60000; -0.25000}; output={0.16744; -1.10103; -0.42688}
1376067611373	updated	input={1.00000; 0.60000; -0.24000}; output={0.15791; -1.10138; -0.42385}
1376067611721	updated	input={1.00000; 0.60000; -0.19000}; output={0.11029; -1.10313; -0.40873}
1376067611764	updated	input={1.00000; 0.60000; -0.19000}; output={0.11029; -1.10313; -0.40873}
1376067611806	updated	input={1.00000; 0.60000; -0.19000}; output={0.11029; -1.10313; -0.40873}
1376067611865	updated	input={1.00000; 0.60000; -0.18000}; output={0.10076; -1.10348; -0.40570}
1376067611963	updated	input={1.00000; 0.60000; -0.18000}; output={0.10076; -1.10348; -0.40570}
1376067612004	updated	input={1.00000; 0.60000; -0.18000}; output={0.10076; -1.10348; -0.40570}
1376067612046	updated	input={1.00000; 0.60000; -0.18000}; output={0.10076; -1.10348; -0.40570}
1376067612091	updated	input={1.00000; 0.60000; -0.18000}; output={0.10076; -1.10348; -0.40570}
1376067612183	updated	input={1.00000; 0.60000; -0.18000}; output={0.10076; -1.10348; -0.40570}
1376067612291	updated	input={1.00000; 0.60000; -0.18000}; output={0.10076; -1.10348; -0.40570}
1376067612335	updated	input={1.00000; 0.60000; -0.18000}; output={0.10076; -1.10348; -0.40570}
1376067612428	updated	input={1.00000; 0.60000; -0.18000}; output={0.10076; -1.10348; -0.40570}
1376067612476	updated	input={1.00000; 0.60000; -0.18000}; output={0.10076; -1.10348; -0.40570}
1376067612542	updated	input={1.00000; 0.60000; -0.18000}; output={0.10076; -1.10348; -0.40570}
1376067612950	updated	input={1.00000; 0.60000; -0.18000}; output={0.10076; -1.10348; -0.40570}
1376067618959	updated	input={1.00000; 0.60000; -0.17000}; output={0.09124; -1.10383; -0.40268}
1376067619211	updated	input={1.00000; 0.60000; -0.16000}; output={0.08171; -1.10418; -0.39966}
1376067619461	updated	input={1.00000; 0.60000; -0.15000}; output={0.07219; -1.10453; -0.39663}
1376067619908	updated	input={1.00000; 0.60000; -0.12000}; output={0.04361; -1.10558; -0.38756}
1376067619949	updated	input={1.00000; 0.60000; -0.12000}; output={0.04361; -1.10558; -0.38756}
1376067619993	updated	input={1.00000; 0.60000; -0.12000}; output={0.04361; -1.10558; -0.38756}
1376067620320	updated	input={1.00000; 0.60000; -0.10000}; output={0.02456; -1.10628; -0.38151}
1376067620387	updated	input={1.00000; 0.60000; -0.10000}; output={0.02456; -1.10628; -0.38151}
1376067620660	updated	input={1.00000; 0.60000; -0.09000}; output={0.01503; -1.10664; -0.37848}
1376067620935	updated	input={1.00000; 0.60000; -0.08000}; output={0.00551; -1.10699; -0.37546}
1376067621243	updated	input={1.00000; 0.60000; -0.07000}; output={-0.00402; -1.10734; -0.37243}
1376067621651	updated	input={1.00000; 0.60000; -0.06000}; output={-0.01354; -1.10769; -0.36941}
1376067621890	updated	input={1.00000; 0.60000; -0.05000}; output={-0.02307; -1.10804; -0.36639}
1376067622183	updated	input={1.00000; 0.60000; -0.04000}; output={-0.03259; -1.10839; -0.36336}
1376067622439	updated	input={1.00000; 0.60000; -0.03000}; output={-0.04212; -1.10874; -0.36034}
1376067622679	updated	input={1.00000; 0.60000; -0.02000}; output={-0.05164; -1.10909; -0.35731}
1376067622972	updated	input={1.00000; 0.60000; -0.01000}; output={-0.06117; -1.10944; -0.35429}
1376067623228	updated	input={1.00000; 0.60000; 0.00000}; output={-0.07069; -1.10979; -0.35126}
1376067623483	updated	input={1.00000; 0.60000; 0.01000}; output={-0.08022; -1.11014; -0.34824}
1376067623738	updated	input={1.00000; 0.60000; 0.02000}; output={-0.08974; -1.11049; -0.34521}
1376067624049	updated	input={1.00000; 0.60000; 0.03000}; output={-0.09927; -1.11084; -0.34219}
1376067624285	updated	input={1.00000; 0.60000; 0.04000}; output={-0.10879; -1.11119; -0.33916}
1376067624601	updated	input={1.00000; 0.60000; 0.06000}; output={-0.12784; -1.11189; -0.33311}
1376067624644	updated	input={1.00000; 0.60000; 0.06000}; output={-0.12784; -1.11189; -0.33311}
1376067624896	updated	input={1.00000; 0.60000; 0.07000}; output={-0.13737; -1.11224; -0.33009}
1376067625215	updated	input={1.00000; 0.60000; 0.08000}; output={-0.14689; -1.11259; -0.32707}
1376067629540	updated	input={1.00000; 0.59000; 0.08000}; output={-0.14914; -1.10508; -0.33327}
1376067629786	updated	input={1.00000; 0.57000; 0.08000}; output={-0.15363; -1.09005; -0.34568}
1376067631744	updated	input={1.00000; 0.48000; 0.08000}; output={-0.17386; -1.02243; -0.40152}
1376067648013	updated	input={1.00000; 0.41000; 0.08000}; output={-0.18958; -0.96984; -0.44496}
1376067651182	updated	input={1.00000; 0.30000; 0.08000}; output={-0.21430; -0.88719; -0.51321}
1376067656837	updated	input={1.00000; 0.30000; 0.09000}; output={-0.22382; -0.88754; -0.51018}
1376067657157	updated	input={1.00000; 0.30000; 0.10000}; output={-0.23335; -0.88789; -0.50716}
1376067657439	updated	input={1.00000; 0.30000; 0.11000}; output={-0.24287; -0.88824; -0.50414}
1376067657738	updated	input={1.00000; 0.30000; 0.12000}; output={-0.25240; -0.88859; -0.50111}
1376067657978	updated	input={1.00000; 0.30000; 0.13000}; output={-0.26192; -0.88894; -0.49809}
1376067658232	updated	input={1.00000; 0.30000; 0.14000}; output={-0.27145; -0.88929; -0.49506}
1376067658533	updated	input={1.00000; 0.30000; 0.15000}; output={-0.28097; -0.88964; -0.49204}
1376067658834	updated	input={1.00000; 0.30000; 0.16000}; output={-0.29050; -0.88999; -0.48901}
1376067659126	updated	input={1.00000; 0.30000; 0.17000}; output={-0.30002; -0.89034; -0.48599}
1376067659977	updated	input={1.00000; 0.30000; 0.18000}; output={-0.30955; -0.89069; -0.48296}
1376067660249	updated	input={1.00000; 0.30000; 0.19000}; output={-0.31907; -0.89105; -0.47994}
1376067660676	updated	input={1.00000; 0.30000; 0.20000}; output={-0.32860; -0.89140; -0.47691}
1376067660929	updated	input={1.00000; 0.30000; 0.21000}; output={-0.33813; -0.89175; -0.47389}
1376067661265	updated	input={1.00000; 0.30000; 0.22000}; output={-0.34765; -0.89210; -0.47086}
1376067661532	updated	input={1.00000; 0.30000; 0.23000}; output={-0.35718; -0.89245; -0.46784}
1376067661840	updated	input={1.00000; 0.30000; 0.24000}; output={-0.36670; -0.89280; -0.46482}
1376067662105	updated	input={1.00000; 0.30000; 0.25000}; output={-0.37623; -0.89315; -0.46179}
1376067666661	updated	input={1.00000; 0.30000; 0.26000}; output={-0.38575; -0.89350; -0.45877}
1376067666905	updated	input={1.00000; 0.30000; 0.27000}; output={-0.39528; -0.89385; -0.45574}
1376067667224	updated	input={1.00000; 0.30000; 0.28000}; output={-0.40480; -0.89420; -0.45272}
1376067667483	updated	input={1.00000; 0.30000; 0.28000}; output={-0.40480; -0.89420; -0.45272}
1376067667780	updated	input={1.00000; 0.30000; 0.30000}; output={-0.42385; -0.89490; -0.44667}
1376067668103	updated	input={1.00000; 0.30000; 0.32000}; output={-0.44290; -0.89560; -0.44062}
1376067668144	updated	input={1.00000; 0.30000; 0.32000}; output={-0.44290; -0.89560; -0.44062}
1376067668454	updated	input={1.00000; 0.30000; 0.34000}; output={-0.46195; -0.89630; -0.43457}
1376067668539	updated	input={1.00000; 0.30000; 0.34000}; output={-0.46195; -0.89630; -0.43457}
1376067668853	updated	input={1.00000; 0.30000; 0.35000}; output={-0.47148; -0.89665; -0.43155}
1376067669163	updated	input={1.00000; 0.30000; 0.37000}; output={-0.49053; -0.89735; -0.42550}
1376067669202	updated	input={1.00000; 0.30000; 0.37000}; output={-0.49053; -0.89735; -0.42550}
1376067669460	updated	input={1.00000; 0.30000; 0.38000}; output={-0.50005; -0.89771; -0.42247}
1376067669913	updated	input={1.00000; 0.30000; 0.39000}; output={-0.50958; -0.89806; -0.41945}
1376067670599	updated	input={1.00000; 0.30000; 0.40000}; output={-0.51910; -0.89841; -0.41642}
1376067671767	updated	input={0.99000; 0.30000; 0.40000}; output={-0.51705; -0.89182; -0.40919}
1376067672185	updated	input={0.98000; 0.30000; 0.40000}; output={-0.51499; -0.88523; -0.40195}
1376067672581	updated	input={0.97000; 0.30000; 0.40000}; output={-0.51294; -0.87864; -0.39472}
1376067672871	updated	input={0.96000; 0.30000; 0.40000}; output={-0.51088; -0.87205; -0.38748}
1376067673179	updated	input={0.95000; 0.30000; 0.40000}; output={-0.50883; -0.86546; -0.38024}
1376067673484	updated	input={0.94000; 0.30000; 0.40000}; output={-0.50677; -0.85887; -0.37301}
1376067673762	updated	input={0.92000; 0.30000; 0.40000}; output={-0.50266; -0.84569; -0.35854}
1376067673825	updated	input={0.92000; 0.30000; 0.40000}; output={-0.50266; -0.84569; -0.35854}
1376067674089	updated	input={0.91000; 0.30000; 0.40000}; output={-0.50061; -0.83910; -0.35130}
1376067674389	updated	input={0.90000; 0.30000; 0.40000}; output={-0.49855; -0.83251; -0.34407}
1376067674691	updated	input={0.89000; 0.30000; 0.40000}; output={-0.49650; -0.82592; -0.33683}
1376067674945	updated	input={0.88000; 0.30000; 0.40000}; output={-0.49444; -0.81933; -0.32960}
1376067675281	updated	input={0.87000; 0.30000; 0.40000}; output={-0.49239; -0.81274; -0.32236}
1376067675672	updated	input={0.86000; 0.30000; 0.40000}; output={-0.49033; -0.80615; -0.31513}
1376067676027	updated	input={0.85000; 0.30000; 0.40000}; output={-0.48828; -0.79956; -0.30789}
1376067677105	updated	input={0.86000; 0.30000; 0.40000}; output={-0.49033; -0.80615; -0.31513}
1376067680262	updated	input={0.87000; 0.30000; 0.40000}; output={-0.49239; -0.81274; -0.32236}
1376067694735	updated	input={0.87000; 0.28000; 0.40000}; output={-0.49688; -0.79771; -0.33477}
1376067695902	updated	input={0.87000; 0.30000; 0.40000}; output={-0.49239; -0.81274; -0.32236}
1376067696226	updated	input={0.87000; 0.31000; 0.40000}; output={-0.49014; -0.82025; -0.31616}
1376067700718	updated	input={0.87000; 0.31000; 0.39000}; output={-0.48062; -0.81990; -0.31918}
1376067701082	updated	input={0.87000; 0.31000; 0.38000}; output={-0.47109; -0.81955; -0.32220}
1376067704267	updated	input={0.87000; 0.30000; 0.38000}; output={-0.47334; -0.81204; -0.32841}
1376067704987	updated	input={0.87000; 0.31000; 0.38000}; output={-0.47109; -0.81955; -0.32220}
1376067705324	updated	input={0.87000; 0.32000; 0.38000}; output={-0.46885; -0.82707; -0.31600}
1376067706158	updated	input={0.87000; 0.33000; 0.38000}; output={-0.46660; -0.83458; -0.30980}
1376067709042	updated	input={0.87000; 0.32000; 0.38000}; output={-0.46885; -0.82707; -0.31600}
1376067710177	updated	input={0.87000; 0.32000; 0.37000}; output={-0.45932; -0.82671; -0.31902}
1376067710512	updated	input={0.87000; 0.32000; 0.36000}; output={-0.44979; -0.82636; -0.32205}
1376067710839	updated	input={0.87000; 0.32000; 0.35000}; output={-0.44027; -0.82601; -0.32507}
1376067711169	updated	input={0.87000; 0.32000; 0.34000}; output={-0.43074; -0.82566; -0.32810}
1376067711228	solved	Economic Motion (Team)
1376067736369	initialized	name="Staking System (Team)"; target={-0.73873; -0.63937; -0.21329}
1376067744413	updated	input={0.20000; 0.00000; 0.00000}; output={0.20000; 0.00000; 0.00000}
1376067745957	updated	input={0.40000; 0.00000; 0.00000}; output={0.40000; 0.00000; 0.00000}
1376067750221	updated	input={0.60000; 0.00000; 0.00000}; output={0.60000; 0.00000; 0.00000}
1376067751285	updated	input={0.80000; 0.00000; 0.00000}; output={0.80000; 0.00000; 0.00000}
1376067752083	updated	input={0.60000; 0.00000; 0.00000}; output={0.60000; 0.00000; 0.00000}
1376067756863	updated	input={0.40000; 0.00000; 0.00000}; output={0.40000; 0.00000; 0.00000}
1376067758788	updated	input={0.20000; 0.00000; 0.00000}; output={0.20000; 0.00000; 0.00000}
1376067759883	updated	input={0.00000; 0.00000; 0.00000}; output={0.00000; 0.00000; 0.00000}
1376067776075	updated	input={-0.20000; 0.00000; 0.00000}; output={-0.20000; 0.00000; 0.00000}
1376067778122	updated	input={-0.40000; 0.00000; 0.00000}; output={-0.40000; 0.00000; 0.00000}
1376067779385	updated	input={-0.60000; 0.00000; 0.00000}; output={-0.60000; 0.00000; 0.00000}
1376067781017	updated	input={-0.80000; 0.00000; 0.00000}; output={-0.80000; 0.00000; 0.00000}
1376067785723	updated	input={-0.60000; 0.00000; 0.00000}; output={-0.60000; 0.00000; 0.00000}
1376067786372	updated	input={-0.61000; 0.00000; 0.00000}; output={-0.61000; 0.00000; 0.00000}
1376067786966	updated	input={-0.62000; 0.00000; 0.00000}; output={-0.62000; 0.00000; 0.00000}
1376067787316	updated	input={-0.63000; 0.00000; 0.00000}; output={-0.63000; 0.00000; 0.00000}
1376067787662	updated	input={-0.64000; 0.00000; 0.00000}; output={-0.64000; 0.00000; 0.00000}
1376067788387	updated	input={-0.65000; 0.00000; 0.00000}; output={-0.65000; 0.00000; 0.00000}
1376067788830	updated	input={-0.66000; 0.00000; 0.00000}; output={-0.66000; 0.00000; 0.00000}
1376067789439	updated	input={-0.67000; 0.00000; 0.00000}; output={-0.67000; 0.00000; 0.00000}
1376067789857	updated	input={-0.68000; 0.00000; 0.00000}; output={-0.68000; 0.00000; 0.00000}
1376067790252	updated	input={-0.69000; 0.00000; 0.00000}; output={-0.69000; 0.00000; 0.00000}
[truncated: 3,667 more rows]
