# Supplementary material for: Data on multi-actor parameter design tasks by engineering students with variable problem size, coupling, and team size
Source: Data Brief. 2018 Aug 31;20:1079–84. doi: 10.1016/j.dib.2018.08.162 (PMC6140357; doi:10.1016/j.dib.2018.08.162)
Supplement: Supplementary file 2 — Supplementary material [file mmc2.zip › data/raw/session8/experiment008.json]

{"name":"experiment008","numberDesigners":3,"trainingModels":[{"name":"Training #1 (Individual)","couplingMatrix":[[1,0,0],[0,-1,0],[0,0,1]],"targetVector":[1,1,1],"inputIndices":[[0],[1],[2]],"outputIndices":[[0],[1],[2]],"inputLabels":["Size","Stability","Voltage"],"outputLabels":["Delta","Alpha","Epsilon"]},{"name":"Training #2 (Individual)","couplingMatrix":[[1,0,0,0,0,0],[0,1,0,0,0,0],[0,0,1,0,0,0],[0,0,0,1,0,0],[0,0,0,0,-1,0],[0,0,0,0,0,1]],"targetVector":[-0.61453,-0.78889,-0.47,-0.88267,-0.8814,-0.47237],"inputIndices":[[0,1],[2,3],[4,5]],"outputIndices":[[0,1],[2,3],[4,5]],"inputLabels":["Speed","Torque","Diameter","Flexibility","Volume","Capacity"],"outputLabels":["Rho","Gamma","Iota","Psi","Theta","Omicron"]},{"name":"Training #3 (Individual)","couplingMatrix":[[-0.47913,-0.87774,0,0,0,0],[-0.87774,0.47913,0,0,0,0],[0,0,-0.95131,-0.30824,0,0],[0,0,-0.30824,0.95131,0,0],[0,0,0,0,-0.78006,-0.62571],[0,0,0,0,-0.62571,0.78006]],"targetVector":[-0.71417,-0.69998,-0.50323,-0.86415,-0.55528,-0.83166],"inputIndices":[[0,1],[2,3],[4,5]],"outputIndices":[[0,1],[2,3],[4,5]],"inputLabels":["Length","Resistance","Power","Shielding","Temperature","Acceleration"],"outputLabels":["Omega","Mu","Zeta","Tau","Sigma","Kappa"]},{"name":"Training #4 (Team)","couplingMatrix":[[-1,0,0],[0,-1,0],[0,0,1]],"targetVector":[-0.79493,-0.59809,-0.10186],"inputIndices":[[0],[1],[2]],"outputIndices":[[2],[0],[1]],"inputLabels":["Stiffness","Insulation","Flux"],"outputLabels":["Pi","Beta","Delta"]},{"name":"Training #5 (Team)","couplingMatrix":[[-0.72461,0.68896,-0.016331],[-0.66807,-0.70806,-0.22877],[-0.16918,-0.15486,0.97334]],"targetVector":[-0.89331,-0.31259,-0.32294],"inputIndices":[[0],[1],[2]],"outputIndices":[[0],[1],[2]],"inputLabels":["Mass","Size","Stability"],"outputLabels":["Alpha","Epsilon","Rho"]}],"experimentModels":[{"name":"Unwritten Experience (Team)","couplingMatrix":[[-0.78917,-0.61418],[-0.61418,0.78917]],"targetVector":[-0.74447,-0.66765],"inputIndices":[[0],[],[1]],"outputIndices":[[0],[],[1]],"inputLabels":["Torque","Diameter"],"outputLabels":["Beta","Delta"]},{"name":"Flat Sleep (Individual)","couplingMatrix":[[-0.63701,0.24691,-0.73024,0,0,0,0,0,0],[-0.46459,-0.8789,0.1081,0,0,0,0,0,0],[-0.61512,0.40812,0.67458,0,0,0,0,0,0],[0,0,0,-0.60082,0.47577,0.64238,0,0,0],[0,0,0,-0.64047,0.19435,-0.74298,0,0,0],[0,0,0,-0.47834,-0.85783,0.18795,0,0,0],[0,0,0,0,0,0,-0.52239,0.84838,-0.085802],[0,0,0,0,0,0,-0.7073,-0.48732,-0.51211],[0,0,0,0,0,0,-0.47627,-0.20683,0.85462]],"targetVector":[-0.36616,-0.33611,-0.86773,-0.91045,-0.38099,-0.16102,-0.0098509,-0.79912,-0.60109],"inputIndices":[[0,1,2],[3,4,5],[6,7,8]],"outputIndices":[[0,1,2],[3,4,5],[6,7,8]],"inputLabels":["Diameter","Flexibility","Volume","Capacity","Length","Resistance","Power","Shielding","Temperature"],"outputLabels":["Sigma","Kappa","Pi","Beta","Delta","Alpha","Epsilon","Rho","Gamma"]},{"name":"Economic Motion (Team)","couplingMatrix":[[-0.58483,0.71502,-0.38303],[-0.4929,-0.68829,-0.53227],[-0.64422,-0.12249,0.75497]],"targetVector":[-0.37532,-0.56904,-0.73166],"inputIndices":[[0],[1],[2]],"outputIndices":[[0],[1],[2]],"inputLabels":["Voltage","Speed","Torque"],"outputLabels":["Alpha","Epsilon","Rho"]},{"name":"Towering Test (Team)","couplingMatrix":[[1,0,0],[0,1,0],[0,0,1]],"targetVector":[-0.74837,-0.48168,-0.45599],"inputIndices":[[0],[1],[2]],"outputIndices":[[2],[0],[1]],"inputLabels":["Length","Resistance","Power"],"outputLabels":["Psi","Theta","Omicron"]},{"name":"Statuesque Name (Individual)","couplingMatrix":[[-0.4488,0.81686,0.36238,0,0,0,0,0,0],[-0.58192,0.040602,-0.81223,0,0,0,0,0,0],[-0.67819,-0.57541,0.45712,0,0,0,0,0,0],[0,0,0,-0.38947,0.61354,0.68693,0,0,0],[0,0,0,-0.63012,0.36647,-0.68458,0,0,0],[0,0,0,-0.67176,-0.69947,0.24387,0,0,0],[0,0,0,0,0,0,-0.5769,0.77038,-0.2715],[0,0,0,0,0,0,-0.66076,-0.63555,-0.39934],[0,0,0,0,0,0,-0.48019,-0.050982,0.87568]],"targetVector":[-0.41356,-0.40991,-0.81299,-0.57113,-0.074722,-0.81745,-0.05338,-0.72708,-0.68447],"inputIndices":[[0,1,2],[3,4,5],[6,7,8]],"outputIndices":[[0,1,2],[3,4,5],[6,7,8]],"inputLabels":["Stiffness","Insulation","Flux","Mass","Size","Stability","Voltage","Speed","Torque"],"outputLabels":["Gamma","Iota","Psi","Theta","Omicron","Omega","Mu","Zeta","Tau"]},{"name":"Wistful Act (Team)","couplingMatrix":[[-0.69443,-0.71956],[-0.71956,0.69443]],"targetVector":[-0.88042,-0.47419],"inputIndices":[[],[0],[1]],"outputIndices":[[],[0],[1]],"inputLabels":["Voltage","Speed"],"outputLabels":["Kappa","Pi"]},{"name":"Hallowed Sign (Individual)","couplingMatrix":[[0.60976,0.79259,0,0,0,0],[0.79259,-0.60976,0,0,0,0],[0,0,0.48421,0.87495,0,0],[0,0,0.87495,-0.48421,0,0],[0,0,0,0,-0.45105,-0.8925],[0,0,0,0,-0.8925,0.45105]],"targetVector":[-0.47047,-0.88241,-0.75126,-0.66,-0.87365,-0.48655],"inputIndices":[[0,1],[2,3],[4,5]],"outputIndices":[[0,1],[2,3],[4,5]],"inputLabels":["Speed","Torque","Diameter","Flexibility","Volume","Capacity"],"outputLabels":["Omega","Mu","Zeta","Tau","Sigma","Kappa"]},{"name":"Better Behavior (Team)","couplingMatrix":[[-0.6608,0.74062,-0.12176],[-0.3876,-0.47565,-0.78964],[-0.64274,-0.47459,0.60137]],"targetVector":[-0.44462,-0.71592,-0.53831],"inputIndices":[[0],[],[1,2]],"outputIndices":[[0],[],[1,2]],"inputLabels":["Voltage","Speed","Torque"],"outputLabels":["Beta","Delta","Alpha"]},{"name":"Thinkable Ink (Individual)","couplingMatrix":[[1,0,0,0,0,0,0,0,0,0,0,0,0,0,0,0,0,0],[0,-1,0,0,0,0,0,0,0,0,0,0,0,0,0,0,0,0],[0,0,1,0,0,0,0,0,0,0,0,0,0,0,0,0,0,0],[0,0,0,1,0,0,0,0,0,0,0,0,0,0,0,0,0,0],[0,0,0,0,-1,0,0,0,0,0,0,0,0,0,0,0,0,0],[0,0,0,0,0,1,0,0,0,0,0,0,0,0,0,0,0,0],[0,0,0,0,0,0,1,0,0,0,0,0,0,0,0,0,0,0],[0,0,0,0,0,0,0,1,0,0,0,0,0,0,0,0,0,0],[0,0,0,0,0,0,0,0,1,0,0,0,0,0,0,0,0,0],[0,0,0,0,0,0,0,0,0,1,0,0,0,0,0,0,0,0],[0,0,0,0,0,0,0,0,0,0,1,0,0,0,0,0,0,0],[0,0,0,0,0,0,0,0,0,0,0,1,0,0,0,0,0,0],[0,0,0,0,0,0,0,0,0,0,0,0,-1,0,0,0,0,0],[0,0,0,0,0,0,0,0,0,0,0,0,0,1,0,0,0,0],[0,0,0,0,0,0,0,0,0,0,0,0,0,0,1,0,0,0],[0,0,0,0,0,0,0,0,0,0,0,0,0,0,0,-1,0,0],[0,0,0,0,0,0,0,0,0,0,0,0,0,0,0,0,-1,0],[0,0,0,0,0,0,0,0,0,0,0,0,0,0,0,0,0,1]],"targetVector":[-0.73,-0.058492,-0.54347,-0.18016,-0.30591,-0.20562,-0.49756,-0.33341,-0.55554,-0.31799,-0.35685,-0.32278,-0.06652,-0.44466,-0.42577,-0.60636,-0.18402,-0.46371],"inputIndices":[[0,1,2,3,4,5],[6,7,8,9,10,11],[12,13,14,15,16,17]],"outputIndices":[[0,1,2,3,4,5],[6,7,8,9,10,11],[12,13,14,15,16,17]],"inputLabels":["Torque","Diameter","Flexibility","Volume","Capacity","Length","Resistance","Power","Shielding","Temperature","Acceleration","Stiffness","Insulation","Flux","Mass","Size","Stability","Voltage"],"outputLabels":["Omicron","Omega","Mu","Zeta","Tau","Sigma","Kappa","Pi","Beta","Delta","Alpha","Epsilon","Rho","Gamma","Iota","Psi","Theta","Omicron"]},{"name":"Alert Burst (Team)","couplingMatrix":[[1,0,0],[0,1,0],[0,0,1]],"targetVector":[-0.22885,-0.66544,-0.71051],"inputIndices":[[0],[1],[2]],"outputIndices":[[2],[1],[0]],"inputLabels":["Shielding","Temperature","Acceleration"],"outputLabels":["Theta","Omicron","Omega"]},{"name":"Murky Mass (Team)","couplingMatrix":[[-0.68422,-0.72927],[-0.72927,0.68422]],"targetVector":[-0.2699,-0.96289],"inputIndices":[[0],[1],[]],"outputIndices":[[0],[1],[]],"inputLabels":["Size","Stability"],"outputLabels":["Tau","Sigma"]},{"name":"Noiseless Stone (Team)","couplingMatrix":[[-0.28606,0.01526,-0.4438,-0.84911],[-0.53085,-0.27205,-0.62666,0.50148],[-0.28548,0.94619,-0.055255,0.14206],[-0.7449,-0.1746,0.63819,-0.085744]],"targetVector":[-0.78312,-0.049816,-0.37608,-0.49276],"inputIndices":[[0,1],[2],[3]],"outputIndices":[[0,1],[2],[3]],"inputLabels":["Diameter","Flexibility","Volume","Capacity"],"outputLabels":["Gamma","Iota","Psi","Theta"]},{"name":"Brainy Damage (Individual)","couplingMatrix":[[-0.51209,0.85156,0.042014,-0.10409,0,0,0,0,0,0,0,0],[-0.36847,-0.33128,0.54217,-0.67862,0,0,0,0,0,0,0,0],[-0.72467,-0.39086,-0.54838,0.14617,0,0,0,0,0,0,0,0],[-0.27721,-0.11099,0.63527,0.71223,0,0,0,0,0,0,0,0],[0,0,0,0,-0.40938,0.79173,-0.25312,0.37618,0,0,0,0],[0,0,0,0,-0.37556,-0.58003,-0.59344,0.41274,0,0,0,0],[0,0,0,0,-0.56039,-0.19167,0.74884,0.29742,0,0,0,0],[0,0,0,0,-0.61427,0.0018406,-0.15165,-0.77439,0,0,0,0],[0,0,0,0,0,0,0,0,-0.64285,0.090005,-0.42795,-0.62889],[0,0,0,0,0,0,0,0,-0.38077,-0.75889,0.52291,-0.075219],[0,0,0,0,0,0,0,0,-0.39651,-0.22853,-0.51625,0.72391],[0,0,0,0,0,0,0,0,-0.53342,0.60312,0.52622,0.2735]],"targetVector":[-0.57503,-0.61641,-0.5028,-0.19125,-0.34357,-0.14158,-0.56583,-0.73604,-0.57535,-0.35927,-0.1057,-0.72714],"inputIndices":[[0,1,2,3],[4,5,6,7],[8,9,10,11]],"outputIndices":[[0,1,2,3],[4,5,6,7],[8,9,10,11]],"inputLabels":["Acceleration","Stiffness","Insulation","Flux","Mass","Size","Stability","Voltage","Speed","Torque","Diameter","Flexibility"],"outputLabels":["Iota","Psi","Theta","Omicron","Omega","Mu","Zeta","Tau","Sigma","Kappa","Pi","Beta"]},{"name":"Hard Development (Team)","couplingMatrix":[[-1,0,0],[0,1,0],[0,0,1]],"targetVector":[-0.13893,-0.67972,-0.7202],"inputIndices":[[0],[1],[2]],"outputIndices":[[0],[2],[1]],"inputLabels":["Length","Resistance","Power"],"outputLabels":["Gamma","Iota","Psi"]},{"name":"Befitting Plant (Team)","couplingMatrix":[[-0.34196,-0.12289,-0.93164],[-0.81568,-0.45347,0.35921],[-0.46661,0.88276,0.05483]],"targetVector":[-0.84172,-0.5059,-0.18859],"inputIndices":[[0,1],[2],[]],"outputIndices":[[0,1],[2],[]],"inputLabels":["Stiffness","Insulation","Flux"],"outputLabels":["Mu","Zeta","Tau"]},{"name":"Absorbed Copper (Team)","couplingMatrix":[[-0.46413,0.73034,0.44121,-0.23774],[-0.5704,-0.43759,0.42195,0.55238],[-0.25318,-0.52018,0.16421,-0.79896],[-0.62859,0.067337,-0.77481,-0.003893]],"targetVector":[-0.2294,-0.20898,-0.6482,-0.69536],"inputIndices":[[0,1],[2,3],[]],"outputIndices":[[0,1],[2,3],[]],"inputLabels":["Diameter","Flexibility","Volume","Capacity"],"outputLabels":["Epsilon","Rho","Gamma","Iota"]},{"name":"Wide Growth (Team)","couplingMatrix":[[1,0,0,0,0,0],[0,1,0,0,0,0],[0,0,-1,0,0,0],[0,0,0,-1,0,0],[0,0,0,0,-1,0],[0,0,0,0,0,1]],"targetVector":[-0.37944,-0.31518,-0.29189,-0.52503,-0.44358,-0.44617],"inputIndices":[[0,1],[2,3],[4,5]],"outputIndices":[[2,4],[0,5],[1,3]],"inputLabels":["Stiffness","Insulation","Flux","Mass","Size","Stability"],"outputLabels":["Tau","Sigma","Kappa","Pi","Beta","Delta"]},{"name":"Arrogant Flame (Team)","couplingMatrix":[[-0.63628,0.74372,-0.205],[-0.5048,-0.60232,-0.61837],[-0.58337,-0.28997,0.75868]],"targetVector":[-0.75618,-0.63085,-0.17384],"inputIndices":[[],[0,1],[2]],"outputIndices":[[],[0,1],[2]],"inputLabels":["Mass","Size","Stability"],"outputLabels":["Sigma","Kappa","Pi"]},{"name":"Husky Verse (Individual)","couplingMatrix":[[-0.65609,-0.75468,0,0,0,0],[-0.75468,0.65609,0,0,0,0],[0,0,-0.9466,-0.32242,0,0],[0,0,-0.32242,0.9466,0,0],[0,0,0,0,-0.48675,-0.87354],[0,0,0,0,-0.87354,0.48675]],"targetVector":[-0.78533,-0.61908,-0.88717,-0.46144,-0.34725,-0.93777],"inputIndices":[[0,1],[2,3],[4,5]],"outputIndices":[[0,1],[2,3],[4,5]],"inputLabels":["Length","Resistance","Power","Shielding","Temperature","Acceleration"],"outputLabels":["Pi","Beta","Delta","Alpha","Epsilon","Rho"]},{"name":"Silky Waste (Individual)","couplingMatrix":[[-0.5481,0.28939,0.78384,0.037872,0,0,0,0,0,0,0,0],[-0.51618,-0.68016,-0.13412,0.50294,0,0,0,0,0,0,0,0],[-0.47289,-0.21184,-0.21243,-0.82848,0,0,0,0,0,0,0,0],[-0.45774,0.63934,-0.56787,0.2434,0,0,0,0,0,0,0,0],[0,0,0,0,-0.57671,-0.33894,-0.054759,-0.7413,0,0,0,0],[0,0,0,0,-0.29376,0.62972,-0.71911,-0.0062664,0,0,0,0],[0,0,0,0,-0.44483,0.57554,0.68544,0.032284,0,0,0,0],[0,0,0,0,-0.61906,-0.39663,-0.10029,0.67036,0,0,0,0],[0,0,0,0,0,0,0,0,-0.55188,-0.82157,-0.13392,-0.050101],[0,0,0,0,0,0,0,0,-0.37112,0.14435,0.32257,0.85871],[0,0,0,0,0,0,0,0,-0.43996,0.42237,-0.79166,0.036239],[0,0,0,0,0,0,0,0,-0.60343,0.35466,0.50128,-0.50872]],"targetVector":[-0.63999,-0.13445,-0.49136,-0.57524,-0.044037,-0.65407,-0.6319,-0.41347,-0.64393,-0.67617,-0.059425,-0.35301],"inputIndices":[[0,1,2,3],[4,5,6,7],[8,9,10,11]],"outputIndices":[[0,1,2,3],[4,5,6,7],[8,9,10,11]],"inputLabels":["Volume","Capacity","Length","Resistance","Power","Shielding","Temperature","Acceleration","Stiffness","Insulation","Flux","Mass"],"outputLabels":["Delta","Alpha","Epsilon","Rho","Gamma","Iota","Psi","Theta","Omicron","Omega","Mu","Zeta"]},{"name":"Breezy Rain (Individual)","couplingMatrix":[[-1,0,0,0,0,0,0,0,0],[0,1,0,0,0,0,0,0,0],[0,0,-1,0,0,0,0,0,0],[0,0,0,1,0,0,0,0,0],[0,0,0,0,-1,0,0,0,0],[0,0,0,0,0,1,0,0,0],[0,0,0,0,0,0,1,0,0],[0,0,0,0,0,0,0,-1,0],[0,0,0,0,0,0,0,0,-1]],"targetVector":[-0.94548,-0.15745,-0.28507,-0.5207,-0.6705,-0.52848,-0.51348,-0.21598,-0.83047],"inputIndices":[[0,1,2],[3,4,5],[6,7,8]],"outputIndices":[[0,1,2],[3,4,5],[6,7,8]],"inputLabels":["Voltage","Speed","Torque","Diameter","Flexibility","Volume","Capacity","Length","Resistance"],"outputLabels":["Gamma","Iota","Psi","Theta","Omicron","Omega","Mu","Zeta","Tau"]},{"name":"Onerous Effect (Team)","couplingMatrix":[[1,0,0],[0,1,0],[0,0,-1]],"targetVector":[-0.22057,-0.30055,-0.92791],"inputIndices":[[0],[1],[2]],"outputIndices":[[1],[0],[2]],"inputLabels":["Flexibility","Volume","Capacity"],"outputLabels":["Alpha","Epsilon","Rho"]},{"name":"Chief Government (Individual)","couplingMatrix":[[1,0,0,0,0,0,0,0,0,0,0,0],[0,1,0,0,0,0,0,0,0,0,0,0],[0,0,1,0,0,0,0,0,0,0,0,0],[0,0,0,1,0,0,0,0,0,0,0,0],[0,0,0,0,-1,0,0,0,0,0,0,0],[0,0,0,0,0,1,0,0,0,0,0,0],[0,0,0,0,0,0,-1,0,0,0,0,0],[0,0,0,0,0,0,0,1,0,0,0,0],[0,0,0,0,0,0,0,0,1,0,0,0],[0,0,0,0,0,0,0,0,0,1,0,0],[0,0,0,0,0,0,0,0,0,0,1,0],[0,0,0,0,0,0,0,0,0,0,0,1]],"targetVector":[-0.43005,-0.54385,-0.35881,-0.62494,-0.38868,-0.10325,-0.69849,-0.59192,-0.59344,-0.54782,-0.31909,-0.49588],"inputIndices":[[0,1,2,3],[4,5,6,7],[8,9,10,11]],"outputIndices":[[0,1,2,3],[4,5,6,7],[8,9,10,11]],"inputLabels":["Power","Shielding","Temperature","Acceleration","Stiffness","Insulation","Flux","Mass","Size","Stability","Voltage","Speed"],"outputLabels":["Sigma","Kappa","Pi","Beta","Delta","Alpha","Epsilon","Rho","Gamma","Iota","Psi","Theta"]},{"name":"Staking System (Team)","couplingMatrix":[[1,0,0],[0,1,0],[0,0,-1]],"targetVector":[-0.78903,-0.36266,-0.49589],"inputIndices":[[0],[1],[2]],"outputIndices":[[1],[2],[0]],"inputLabels":["Shielding","Temperature","Acceleration"],"outputLabels":["Omega","Mu","Zeta"]}]}
