# Supplementary material for: Data on multi-actor parameter design tasks by engineering students with variable problem size, coupling, and team size
Source: Data Brief. 2018 Aug 31;20:1079–84. doi: 10.1016/j.dib.2018.08.162 (PMC6140357; doi:10.1016/j.dib.2018.08.162)
Supplement: Supplementary file 2 — Supplementary material [file mmc2.zip › data/raw/session8/session8.log]

1376072688711	initialized	null
1376072817584	initialized	null
1376072817601	opened	experiment008
1376072829945	initialized	name="Training #1 (Individual)"; target={1.00000; 1.00000; 1.00000}
1376072833382	initialized	name="Training #2 (Individual)"; target={-0.61453; -0.78889; -0.47000; -0.88267; -0.88140; -0.47237}
1376072835315	initialized	name="Training #3 (Individual)"; target={-0.71417; -0.69998; -0.50323; -0.86415; -0.55528; -0.83166}
1376072838801	updated	input={0.00000; 0.00000; 0.00000; 0.00000; 0.01000; 0.00000}; output={0.00000; 0.00000; 0.00000; 0.00000; -0.00780; -0.00626}
1376072839315	updated	input={0.00000; 0.00000; 0.00000; 0.00000; 0.02000; 0.00000}; output={0.00000; 0.00000; 0.00000; 0.00000; -0.01560; -0.01251}
1376072839597	updated	input={0.00000; 0.00000; 0.00000; 0.00000; 0.10000; 0.00000}; output={0.00000; 0.00000; 0.00000; 0.00000; -0.07801; -0.06257}
1376072839635	updated	input={0.00000; 0.00000; 0.00000; 0.00000; 0.11000; 0.00000}; output={0.00000; 0.00000; 0.00000; 0.00000; -0.08581; -0.06883}
1376072839809	updated	input={0.00000; 0.00000; 0.00000; 0.00000; 0.15000; 0.00000}; output={0.00000; 0.00000; 0.00000; 0.00000; -0.11701; -0.09386}
1376072839862	updated	input={0.00000; 0.00000; 0.00000; 0.00000; 0.18000; 0.00000}; output={0.00000; 0.00000; 0.00000; 0.00000; -0.14041; -0.11263}
1376072839912	updated	input={0.00000; 0.00000; 0.00000; 0.00000; 0.19000; 0.00000}; output={0.00000; 0.00000; 0.00000; 0.00000; -0.14821; -0.11888}
1376072839951	updated	input={0.00000; 0.00000; 0.00000; 0.00000; 0.19000; 0.00000}; output={0.00000; 0.00000; 0.00000; 0.00000; -0.14821; -0.11888}
1376072840085	updated	input={0.00000; 0.00000; 0.00000; 0.00000; 0.24000; 0.00000}; output={0.00000; 0.00000; 0.00000; 0.00000; -0.18721; -0.15017}
1376072840137	updated	input={0.00000; 0.00000; 0.00000; 0.00000; 0.27000; 0.00000}; output={0.00000; 0.00000; 0.00000; 0.00000; -0.21062; -0.16894}
1376072840527	updated	input={0.00000; 0.00000; 0.00000; 0.00000; 0.33000; 0.00000}; output={0.00000; 0.00000; 0.00000; 0.00000; -0.25742; -0.20648}
1376072840626	updated	input={0.00000; 0.00000; 0.00000; 0.00000; 0.33000; 0.00000}; output={0.00000; 0.00000; 0.00000; 0.00000; -0.25742; -0.20648}
1376072840793	updated	input={0.00000; 0.00000; 0.00000; 0.00000; 0.47000; 0.00000}; output={0.00000; 0.00000; 0.00000; 0.00000; -0.36663; -0.29408}
1376072840825	updated	input={0.00000; 0.00000; 0.00000; 0.00000; 0.47000; 0.00000}; output={0.00000; 0.00000; 0.00000; 0.00000; -0.36663; -0.29408}
1376072840864	updated	input={0.00000; 0.00000; 0.00000; 0.00000; 0.47000; 0.00000}; output={0.00000; 0.00000; 0.00000; 0.00000; -0.36663; -0.29408}
1376072840908	updated	input={0.00000; 0.00000; 0.00000; 0.00000; 0.47000; 0.00000}; output={0.00000; 0.00000; 0.00000; 0.00000; -0.36663; -0.29408}
1376072840974	updated	input={0.00000; 0.00000; 0.00000; 0.00000; 0.47000; 0.00000}; output={0.00000; 0.00000; 0.00000; 0.00000; -0.36663; -0.29408}
1376072841054	updated	input={0.00000; 0.00000; 0.00000; 0.00000; 0.47000; 0.00000}; output={0.00000; 0.00000; 0.00000; 0.00000; -0.36663; -0.29408}
1376072841116	updated	input={0.00000; 0.00000; 0.00000; 0.00000; 0.47000; 0.00000}; output={0.00000; 0.00000; 0.00000; 0.00000; -0.36663; -0.29408}
1376072841172	updated	input={0.00000; 0.00000; 0.00000; 0.00000; 0.47000; 0.00000}; output={0.00000; 0.00000; 0.00000; 0.00000; -0.36663; -0.29408}
1376072841242	updated	input={0.00000; 0.00000; 0.00000; 0.00000; 0.47000; 0.00000}; output={0.00000; 0.00000; 0.00000; 0.00000; -0.36663; -0.29408}
1376072841339	updated	input={0.00000; 0.00000; 0.00000; 0.00000; 0.47000; 0.00000}; output={0.00000; 0.00000; 0.00000; 0.00000; -0.36663; -0.29408}
1376072841404	updated	input={0.00000; 0.00000; 0.00000; 0.00000; 0.47000; 0.00000}; output={0.00000; 0.00000; 0.00000; 0.00000; -0.36663; -0.29408}
1376072841510	updated	input={0.00000; 0.00000; 0.00000; 0.00000; 0.48000; 0.00000}; output={0.00000; 0.00000; 0.00000; 0.00000; -0.37443; -0.30034}
1376072841557	updated	input={0.00000; 0.00000; 0.00000; 0.00000; 0.48000; 0.00000}; output={0.00000; 0.00000; 0.00000; 0.00000; -0.37443; -0.30034}
1376072841606	updated	input={0.00000; 0.00000; 0.00000; 0.00000; 0.48000; 0.00000}; output={0.00000; 0.00000; 0.00000; 0.00000; -0.37443; -0.30034}
1376072841628	updated	input={0.00000; 0.00000; 0.00000; 0.00000; 0.48000; 0.00000}; output={0.00000; 0.00000; 0.00000; 0.00000; -0.37443; -0.30034}
1376072841684	updated	input={0.00000; 0.00000; 0.00000; 0.00000; 0.48000; 0.00000}; output={0.00000; 0.00000; 0.00000; 0.00000; -0.37443; -0.30034}
1376072841719	updated	input={0.00000; 0.00000; 0.00000; 0.00000; 0.48000; 0.00000}; output={0.00000; 0.00000; 0.00000; 0.00000; -0.37443; -0.30034}
1376072841743	updated	input={0.00000; 0.00000; 0.00000; 0.00000; 0.48000; 0.00000}; output={0.00000; 0.00000; 0.00000; 0.00000; -0.37443; -0.30034}
1376072841873	updated	input={0.00000; 0.00000; 0.00000; 0.00000; 0.48000; 0.00000}; output={0.00000; 0.00000; 0.00000; 0.00000; -0.37443; -0.30034}
1376072841898	updated	input={0.00000; 0.00000; 0.00000; 0.00000; 0.48000; 0.00000}; output={0.00000; 0.00000; 0.00000; 0.00000; -0.37443; -0.30034}
1376072841964	updated	input={0.00000; 0.00000; 0.00000; 0.00000; 0.49000; 0.00000}; output={0.00000; 0.00000; 0.00000; 0.00000; -0.38223; -0.30660}
1376072842665	updated	input={0.00000; 0.00000; 0.00000; 0.00000; 0.65000; 0.00000}; output={0.00000; 0.00000; 0.00000; 0.00000; -0.50704; -0.40671}
1376072842713	updated	input={0.00000; 0.00000; 0.00000; 0.00000; 0.65000; 0.00000}; output={0.00000; 0.00000; 0.00000; 0.00000; -0.50704; -0.40671}
1376072842776	updated	input={0.00000; 0.00000; 0.00000; 0.00000; 0.65000; 0.00000}; output={0.00000; 0.00000; 0.00000; 0.00000; -0.50704; -0.40671}
1376072842824	updated	input={0.00000; 0.00000; 0.00000; 0.00000; 0.65000; 0.00000}; output={0.00000; 0.00000; 0.00000; 0.00000; -0.50704; -0.40671}
1376072842906	updated	input={0.00000; 0.00000; 0.00000; 0.00000; 0.64000; 0.00000}; output={0.00000; 0.00000; 0.00000; 0.00000; -0.49924; -0.40045}
1376072842977	updated	input={0.00000; 0.00000; 0.00000; 0.00000; 0.64000; 0.00000}; output={0.00000; 0.00000; 0.00000; 0.00000; -0.49924; -0.40045}
1376072843002	updated	input={0.00000; 0.00000; 0.00000; 0.00000; 0.64000; 0.00000}; output={0.00000; 0.00000; 0.00000; 0.00000; -0.49924; -0.40045}
1376072843068	updated	input={0.00000; 0.00000; 0.00000; 0.00000; 0.64000; 0.00000}; output={0.00000; 0.00000; 0.00000; 0.00000; -0.49924; -0.40045}
1376072843098	updated	input={0.00000; 0.00000; 0.00000; 0.00000; 0.64000; 0.00000}; output={0.00000; 0.00000; 0.00000; 0.00000; -0.49924; -0.40045}
1376072843155	updated	input={0.00000; 0.00000; 0.00000; 0.00000; 0.64000; 0.00000}; output={0.00000; 0.00000; 0.00000; 0.00000; -0.49924; -0.40045}
1376072843187	updated	input={0.00000; 0.00000; 0.00000; 0.00000; 0.64000; 0.00000}; output={0.00000; 0.00000; 0.00000; 0.00000; -0.49924; -0.40045}
1376072843365	updated	input={0.00000; 0.00000; 0.00000; 0.00000; 0.64000; 0.00000}; output={0.00000; 0.00000; 0.00000; 0.00000; -0.49924; -0.40045}
1376072843392	updated	input={0.00000; 0.00000; 0.00000; 0.00000; 0.65000; 0.00000}; output={0.00000; 0.00000; 0.00000; 0.00000; -0.50704; -0.40671}
1376072843416	updated	input={0.00000; 0.00000; 0.00000; 0.00000; 0.65000; 0.00000}; output={0.00000; 0.00000; 0.00000; 0.00000; -0.50704; -0.40671}
1376072843449	updated	input={0.00000; 0.00000; 0.00000; 0.00000; 0.65000; 0.00000}; output={0.00000; 0.00000; 0.00000; 0.00000; -0.50704; -0.40671}
1376072843522	updated	input={0.00000; 0.00000; 0.00000; 0.00000; 0.65000; 0.00000}; output={0.00000; 0.00000; 0.00000; 0.00000; -0.50704; -0.40671}
1376072843565	updated	input={0.00000; 0.00000; 0.00000; 0.00000; 0.65000; 0.00000}; output={0.00000; 0.00000; 0.00000; 0.00000; -0.50704; -0.40671}
1376072843592	updated	input={0.00000; 0.00000; 0.00000; 0.00000; 0.65000; 0.00000}; output={0.00000; 0.00000; 0.00000; 0.00000; -0.50704; -0.40671}
1376072843641	updated	input={0.00000; 0.00000; 0.00000; 0.00000; 0.65000; 0.00000}; output={0.00000; 0.00000; 0.00000; 0.00000; -0.50704; -0.40671}
1376072843668	updated	input={0.00000; 0.00000; 0.00000; 0.00000; 0.65000; 0.00000}; output={0.00000; 0.00000; 0.00000; 0.00000; -0.50704; -0.40671}
1376072843707	updated	input={0.00000; 0.00000; 0.00000; 0.00000; 0.65000; 0.00000}; output={0.00000; 0.00000; 0.00000; 0.00000; -0.50704; -0.40671}
1376072843741	updated	input={0.00000; 0.00000; 0.00000; 0.00000; 0.65000; 0.00000}; output={0.00000; 0.00000; 0.00000; 0.00000; -0.50704; -0.40671}
1376072843781	updated	input={0.00000; 0.00000; 0.00000; 0.00000; 0.65000; 0.00000}; output={0.00000; 0.00000; 0.00000; 0.00000; -0.50704; -0.40671}
1376072843890	updated	input={0.00000; 0.00000; 0.00000; 0.00000; 0.65000; 0.00000}; output={0.00000; 0.00000; 0.00000; 0.00000; -0.50704; -0.40671}
1376072843927	updated	input={0.00000; 0.00000; 0.00000; 0.00000; 0.66000; 0.00000}; output={0.00000; 0.00000; 0.00000; 0.00000; -0.51484; -0.41297}
1376072843956	updated	input={0.00000; 0.00000; 0.00000; 0.00000; 0.67000; 0.00000}; output={0.00000; 0.00000; 0.00000; 0.00000; -0.52264; -0.41923}
1376072843983	updated	input={0.00000; 0.00000; 0.00000; 0.00000; 0.67000; 0.00000}; output={0.00000; 0.00000; 0.00000; 0.00000; -0.52264; -0.41923}
1376072844048	updated	input={0.00000; 0.00000; 0.00000; 0.00000; 0.69000; 0.00000}; output={0.00000; 0.00000; 0.00000; 0.00000; -0.53824; -0.43174}
1376072844138	updated	input={0.00000; 0.00000; 0.00000; 0.00000; 0.69000; 0.00000}; output={0.00000; 0.00000; 0.00000; 0.00000; -0.53824; -0.43174}
1376072844315	updated	input={0.00000; 0.00000; 0.00000; 0.00000; 0.78000; 0.00000}; output={0.00000; 0.00000; 0.00000; 0.00000; -0.60845; -0.48805}
1376072844351	updated	input={0.00000; 0.00000; 0.00000; 0.00000; 0.79000; 0.00000}; output={0.00000; 0.00000; 0.00000; 0.00000; -0.61625; -0.49431}
1376072844383	updated	input={0.00000; 0.00000; 0.00000; 0.00000; 0.80000; 0.00000}; output={0.00000; 0.00000; 0.00000; 0.00000; -0.62405; -0.50057}
1376072845186	updated	input={0.00000; 0.00000; 0.00000; 0.00000; 0.86000; 0.00000}; output={0.00000; 0.00000; 0.00000; 0.00000; -0.67085; -0.53811}
1376072845255	updated	input={0.00000; 0.00000; 0.00000; 0.00000; 0.86000; 0.00000}; output={0.00000; 0.00000; 0.00000; 0.00000; -0.67085; -0.53811}
1376072845289	updated	input={0.00000; 0.00000; 0.00000; 0.00000; 0.86000; 0.00000}; output={0.00000; 0.00000; 0.00000; 0.00000; -0.67085; -0.53811}
1376072845320	updated	input={0.00000; 0.00000; 0.00000; 0.00000; 0.86000; 0.00000}; output={0.00000; 0.00000; 0.00000; 0.00000; -0.67085; -0.53811}
1376072845363	updated	input={0.00000; 0.00000; 0.00000; 0.00000; 0.86000; 0.00000}; output={0.00000; 0.00000; 0.00000; 0.00000; -0.67085; -0.53811}
1376072845391	updated	input={0.00000; 0.00000; 0.00000; 0.00000; 0.86000; 0.00000}; output={0.00000; 0.00000; 0.00000; 0.00000; -0.67085; -0.53811}
1376072845449	updated	input={0.00000; 0.00000; 0.00000; 0.00000; 0.86000; 0.00000}; output={0.00000; 0.00000; 0.00000; 0.00000; -0.67085; -0.53811}
1376072845512	updated	input={0.00000; 0.00000; 0.00000; 0.00000; 0.86000; 0.00000}; output={0.00000; 0.00000; 0.00000; 0.00000; -0.67085; -0.53811}
1376072845546	updated	input={0.00000; 0.00000; 0.00000; 0.00000; 0.86000; 0.00000}; output={0.00000; 0.00000; 0.00000; 0.00000; -0.67085; -0.53811}
1376072845576	updated	input={0.00000; 0.00000; 0.00000; 0.00000; 0.86000; 0.00000}; output={0.00000; 0.00000; 0.00000; 0.00000; -0.67085; -0.53811}
1376072845612	updated	input={0.00000; 0.00000; 0.00000; 0.00000; 0.86000; 0.00000}; output={0.00000; 0.00000; 0.00000; 0.00000; -0.67085; -0.53811}
1376072845702	updated	input={0.00000; 0.00000; 0.00000; 0.00000; 0.86000; 0.00000}; output={0.00000; 0.00000; 0.00000; 0.00000; -0.67085; -0.53811}
1376072845738	updated	input={0.00000; 0.00000; 0.00000; 0.00000; 0.86000; 0.00000}; output={0.00000; 0.00000; 0.00000; 0.00000; -0.67085; -0.53811}
1376072845822	updated	input={0.00000; 0.00000; 0.00000; 0.00000; 0.86000; 0.00000}; output={0.00000; 0.00000; 0.00000; 0.00000; -0.67085; -0.53811}
1376072845866	updated	input={0.00000; 0.00000; 0.00000; 0.00000; 0.86000; 0.00000}; output={0.00000; 0.00000; 0.00000; 0.00000; -0.67085; -0.53811}
1376072845898	updated	input={0.00000; 0.00000; 0.00000; 0.00000; 0.86000; 0.00000}; output={0.00000; 0.00000; 0.00000; 0.00000; -0.67085; -0.53811}
1376072845924	updated	input={0.00000; 0.00000; 0.00000; 0.00000; 0.86000; 0.00000}; output={0.00000; 0.00000; 0.00000; 0.00000; -0.67085; -0.53811}
1376072845981	updated	input={0.00000; 0.00000; 0.00000; 0.00000; 0.86000; 0.00000}; output={0.00000; 0.00000; 0.00000; 0.00000; -0.67085; -0.53811}
1376072846102	updated	input={0.00000; 0.00000; 0.00000; 0.00000; 0.86000; 0.00000}; output={0.00000; 0.00000; 0.00000; 0.00000; -0.67085; -0.53811}
1376072846128	updated	input={0.00000; 0.00000; 0.00000; 0.00000; 0.86000; 0.00000}; output={0.00000; 0.00000; 0.00000; 0.00000; -0.67085; -0.53811}
1376072846169	updated	input={0.00000; 0.00000; 0.00000; 0.00000; 0.86000; 0.00000}; output={0.00000; 0.00000; 0.00000; 0.00000; -0.67085; -0.53811}
1376072846194	updated	input={0.00000; 0.00000; 0.00000; 0.00000; 0.86000; 0.00000}; output={0.00000; 0.00000; 0.00000; 0.00000; -0.67085; -0.53811}
1376072846293	updated	input={0.00000; 0.00000; 0.00000; 0.00000; 0.86000; 0.00000}; output={0.00000; 0.00000; 0.00000; 0.00000; -0.67085; -0.53811}
1376072847149	updated	input={0.00000; 0.00000; 0.00000; 0.00000; 0.86000; -0.07000}; output={0.00000; 0.00000; 0.00000; 0.00000; -0.62705; -0.59271}
1376072847223	updated	input={0.00000; 0.00000; 0.00000; 0.00000; 0.86000; -0.10000}; output={0.00000; 0.00000; 0.00000; 0.00000; -0.60828; -0.61612}
1376072847267	updated	input={0.00000; 0.00000; 0.00000; 0.00000; 0.86000; -0.11000}; output={0.00000; 0.00000; 0.00000; 0.00000; -0.60202; -0.62392}
1376072847379	updated	input={0.00000; 0.00000; 0.00000; 0.00000; 0.86000; -0.11000}; output={0.00000; 0.00000; 0.00000; 0.00000; -0.60202; -0.62392}
1376072847411	updated	input={0.00000; 0.00000; 0.00000; 0.00000; 0.86000; -0.16000}; output={0.00000; 0.00000; 0.00000; 0.00000; -0.57074; -0.66292}
1376072847472	updated	input={0.00000; 0.00000; 0.00000; 0.00000; 0.86000; -0.17000}; output={0.00000; 0.00000; 0.00000; 0.00000; -0.56448; -0.67072}
1376072847572	updated	input={0.00000; 0.00000; 0.00000; 0.00000; 0.86000; -0.17000}; output={0.00000; 0.00000; 0.00000; 0.00000; -0.56448; -0.67072}
1376072848114	updated	input={0.00000; 0.00000; 0.00000; 0.00000; 0.86000; -0.17000}; output={0.00000; 0.00000; 0.00000; 0.00000; -0.56448; -0.67072}
1376072848140	updated	input={0.00000; 0.00000; 0.00000; 0.00000; 0.86000; -0.17000}; output={0.00000; 0.00000; 0.00000; 0.00000; -0.56448; -0.67072}
1376072848168	updated	input={0.00000; 0.00000; 0.00000; 0.00000; 0.86000; -0.17000}; output={0.00000; 0.00000; 0.00000; 0.00000; -0.56448; -0.67072}
1376072848237	updated	input={0.00000; 0.00000; 0.00000; 0.00000; 0.86000; -0.18000}; output={0.00000; 0.00000; 0.00000; 0.00000; -0.55822; -0.67852}
1376072848268	updated	input={0.00000; 0.00000; 0.00000; 0.00000; 0.86000; -0.18000}; output={0.00000; 0.00000; 0.00000; 0.00000; -0.55822; -0.67852}
1376072848304	updated	input={0.00000; 0.00000; 0.00000; 0.00000; 0.86000; -0.18000}; output={0.00000; 0.00000; 0.00000; 0.00000; -0.55822; -0.67852}
1376072848418	updated	input={0.00000; 0.00000; 0.00000; 0.00000; 0.86000; -0.18000}; output={0.00000; 0.00000; 0.00000; 0.00000; -0.55822; -0.67852}
1376072848459	updated	input={0.00000; 0.00000; 0.00000; 0.00000; 0.86000; -0.18000}; output={0.00000; 0.00000; 0.00000; 0.00000; -0.55822; -0.67852}
1376072848485	updated	input={0.00000; 0.00000; 0.00000; 0.00000; 0.86000; -0.18000}; output={0.00000; 0.00000; 0.00000; 0.00000; -0.55822; -0.67852}
1376072848618	updated	input={0.00000; 0.00000; 0.00000; 0.00000; 0.86000; -0.18000}; output={0.00000; 0.00000; 0.00000; 0.00000; -0.55822; -0.67852}
1376072848652	updated	input={0.00000; 0.00000; 0.10000; 0.00000; 0.86000; -0.18000}; output={0.00000; 0.00000; -0.09513; -0.03082; -0.55822; -0.67852}
1376072849464	updated	input={0.00000; 0.00000; 0.50000; 0.00000; 0.86000; -0.18000}; output={0.00000; 0.00000; -0.47566; -0.15412; -0.55822; -0.67852}
1376072849499	updated	input={0.00000; 0.00000; 0.50000; 0.00000; 0.86000; -0.18000}; output={0.00000; 0.00000; -0.47566; -0.15412; -0.55822; -0.67852}
1376072849526	updated	input={0.00000; 0.00000; 0.50000; 0.00000; 0.86000; -0.18000}; output={0.00000; 0.00000; -0.47566; -0.15412; -0.55822; -0.67852}
1376072849555	updated	input={0.00000; 0.00000; 0.50000; 0.00000; 0.86000; -0.31000}; output={0.00000; 0.00000; -0.47566; -0.15412; -0.47688; -0.77993}
1376072849625	updated	input={0.00000; 0.00000; 0.50000; 0.00000; 0.86000; -0.31000}; output={0.00000; 0.00000; -0.47566; -0.15412; -0.47688; -0.77993}
1376072849694	updated	input={0.00000; 0.00000; 0.50000; 0.00000; 0.86000; -0.31000}; output={0.00000; 0.00000; -0.47566; -0.15412; -0.47688; -0.77993}
1376072849720	updated	input={0.20000; 0.00000; 0.50000; 0.00000; 0.86000; -0.31000}; output={-0.09583; -0.17555; -0.47566; -0.15412; -0.47688; -0.77993}
1376072849753	updated	input={0.20000; 0.00000; 0.50000; 0.00000; 0.86000; -0.31000}; output={-0.09583; -0.17555; -0.47566; -0.15412; -0.47688; -0.77993}
1376072849787	updated	input={0.20000; 0.00000; 0.50000; 0.00000; 0.86000; -0.31000}; output={-0.09583; -0.17555; -0.47566; -0.15412; -0.47688; -0.77993}
1376072849905	updated	input={0.20000; 0.00000; 0.50000; 0.00000; 0.86000; -0.31000}; output={-0.09583; -0.17555; -0.47566; -0.15412; -0.47688; -0.77993}
1376072849937	updated	input={0.20000; 0.00000; 0.50000; 0.00000; 0.86000; -0.31000}; output={-0.09583; -0.17555; -0.47566; -0.15412; -0.47688; -0.77993}
1376072849967	updated	input={0.20000; 0.00000; 0.50000; 0.00000; 0.86000; -0.31000}; output={-0.09583; -0.17555; -0.47566; -0.15412; -0.47688; -0.77993}
1376072849998	updated	input={0.20000; 0.00000; 0.50000; 0.00000; 0.86000; -0.31000}; output={-0.09583; -0.17555; -0.47566; -0.15412; -0.47688; -0.77993}
1376072850096	updated	input={0.20000; 0.00000; 0.50000; 0.00000; 0.86000; -0.31000}; output={-0.09583; -0.17555; -0.47566; -0.15412; -0.47688; -0.77993}
1376072850212	updated	input={0.20000; 0.00000; 0.50000; 0.00000; 0.86000; -0.31000}; output={-0.09583; -0.17555; -0.47566; -0.15412; -0.47688; -0.77993}
1376072850239	updated	input={0.20000; 0.00000; 0.50000; 0.00000; 0.86000; -0.31000}; output={-0.09583; -0.17555; -0.47566; -0.15412; -0.47688; -0.77993}
1376072850268	updated	input={0.20000; 0.00000; 0.50000; 0.00000; 0.86000; -0.31000}; output={-0.09583; -0.17555; -0.47566; -0.15412; -0.47688; -0.77993}
1376072850311	updated	input={0.20000; 0.00000; 0.50000; 0.00000; 0.86000; -0.31000}; output={-0.09583; -0.17555; -0.47566; -0.15412; -0.47688; -0.77993}
1376072850341	updated	input={0.20000; 0.00000; 0.50000; 0.00000; 0.86000; -0.31000}; output={-0.09583; -0.17555; -0.47566; -0.15412; -0.47688; -0.77993}
1376072850371	updated	input={0.20000; 0.00000; 0.50000; 0.00000; 0.86000; -0.31000}; output={-0.09583; -0.17555; -0.47566; -0.15412; -0.47688; -0.77993}
1376072850449	updated	input={0.20000; 0.00000; 0.50000; 0.00000; 0.86000; -0.31000}; output={-0.09583; -0.17555; -0.47566; -0.15412; -0.47688; -0.77993}
1376072850477	updated	input={0.20000; 0.00000; 0.50000; 0.00000; 0.86000; -0.31000}; output={-0.09583; -0.17555; -0.47566; -0.15412; -0.47688; -0.77993}
1376072850516	updated	input={0.20000; 0.00000; 0.50000; 0.00000; 0.86000; -0.31000}; output={-0.09583; -0.17555; -0.47566; -0.15412; -0.47688; -0.77993}
1376072850544	updated	input={0.20000; 0.00000; 0.50000; 0.00000; 0.86000; -0.31000}; output={-0.09583; -0.17555; -0.47566; -0.15412; -0.47688; -0.77993}
1376072850653	updated	input={0.20000; 0.00000; 0.50000; 0.00000; 0.86000; -0.31000}; output={-0.09583; -0.17555; -0.47566; -0.15412; -0.47688; -0.77993}
1376072850680	updated	input={0.20000; 0.00000; 0.50000; 0.00000; 0.86000; -0.31000}; output={-0.09583; -0.17555; -0.47566; -0.15412; -0.47688; -0.77993}
1376072851297	updated	input={0.40000; 0.00000; 0.50000; 0.00000; 0.86000; -0.31000}; output={-0.19165; -0.35110; -0.47566; -0.15412; -0.47688; -0.77993}
1376072851878	updated	input={0.40000; 0.00000; 0.50000; 0.00000; 0.88000; -0.31000}; output={-0.19165; -0.35110; -0.47566; -0.15412; -0.49248; -0.79244}
1376072851940	updated	input={0.40000; 0.00000; 0.50000; 0.00000; 0.88000; -0.31000}; output={-0.19165; -0.35110; -0.47566; -0.15412; -0.49248; -0.79244}
1376072853343	updated	input={0.60000; 0.00000; 0.50000; 0.00000; 0.88000; -0.31000}; output={-0.28748; -0.52664; -0.47566; -0.15412; -0.49248; -0.79244}
1376072853567	updated	input={0.60000; 0.00000; 0.50000; 0.00000; 1.00000; -0.31000}; output={-0.28748; -0.52664; -0.47566; -0.15412; -0.58609; -0.86753}
1376072853603	updated	input={0.60000; 0.00000; 0.50000; 0.00000; 1.00000; -0.31000}; output={-0.28748; -0.52664; -0.47566; -0.15412; -0.58609; -0.86753}
1376072853766	updated	input={0.60000; 0.00000; 0.50000; -0.40000; 1.00000; -0.31000}; output={-0.28748; -0.52664; -0.35236; -0.53464; -0.58609; -0.86753}
1376072853831	updated	input={0.60000; 0.00000; 0.50000; -0.40000; 1.00000; -0.31000}; output={-0.28748; -0.52664; -0.35236; -0.53464; -0.58609; -0.86753}
1376072854001	updated	input={0.60000; 0.00000; 0.50000; -0.40000; 1.00000; -0.31000}; output={-0.28748; -0.52664; -0.35236; -0.53464; -0.58609; -0.86753}
1376072854130	updated	input={0.60000; 0.00000; 0.50000; -0.40000; 0.99000; -0.31000}; output={-0.28748; -0.52664; -0.35236; -0.53464; -0.57829; -0.86127}
1376072854183	updated	input={0.60000; 0.00000; 0.50000; -0.40000; 0.99000; -0.31000}; output={-0.28748; -0.52664; -0.35236; -0.53464; -0.57829; -0.86127}
1376072854704	updated	input={0.60000; 0.00000; 0.50000; -0.40000; 0.99000; -0.31000}; output={-0.28748; -0.52664; -0.35236; -0.53464; -0.57829; -0.86127}
1376072854738	updated	input={0.60000; 0.00000; 0.50000; -0.40000; 0.99000; -0.31000}; output={-0.28748; -0.52664; -0.35236; -0.53464; -0.57829; -0.86127}
1376072854781	updated	input={0.60000; 0.00000; 0.50000; -0.40000; 0.99000; -0.31000}; output={-0.28748; -0.52664; -0.35236; -0.53464; -0.57829; -0.86127}
1376072854813	updated	input={0.60000; 0.00000; 0.50000; -0.40000; 0.99000; -0.31000}; output={-0.28748; -0.52664; -0.35236; -0.53464; -0.57829; -0.86127}
1376072854851	updated	input={0.60000; 0.00000; 0.50000; -0.40000; 0.99000; -0.31000}; output={-0.28748; -0.52664; -0.35236; -0.53464; -0.57829; -0.86127}
1376072854884	updated	input={0.60000; 0.00000; 0.50000; -0.40000; 0.99000; -0.31000}; output={-0.28748; -0.52664; -0.35236; -0.53464; -0.57829; -0.86127}
1376072854920	updated	input={0.60000; 0.00000; 0.50000; -0.40000; 0.99000; -0.31000}; output={-0.28748; -0.52664; -0.35236; -0.53464; -0.57829; -0.86127}
1376072854963	updated	input={0.60000; 0.00000; 0.50000; -0.40000; 0.99000; -0.31000}; output={-0.28748; -0.52664; -0.35236; -0.53464; -0.57829; -0.86127}
1376072855000	updated	input={0.60000; 0.00000; 0.50000; -0.60000; 0.99000; -0.31000}; output={-0.28748; -0.52664; -0.29071; -0.72491; -0.57829; -0.86127}
1376072855462	updated	input={0.61000; 0.00000; 0.50000; -0.60000; 0.99000; -0.31000}; output={-0.29227; -0.53542; -0.29071; -0.72491; -0.57829; -0.86127}
1376072855889	updated	input={0.61000; 0.00000; 0.50000; -0.80000; 0.99000; -0.31000}; output={-0.29227; -0.53542; -0.22906; -0.91517; -0.57829; -0.86127}
1376072856300	updated	input={0.62000; 0.00000; 0.50000; -0.80000; 0.99000; -0.31000}; output={-0.29706; -0.54420; -0.22906; -0.91517; -0.57829; -0.86127}
1376072856691	updated	input={0.63000; 0.00000; 0.50000; -0.80000; 0.99000; -0.31000}; output={-0.30185; -0.55298; -0.22906; -0.91517; -0.57829; -0.86127}
1376072857044	updated	input={0.64000; 0.00000; 0.50000; -0.80000; 0.99000; -0.31000}; output={-0.30664; -0.56175; -0.22906; -0.91517; -0.57829; -0.86127}
1376072857417	updated	input={0.65000; 0.00000; 0.50000; -0.80000; 0.99000; -0.31000}; output={-0.31143; -0.57053; -0.22906; -0.91517; -0.57829; -0.86127}
1376072858162	updated	input={0.65000; 0.00000; 0.70000; -0.80000; 0.99000; -0.31000}; output={-0.31143; -0.57053; -0.41932; -0.97682; -0.57829; -0.86127}
1376072858605	updated	input={0.66000; 0.00000; 0.70000; -0.80000; 0.99000; -0.31000}; output={-0.31623; -0.57931; -0.41932; -0.97682; -0.57829; -0.86127}
1376072859126	updated	input={0.68000; 0.00000; 0.70000; -0.80000; 0.99000; -0.31000}; output={-0.32581; -0.59686; -0.41932; -0.97682; -0.57829; -0.86127}
1376072859207	updated	input={0.69000; 0.00000; 0.70000; -0.80000; 0.99000; -0.31000}; output={-0.33060; -0.60564; -0.41932; -0.97682; -0.57829; -0.86127}
1376072859242	updated	input={0.69000; 0.00000; 0.90000; -0.80000; 0.99000; -0.31000}; output={-0.33060; -0.60564; -0.60959; -1.03846; -0.57829; -0.86127}
1376072859667	updated	input={0.71000; 0.00000; 0.90000; -0.80000; 0.99000; -0.31000}; output={-0.34018; -0.62320; -0.60959; -1.03846; -0.57829; -0.86127}
1376072859702	updated	input={0.71000; 0.00000; 0.90000; -0.80000; 0.99000; -0.31000}; output={-0.34018; -0.62320; -0.60959; -1.03846; -0.57829; -0.86127}
1376072859738	updated	input={0.71000; 0.00000; 0.90000; -0.80000; 0.99000; -0.31000}; output={-0.34018; -0.62320; -0.60959; -1.03846; -0.57829; -0.86127}
1376072860089	updated	input={0.73000; 0.00000; 0.90000; -0.80000; 0.99000; -0.31000}; output={-0.34976; -0.64075; -0.60959; -1.03846; -0.57829; -0.86127}
1376072860129	updated	input={0.73000; 0.00000; 0.90000; -0.80000; 0.99000; -0.31000}; output={-0.34976; -0.64075; -0.60959; -1.03846; -0.57829; -0.86127}
1376072860469	updated	input={0.73000; 0.00000; 0.70000; -0.80000; 0.99000; -0.31000}; output={-0.34976; -0.64075; -0.41932; -0.97682; -0.57829; -0.86127}
1376072861010	updated	input={0.74000; 0.00000; 0.70000; -0.80000; 0.99000; -0.31000}; output={-0.35456; -0.64953; -0.41932; -0.97682; -0.57829; -0.86127}
1376072861416	updated	input={0.75000; 0.00000; 0.70000; -0.80000; 0.99000; -0.31000}; output={-0.35935; -0.65830; -0.41932; -0.97682; -0.57829; -0.86127}
1376072861802	updated	input={0.75000; 0.00000; 0.69000; -0.80000; 0.99000; -0.31000}; output={-0.35935; -0.65830; -0.40981; -0.97373; -0.57829; -0.86127}
1376072862128	updated	input={0.75000; 0.00000; 0.68000; -0.80000; 0.99000; -0.31000}; output={-0.35935; -0.65830; -0.40030; -0.97065; -0.57829; -0.86127}
1376072862453	updated	input={0.75000; 0.00000; 0.70000; -0.80000; 0.99000; -0.31000}; output={-0.35935; -0.65830; -0.41932; -0.97682; -0.57829; -0.86127}
1376072862491	updated	input={0.75000; 0.00000; 0.70000; -0.80000; 0.99000; -0.31000}; output={-0.35935; -0.65830; -0.41932; -0.97682; -0.57829; -0.86127}
1376072862896	updated	input={0.75000; 0.00000; 0.73000; -0.80000; 0.99000; -0.31000}; output={-0.35935; -0.65830; -0.44786; -0.98606; -0.57829; -0.86127}
1376072862934	updated	input={0.75000; 0.00000; 0.74000; -0.80000; 0.99000; -0.31000}; output={-0.35935; -0.65830; -0.45738; -0.98915; -0.57829; -0.86127}
1376072863003	updated	input={0.75000; 0.00000; 0.74000; -0.80000; 0.99000; -0.31000}; output={-0.35935; -0.65830; -0.45738; -0.98915; -0.57829; -0.86127}
1376072863413	updated	input={0.75000; 0.00000; 0.74000; -0.80000; 0.99000; -0.31000}; output={-0.35935; -0.65830; -0.45738; -0.98915; -0.57829; -0.86127}
1376072864404	updated	input={0.75000; 0.01000; 0.74000; -0.80000; 0.99000; -0.31000}; output={-0.36812; -0.65351; -0.45738; -0.98915; -0.57829; -0.86127}
1376072865639	updated	input={0.75000; 0.01000; 0.94000; -0.80000; 0.99000; -0.31000}; output={-0.36812; -0.65351; -0.64764; -1.05079; -0.57829; -0.86127}
1376072866172	updated	input={0.75000; 0.02000; 0.94000; -0.80000; 0.99000; -0.31000}; output={-0.37690; -0.64872; -0.64764; -1.05079; -0.57829; -0.86127}
1376072866567	updated	input={0.75000; 0.02000; 0.74000; -0.80000; 0.99000; -0.31000}; output={-0.37690; -0.64872; -0.45738; -0.98915; -0.57829; -0.86127}
1376072867199	updated	input={0.75000; 0.03000; 0.74000; -0.80000; 0.99000; -0.31000}; output={-0.38568; -0.64393; -0.45738; -0.98915; -0.57829; -0.86127}
1376072867585	updated	input={0.75000; 0.03000; 0.73000; -0.80000; 0.99000; -0.31000}; output={-0.38568; -0.64393; -0.44786; -0.98606; -0.57829; -0.86127}
1376072867923	updated	input={0.75000; 0.05000; 0.73000; -0.80000; 0.99000; -0.31000}; output={-0.40323; -0.63435; -0.44786; -0.98606; -0.57829; -0.86127}
1376072867963	updated	input={0.75000; 0.05000; 0.69000; -0.80000; 0.99000; -0.31000}; output={-0.40323; -0.63435; -0.40981; -0.97373; -0.57829; -0.86127}
1376072868037	updated	input={0.75000; 0.05000; 0.68000; -0.80000; 0.99000; -0.31000}; output={-0.40323; -0.63435; -0.40030; -0.97065; -0.57829; -0.86127}
1376072868114	updated	input={0.75000; 0.06000; 0.68000; -0.80000; 0.99000; -0.31000}; output={-0.41201; -0.62956; -0.40030; -0.97065; -0.57829; -0.86127}
1376072868239	updated	input={0.75000; 0.06000; 0.67000; -0.80000; 0.99000; -0.31000}; output={-0.41201; -0.62956; -0.39079; -0.96757; -0.57829; -0.86127}
1376072868437	updated	input={0.75000; 0.06000; 0.64000; -0.80000; 0.99000; -0.31000}; output={-0.41201; -0.62956; -0.36225; -0.95832; -0.57829; -0.86127}
1376072869007	updated	input={0.75000; 0.10000; 0.64000; -0.80000; 0.99000; -0.31000}; output={-0.44712; -0.61039; -0.36225; -0.95832; -0.57829; -0.86127}
1376072869041	updated	input={0.75000; 0.10000; 0.62000; -0.80000; 0.99000; -0.31000}; output={-0.44712; -0.61039; -0.34322; -0.95216; -0.57829; -0.86127}
1376072869085	updated	input={0.75000; 0.10000; 0.62000; -0.80000; 0.99000; -0.31000}; output={-0.44712; -0.61039; -0.34322; -0.95216; -0.57829; -0.86127}
1376072869159	updated	input={0.75000; 0.10000; 0.62000; -0.80000; 0.99000; -0.31000}; output={-0.44712; -0.61039; -0.34322; -0.95216; -0.57829; -0.86127}
1376072869200	updated	input={0.75000; 0.11000; 0.62000; -0.80000; 0.99000; -0.31000}; output={-0.45590; -0.60560; -0.34322; -0.95216; -0.57829; -0.86127}
1376072869296	updated	input={0.75000; 0.11000; 0.62000; -0.80000; 0.99000; -0.31000}; output={-0.45590; -0.60560; -0.34322; -0.95216; -0.57829; -0.86127}
1376072869350	updated	input={0.75000; 0.11000; 0.61000; -0.80000; 0.99000; -0.31000}; output={-0.45590; -0.60560; -0.33371; -0.94907; -0.57829; -0.86127}
1376072869396	updated	input={0.75000; 0.11000; 0.61000; -0.80000; 0.99000; -0.31000}; output={-0.45590; -0.60560; -0.33371; -0.94907; -0.57829; -0.86127}
1376072869456	updated	input={0.75000; 0.11000; 0.61000; -0.80000; 0.99000; -0.31000}; output={-0.45590; -0.60560; -0.33371; -0.94907; -0.57829; -0.86127}
1376072869489	updated	input={0.75000; 0.11000; 0.61000; -0.80000; 0.99000; -0.31000}; output={-0.45590; -0.60560; -0.33371; -0.94907; -0.57829; -0.86127}
1376072869577	updated	input={0.75000; 0.12000; 0.61000; -0.80000; 0.99000; -0.31000}; output={-0.46468; -0.60081; -0.33371; -0.94907; -0.57829; -0.86127}
1376072869624	updated	input={0.75000; 0.12000; 0.61000; -0.80000; 0.99000; -0.31000}; output={-0.46468; -0.60081; -0.33371; -0.94907; -0.57829; -0.86127}
1376072870008	updated	input={0.75000; 0.13000; 0.61000; -0.80000; 0.99000; -0.31000}; output={-0.47345; -0.59602; -0.33371; -0.94907; -0.57829; -0.86127}
1376072870047	updated	input={0.75000; 0.13000; 0.56000; -0.80000; 0.99000; -0.31000}; output={-0.47345; -0.59602; -0.28614; -0.93366; -0.57829; -0.86127}
1376072870085	updated	input={0.75000; 0.14000; 0.56000; -0.80000; 0.99000; -0.31000}; output={-0.48223; -0.59123; -0.28614; -0.93366; -0.57829; -0.86127}
1376072870167	updated	input={0.75000; 0.14000; 0.56000; -0.80000; 0.99000; -0.31000}; output={-0.48223; -0.59123; -0.28614; -0.93366; -0.57829; -0.86127}
1376072870209	updated	input={0.75000; 0.14000; 0.56000; -0.80000; 0.99000; -0.31000}; output={-0.48223; -0.59123; -0.28614; -0.93366; -0.57829; -0.86127}
1376072870295	updated	input={0.75000; 0.15000; 0.56000; -0.80000; 0.99000; -0.31000}; output={-0.49101; -0.58644; -0.28614; -0.93366; -0.57829; -0.86127}
1376072870331	updated	input={0.75000; 0.15000; 0.55000; -0.80000; 0.99000; -0.31000}; output={-0.49101; -0.58644; -0.27663; -0.93058; -0.57829; -0.86127}
1376072870372	updated	input={0.75000; 0.15000; 0.55000; -0.80000; 0.99000; -0.31000}; output={-0.49101; -0.58644; -0.27663; -0.93058; -0.57829; -0.86127}
1376072871279	updated	input={0.75000; 0.15000; 0.54000; -0.80000; 0.99000; -0.31000}; output={-0.49101; -0.58644; -0.26712; -0.92750; -0.57829; -0.86127}
1376072871472	updated	input={0.75000; 0.21000; 0.54000; -0.80000; 0.99000; -0.31000}; output={-0.54367; -0.55769; -0.26712; -0.92750; -0.57829; -0.86127}
1376072871514	updated	input={0.75000; 0.21000; 0.54000; -0.80000; 0.99000; -0.31000}; output={-0.54367; -0.55769; -0.26712; -0.92750; -0.57829; -0.86127}
1376072871573	updated	input={0.75000; 0.21000; 0.54000; -0.80000; 0.99000; -0.31000}; output={-0.54367; -0.55769; -0.26712; -0.92750; -0.57829; -0.86127}
1376072871729	updated	input={0.75000; 0.21000; 0.54000; -0.80000; 0.99000; -0.31000}; output={-0.54367; -0.55769; -0.26712; -0.92750; -0.57829; -0.86127}
1376072871768	updated	input={0.75000; 0.21000; 0.74000; -0.80000; 0.99000; -0.31000}; output={-0.54367; -0.55769; -0.45738; -0.98915; -0.57829; -0.86127}
1376072871804	updated	input={0.75000; 0.21000; 0.74000; -0.80000; 0.99000; -0.31000}; output={-0.54367; -0.55769; -0.45738; -0.98915; -0.57829; -0.86127}
1376072871899	updated	input={0.75000; 0.21000; 0.74000; -0.80000; 0.99000; -0.31000}; output={-0.54367; -0.55769; -0.45738; -0.98915; -0.57829; -0.86127}
1376072871939	updated	input={0.75000; 0.21000; 0.74000; -0.80000; 0.99000; -0.31000}; output={-0.54367; -0.55769; -0.45738; -0.98915; -0.57829; -0.86127}
1376072872001	updated	input={0.75000; 0.21000; 0.74000; -0.80000; 0.99000; -0.31000}; output={-0.54367; -0.55769; -0.45738; -0.98915; -0.57829; -0.86127}
1376072872595	updated	input={0.75000; 0.21000; 0.74000; -0.80000; 0.99000; -0.31000}; output={-0.54367; -0.55769; -0.45738; -0.98915; -0.57829; -0.86127}
1376072872641	updated	input={0.75000; 0.21000; 0.74000; -0.80000; 0.99000; -0.31000}; output={-0.54367; -0.55769; -0.45738; -0.98915; -0.57829; -0.86127}
1376072873006	updated	input={0.75000; 0.21000; 0.94000; -0.80000; 0.99000; -0.31000}; output={-0.54367; -0.55769; -0.64764; -1.05079; -0.57829; -0.86127}
1376072873688	updated	input={0.75000; 0.21000; 0.74000; -0.80000; 0.99000; -0.31000}; output={-0.54367; -0.55769; -0.45738; -0.98915; -0.57829; -0.86127}
1376072874475	updated	input={0.75000; 0.21000; 0.75000; -0.80000; 0.99000; -0.31000}; output={-0.54367; -0.55769; -0.46689; -0.99223; -0.57829; -0.86127}
1376072874802	updated	input={0.75000; 0.21000; 0.78000; -0.80000; 0.99000; -0.31000}; output={-0.54367; -0.55769; -0.49543; -1.00148; -0.57829; -0.86127}
1376072874839	updated	input={0.75000; 0.22000; 0.78000; -0.80000; 0.99000; -0.31000}; output={-0.55245; -0.55290; -0.49543; -1.00148; -0.57829; -0.86127}
1376072874878	updated	input={0.75000; 0.22000; 0.78000; -0.80000; 0.99000; -0.31000}; output={-0.55245; -0.55290; -0.49543; -1.00148; -0.57829; -0.86127}
1376072874924	updated	input={0.75000; 0.22000; 0.78000; -0.80000; 0.99000; -0.31000}; output={-0.55245; -0.55290; -0.49543; -1.00148; -0.57829; -0.86127}
1376072875324	updated	input={0.75000; 0.22000; 0.80000; -0.80000; 0.99000; -0.31000}; output={-0.55245; -0.55290; -0.51446; -1.00764; -0.57829; -0.86127}
1376072875364	updated	input={0.75000; 0.23000; 0.80000; -0.80000; 0.99000; -0.31000}; output={-0.56123; -0.54811; -0.51446; -1.00764; -0.57829; -0.86127}
1376072875405	updated	input={0.75000; 0.23000; 0.80000; -0.80000; 0.99000; -0.31000}; output={-0.56123; -0.54811; -0.51446; -1.00764; -0.57829; -0.86127}
1376072875827	updated	input={0.75000; 0.22000; 0.80000; -0.80000; 0.99000; -0.31000}; output={-0.55245; -0.55290; -0.51446; -1.00764; -0.57829; -0.86127}
1376072876364	updated	input={0.75000; 0.22000; 0.80000; -0.81000; 0.99000; -0.31000}; output={-0.55245; -0.55290; -0.51137; -1.01715; -0.57829; -0.86127}
1376072876711	updated	input={0.75000; 0.22000; 0.80000; -0.82000; 0.99000; -0.31000}; output={-0.55245; -0.55290; -0.50829; -1.02667; -0.57829; -0.86127}
1376072877056	updated	input={0.75000; 0.22000; 0.80000; -0.84000; 0.99000; -0.31000}; output={-0.55245; -0.55290; -0.50213; -1.04569; -0.57829; -0.86127}
1376072877113	updated	input={0.75000; 0.22000; 0.80000; -0.84000; 0.99000; -0.31000}; output={-0.55245; -0.55290; -0.50213; -1.04569; -0.57829; -0.86127}
1376072877851	updated	input={0.75000; 0.22000; 0.80000; -1.00000; 0.99000; -0.31000}; output={-0.55245; -0.55290; -0.45281; -1.19790; -0.57829; -0.86127}
1376072878247	updated	input={0.75000; 0.22000; 0.80000; -0.80000; 0.99000; -0.31000}; output={-0.55245; -0.55290; -0.51446; -1.00764; -0.57829; -0.86127}
1376072878293	updated	input={0.76000; 0.22000; 0.80000; -0.80000; 0.99000; -0.31000}; output={-0.55724; -0.56167; -0.51446; -1.00764; -0.57829; -0.86127}
1376072878692	updated	input={0.77000; 0.22000; 0.80000; -0.80000; 0.99000; -0.31000}; output={-0.56203; -0.57045; -0.51446; -1.00764; -0.57829; -0.86127}
1376072879033	updated	input={0.77000; 0.22000; 0.80000; -0.60000; 0.99000; -0.31000}; output={-0.56203; -0.57045; -0.57610; -0.81738; -0.57829; -0.86127}
1376072879422	updated	input={0.79000; 0.22000; 0.80000; -0.60000; 0.99000; -0.31000}; output={-0.57162; -0.58801; -0.57610; -0.81738; -0.57829; -0.86127}
1376072879468	updated	input={0.79000; 0.22000; 0.80000; -0.60000; 0.99000; -0.31000}; output={-0.57162; -0.58801; -0.57610; -0.81738; -0.57829; -0.86127}
1376072879968	updated	input={0.82000; 0.22000; 0.80000; -0.60000; 0.99000; -0.31000}; output={-0.58599; -0.61434; -0.57610; -0.81738; -0.57829; -0.86127}
1376072880008	updated	input={0.82000; 0.22000; 0.80000; -0.60000; 0.99000; -0.31000}; output={-0.58599; -0.61434; -0.57610; -0.81738; -0.57829; -0.86127}
1376072880050	updated	input={0.82000; 0.22000; 0.80000; -0.60000; 0.99000; -0.31000}; output={-0.58599; -0.61434; -0.57610; -0.81738; -0.57829; -0.86127}
1376072880469	updated	input={0.83000; 0.22000; 0.80000; -0.60000; 0.99000; -0.31000}; output={-0.59078; -0.62312; -0.57610; -0.81738; -0.57829; -0.86127}
1376072880510	updated	input={0.83000; 0.22000; 0.80000; -0.61000; 0.99000; -0.31000}; output={-0.59078; -0.62312; -0.57302; -0.82689; -0.57829; -0.86127}
1376072880908	updated	input={0.83000; 0.22000; 0.80000; -0.64000; 0.99000; -0.31000}; output={-0.59078; -0.62312; -0.56377; -0.85543; -0.57829; -0.86127}
1376072880956	updated	input={0.83000; 0.22000; 0.80000; -0.64000; 0.99000; -0.31000}; output={-0.59078; -0.62312; -0.56377; -0.85543; -0.57829; -0.86127}
1376072881006	updated	input={0.83000; 0.22000; 0.80000; -0.65000; 0.99000; -0.31000}; output={-0.59078; -0.62312; -0.56069; -0.86494; -0.57829; -0.86127}
1376072881064	updated	input={0.84000; 0.22000; 0.80000; -0.65000; 0.99000; -0.31000}; output={-0.59557; -0.63189; -0.56069; -0.86494; -0.57829; -0.86127}
1376072881465	updated	input={0.84000; 0.22000; 0.80000; -0.67000; 0.99000; -0.31000}; output={-0.59557; -0.63189; -0.55453; -0.88397; -0.57829; -0.86127}
1376072881511	updated	input={0.86000; 0.22000; 0.80000; -0.67000; 0.99000; -0.31000}; output={-0.60515; -0.64945; -0.55453; -0.88397; -0.57829; -0.86127}
1376072881556	updated	input={0.86000; 0.22000; 0.80000; -0.67000; 0.99000; -0.31000}; output={-0.60515; -0.64945; -0.55453; -0.88397; -0.57829; -0.86127}
1376072881603	updated	input={0.86000; 0.22000; 0.80000; -0.67000; 0.99000; -0.31000}; output={-0.60515; -0.64945; -0.55453; -0.88397; -0.57829; -0.86127}
1376072882068	updated	input={0.89000; 0.22000; 0.80000; -0.67000; 0.99000; -0.31000}; output={-0.61953; -0.67578; -0.55453; -0.88397; -0.57829; -0.86127}
1376072882212	updated	input={0.89000; 0.22000; 0.80000; -0.67000; 0.99000; -0.31000}; output={-0.61953; -0.67578; -0.55453; -0.88397; -0.57829; -0.86127}
1376072882256	updated	input={0.89000; 0.22000; 0.80000; -0.67000; 0.99000; -0.31000}; output={-0.61953; -0.67578; -0.55453; -0.88397; -0.57829; -0.86127}
1376072882300	updated	input={0.89000; 0.22000; 0.80000; -0.70000; 0.99000; -0.31000}; output={-0.61953; -0.67578; -0.54528; -0.91251; -0.57829; -0.86127}
1376072882345	updated	input={0.89000; 0.22000; 0.80000; -0.70000; 0.99000; -0.31000}; output={-0.61953; -0.67578; -0.54528; -0.91251; -0.57829; -0.86127}
1376072882753	updated	input={0.89000; 0.22000; 0.80000; -0.72000; 0.99000; -0.31000}; output={-0.61953; -0.67578; -0.53912; -0.93154; -0.57829; -0.86127}
1376072882832	updated	input={0.89000; 0.22000; 0.80000; -0.72000; 0.99000; -0.31000}; output={-0.61953; -0.67578; -0.53912; -0.93154; -0.57829; -0.86127}
1376072882945	updated	input={0.91000; 0.22000; 0.80000; -0.72000; 0.99000; -0.31000}; output={-0.62911; -0.69333; -0.53912; -0.93154; -0.57829; -0.86127}
1376072883001	updated	input={0.91000; 0.22000; 0.80000; -0.72000; 0.99000; -0.31000}; output={-0.62911; -0.69333; -0.53912; -0.93154; -0.57829; -0.86127}
1376072883097	updated	input={0.92000; 0.22000; 0.80000; -0.72000; 0.99000; -0.31000}; output={-0.63390; -0.70211; -0.53912; -0.93154; -0.57829; -0.86127}
1376072883191	updated	input={0.92000; 0.22000; 0.80000; -0.72000; 0.99000; -0.31000}; output={-0.63390; -0.70211; -0.53912; -0.93154; -0.57829; -0.86127}
1376072883622	updated	input={0.93000; 0.22000; 0.80000; -0.72000; 0.99000; -0.31000}; output={-0.63869; -0.71089; -0.53912; -0.93154; -0.57829; -0.86127}
1376072883722	updated	input={0.93000; 0.22000; 0.80000; -0.71000; 0.99000; -0.31000}; output={-0.63869; -0.71089; -0.54220; -0.92202; -0.57829; -0.86127}
1376072883766	updated	input={0.94000; 0.22000; 0.80000; -0.71000; 0.99000; -0.31000}; output={-0.64349; -0.71967; -0.54220; -0.92202; -0.57829; -0.86127}
1376072884207	updated	input={0.96000; 0.22000; 0.80000; -0.71000; 0.99000; -0.31000}; output={-0.65307; -0.73722; -0.54220; -0.92202; -0.57829; -0.86127}
1376072884257	updated	input={0.96000; 0.22000; 0.80000; -0.71000; 0.99000; -0.31000}; output={-0.65307; -0.73722; -0.54220; -0.92202; -0.57829; -0.86127}
1376072884300	updated	input={0.96000; 0.22000; 0.80000; -0.71000; 0.99000; -0.31000}; output={-0.65307; -0.73722; -0.54220; -0.92202; -0.57829; -0.86127}
1376072884713	updated	input={0.97000; 0.22000; 0.80000; -0.71000; 0.99000; -0.31000}; output={-0.65786; -0.74600; -0.54220; -0.92202; -0.57829; -0.86127}
1376072885120	updated	input={0.97000; 0.22000; 0.80000; -0.70000; 0.99000; -0.31000}; output={-0.65786; -0.74600; -0.54528; -0.91251; -0.57829; -0.86127}
1376072885517	updated	input={0.98000; 0.22000; 0.80000; -0.70000; 0.99000; -0.31000}; output={-0.66265; -0.75478; -0.54528; -0.91251; -0.57829; -0.86127}
1376072886127	updated	input={0.99000; 0.22000; 0.80000; -0.70000; 0.99000; -0.31000}; output={-0.66744; -0.76355; -0.54528; -0.91251; -0.57829; -0.86127}
1376072887156	updated	input={0.98000; 0.22000; 0.80000; -0.70000; 0.99000; -0.31000}; output={-0.66265; -0.75478; -0.54528; -0.91251; -0.57829; -0.86127}
1376072887587	updated	input={0.97000; 0.22000; 0.80000; -0.70000; 0.99000; -0.31000}; output={-0.65786; -0.74600; -0.54528; -0.91251; -0.57829; -0.86127}
1376072888304	updated	input={0.96000; 0.22000; 0.80000; -0.70000; 0.99000; -0.31000}; output={-0.65307; -0.73722; -0.54528; -0.91251; -0.57829; -0.86127}
1376072888348	updated	input={0.96000; 0.22000; 0.81000; -0.70000; 0.99000; -0.31000}; output={-0.65307; -0.73722; -0.55479; -0.91559; -0.57829; -0.86127}
1376072888940	updated	input={0.96000; 0.22000; 0.80000; -0.70000; 0.99000; -0.31000}; output={-0.65307; -0.73722; -0.54528; -0.91251; -0.57829; -0.86127}
1376072889433	updated	input={0.96000; 0.22000; 0.79000; -0.70000; 0.99000; -0.31000}; output={-0.65307; -0.73722; -0.53577; -0.90943; -0.57829; -0.86127}
1376072889817	updated	input={0.96000; 0.23000; 0.79000; -0.70000; 0.99000; -0.31000}; output={-0.66185; -0.73243; -0.53577; -0.90943; -0.57829; -0.86127}
1376072890282	updated	input={0.96000; 0.24000; 0.79000; -0.70000; 0.99000; -0.31000}; output={-0.67062; -0.72764; -0.53577; -0.90943; -0.57829; -0.86127}
1376072890617	solved	Training #3 (Individual)
1376072897087	initialized	name="Training #4 (Team)"; target={-0.79493; -0.59809; -0.10186}
1376072925237	updated	input={0.00000; 0.00000; 0.01000}; output={0.00000; 0.00000; 0.01000}
1376072925769	updated	input={0.00000; 0.00000; 0.02000}; output={0.00000; 0.00000; 0.02000}
1376072925865	updated	input={0.00000; 0.00000; 0.03000}; output={0.00000; 0.00000; 0.03000}
1376072925974	updated	input={0.00000; 0.00000; 0.05000}; output={0.00000; 0.00000; 0.05000}
1376072926051	updated	input={0.00000; 0.00000; 0.09000}; output={0.00000; 0.00000; 0.09000}
1376072926165	updated	input={0.00000; 0.00000; 0.13000}; output={0.00000; 0.00000; 0.13000}
1376072926199	updated	input={0.00000; 0.00000; 0.13000}; output={0.00000; 0.00000; 0.13000}
1376072926287	updated	input={0.00000; 0.00000; 0.16000}; output={0.00000; 0.00000; 0.16000}
1376072926328	updated	input={0.00000; 0.00000; 0.19000}; output={0.00000; 0.00000; 0.19000}
1376072926367	updated	input={0.00000; 0.00000; 0.20000}; output={0.00000; 0.00000; 0.20000}
1376072926440	updated	input={0.00000; 0.00000; 0.22000}; output={0.00000; 0.00000; 0.22000}
1376072926562	updated	input={0.00000; 0.00000; 0.24000}; output={0.00000; 0.00000; 0.24000}
1376072926607	updated	input={0.00000; 0.00000; 0.24000}; output={0.00000; 0.00000; 0.24000}
1376072926722	updated	input={0.00000; 0.00000; 0.24000}; output={0.00000; 0.00000; 0.24000}
1376072926786	updated	input={0.00000; 0.00000; 0.24000}; output={0.00000; 0.00000; 0.24000}
1376072926835	updated	input={0.00000; 0.00000; 0.24000}; output={0.00000; 0.00000; 0.24000}
1376072926883	updated	input={0.00000; 0.00000; 0.24000}; output={0.00000; 0.00000; 0.24000}
1376072926921	updated	input={0.00000; 0.00000; 0.24000}; output={0.00000; 0.00000; 0.24000}
1376072926958	updated	input={0.00000; 0.00000; 0.24000}; output={0.00000; 0.00000; 0.24000}
1376072927044	updated	input={0.00000; 0.00000; 0.24000}; output={0.00000; 0.00000; 0.24000}
1376072927081	updated	input={0.00000; 0.00000; 0.24000}; output={0.00000; 0.00000; 0.24000}
1376072927130	updated	input={0.00000; 0.00000; 0.24000}; output={0.00000; 0.00000; 0.24000}
1376072927187	updated	input={0.00000; 0.00000; 0.24000}; output={0.00000; 0.00000; 0.24000}
1376072927226	updated	input={0.00000; 0.00000; 0.24000}; output={0.00000; 0.00000; 0.24000}
1376072927692	updated	input={0.01000; 0.00000; 0.24000}; output={-0.01000; 0.00000; 0.24000}
1376072927925	updated	input={0.02000; 0.00000; 0.24000}; output={-0.02000; 0.00000; 0.24000}
1376072928181	updated	input={0.02000; 0.00000; 0.25000}; output={-0.02000; 0.00000; 0.25000}
1376072928306	updated	input={0.03000; 0.00000; 0.25000}; output={-0.03000; 0.00000; 0.25000}
1376072928450	updated	input={0.03000; 0.00000; 0.26000}; output={-0.03000; 0.00000; 0.26000}
1376072928585	updated	input={0.04000; 0.00000; 0.26000}; output={-0.04000; 0.00000; 0.26000}
1376072928775	updated	input={0.05000; 0.00000; 0.26000}; output={-0.05000; 0.00000; 0.26000}
1376072928909	updated	input={0.05000; 0.00000; 0.27000}; output={-0.05000; 0.00000; 0.27000}
1376072929052	updated	input={0.05000; 0.00000; 0.28000}; output={-0.05000; 0.00000; 0.28000}
1376072929088	updated	input={0.05000; 0.00000; 0.28000}; output={-0.05000; 0.00000; 0.28000}
1376072929253	updated	input={0.06000; 0.00000; 0.28000}; output={-0.06000; 0.00000; 0.28000}
1376072929377	updated	input={0.06000; 0.00000; 0.30000}; output={-0.06000; 0.00000; 0.30000}
1376072929805	updated	input={0.06000; 0.00000; 0.31000}; output={-0.06000; 0.00000; 0.31000}
1376072930016	updated	input={0.06000; 0.00000; 0.34000}; output={-0.06000; 0.00000; 0.34000}
1376072930056	updated	input={0.06000; 0.00000; 0.38000}; output={-0.06000; 0.00000; 0.38000}
1376072930094	updated	input={0.06000; 0.00000; 0.39000}; output={-0.06000; 0.00000; 0.39000}
1376072930247	updated	input={0.06000; 0.00000; 0.39000}; output={-0.06000; 0.00000; 0.39000}
1376072930322	updated	input={0.06000; 0.00000; 0.39000}; output={-0.06000; 0.00000; 0.39000}
1376072930360	updated	input={0.06000; 0.00000; 0.39000}; output={-0.06000; 0.00000; 0.39000}
1376072930398	updated	input={0.06000; 0.00000; 0.39000}; output={-0.06000; 0.00000; 0.39000}
1376072930509	updated	input={0.06000; 0.00000; 0.39000}; output={-0.06000; 0.00000; 0.39000}
1376072931038	updated	input={0.26000; 0.00000; 0.39000}; output={-0.26000; 0.00000; 0.39000}
1376072931168	updated	input={0.26000; 0.00000; 0.38000}; output={-0.26000; 0.00000; 0.38000}
1376072931601	updated	input={0.26000; 0.00000; 0.37000}; output={-0.26000; 0.00000; 0.37000}
1376072931761	updated	input={0.26000; 0.00000; 0.34000}; output={-0.26000; 0.00000; 0.34000}
1376072931801	updated	input={0.26000; 0.00000; 0.34000}; output={-0.26000; 0.00000; 0.34000}
1376072931844	updated	input={0.26000; 0.00000; 0.34000}; output={-0.26000; 0.00000; 0.34000}
1376072932038	updated	input={0.26000; 0.00000; 0.34000}; output={-0.26000; 0.00000; 0.34000}
1376072932085	updated	input={0.26000; 0.00000; 0.34000}; output={-0.26000; 0.00000; 0.34000}
1376072932222	updated	input={0.46000; 0.00000; 0.34000}; output={-0.46000; 0.00000; 0.34000}
1376072932685	updated	input={0.46000; 0.00000; 0.35000}; output={-0.46000; 0.00000; 0.35000}
1376072933215	updated	input={0.66000; 0.00000; 0.35000}; output={-0.66000; 0.00000; 0.35000}
1376072933358	updated	input={0.66000; 0.00000; 0.39000}; output={-0.66000; 0.00000; 0.39000}
1376072933431	updated	input={0.66000; 0.00000; 0.41000}; output={-0.66000; 0.00000; 0.41000}
1376072933475	updated	input={0.66000; 0.00000; 0.41000}; output={-0.66000; 0.00000; 0.41000}
1376072933564	updated	input={0.66000; 0.00000; 0.41000}; output={-0.66000; 0.00000; 0.41000}
1376072933704	updated	input={0.66000; 0.00000; 0.41000}; output={-0.66000; 0.00000; 0.41000}
1376072933741	updated	input={0.66000; 0.00000; 0.41000}; output={-0.66000; 0.00000; 0.41000}
1376072935604	updated	input={0.66000; 0.00000; 0.42000}; output={-0.66000; 0.00000; 0.42000}
1376072935757	updated	input={0.86000; 0.00000; 0.42000}; output={-0.86000; 0.00000; 0.42000}
1376072936691	updated	input={0.85000; 0.00000; 0.42000}; output={-0.85000; 0.00000; 0.42000}
1376072937154	updated	input={0.84000; 0.00000; 0.42000}; output={-0.84000; 0.00000; 0.42000}
1376072937359	updated	input={0.84000; 0.00000; 0.43000}; output={-0.84000; 0.00000; 0.43000}
1376072937554	updated	input={0.83000; 0.00000; 0.43000}; output={-0.83000; 0.00000; 0.43000}
1376072937803	updated	input={0.82000; 0.00000; 0.43000}; output={-0.82000; 0.00000; 0.43000}
1376072937979	updated	input={0.82000; 0.00000; 0.44000}; output={-0.82000; 0.00000; 0.44000}
1376072938143	updated	input={0.81000; 0.00000; 0.44000}; output={-0.81000; 0.00000; 0.44000}
1376072938351	updated	input={0.81000; 0.00000; 0.43000}; output={-0.81000; 0.00000; 0.43000}
1376072938558	updated	input={0.80000; 0.00000; 0.43000}; output={-0.80000; 0.00000; 0.43000}
1376072938883	updated	input={0.80000; 0.00000; 0.42000}; output={-0.80000; 0.00000; 0.42000}
1376072939059	updated	input={0.80000; 0.00000; 0.37000}; output={-0.80000; 0.00000; 0.37000}
1376072939101	updated	input={0.80000; 0.00000; 0.36000}; output={-0.80000; 0.00000; 0.36000}
1376072939169	updated	input={0.73000; 0.00000; 0.36000}; output={-0.73000; 0.00000; 0.36000}
1376072939239	updated	input={0.73000; 0.00000; 0.33000}; output={-0.73000; 0.00000; 0.33000}
1376072939344	updated	input={0.73000; 0.00000; 0.28000}; output={-0.73000; 0.00000; 0.28000}
1376072939385	updated	input={0.73000; 0.00000; 0.27000}; output={-0.73000; 0.00000; 0.27000}
1376072939490	updated	input={0.64000; 0.00000; 0.27000}; output={-0.64000; 0.00000; 0.27000}
1376072939581	updated	input={0.60000; 0.00000; 0.27000}; output={-0.60000; 0.00000; 0.27000}
1376072939624	updated	input={0.60000; 0.00000; 0.27000}; output={-0.60000; 0.00000; 0.27000}
1376072939791	updated	input={0.60000; 0.00000; 0.18000}; output={-0.60000; 0.00000; 0.18000}
1376072939864	updated	input={0.60000; 0.00000; 0.18000}; output={-0.60000; 0.00000; 0.18000}
1376072939945	updated	input={0.60000; 0.00000; 0.10000}; output={-0.60000; 0.00000; 0.10000}
1376072940074	updated	input={0.59000; 0.00000; 0.10000}; output={-0.59000; 0.00000; 0.10000}
1376072940118	updated	input={0.59000; 0.00000; 0.04000}; output={-0.59000; 0.00000; 0.04000}
1376072940173	updated	input={0.59000; 0.00000; 0.04000}; output={-0.59000; 0.00000; 0.04000}
1376072940235	updated	input={0.59000; 0.00000; 0.02000}; output={-0.59000; 0.00000; 0.02000}
1376072940340	updated	input={0.59000; 0.00000; 0.02000}; output={-0.59000; 0.00000; 0.02000}
1376072940387	updated	input={0.59000; 0.00000; -0.04000}; output={-0.59000; 0.00000; -0.04000}
1376072940445	updated	input={0.59000; 0.00000; -0.04000}; output={-0.59000; 0.00000; -0.04000}
1376072940555	updated	input={0.59000; 0.00000; -0.09000}; output={-0.59000; 0.00000; -0.09000}
1376072940597	updated	input={0.59000; 0.00000; -0.10000}; output={-0.59000; 0.00000; -0.10000}
1376072940642	updated	input={0.57000; 0.00000; -0.10000}; output={-0.57000; 0.00000; -0.10000}
1376072940753	updated	input={0.57000; 0.00000; -0.10000}; output={-0.57000; 0.00000; -0.10000}
1376072940801	updated	input={0.57000; 0.00000; -0.17000}; output={-0.57000; 0.00000; -0.17000}
1376072940848	updated	input={0.57000; 0.00000; -0.17000}; output={-0.57000; 0.00000; -0.17000}
1376072940895	updated	input={0.57000; 0.00000; -0.19000}; output={-0.57000; 0.00000; -0.19000}
1376072940997	updated	input={0.57000; 0.00000; -0.19000}; output={-0.57000; 0.00000; -0.19000}
1376072941104	updated	input={0.57000; 0.00000; -0.26000}; output={-0.57000; 0.00000; -0.26000}
1376072941148	updated	input={0.57000; 0.00000; -0.26000}; output={-0.57000; 0.00000; -0.26000}
1376072941188	updated	input={0.57000; 0.00000; -0.28000}; output={-0.57000; 0.00000; -0.28000}
1376072941232	updated	input={0.57000; 0.00000; -0.28000}; output={-0.57000; 0.00000; -0.28000}
1376072941314	updated	input={0.57000; 0.00000; -0.32000}; output={-0.57000; 0.00000; -0.32000}
1376072941404	updated	input={0.57000; 0.00000; -0.32000}; output={-0.57000; 0.00000; -0.32000}
1376072941474	updated	input={0.57000; 0.00000; -0.37000}; output={-0.57000; 0.00000; -0.37000}
1376072941519	updated	input={0.57000; 0.00000; -0.37000}; output={-0.57000; 0.00000; -0.37000}
1376072941599	updated	input={0.57000; 0.00000; -0.40000}; output={-0.57000; 0.00000; -0.40000}
1376072941678	updated	input={0.57000; 0.00000; -0.40000}; output={-0.57000; 0.00000; -0.40000}
1376072941720	updated	input={0.57000; 0.00000; -0.45000}; output={-0.57000; 0.00000; -0.45000}
1376072941800	updated	input={0.57000; 0.00000; -0.45000}; output={-0.57000; 0.00000; -0.45000}
1376072941892	updated	input={0.57000; 0.00000; -0.50000}; output={-0.57000; 0.00000; -0.50000}
1376072941955	updated	input={0.57000; 0.00000; -0.50000}; output={-0.57000; 0.00000; -0.50000}
1376072942022	updated	input={0.57000; 0.00000; -0.53000}; output={-0.57000; 0.00000; -0.53000}
1376072942117	updated	input={0.57000; 0.00000; -0.56000}; output={-0.57000; 0.00000; -0.56000}
1376072942178	updated	input={0.57000; 0.00000; -0.59000}; output={-0.57000; 0.00000; -0.59000}
1376072942394	updated	input={0.57000; 0.00000; -0.66000}; output={-0.57000; 0.00000; -0.66000}
1376072942463	updated	input={0.57000; 0.00000; -0.68000}; output={-0.57000; 0.00000; -0.68000}
1376072942505	updated	input={0.57000; 0.00000; -0.69000}; output={-0.57000; 0.00000; -0.69000}
1376072942595	updated	input={0.57000; 0.00000; -0.71000}; output={-0.57000; 0.00000; -0.71000}
1376072942665	updated	input={0.57000; 0.00000; -0.74000}; output={-0.57000; 0.00000; -0.74000}
1376072942734	updated	input={0.57000; 0.00000; -0.76000}; output={-0.57000; 0.00000; -0.76000}
1376072942796	updated	input={0.57000; 0.00000; -0.77000}; output={-0.57000; 0.00000; -0.77000}
1376072942886	updated	input={0.57000; 0.00000; -0.77000}; output={-0.57000; 0.00000; -0.77000}
1376072942952	updated	input={0.57000; 0.00000; -0.77000}; output={-0.57000; 0.00000; -0.77000}
1376072943009	updated	input={0.57000; 0.00000; -0.77000}; output={-0.57000; 0.00000; -0.77000}
1376072943052	updated	input={0.57000; 0.00000; -0.77000}; output={-0.57000; 0.00000; -0.77000}
1376072943098	updated	input={0.57000; 0.00000; -0.77000}; output={-0.57000; 0.00000; -0.77000}
1376072943173	updated	input={0.57000; 0.00000; -0.77000}; output={-0.57000; 0.00000; -0.77000}
1376072943265	updated	input={0.57000; 0.00000; -0.77000}; output={-0.57000; 0.00000; -0.77000}
1376072943316	updated	input={0.57000; 0.00000; -0.77000}; output={-0.57000; 0.00000; -0.77000}
1376072943384	updated	input={0.57000; 0.00000; -0.77000}; output={-0.57000; 0.00000; -0.77000}
1376072943512	updated	input={0.57000; 0.00000; -0.77000}; output={-0.57000; 0.00000; -0.77000}
1376072943556	updated	input={0.57000; 0.00000; -0.56000}; output={-0.57000; 0.00000; -0.56000}
1376072943618	updated	input={0.57000; 0.00000; -0.56000}; output={-0.57000; 0.00000; -0.56000}
1376072943701	updated	input={0.57000; 0.00000; -0.56000}; output={-0.57000; 0.00000; -0.56000}
1376072943772	updated	input={0.57000; 0.00000; -0.56000}; output={-0.57000; 0.00000; -0.56000}
1376072943817	updated	input={0.57000; 0.00000; -0.56000}; output={-0.57000; 0.00000; -0.56000}
1376072943865	updated	input={0.57000; 0.00000; -0.56000}; output={-0.57000; 0.00000; -0.56000}
1376072943918	updated	input={0.57000; 0.00000; -0.56000}; output={-0.57000; 0.00000; -0.56000}
1376072944034	updated	input={0.57000; 0.00000; -0.56000}; output={-0.57000; 0.00000; -0.56000}
1376072944079	updated	input={0.57000; 0.00000; -0.37000}; output={-0.57000; 0.00000; -0.37000}
1376072944126	updated	input={0.59000; 0.00000; -0.37000}; output={-0.59000; 0.00000; -0.37000}
1376072944218	updated	input={0.59000; 0.00000; 0.23000}; output={-0.59000; 0.00000; 0.23000}
1376072944291	updated	input={0.59000; 0.00000; 0.83000}; output={-0.59000; 0.00000; 0.83000}
1376072944339	updated	input={0.59000; 0.00000; 1.00000}; output={-0.59000; 0.00000; 1.00000}
1376072944427	updated	input={0.59000; 0.00000; 1.00000}; output={-0.59000; 0.00000; 1.00000}
1376072944652	updated	input={0.59000; 0.00000; 1.00000}; output={-0.59000; 0.00000; 1.00000}
1376072944699	updated	input={0.59000; 0.00000; 1.00000}; output={-0.59000; 0.00000; 1.00000}
1376072944763	updated	input={0.59000; 0.00000; 1.00000}; output={-0.59000; 0.00000; 1.00000}
1376072944808	updated	input={0.59000; 0.00000; 1.00000}; output={-0.59000; 0.00000; 1.00000}
1376072944866	updated	input={0.59000; 0.00000; 1.00000}; output={-0.59000; 0.00000; 1.00000}
1376072944979	updated	input={0.59000; 0.00000; 1.00000}; output={-0.59000; 0.00000; 1.00000}
1376072945024	updated	input={0.59000; 0.00000; 1.00000}; output={-0.59000; 0.00000; 1.00000}
1376072945069	updated	input={0.59000; 0.00000; 1.00000}; output={-0.59000; 0.00000; 1.00000}
1376072945124	updated	input={0.59000; 0.00000; 1.00000}; output={-0.59000; 0.00000; 1.00000}
1376072945250	updated	input={0.59000; 0.00000; 0.80000}; output={-0.59000; 0.00000; 0.80000}
1376072945296	updated	input={0.59000; 0.00000; 0.80000}; output={-0.59000; 0.00000; 0.80000}
1376072945345	updated	input={0.59000; 0.00000; 0.80000}; output={-0.59000; 0.00000; 0.80000}
1376072945475	updated	input={0.59000; 0.00000; 0.80000}; output={-0.59000; 0.00000; 0.80000}
1376072945525	updated	input={0.59000; 0.00000; 0.80000}; output={-0.59000; 0.00000; 0.80000}
1376072945572	updated	input={0.59000; 0.00000; 0.80000}; output={-0.59000; 0.00000; 0.80000}
1376072945646	updated	input={0.59000; 0.00000; 0.80000}; output={-0.59000; 0.00000; 0.80000}
1376072945745	updated	input={0.59000; 0.00000; 0.60000}; output={-0.59000; 0.00000; 0.60000}
1376072945791	updated	input={0.59000; 0.00000; 0.60000}; output={-0.59000; 0.00000; 0.60000}
1376072945841	updated	input={0.59000; 0.00000; 0.60000}; output={-0.59000; 0.00000; 0.60000}
1376072945925	updated	input={0.59000; 0.00000; 0.60000}; output={-0.59000; 0.00000; 0.60000}
1376072946010	updated	input={0.59000; 0.00000; 0.60000}; output={-0.59000; 0.00000; 0.60000}
1376072946055	updated	input={0.59000; 0.00000; 0.60000}; output={-0.59000; 0.00000; 0.60000}
1376072946122	updated	input={0.59000; 0.00000; 0.60000}; output={-0.59000; 0.00000; 0.60000}
1376072946202	updated	input={0.59000; 0.00000; 0.60000}; output={-0.59000; 0.00000; 0.60000}
1376072946281	updated	input={0.59000; 0.00000; 0.60000}; output={-0.59000; 0.00000; 0.60000}
1376072946324	updated	input={0.59000; 0.00000; 0.60000}; output={-0.59000; 0.00000; 0.60000}
1376072946376	updated	input={0.59000; 0.00000; 0.60000}; output={-0.59000; 0.00000; 0.60000}
1376072946478	updated	input={0.59000; 0.00000; 0.60000}; output={-0.59000; 0.00000; 0.60000}
1376072946539	updated	input={0.59000; 0.00000; 0.60000}; output={-0.59000; 0.00000; 0.60000}
1376072946615	updated	input={0.59000; 0.00000; 0.60000}; output={-0.59000; 0.00000; 0.60000}
1376072946692	updated	input={0.59000; 0.00000; 0.60000}; output={-0.59000; 0.00000; 0.60000}
1376072946770	updated	input={0.59000; 0.00000; 0.60000}; output={-0.59000; 0.00000; 0.60000}
1376072946848	updated	input={0.59000; 0.00000; 0.60000}; output={-0.59000; 0.00000; 0.60000}
1376072946935	updated	input={0.59000; 0.00000; 0.60000}; output={-0.59000; 0.00000; 0.60000}
1376072947010	updated	input={0.59000; 0.00000; 0.60000}; output={-0.59000; 0.00000; 0.60000}
1376072947055	updated	input={0.59000; 0.00000; 0.60000}; output={-0.59000; 0.00000; 0.60000}
1376072947120	updated	input={0.59000; 0.00000; 0.60000}; output={-0.59000; 0.00000; 0.60000}
1376072947236	updated	input={0.59000; 0.00000; 0.60000}; output={-0.59000; 0.00000; 0.60000}
1376072947281	updated	input={0.59000; 0.00000; 0.60000}; output={-0.59000; 0.00000; 0.60000}
1376072947338	updated	input={0.59000; 0.00000; 0.60000}; output={-0.59000; 0.00000; 0.60000}
1376072947419	updated	input={0.59000; 0.00000; 0.60000}; output={-0.59000; 0.00000; 0.60000}
1376072947488	updated	input={0.59000; 0.00000; 0.60000}; output={-0.59000; 0.00000; 0.60000}
1376072947535	updated	input={0.59000; 0.00000; 0.60000}; output={-0.59000; 0.00000; 0.60000}
1376072947601	updated	input={0.59000; 0.00000; 0.60000}; output={-0.59000; 0.00000; 0.60000}
1376072947712	updated	input={0.59000; 0.00000; 0.60000}; output={-0.59000; 0.00000; 0.60000}
1376072947758	updated	input={0.59000; 0.00000; 0.60000}; output={-0.59000; 0.00000; 0.60000}
1376072947821	updated	input={0.59000; 0.00000; 0.60000}; output={-0.59000; 0.00000; 0.60000}
1376072947909	updated	input={0.59000; 0.00000; 0.60000}; output={-0.59000; 0.00000; 0.60000}
1376072947977	updated	input={0.59000; 0.00000; 0.60000}; output={-0.59000; 0.00000; 0.60000}
1376072948054	updated	input={0.59000; 0.00000; 0.60000}; output={-0.59000; 0.00000; 0.60000}
1376072948135	updated	input={0.59000; 0.00000; 0.60000}; output={-0.59000; 0.00000; 0.60000}
1376072948211	updated	input={0.59000; 0.00000; 0.60000}; output={-0.59000; 0.00000; 0.60000}
1376072948257	updated	input={0.59000; 0.00000; 0.60000}; output={-0.59000; 0.00000; 0.60000}
1376072948321	updated	input={0.59000; 0.00000; 0.60000}; output={-0.59000; 0.00000; 0.60000}
1376072948419	updated	input={0.59000; 0.00000; 0.60000}; output={-0.59000; 0.00000; 0.60000}
1376072948661	updated	input={0.59000; 0.00000; 0.60000}; output={-0.59000; 0.00000; 0.60000}
1376072948728	updated	input={0.59000; -0.21000; 0.60000}; output={-0.59000; 0.21000; 0.60000}
1376072948778	updated	input={0.59000; -0.21000; 0.60000}; output={-0.59000; 0.21000; 0.60000}
1376072948858	updated	input={0.59000; -0.21000; 0.60000}; output={-0.59000; 0.21000; 0.60000}
1376072948929	updated	input={0.59000; -0.21000; 0.60000}; output={-0.59000; 0.21000; 0.60000}
1376072948983	updated	input={0.59000; -0.21000; 0.60000}; output={-0.59000; 0.21000; 0.60000}
1376072949055	updated	input={0.59000; -0.21000; 0.60000}; output={-0.59000; 0.21000; 0.60000}
1376072949103	updated	input={0.59000; -0.21000; 0.60000}; output={-0.59000; 0.21000; 0.60000}
1376072949208	updated	input={0.59000; -0.21000; 0.60000}; output={-0.59000; 0.21000; 0.60000}
1376072949269	updated	input={0.59000; -0.21000; 0.60000}; output={-0.59000; 0.21000; 0.60000}
1376072949316	updated	input={0.59000; -0.21000; 0.60000}; output={-0.59000; 0.21000; 0.60000}
1376072949435	updated	input={0.59000; -0.21000; 0.60000}; output={-0.59000; 0.21000; 0.60000}
1376072949494	updated	input={0.59000; -0.21000; 0.60000}; output={-0.59000; 0.21000; 0.60000}
1376072949566	updated	input={0.57000; -0.21000; 0.60000}; output={-0.57000; 0.21000; 0.60000}
1376072949657	updated	input={0.57000; -0.21000; 0.60000}; output={-0.57000; 0.21000; 0.60000}
1376072949736	updated	input={0.57000; -0.21000; 0.60000}; output={-0.57000; 0.21000; 0.60000}
1376072949789	updated	input={0.57000; -0.21000; 0.60000}; output={-0.57000; 0.21000; 0.60000}
1376072949843	updated	input={0.57000; -0.21000; 0.60000}; output={-0.57000; 0.21000; 0.60000}
1376072949983	updated	input={0.57000; -0.21000; 0.60000}; output={-0.57000; 0.21000; 0.60000}
1376072950047	updated	input={0.57000; -0.21000; 0.60000}; output={-0.57000; 0.21000; 0.60000}
1376072950095	updated	input={0.57000; -0.21000; 0.60000}; output={-0.57000; 0.21000; 0.60000}
1376072950179	updated	input={0.57000; -0.21000; 0.60000}; output={-0.57000; 0.21000; 0.60000}
1376072950249	updated	input={0.57000; -0.41000; 0.60000}; output={-0.57000; 0.41000; 0.60000}
1376072950328	updated	input={0.57000; -0.41000; 0.60000}; output={-0.57000; 0.41000; 0.60000}
1376072950393	updated	input={0.57000; -0.41000; 0.60000}; output={-0.57000; 0.41000; 0.60000}
1376072950503	updated	input={0.60000; -0.41000; 0.60000}; output={-0.60000; 0.41000; 0.60000}
1376072950794	updated	input={0.60000; -0.41000; 0.60000}; output={-0.60000; 0.41000; 0.60000}
1376072950855	updated	input={0.60000; -0.41000; 0.60000}; output={-0.60000; 0.41000; 0.60000}
1376072950925	updated	input={0.60000; -0.41000; 0.60000}; output={-0.60000; 0.41000; 0.60000}
1376072951208	updated	input={0.61000; -0.41000; 0.60000}; output={-0.61000; 0.41000; 0.60000}
1376072951856	updated	input={0.62000; -0.41000; 0.60000}; output={-0.62000; 0.41000; 0.60000}
1376072952205	updated	input={0.62000; -0.41000; 0.40000}; output={-0.62000; 0.41000; 0.40000}
1376072952909	updated	input={0.62000; -0.41000; 0.20000}; output={-0.62000; 0.41000; 0.20000}
1376072954915	updated	input={0.61000; -0.41000; 0.20000}; output={-0.61000; 0.41000; 0.20000}
1376072956285	updated	input={0.62000; -0.41000; 0.20000}; output={-0.62000; 0.41000; 0.20000}
1376072958268	updated	input={0.62000; -0.21000; 0.20000}; output={-0.62000; 0.21000; 0.20000}
1376072959629	updated	input={0.63000; -0.21000; 0.20000}; output={-0.63000; 0.21000; 0.20000}
1376072962638	updated	input={0.64000; -0.21000; 0.20000}; output={-0.64000; 0.21000; 0.20000}
1376072962864	updated	input={0.64000; -0.21000; 0.00000}; output={-0.64000; 0.21000; 0.00000}
1376072964936	updated	input={0.64000; -0.01000; 0.00000}; output={-0.64000; 0.01000; 0.00000}
1376072965211	updated	input={0.65000; -0.01000; 0.00000}; output={-0.65000; 0.01000; 0.00000}
1376072965809	updated	input={0.65000; 0.19000; 0.00000}; output={-0.65000; -0.19000; 0.00000}
1376072966518	updated	input={0.66000; 0.19000; 0.00000}; output={-0.66000; -0.19000; 0.00000}
1376072967388	updated	input={0.67000; 0.19000; 0.00000}; output={-0.67000; -0.19000; 0.00000}
1376072967618	updated	input={0.67000; 0.39000; 0.00000}; output={-0.67000; -0.39000; 0.00000}
1376072968875	updated	input={0.68000; 0.39000; 0.00000}; output={-0.68000; -0.39000; 0.00000}
1376072970289	updated	input={0.68000; 0.39000; -0.20000}; output={-0.68000; -0.39000; -0.20000}
1376072971911	updated	input={0.68000; 0.59000; -0.20000}; output={-0.68000; -0.59000; -0.20000}
1376072973996	updated	input={0.67000; 0.59000; -0.20000}; output={-0.67000; -0.59000; -0.20000}
1376072974830	updated	input={0.66000; 0.59000; -0.20000}; output={-0.66000; -0.59000; -0.20000}
1376072975622	updated	input={0.65000; 0.59000; -0.20000}; output={-0.65000; -0.59000; -0.20000}
1376072975996	updated	input={0.64000; 0.59000; -0.20000}; output={-0.64000; -0.59000; -0.20000}
1376072976622	updated	input={0.63000; 0.59000; -0.20000}; output={-0.63000; -0.59000; -0.20000}
1376072977637	updated	input={0.62000; 0.59000; -0.20000}; output={-0.62000; -0.59000; -0.20000}
1376072978286	updated	input={0.61000; 0.59000; -0.20000}; output={-0.61000; -0.59000; -0.20000}
1376072981915	updated	input={0.60000; 0.59000; -0.20000}; output={-0.60000; -0.59000; -0.20000}
1376072982213	updated	input={0.60000; 0.59000; -0.19000}; output={-0.60000; -0.59000; -0.19000}
1376072982484	updated	input={0.60000; 0.59000; -0.18000}; output={-0.60000; -0.59000; -0.18000}
1376072982761	updated	input={0.60000; 0.59000; -0.17000}; output={-0.60000; -0.59000; -0.17000}
1376072984134	updated	input={0.59000; 0.59000; -0.17000}; output={-0.59000; -0.59000; -0.17000}
1376072984642	updated	input={0.59000; 0.59000; -0.16000}; output={-0.59000; -0.59000; -0.16000}
1376072984880	updated	input={0.59000; 0.59000; -0.15000}; output={-0.59000; -0.59000; -0.15000}
1376072985182	updated	input={0.59000; 0.59000; -0.14000}; output={-0.59000; -0.59000; -0.14000}
1376072986558	updated	input={0.59000; 0.79000; -0.14000}; output={-0.59000; -0.79000; -0.14000}
1376072988087	updated	input={0.59000; 0.59000; -0.14000}; output={-0.59000; -0.59000; -0.14000}
1376072996056	updated	input={0.59000; 0.59000; -0.15000}; output={-0.59000; -0.59000; -0.15000}
1376072996314	updated	input={0.59000; 0.59000; -0.16000}; output={-0.59000; -0.59000; -0.16000}
1376072996622	updated	input={0.59000; 0.59000; -0.17000}; output={-0.59000; -0.59000; -0.17000}
1376072996875	updated	input={0.59000; 0.59000; -0.18000}; output={-0.59000; -0.59000; -0.18000}
1376072997156	updated	input={0.59000; 0.59000; -0.19000}; output={-0.59000; -0.59000; -0.19000}
1376072997466	updated	input={0.59000; 0.59000; -0.18000}; output={-0.59000; -0.59000; -0.18000}
1376072997747	updated	input={0.59000; 0.59000; -0.16000}; output={-0.59000; -0.59000; -0.16000}
1376072997809	updated	input={0.59000; 0.59000; -0.16000}; output={-0.59000; -0.59000; -0.16000}
1376072998836	updated	input={0.59000; 0.59000; -0.15000}; output={-0.59000; -0.59000; -0.15000}
1376072999545	updated	input={0.59000; 0.59000; -0.14000}; output={-0.59000; -0.59000; -0.14000}
1376072999878	updated	input={0.59000; 0.59000; -0.13000}; output={-0.59000; -0.59000; -0.13000}
1376073002246	updated	input={0.59000; 0.39000; -0.13000}; output={-0.59000; -0.39000; -0.13000}
1376073004076	updated	input={0.59000; 0.19000; -0.13000}; output={-0.59000; -0.19000; -0.13000}
1376073005960	updated	input={0.59000; -0.01000; -0.13000}; output={-0.59000; 0.01000; -0.13000}
1376073006762	updated	input={0.59000; 0.19000; -0.13000}; output={-0.59000; -0.19000; -0.13000}
1376073007223	updated	input={0.59000; 0.39000; -0.13000}; output={-0.59000; -0.39000; -0.13000}
1376073008247	updated	input={0.59000; 0.59000; -0.13000}; output={-0.59000; -0.59000; -0.13000}
1376073011545	updated	input={0.60000; 0.59000; -0.13000}; output={-0.60000; -0.59000; -0.13000}
1376073018870	updated	input={0.59000; 0.59000; -0.13000}; output={-0.59000; -0.59000; -0.13000}
1376073020132	updated	input={0.57000; 0.59000; -0.13000}; output={-0.57000; -0.59000; -0.13000}
1376073021092	updated	input={0.59000; 0.59000; -0.13000}; output={-0.59000; -0.59000; -0.13000}
1376073021504	updated	input={0.60000; 0.59000; -0.13000}; output={-0.60000; -0.59000; -0.13000}
1376073022212	updated	input={0.61000; 0.59000; -0.13000}; output={-0.61000; -0.59000; -0.13000}
1376073023033	updated	input={0.62000; 0.59000; -0.13000}; output={-0.62000; -0.59000; -0.13000}
1376073023577	updated	input={0.63000; 0.59000; -0.13000}; output={-0.63000; -0.59000; -0.13000}
1376073024005	updated	input={0.64000; 0.59000; -0.13000}; output={-0.64000; -0.59000; -0.13000}
1376073024808	updated	input={0.65000; 0.59000; -0.13000}; output={-0.65000; -0.59000; -0.13000}
1376073025368	updated	input={0.66000; 0.59000; -0.13000}; output={-0.66000; -0.59000; -0.13000}
1376073026025	updated	input={0.69000; 0.59000; -0.13000}; output={-0.69000; -0.59000; -0.13000}
1376073026123	updated	input={0.71000; 0.59000; -0.13000}; output={-0.71000; -0.59000; -0.13000}
1376073026332	updated	input={0.72000; 0.59000; -0.13000}; output={-0.72000; -0.59000; -0.13000}
1376073026705	updated	input={0.73000; 0.59000; -0.13000}; output={-0.73000; -0.59000; -0.13000}
1376073026811	updated	input={0.75000; 0.59000; -0.13000}; output={-0.75000; -0.59000; -0.13000}
1376073027198	solved	Training #4 (Team)
1376073032883	initialized	name="Training #5 (Team)"; target={-0.89331; -0.31259; -0.32294}
1376073050782	updated	input={0.01000; 0.00000; 0.00000}; output={-0.00725; -0.00668; -0.00169}
1376073051197	updated	input={0.02000; 0.00000; 0.00000}; output={-0.01449; -0.01336; -0.00338}
1376073051550	updated	input={0.03000; 0.00000; 0.00000}; output={-0.02174; -0.02004; -0.00508}
1376073051913	updated	input={0.04000; 0.00000; 0.00000}; output={-0.02898; -0.02672; -0.00677}
1376073052148	updated	input={0.04000; 0.00000; 0.01000}; output={-0.02915; -0.02901; 0.00297}
1376073052318	updated	input={0.05000; 0.00000; 0.01000}; output={-0.03639; -0.03569; 0.00127}
1376073052815	updated	input={0.05000; 0.00000; 0.02000}; output={-0.03656; -0.03798; 0.01101}
1376073053179	updated	input={0.05000; 0.00000; 0.03000}; output={-0.03672; -0.04027; 0.02074}
1376073053336	updated	input={0.06000; 0.00000; 0.03000}; output={-0.04397; -0.04695; 0.01905}
1376073053749	updated	input={0.06000; 0.00000; 0.02000}; output={-0.04380; -0.04466; 0.00932}
1376073053806	updated	input={0.07000; 0.00000; 0.02000}; output={-0.05105; -0.05134; 0.00762}
1376073054009	updated	input={0.07000; 0.00000; 0.01000}; output={-0.05089; -0.04905; -0.00211}
1376073054116	updated	input={0.08000; 0.00000; 0.01000}; output={-0.05813; -0.05573; -0.00380}
1376073054260	updated	input={0.08000; 0.00000; 0.00000}; output={-0.05797; -0.05345; -0.01353}
1376073054424	updated	input={0.09000; 0.00000; 0.00000}; output={-0.06521; -0.06013; -0.01523}
1376073054575	updated	input={0.09000; 0.00000; -0.01000}; output={-0.06505; -0.05784; -0.02496}
1376073054905	updated	input={0.09000; 0.00000; 0.00000}; output={-0.06521; -0.06013; -0.01523}
1376073055154	updated	input={0.09000; 0.00000; 0.01000}; output={-0.06538; -0.06241; -0.00549}
1376073055299	updated	input={0.10000; 0.00000; 0.01000}; output={-0.07262; -0.06909; -0.00718}
1376073055538	updated	input={0.11000; 0.00000; 0.01000}; output={-0.07987; -0.07578; -0.00888}
1376073055785	updated	input={0.11000; 0.00000; 0.00000}; output={-0.07971; -0.07349; -0.01861}
1376073055850	updated	input={0.12000; 0.00000; 0.00000}; output={-0.08695; -0.08017; -0.02030}
1376073056607	updated	input={0.32000; 0.00000; 0.00000}; output={-0.23188; -0.21378; -0.05414}
1376073057322	updated	input={0.52000; 0.00000; 0.00000}; output={-0.37680; -0.34740; -0.08797}
1376073057861	updated	input={0.72000; 0.00000; 0.00000}; output={-0.52172; -0.48101; -0.12181}
1376073062014	updated	input={0.72000; 0.00000; 0.01000}; output={-0.52188; -0.48330; -0.11208}
1376073062225	updated	input={0.72000; 0.00000; 0.02000}; output={-0.52205; -0.48559; -0.10234}
1376073062906	updated	input={0.72000; 0.00000; 0.01000}; output={-0.52188; -0.48330; -0.11208}
1376073063115	updated	input={0.72000; 0.00000; 0.00000}; output={-0.52172; -0.48101; -0.12181}
1376073063392	updated	input={0.72000; 0.00000; -0.01000}; output={-0.52156; -0.47872; -0.13154}
1376073063580	updated	input={0.72000; 0.00000; -0.02000}; output={-0.52139; -0.47644; -0.14128}
1376073063781	updated	input={0.72000; 0.00000; -0.03000}; output={-0.52123; -0.47415; -0.15101}
1376073063944	updated	input={0.72000; 0.00000; -0.04000}; output={-0.52107; -0.47186; -0.16074}
1376073064129	updated	input={0.72000; 0.00000; -0.05000}; output={-0.52090; -0.46957; -0.17048}
1376073064332	updated	input={0.72000; 0.00000; -0.06000}; output={-0.52074; -0.46728; -0.18021}
1376073064532	updated	input={0.72000; 0.00000; -0.07000}; output={-0.52058; -0.46500; -0.18994}
1376073064697	updated	input={0.72000; 0.00000; -0.08000}; output={-0.52041; -0.46271; -0.19968}
1376073064884	updated	input={0.72000; 0.00000; -0.09000}; output={-0.52025; -0.46042; -0.20941}
1376073065130	updated	input={0.72000; 0.00000; -0.10000}; output={-0.52009; -0.45813; -0.21914}
1376073065332	updated	input={0.72000; 0.00000; -0.11000}; output={-0.51992; -0.45585; -0.22888}
1376073065898	updated	input={0.72000; 0.00000; -0.12000}; output={-0.51976; -0.45356; -0.23861}
1376073066125	updated	input={0.72000; 0.00000; -0.13000}; output={-0.51960; -0.45127; -0.24834}
1376073066826	updated	input={0.72000; 0.00000; -0.16000}; output={-0.51911; -0.44441; -0.27754}
1376073066934	updated	input={0.72000; 0.00000; -0.16000}; output={-0.51911; -0.44441; -0.27754}
1376073066995	updated	input={0.72000; 0.00000; -0.17000}; output={-0.51894; -0.44212; -0.28728}
1376073067176	updated	input={0.72000; 0.00000; -0.17000}; output={-0.51894; -0.44212; -0.28728}
1376073069274	updated	input={0.92000; 0.00000; -0.17000}; output={-0.66386; -0.57573; -0.32111}
1376073069492	updated	input={0.92000; 0.01000; -0.17000}; output={-0.65698; -0.58281; -0.32266}
1376073070052	updated	input={1.00000; 0.01000; -0.17000}; output={-0.71494; -0.63626; -0.33620}
1376073072640	updated	input={0.99000; 0.01000; -0.17000}; output={-0.70770; -0.62958; -0.33450}
1376073073088	updated	input={0.98000; 0.01000; -0.17000}; output={-0.70045; -0.62290; -0.33281}
1376073073265	updated	input={0.98000; 0.01000; -0.16000}; output={-0.70062; -0.62519; -0.32308}
1376073073551	updated	input={0.97000; 0.01000; -0.16000}; output={-0.69337; -0.61851; -0.32139}
1376073073595	updated	input={0.97000; 0.01000; -0.15000}; output={-0.69353; -0.62079; -0.31165}
1376073074122	updated	input={0.97000; 0.01000; -0.16000}; output={-0.69337; -0.61851; -0.32139}
1376073074298	updated	input={0.97000; 0.01000; -0.17000}; output={-0.69321; -0.61622; -0.33112}
1376073074529	updated	input={0.97000; 0.01000; -0.18000}; output={-0.69304; -0.61393; -0.34085}
1376073074827	updated	input={0.97000; 0.01000; -0.17000}; output={-0.69321; -0.61622; -0.33112}
1376073075065	updated	input={0.97000; 0.01000; -0.16000}; output={-0.69337; -0.61851; -0.32139}
1376073075244	updated	input={0.97000; 0.01000; -0.15000}; output={-0.69353; -0.62079; -0.31165}
1376073075468	updated	input={0.97000; 0.01000; -0.14000}; output={-0.69370; -0.62308; -0.30192}
1376073075655	updated	input={0.98000; 0.01000; -0.14000}; output={-0.70094; -0.62976; -0.30361}
1376073075795	updated	input={0.98000; 0.01000; -0.13000}; output={-0.70111; -0.63205; -0.29388}
1376073075974	updated	input={0.98000; 0.01000; -0.12000}; output={-0.70127; -0.63434; -0.28415}
1376073076136	updated	input={0.99000; 0.01000; -0.12000}; output={-0.70851; -0.64102; -0.28584}
1376073076294	updated	input={1.00000; 0.01000; -0.12000}; output={-0.71576; -0.64770; -0.28753}
1376073076575	updated	input={1.00000; 0.01000; -0.14000}; output={-0.71543; -0.64312; -0.30700}
1376073076630	updated	input={1.00000; 0.01000; -0.14000}; output={-0.71543; -0.64312; -0.30700}
1376073076823	updated	input={1.00000; 0.01000; -0.15000}; output={-0.71527; -0.64084; -0.31673}
1376073076996	updated	input={1.00000; 0.01000; -0.16000}; output={-0.71511; -0.63855; -0.32646}
1376073077197	updated	input={1.00000; 0.01000; -0.17000}; output={-0.71494; -0.63626; -0.33620}
1376073077391	updated	input={1.00000; 0.01000; -0.18000}; output={-0.71478; -0.63397; -0.34593}
1376073077855	updated	input={1.00000; 0.21000; -0.18000}; output={-0.57699; -0.77558; -0.37690}
1376073078047	updated	input={1.00000; 0.21000; -0.23000}; output={-0.57617; -0.76415; -0.42557}
1376073078093	updated	input={1.00000; 0.21000; -0.24000}; output={-0.57601; -0.76186; -0.43530}
1376073078155	updated	input={1.00000; 0.21000; -0.25000}; output={-0.57585; -0.75957; -0.44504}
1376073078260	updated	input={1.00000; 0.21000; -0.28000}; output={-0.57536; -0.75271; -0.47424}
1376073078317	updated	input={1.00000; 0.21000; -0.31000}; output={-0.57487; -0.74584; -0.50344}
1376073078508	updated	input={1.00000; 0.21000; -0.35000}; output={-0.57421; -0.73669; -0.54237}
1376073078567	updated	input={1.00000; 0.21000; -0.35000}; output={-0.57421; -0.73669; -0.54237}
1376073078627	updated	input={1.00000; 0.21000; -0.35000}; output={-0.57421; -0.73669; -0.54237}
1376073078728	updated	input={1.00000; 0.21000; -0.35000}; output={-0.57421; -0.73669; -0.54237}
1376073078777	updated	input={1.00000; 0.21000; -0.34000}; output={-0.57438; -0.73898; -0.53264}
1376073078825	updated	input={1.00000; 0.21000; -0.35000}; output={-0.57421; -0.73669; -0.54237}
1376073078886	updated	input={1.00000; 0.21000; -0.35000}; output={-0.57421; -0.73669; -0.54237}
1376073079013	updated	input={1.00000; 0.21000; -0.35000}; output={-0.57421; -0.73669; -0.54237}
1376073079059	updated	input={1.00000; 0.21000; -0.35000}; output={-0.57421; -0.73669; -0.54237}
1376073079124	updated	input={1.00000; 0.21000; -0.35000}; output={-0.57421; -0.73669; -0.54237}
1376073079209	updated	input={1.00000; 0.21000; -0.35000}; output={-0.57421; -0.73669; -0.54237}
1376073079271	updated	input={1.00000; 0.21000; -0.35000}; output={-0.57421; -0.73669; -0.54237}
1376073079317	updated	input={1.00000; 0.41000; -0.35000}; output={-0.43642; -0.87831; -0.57334}
1376073079516	updated	input={1.00000; 0.41000; -0.35000}; output={-0.43642; -0.87831; -0.57334}
1376073079580	updated	input={1.00000; 0.41000; -0.35000}; output={-0.43642; -0.87831; -0.57334}
1376073079744	updated	input={1.00000; 0.61000; -0.35000}; output={-0.29863; -1.01992; -0.60431}
1376073080032	updated	input={1.00000; 0.41000; -0.35000}; output={-0.43642; -0.87831; -0.57334}
1376073080196	updated	input={1.00000; 0.41000; -0.34000}; output={-0.43658; -0.88059; -0.56361}
1376073080370	updated	input={1.00000; 0.21000; -0.34000}; output={-0.57438; -0.73898; -0.53264}
1376073080712	updated	input={1.00000; 0.01000; -0.34000}; output={-0.71217; -0.59737; -0.50166}
1376073080907	updated	input={1.00000; 0.01000; -0.32000}; output={-0.71249; -0.60194; -0.48220}
1376073081143	updated	input={1.00000; 0.01000; -0.31000}; output={-0.71266; -0.60423; -0.47246}
1376073081563	updated	input={1.00000; -0.39000; -0.31000}; output={-0.98824; -0.32101; -0.41052}
1376073081609	updated	input={1.00000; -0.39000; -0.31000}; output={-0.98824; -0.32101; -0.41052}
1376073081718	updated	input={1.00000; -0.39000; -0.31000}; output={-0.98824; -0.32101; -0.41052}
1376073081886	updated	input={1.00000; -0.39000; -0.30000}; output={-0.98841; -0.32330; -0.40079}
1376073082091	updated	input={1.00000; -0.39000; -0.28000}; output={-0.98873; -0.32787; -0.38132}
1376073082444	updated	input={1.00000; -0.39000; -0.28000}; output={-0.98873; -0.32787; -0.38132}
1376073083003	updated	input={1.00000; -0.39000; -0.27000}; output={-0.98890; -0.33016; -0.37159}
1376073083599	updated	input={1.00000; -0.39000; -0.26000}; output={-0.98906; -0.33245; -0.36185}
1376073083968	updated	input={1.00000; -0.39000; -0.25000}; output={-0.98922; -0.33473; -0.35212}
1376073084485	updated	input={1.00000; -0.39000; -0.24000}; output={-0.98938; -0.33702; -0.34239}
1376073085276	updated	input={1.00000; -0.39000; -0.23000}; output={-0.98955; -0.33931; -0.33265}
1376073086799	updated	input={1.00000; -0.40000; -0.23000}; output={-0.99644; -0.33223; -0.33110}
1376073087624	updated	input={1.00000; -0.20000; -0.23000}; output={-0.85865; -0.47384; -0.36208}
1376073089805	updated	input={1.00000; -0.21000; -0.23000}; output={-0.86554; -0.46676; -0.36053}
1376073090107	updated	input={1.00000; -0.22000; -0.23000}; output={-0.87243; -0.45968; -0.35898}
1376073090284	updated	input={1.00000; -0.23000; -0.23000}; output={-0.87931; -0.45260; -0.35743}
1376073090510	updated	input={1.00000; -0.24000; -0.23000}; output={-0.88620; -0.44552; -0.35588}
1376073090674	updated	input={1.00000; -0.25000; -0.23000}; output={-0.89309; -0.43844; -0.35433}
1376073090951	updated	input={1.00000; -0.27000; -0.23000}; output={-0.90687; -0.42428; -0.35124}
1376073091033	updated	input={1.00000; -0.28000; -0.23000}; output={-0.91376; -0.41720; -0.34969}
1376073091200	updated	input={1.00000; -0.30000; -0.23000}; output={-0.92754; -0.40303; -0.34659}
1376073091318	updated	input={1.00000; -0.30000; -0.23000}; output={-0.92754; -0.40303; -0.34659}
1376073091362	updated	input={1.00000; -0.31000; -0.23000}; output={-0.93443; -0.39595; -0.34504}
1376073091577	updated	input={1.00000; -0.32000; -0.23000}; output={-0.94132; -0.38887; -0.34349}
1376073091643	updated	input={1.00000; -0.32000; -0.23000}; output={-0.94132; -0.38887; -0.34349}
1376073091858	updated	input={1.00000; -0.33000; -0.23000}; output={-0.94821; -0.38179; -0.34194}
1376073092092	updated	input={1.00000; -0.35000; -0.23000}; output={-0.96199; -0.36763; -0.33885}
1376073092145	updated	input={1.00000; -0.35000; -0.23000}; output={-0.96199; -0.36763; -0.33885}
1376073092360	updated	input={1.00000; -0.36000; -0.23000}; output={-0.96888; -0.36055; -0.33730}
1376073093629	updated	input={1.00000; -0.35000; -0.23000}; output={-0.96199; -0.36763; -0.33885}
1376073093909	updated	input={1.00000; -0.34000; -0.23000}; output={-0.95510; -0.37471; -0.34040}
1376073094239	updated	input={1.00000; -0.33000; -0.23000}; output={-0.94821; -0.38179; -0.34194}
1376073094571	updated	input={1.00000; -0.32000; -0.23000}; output={-0.94132; -0.38887; -0.34349}
1376073097786	updated	input={1.00000; -0.32000; -0.24000}; output={-0.94116; -0.38659; -0.35323}
1376073098048	updated	input={1.00000; -0.32000; -0.25000}; output={-0.94099; -0.38430; -0.36296}
1376073098360	updated	input={0.99000; -0.32000; -0.25000}; output={-0.93375; -0.37762; -0.36127}
1376073098549	updated	input={0.99000; -0.32000; -0.24000}; output={-0.93391; -0.37991; -0.35153}
1376073098725	updated	input={0.99000; -0.32000; -0.23000}; output={-0.93407; -0.38219; -0.34180}
1376073098932	updated	input={0.99000; -0.32000; -0.22000}; output={-0.93424; -0.38448; -0.33207}
1376073099141	updated	input={0.98000; -0.32000; -0.22000}; output={-0.92699; -0.37780; -0.33038}
1376073099185	updated	input={0.98000; -0.32000; -0.21000}; output={-0.92716; -0.38009; -0.32064}
1376073099445	updated	input={0.98000; -0.32000; -0.20000}; output={-0.92732; -0.38238; -0.31091}
1376073099504	updated	input={0.97000; -0.32000; -0.20000}; output={-0.92007; -0.37569; -0.30922}
1376073099707	updated	input={0.97000; -0.32000; -0.19000}; output={-0.92024; -0.37798; -0.29948}
1376073100077	updated	input={0.97000; -0.32000; -0.20000}; output={-0.92007; -0.37569; -0.30922}
1376073100288	updated	input={0.97000; -0.32000; -0.21000}; output={-0.91991; -0.37341; -0.31895}
1376073102152	updated	input={0.97000; -0.32000; -0.22000}; output={-0.91975; -0.37112; -0.32868}
1376073102361	updated	input={0.96000; -0.32000; -0.22000}; output={-0.91250; -0.36444; -0.32699}
1376073102617	updated	input={0.96000; -0.32000; -0.23000}; output={-0.91234; -0.36215; -0.33673}
1376073102698	solved	Training #5 (Team)
1376073142161	initialized	name="Training #1 (Individual)"; target={1.00000; 1.00000; 1.00000}
1376073147232	initialized	name="Unwritten Experience (Team)"; target={-0.74447; -0.66765}
1376073153544	updated	input={0.01000; 0.00000}; output={-0.00789; -0.00614}
1376073154030	updated	input={0.02000; 0.00000}; output={-0.01578; -0.01228}
1376073155590	updated	input={0.22000; 0.00000}; output={-0.17362; -0.13512}
1376073156210	updated	input={0.42000; 0.00000}; output={-0.33145; -0.25796}
1376073156953	updated	input={0.42000; 0.01000}; output={-0.33759; -0.25006}
1376073157211	updated	input={0.62000; 0.01000}; output={-0.49543; -0.37290}
1376073157366	updated	input={0.62000; 0.02000}; output={-0.50157; -0.36501}
1376073157517	updated	input={0.62000; 0.03000}; output={-0.50771; -0.35712}
1376073157986	updated	input={0.82000; 0.03000}; output={-0.66554; -0.47995}
1376073159417	updated	input={0.83000; 0.03000}; output={-0.67344; -0.48609}
1376073159706	updated	input={0.84000; 0.03000}; output={-0.68133; -0.49224}
1376073159948	updated	input={0.85000; 0.03000}; output={-0.68922; -0.49838}
1376073160132	updated	input={0.86000; 0.03000}; output={-0.69711; -0.50452}
1376073162132	updated	input={0.86000; 0.04000}; output={-0.70325; -0.49663}
1376073164196	updated	input={0.85000; 0.04000}; output={-0.69536; -0.49049}
1376073165008	updated	input={0.86000; 0.04000}; output={-0.70325; -0.49663}
1376073165503	updated	input={0.87000; 0.04000}; output={-0.71115; -0.50277}
1376073169609	updated	input={0.87000; 0.05000}; output={-0.71729; -0.49488}
1376073169881	updated	input={0.87000; 0.06000}; output={-0.72343; -0.48699}
1376073170107	updated	input={0.87000; 0.07000}; output={-0.72957; -0.47909}
1376073170332	updated	input={0.87000; 0.08000}; output={-0.73571; -0.47120}
1376073170554	updated	input={0.87000; 0.09000}; output={-0.74185; -0.46331}
1376073170856	updated	input={0.87000; 0.10000}; output={-0.74800; -0.45542}
1376073171027	updated	input={0.87000; 0.11000}; output={-0.75414; -0.44753}
1376073171259	updated	input={0.87000; 0.12000}; output={-0.76028; -0.43964}
1376073172054	updated	input={0.87000; 0.13000}; output={-0.76642; -0.43174}
1376073173673	updated	input={0.87000; 0.14000}; output={-0.77256; -0.42385}
1376073173927	updated	input={0.87000; 0.15000}; output={-0.77870; -0.41596}
1376073174241	updated	input={0.87000; 0.16000}; output={-0.78485; -0.40807}
1376073175196	updated	input={0.87000; 0.15000}; output={-0.77870; -0.41596}
1376073175594	updated	input={0.87000; 0.14000}; output={-0.77256; -0.42385}
1376073180419	updated	input={0.86000; 0.14000}; output={-0.76467; -0.41771}
1376073182068	updated	input={0.85000; 0.14000}; output={-0.75678; -0.41157}
1376073184228	updated	input={0.85000; 0.15000}; output={-0.76292; -0.40368}
1376073184596	updated	input={0.85000; 0.16000}; output={-0.76906; -0.39579}
1376073184855	updated	input={0.85000; 0.15000}; output={-0.76292; -0.40368}
1376073185170	updated	input={0.84000; 0.15000}; output={-0.75503; -0.39754}
1376073185395	updated	input={0.84000; 0.14000}; output={-0.74889; -0.40543}
1376073185520	updated	input={0.84000; 0.10000}; output={-0.72432; -0.43699}
1376073185586	updated	input={0.84000; 0.09000}; output={-0.71818; -0.44489}
1376073185644	updated	input={0.84000; 0.08000}; output={-0.71204; -0.45278}
1376073185742	updated	input={0.84000; 0.07000}; output={-0.70590; -0.46067}
1376073185898	updated	input={0.84000; 0.07000}; output={-0.70590; -0.46067}
1376073185962	updated	input={0.84000; 0.07000}; output={-0.70590; -0.46067}
1376073186035	updated	input={0.84000; 0.07000}; output={-0.70590; -0.46067}
1376073189471	updated	input={0.84000; 0.06000}; output={-0.69975; -0.46856}
1376073189705	updated	input={0.84000; 0.05000}; output={-0.69361; -0.47645}
1376073189900	updated	input={0.84000; 0.04000}; output={-0.68747; -0.48434}
1376073189981	updated	input={0.85000; 0.04000}; output={-0.69536; -0.49049}
1376073190415	updated	input={0.85000; 0.03000}; output={-0.68922; -0.49838}
1376073190536	updated	input={0.85000; 0.00000}; output={-0.67079; -0.52205}
1376073190581	updated	input={0.85000; -0.02000}; output={-0.65851; -0.53784}
1376073190629	updated	input={0.85000; -0.03000}; output={-0.65237; -0.54573}
1376073190786	updated	input={0.85000; -0.07000}; output={-0.62780; -0.57729}
1376073190850	updated	input={0.85000; -0.10000}; output={-0.60938; -0.60097}
1376073190893	updated	input={0.85000; -0.11000}; output={-0.60323; -0.60886}
1376073190942	updated	input={0.85000; -0.12000}; output={-0.59709; -0.61675}
1376073191047	updated	input={0.85000; -0.16000}; output={-0.57253; -0.64832}
1376073191126	updated	input={0.85000; -0.18000}; output={-0.56024; -0.66410}
1376073191178	updated	input={0.85000; -0.20000}; output={-0.54796; -0.67989}
1376073191323	updated	input={0.85000; -0.20000}; output={-0.54796; -0.67989}
1376073191387	updated	input={0.85000; -0.20000}; output={-0.54796; -0.67989}
1376073191438	updated	input={0.85000; -0.20000}; output={-0.54796; -0.67989}
1376073191537	updated	input={0.85000; -0.20000}; output={-0.54796; -0.67989}
1376073191618	updated	input={0.85000; -0.20000}; output={-0.54796; -0.67989}
1376073191667	updated	input={0.85000; -0.20000}; output={-0.54796; -0.67989}
1376073191714	updated	input={0.86000; -0.20000}; output={-0.55585; -0.68603}
1376073191769	updated	input={0.86000; -0.19000}; output={-0.56199; -0.67814}
1376073191932	updated	input={0.86000; -0.19000}; output={-0.56199; -0.67814}
1376073191988	updated	input={0.86000; -0.19000}; output={-0.56199; -0.67814}
1376073192040	updated	input={0.86000; -0.19000}; output={-0.56199; -0.67814}
1376073192237	updated	input={0.86000; -0.19000}; output={-0.56199; -0.67814}
1376073192296	updated	input={0.86000; -0.19000}; output={-0.56199; -0.67814}
1376073192403	updated	input={0.86000; -0.19000}; output={-0.56199; -0.67814}
1376073192565	updated	input={0.86000; -0.19000}; output={-0.56199; -0.67814}
1376073193587	updated	input={0.87000; -0.19000}; output={-0.56988; -0.68428}
1376073194053	updated	input={0.88000; -0.19000}; output={-0.57778; -0.69042}
1376073194897	updated	input={0.89000; -0.19000}; output={-0.58567; -0.69656}
1376073196247	updated	input={0.89000; -0.18000}; output={-0.59181; -0.68867}
1376073196552	updated	input={0.89000; -0.17000}; output={-0.59795; -0.68078}
1376073196696	updated	input={0.90000; -0.17000}; output={-0.60584; -0.68692}
1376073197029	updated	input={0.91000; -0.17000}; output={-0.61373; -0.69306}
1376073197414	updated	input={0.91000; -0.16000}; output={-0.61988; -0.68517}
1376073197653	updated	input={0.91000; -0.15000}; output={-0.62602; -0.67728}
1376073198691	updated	input={0.91000; -0.14000}; output={-0.63216; -0.66939}
1376073199024	updated	input={0.91000; -0.13000}; output={-0.63830; -0.66150}
1376073200005	updated	input={0.91000; -0.12000}; output={-0.64444; -0.65360}
1376073200253	updated	input={0.91000; -0.11000}; output={-0.65058; -0.64571}
1376073200829	updated	input={0.91000; -0.10000}; output={-0.65673; -0.63782}
1376073201262	updated	input={0.91000; -0.09000}; output={-0.66287; -0.62993}
1376073201675	updated	input={0.91000; -0.08000}; output={-0.66901; -0.62204}
1376073202068	updated	input={0.91000; -0.07000}; output={-0.67515; -0.61415}
1376073202719	updated	input={0.91000; -0.06000}; output={-0.68129; -0.60625}
1376073203415	updated	input={0.91000; -0.05000}; output={-0.68744; -0.59836}
1376073203871	updated	input={0.91000; -0.04000}; output={-0.69358; -0.59047}
1376073205847	updated	input={0.91000; -0.03000}; output={-0.69972; -0.58258}
1376073206144	updated	input={0.91000; -0.02000}; output={-0.70586; -0.57469}
1376073206565	updated	input={0.91000; -0.01000}; output={-0.71200; -0.56680}
1376073207954	updated	input={0.90000; -0.01000}; output={-0.70411; -0.56065}
1376073208567	updated	input={0.90000; 0.00000}; output={-0.71025; -0.55276}
1376073209629	updated	input={0.90000; 0.01000}; output={-0.71639; -0.54487}
1376073210220	updated	input={0.89000; 0.01000}; output={-0.70850; -0.53873}
1376073211405	updated	input={0.88000; 0.01000}; output={-0.70061; -0.53259}
1376073212198	updated	input={0.87000; 0.01000}; output={-0.69272; -0.52644}
1376073212998	updated	input={0.86000; 0.01000}; output={-0.68483; -0.52030}
1376073213761	updated	input={0.85000; 0.01000}; output={-0.67694; -0.51416}
1376073214784	updated	input={0.84000; 0.01000}; output={-0.66904; -0.50802}
1376073215316	updated	input={0.85000; 0.01000}; output={-0.67694; -0.51416}
1376073215641	updated	input={0.86000; 0.01000}; output={-0.68483; -0.52030}
1376073216139	updated	input={0.87000; 0.01000}; output={-0.69272; -0.52644}
1376073216567	updated	input={0.88000; 0.01000}; output={-0.70061; -0.53259}
1376073217354	updated	input={0.89000; 0.01000}; output={-0.70850; -0.53873}
1376073217824	updated	input={0.90000; 0.01000}; output={-0.71639; -0.54487}
1376073218283	updated	input={0.91000; 0.01000}; output={-0.72429; -0.55101}
1376073218671	updated	input={0.92000; 0.01000}; output={-0.73218; -0.55715}
1376073219071	updated	input={0.93000; 0.01000}; output={-0.74007; -0.56330}
1376073219365	updated	input={0.94000; 0.01000}; output={-0.74796; -0.56944}
1376073219954	updated	input={0.95000; 0.01000}; output={-0.75585; -0.57558}
1376073220347	updated	input={0.96000; 0.01000}; output={-0.76375; -0.58172}
1376073220671	updated	input={0.97000; 0.01000}; output={-0.77164; -0.58786}
1376073220977	updated	input={0.98000; 0.01000}; output={-0.77953; -0.59400}
1376073221267	updated	input={0.99000; 0.01000}; output={-0.78742; -0.60015}
1376073221576	updated	input={1.00000; 0.01000}; output={-0.79531; -0.60629}
1376073222253	updated	input={0.99000; 0.01000}; output={-0.78742; -0.60015}
1376073223886	updated	input={1.00000; 0.01000}; output={-0.79531; -0.60629}
1376073224473	updated	input={0.99000; 0.01000}; output={-0.78742; -0.60015}
1376073225513	updated	input={1.00000; 0.01000}; output={-0.79531; -0.60629}
1376073225975	updated	input={0.99000; 0.01000}; output={-0.78742; -0.60015}
1376073226405	updated	input={1.00000; 0.01000}; output={-0.79531; -0.60629}
1376073228963	updated	input={1.00000; 0.00000}; output={-0.78917; -0.61418}
1376073229494	updated	input={1.00000; -0.01000}; output={-0.78303; -0.62207}
1376073229602	solved	Unwritten Experience (Team)
1376073237057	initialized	name="Flat Sleep (Individual)"; target={-0.36616; -0.33611; -0.86773; -0.91045; -0.38099; -0.16102; -0.00985; -0.79912; -0.60109}
1376073242372	updated	input={0.00000; 0.00000; 0.00000; 0.00000; 0.00000; 0.00000; 0.01000; 0.00000; 0.00000}; output={0.00000; 0.00000; 0.00000; 0.00000; 0.00000; 0.00000; -0.00522; -0.00707; -0.00476}
1376073242506	updated	input={0.01000; 0.00000; 0.00000; 0.00000; 0.00000; 0.00000; 0.01000; 0.00000; 0.00000}; output={-0.00637; -0.00465; -0.00615; 0.00000; 0.00000; 0.00000; -0.00522; -0.00707; -0.00476}
1376073242772	updated	input={0.01000; 0.00000; 0.00000; 0.00000; 0.00000; 0.00000; 0.02000; 0.00000; 0.00000}; output={-0.00637; -0.00465; -0.00615; 0.00000; 0.00000; 0.00000; -0.01045; -0.01415; -0.00953}
1376073242983	updated	input={0.02000; 0.00000; 0.00000; 0.00000; 0.00000; 0.00000; 0.02000; 0.00000; 0.00000}; output={-0.01274; -0.00929; -0.01230; 0.00000; 0.00000; 0.00000; -0.01045; -0.01415; -0.00953}
1376073243286	updated	input={0.02000; 0.00000; 0.00000; 0.00000; 0.00000; 0.00000; 0.03000; 0.00000; 0.00000}; output={-0.01274; -0.00929; -0.01230; 0.00000; 0.00000; 0.00000; -0.01567; -0.02122; -0.01429}
1376073243429	updated	input={0.02000; 0.00000; 0.00000; 0.00000; 0.00000; 0.00000; 0.06000; 0.00000; 0.00000}; output={-0.01274; -0.00929; -0.01230; 0.00000; 0.00000; 0.00000; -0.03134; -0.04244; -0.02858}
1376073243486	updated	input={0.02000; 0.00000; 0.00000; 0.00000; 0.00000; 0.00000; 0.06000; 0.00000; 0.00000}; output={-0.01274; -0.00929; -0.01230; 0.00000; 0.00000; 0.00000; -0.03134; -0.04244; -0.02858}
1376073243627	updated	input={0.02000; 0.00000; 0.00000; 0.00000; 0.00000; 0.00000; 0.06000; 0.00000; 0.00000}; output={-0.01274; -0.00929; -0.01230; 0.00000; 0.00000; 0.00000; -0.03134; -0.04244; -0.02858}
1376073243845	updated	input={0.02000; 0.00000; 0.00000; 0.49000; 0.00000; 0.00000; 0.06000; 0.00000; 0.00000}; output={-0.01274; -0.00929; -0.01230; -0.29440; -0.31383; -0.23439; -0.03134; -0.04244; -0.02858}
1376073244004	updated	input={0.02000; 0.00000; 0.00000; 0.49000; 0.00000; 0.00000; 0.09000; 0.00000; 0.00000}; output={-0.01274; -0.00929; -0.01230; -0.29440; -0.31383; -0.23439; -0.04702; -0.06366; -0.04286}
1376073244054	updated	input={0.02000; 0.00000; 0.00000; 0.49000; 0.00000; 0.00000; 0.09000; 0.00000; 0.00000}; output={-0.01274; -0.00929; -0.01230; -0.29440; -0.31383; -0.23439; -0.04702; -0.06366; -0.04286}
1376073244168	updated	input={0.02000; 0.00000; 0.00000; 0.49000; 0.00000; 0.00000; 0.09000; 0.00000; 0.00000}; output={-0.01274; -0.00929; -0.01230; -0.29440; -0.31383; -0.23439; -0.04702; -0.06366; -0.04286}
1376073244393	updated	input={0.02000; 0.00000; 0.00000; 0.49000; 0.00000; 0.00000; 0.11000; 0.00000; 0.00000}; output={-0.01274; -0.00929; -0.01230; -0.29440; -0.31383; -0.23439; -0.05746; -0.07780; -0.05239}
1376073244446	updated	input={0.02000; 0.00000; 0.00000; 0.49000; 0.00000; 0.00000; 0.12000; 0.00000; 0.00000}; output={-0.01274; -0.00929; -0.01230; -0.29440; -0.31383; -0.23439; -0.06269; -0.08488; -0.05715}
1376073244655	updated	input={0.02000; 0.00000; 0.00000; 0.49000; 0.00000; 0.00000; 0.16000; 0.00000; 0.00000}; output={-0.01274; -0.00929; -0.01230; -0.29440; -0.31383; -0.23439; -0.08358; -0.11317; -0.07620}
1376073244717	updated	input={0.02000; 0.00000; 0.00000; 0.49000; 0.00000; 0.00000; 0.20000; 0.00000; 0.00000}; output={-0.01274; -0.00929; -0.01230; -0.29440; -0.31383; -0.23439; -0.10448; -0.14146; -0.09525}
1376073244767	updated	input={0.02000; 0.00000; 0.00000; 0.49000; 0.00000; 0.00000; 0.22000; 0.00000; 0.00000}; output={-0.01274; -0.00929; -0.01230; -0.29440; -0.31383; -0.23439; -0.11493; -0.15561; -0.10478}
1376073244851	updated	input={0.02000; 0.00000; 0.00000; 0.49000; 0.00000; 0.00000; 0.24000; 0.00000; 0.00000}; output={-0.01274; -0.00929; -0.01230; -0.29440; -0.31383; -0.23439; -0.12537; -0.16975; -0.11430}
1376073244926	updated	input={0.02000; 0.00000; 0.00000; 0.49000; 0.00000; 0.00000; 0.25000; 0.00000; 0.00000}; output={-0.01274; -0.00929; -0.01230; -0.29440; -0.31383; -0.23439; -0.13060; -0.17683; -0.11907}
1376073245144	updated	input={0.02000; 0.00000; 0.00000; 0.49000; 0.00000; 0.00000; 0.28000; 0.00000; 0.00000}; output={-0.01274; -0.00929; -0.01230; -0.29440; -0.31383; -0.23439; -0.14627; -0.19804; -0.13336}
1376073245282	updated	input={0.02000; 0.00000; 0.00000; 0.49000; 0.00000; 0.00000; 0.28000; 0.00000; 0.00000}; output={-0.01274; -0.00929; -0.01230; -0.29440; -0.31383; -0.23439; -0.14627; -0.19804; -0.13336}
1376073245332	updated	input={0.02000; 0.00000; 0.00000; 0.49000; 0.00000; 0.00000; 0.28000; 0.00000; 0.00000}; output={-0.01274; -0.00929; -0.01230; -0.29440; -0.31383; -0.23439; -0.14627; -0.19804; -0.13336}
1376073245393	updated	input={0.02000; 0.00000; 0.00000; 0.49000; 0.00000; 0.00000; 0.28000; 0.00000; 0.00000}; output={-0.01274; -0.00929; -0.01230; -0.29440; -0.31383; -0.23439; -0.14627; -0.19804; -0.13336}
1376073245529	updated	input={0.02000; 0.00000; 0.00000; 0.49000; 0.00000; 0.00000; 0.28000; 0.00000; 0.00000}; output={-0.01274; -0.00929; -0.01230; -0.29440; -0.31383; -0.23439; -0.14627; -0.19804; -0.13336}
1376073245580	updated	input={0.02000; 0.00000; 0.00000; 0.49000; 0.00000; 0.00000; 0.28000; 0.00000; 0.00000}; output={-0.01274; -0.00929; -0.01230; -0.29440; -0.31383; -0.23439; -0.14627; -0.19804; -0.13336}
1376073245649	updated	input={0.02000; 0.00000; 0.00000; 0.49000; 0.00000; 0.00000; 0.28000; 0.00000; 0.00000}; output={-0.01274; -0.00929; -0.01230; -0.29440; -0.31383; -0.23439; -0.14627; -0.19804; -0.13336}
1376073245804	updated	input={0.02000; 0.00000; 0.00000; 0.49000; 0.00000; 0.00000; 0.28000; 0.00000; 0.00000}; output={-0.01274; -0.00929; -0.01230; -0.29440; -0.31383; -0.23439; -0.14627; -0.19804; -0.13336}
1376073246048	updated	input={0.02000; 0.00000; 0.00000; 0.49000; 0.00000; 0.00000; 0.28000; 0.01000; 0.00000}; output={-0.01274; -0.00929; -0.01230; -0.29440; -0.31383; -0.23439; -0.13779; -0.20292; -0.13542}
1376073246148	updated	input={0.02000; 0.00000; 0.00000; 0.49000; 0.00000; 0.00000; 0.28000; 0.01000; 0.00000}; output={-0.01274; -0.00929; -0.01230; -0.29440; -0.31383; -0.23439; -0.13779; -0.20292; -0.13542}
1376073246254	updated	input={0.02000; 0.00000; 0.00000; 0.49000; 0.00000; 0.00000; 0.28000; 0.01000; 0.00000}; output={-0.01274; -0.00929; -0.01230; -0.29440; -0.31383; -0.23439; -0.13779; -0.20292; -0.13542}
1376073246306	updated	input={0.02000; 0.00000; 0.00000; 0.49000; 0.00000; 0.00000; 0.28000; 0.01000; 0.00000}; output={-0.01274; -0.00929; -0.01230; -0.29440; -0.31383; -0.23439; -0.13779; -0.20292; -0.13542}
1376073246395	updated	input={0.02000; 0.00000; 0.00000; 0.49000; 0.00000; 0.00000; 0.28000; 0.01000; 0.00000}; output={-0.01274; -0.00929; -0.01230; -0.29440; -0.31383; -0.23439; -0.13779; -0.20292; -0.13542}
1376073246493	updated	input={0.02000; 0.00000; 0.00000; 0.49000; 0.00000; 0.00000; 0.28000; 0.01000; 0.00000}; output={-0.01274; -0.00929; -0.01230; -0.29440; -0.31383; -0.23439; -0.13779; -0.20292; -0.13542}
1376073246714	updated	input={0.17000; 0.00000; 0.00000; 0.49000; 0.00000; 0.00000; 0.28000; 0.01000; 0.00000}; output={-0.10829; -0.07898; -0.10457; -0.29440; -0.31383; -0.23439; -0.13779; -0.20292; -0.13542}
1376073246783	updated	input={0.17000; 0.00000; 0.00000; 0.49000; 0.00000; 0.00000; 0.28000; 0.01000; 0.00000}; output={-0.10829; -0.07898; -0.10457; -0.29440; -0.31383; -0.23439; -0.13779; -0.20292; -0.13542}
1376073246859	updated	input={0.18000; 0.00000; 0.00000; 0.49000; 0.00000; 0.00000; 0.28000; 0.01000; 0.00000}; output={-0.11466; -0.08363; -0.11072; -0.29440; -0.31383; -0.23439; -0.13779; -0.20292; -0.13542}
1376073246910	updated	input={0.18000; 0.00000; 0.00000; 0.49000; 0.00000; 0.00000; 0.28000; 0.01000; 0.00000}; output={-0.11466; -0.08363; -0.11072; -0.29440; -0.31383; -0.23439; -0.13779; -0.20292; -0.13542}
1376073246962	updated	input={0.18000; 0.00000; 0.00000; 0.49000; 0.00000; 0.00000; 0.28000; 0.01000; 0.00000}; output={-0.11466; -0.08363; -0.11072; -0.29440; -0.31383; -0.23439; -0.13779; -0.20292; -0.13542}
1376073247035	updated	input={0.18000; 0.00000; 0.00000; 0.49000; 0.00000; 0.00000; 0.28000; 0.01000; 0.00000}; output={-0.11466; -0.08363; -0.11072; -0.29440; -0.31383; -0.23439; -0.13779; -0.20292; -0.13542}
1376073247186	updated	input={0.18000; 0.00000; 0.00000; 0.49000; 0.00000; 0.00000; 0.28000; 0.01000; 0.00000}; output={-0.11466; -0.08363; -0.11072; -0.29440; -0.31383; -0.23439; -0.13779; -0.20292; -0.13542}
1376073247237	updated	input={0.18000; 0.00000; 0.00000; 0.49000; 0.00000; 0.00000; 0.28000; 0.01000; 0.00000}; output={-0.11466; -0.08363; -0.11072; -0.29440; -0.31383; -0.23439; -0.13779; -0.20292; -0.13542}
1376073247283	updated	input={0.18000; 0.00000; 0.00000; 0.49000; 0.00000; 0.00000; 0.28000; 0.19000; 0.00000}; output={-0.11466; -0.08363; -0.11072; -0.29440; -0.31383; -0.23439; 0.01492; -0.29063; -0.17265}
1376073247336	updated	input={0.18000; 0.00000; 0.00000; 0.49000; 0.00000; 0.00000; 0.28000; 0.19000; 0.00000}; output={-0.11466; -0.08363; -0.11072; -0.29440; -0.31383; -0.23439; 0.01492; -0.29063; -0.17265}
1376073247396	updated	input={0.18000; 0.00000; 0.00000; 0.49000; 0.00000; 0.00000; 0.28000; 0.19000; 0.00000}; output={-0.11466; -0.08363; -0.11072; -0.29440; -0.31383; -0.23439; 0.01492; -0.29063; -0.17265}
1376073247457	updated	input={0.18000; 0.00000; 0.00000; 0.49000; 0.00000; 0.00000; 0.28000; 0.19000; 0.00000}; output={-0.11466; -0.08363; -0.11072; -0.29440; -0.31383; -0.23439; 0.01492; -0.29063; -0.17265}
1376073247569	updated	input={0.18000; 0.00000; 0.00000; 0.49000; 0.00000; 0.00000; 0.28000; 0.19000; 0.00000}; output={-0.11466; -0.08363; -0.11072; -0.29440; -0.31383; -0.23439; 0.01492; -0.29063; -0.17265}
1376073247621	updated	input={0.18000; 0.00000; 0.00000; 0.49000; 0.00000; 0.00000; 0.28000; 0.19000; 0.00000}; output={-0.11466; -0.08363; -0.11072; -0.29440; -0.31383; -0.23439; 0.01492; -0.29063; -0.17265}
1376073247672	updated	input={0.18000; 0.00000; 0.00000; 0.49000; 0.00000; 0.00000; 0.28000; 0.19000; 0.00000}; output={-0.11466; -0.08363; -0.11072; -0.29440; -0.31383; -0.23439; 0.01492; -0.29063; -0.17265}
1376073247814	updated	input={0.18000; 0.00000; 0.00000; 0.49000; 0.00000; 0.00000; 0.28000; 0.19000; 0.00000}; output={-0.11466; -0.08363; -0.11072; -0.29440; -0.31383; -0.23439; 0.01492; -0.29063; -0.17265}
1376073247885	updated	input={0.18000; 0.00000; 0.00000; 0.49000; 0.21000; 0.00000; 0.28000; 0.19000; 0.00000}; output={-0.11466; -0.08363; -0.11072; -0.19449; -0.27302; -0.41453; 0.01492; -0.29063; -0.17265}
1376073247977	updated	input={0.18000; 0.00000; 0.00000; 0.49000; 0.21000; 0.00000; 0.28000; 0.20000; 0.00000}; output={-0.11466; -0.08363; -0.11072; -0.19449; -0.27302; -0.41453; 0.02341; -0.29551; -0.17472}
1376073248069	updated	input={0.18000; 0.00000; 0.00000; 0.49000; 0.21000; 0.00000; 0.28000; 0.20000; 0.00000}; output={-0.11466; -0.08363; -0.11072; -0.19449; -0.27302; -0.41453; 0.02341; -0.29551; -0.17472}
1376073248126	updated	input={0.18000; 0.00000; 0.00000; 0.49000; 0.21000; 0.00000; 0.28000; 0.20000; 0.00000}; output={-0.11466; -0.08363; -0.11072; -0.19449; -0.27302; -0.41453; 0.02341; -0.29551; -0.17472}
1376073248377	updated	input={0.18000; 0.00000; 0.00000; 0.49000; 0.21000; 0.00000; 0.28000; 0.20000; 0.00000}; output={-0.11466; -0.08363; -0.11072; -0.19449; -0.27302; -0.41453; 0.02341; -0.29551; -0.17472}
1376073248452	updated	input={0.18000; 0.00000; 0.00000; 0.49000; 0.21000; 0.00000; 0.28000; 0.24000; 0.00000}; output={-0.11466; -0.08363; -0.11072; -0.19449; -0.27302; -0.41453; 0.05734; -0.31500; -0.18299}
1376073248652	updated	input={0.18000; 0.00000; 0.00000; 0.49000; 0.21000; 0.00000; 0.28000; 0.25000; 0.00000}; output={-0.11466; -0.08363; -0.11072; -0.19449; -0.27302; -0.41453; 0.06583; -0.31987; -0.18506}
1376073248893	updated	input={0.18000; 0.00000; 0.00000; 0.49000; 0.21000; 0.00000; 0.28000; 0.32000; 0.00000}; output={-0.11466; -0.08363; -0.11072; -0.19449; -0.27302; -0.41453; 0.12521; -0.35399; -0.19954}
1376073249243	updated	input={0.18000; 0.00000; 0.00000; 0.49000; 0.21000; 0.00000; 0.28000; 0.48000; 0.00000}; output={-0.11466; -0.08363; -0.11072; -0.19449; -0.27302; -0.41453; 0.26095; -0.43196; -0.23263}
1376073249301	updated	input={0.18000; 0.00000; 0.00000; 0.49000; 0.21000; 0.00000; 0.28000; 0.50000; 0.00000}; output={-0.11466; -0.08363; -0.11072; -0.19449; -0.27302; -0.41453; 0.27792; -0.44170; -0.23677}
1376073249357	updated	input={0.18000; 0.00000; 0.00000; 0.49000; 0.21000; 0.00000; 0.28000; 0.52000; 0.00000}; output={-0.11466; -0.08363; -0.11072; -0.19449; -0.27302; -0.41453; 0.29489; -0.45145; -0.24091}
1376073249410	updated	input={0.18000; 0.00000; 0.00000; 0.49000; 0.21000; 0.00000; 0.28000; 0.52000; 0.00000}; output={-0.11466; -0.08363; -0.11072; -0.19449; -0.27302; -0.41453; 0.29489; -0.45145; -0.24091}
1376073249463	updated	input={0.18000; 0.00000; 0.00000; 0.49000; 0.21000; 0.00000; 0.28000; 0.52000; 0.00000}; output={-0.11466; -0.08363; -0.11072; -0.19449; -0.27302; -0.41453; 0.29489; -0.45145; -0.24091}
1376073249517	updated	input={0.21000; 0.00000; 0.00000; 0.49000; 0.21000; 0.00000; 0.28000; 0.52000; 0.00000}; output={-0.13377; -0.09756; -0.12918; -0.19449; -0.27302; -0.41453; 0.29489; -0.45145; -0.24091}
1376073249570	updated	input={0.21000; 0.00000; 0.00000; 0.49000; 0.21000; 0.00000; 0.28000; 0.52000; 0.00000}; output={-0.13377; -0.09756; -0.12918; -0.19449; -0.27302; -0.41453; 0.29489; -0.45145; -0.24091}
1376073249624	updated	input={0.21000; 0.00000; 0.00000; 0.49000; 0.21000; 0.00000; 0.28000; 0.52000; 0.00000}; output={-0.13377; -0.09756; -0.12918; -0.19449; -0.27302; -0.41453; 0.29489; -0.45145; -0.24091}
1376073249681	updated	input={0.21000; 0.00000; 0.00000; 0.49000; 0.21000; 0.00000; 0.28000; 0.52000; 0.00000}; output={-0.13377; -0.09756; -0.12918; -0.19449; -0.27302; -0.41453; 0.29489; -0.45145; -0.24091}
1376073249737	updated	input={0.21000; 0.00000; 0.00000; 0.49000; 0.21000; 0.00000; 0.28000; 0.52000; 0.00000}; output={-0.13377; -0.09756; -0.12918; -0.19449; -0.27302; -0.41453; 0.29489; -0.45145; -0.24091}
1376073249790	updated	input={0.21000; 0.00000; 0.00000; 0.49000; 0.21000; 0.00000; 0.28000; 0.52000; 0.00000}; output={-0.13377; -0.09756; -0.12918; -0.19449; -0.27302; -0.41453; 0.29489; -0.45145; -0.24091}
1376073249845	updated	input={0.21000; 0.00000; 0.00000; 0.49000; 0.21000; 0.00000; 0.28000; 0.52000; 0.00000}; output={-0.13377; -0.09756; -0.12918; -0.19449; -0.27302; -0.41453; 0.29489; -0.45145; -0.24091}
1376073250471	updated	input={0.21000; 0.00000; 0.00000; 0.49000; 0.21000; 0.00000; 0.28000; 0.53000; 0.00000}; output={-0.13377; -0.09756; -0.12918; -0.19449; -0.27302; -0.41453; 0.30337; -0.45632; -0.24298}
1376073250738	updated	input={0.21000; 0.00000; 0.00000; 0.49000; 0.21000; 0.00000; 0.28000; 0.53000; 0.00000}; output={-0.13377; -0.09756; -0.12918; -0.19449; -0.27302; -0.41453; 0.30337; -0.45632; -0.24298}
1376073250801	updated	input={0.21000; 0.00000; 0.00000; 0.49000; 0.21000; 0.00000; 0.28000; 0.53000; 0.00000}; output={-0.13377; -0.09756; -0.12918; -0.19449; -0.27302; -0.41453; 0.30337; -0.45632; -0.24298}
1376073250876	updated	input={0.21000; 0.00000; 0.00000; 0.49000; 0.21000; 0.00000; 0.28000; 0.53000; 0.00000}; output={-0.13377; -0.09756; -0.12918; -0.19449; -0.27302; -0.41453; 0.30337; -0.45632; -0.24298}
1376073250998	updated	input={0.21000; 0.00000; 0.00000; 0.49000; 0.21000; 0.00000; 0.28000; 0.53000; 0.00000}; output={-0.13377; -0.09756; -0.12918; -0.19449; -0.27302; -0.41453; 0.30337; -0.45632; -0.24298}
1376073251057	updated	input={0.21000; 0.00000; 0.00000; 0.49000; 0.21000; 0.00000; 0.28000; 0.53000; 0.00000}; output={-0.13377; -0.09756; -0.12918; -0.19449; -0.27302; -0.41453; 0.30337; -0.45632; -0.24298}
1376073251145	updated	input={0.23000; 0.00000; 0.00000; 0.49000; 0.21000; 0.00000; 0.28000; 0.53000; 0.00000}; output={-0.14651; -0.10686; -0.14148; -0.19449; -0.27302; -0.41453; 0.30337; -0.45632; -0.24298}
1376073251276	updated	input={0.23000; 0.00000; 0.00000; 0.49000; 0.21000; 0.00000; 0.28000; 0.53000; 0.01000}; output={-0.14651; -0.10686; -0.14148; -0.19449; -0.27302; -0.41453; 0.30251; -0.46144; -0.23443}
1376073251332	updated	input={0.23000; 0.00000; 0.00000; 0.49000; 0.21000; 0.00000; 0.28000; 0.53000; 0.01000}; output={-0.14651; -0.10686; -0.14148; -0.19449; -0.27302; -0.41453; 0.30251; -0.46144; -0.23443}
1376073251444	updated	input={0.23000; 0.00000; 0.00000; 0.49000; 0.21000; 0.00000; 0.28000; 0.53000; 0.01000}; output={-0.14651; -0.10686; -0.14148; -0.19449; -0.27302; -0.41453; 0.30251; -0.46144; -0.23443}
1376073251530	updated	input={0.23000; 0.00000; 0.00000; 0.49000; 0.21000; 0.00000; 0.28000; 0.53000; 0.01000}; output={-0.14651; -0.10686; -0.14148; -0.19449; -0.27302; -0.41453; 0.30251; -0.46144; -0.23443}
1376073251605	updated	input={0.23000; 0.00000; 0.00000; 0.49000; 0.21000; 0.00000; 0.28000; 0.53000; 0.01000}; output={-0.14651; -0.10686; -0.14148; -0.19449; -0.27302; -0.41453; 0.30251; -0.46144; -0.23443}
1376073251681	updated	input={0.23000; 0.00000; 0.00000; 0.49000; 0.21000; 0.00000; 0.28000; 0.53000; 0.01000}; output={-0.14651; -0.10686; -0.14148; -0.19449; -0.27302; -0.41453; 0.30251; -0.46144; -0.23443}
1376073251813	updated	input={0.23000; 0.00000; 0.00000; 0.49000; 0.21000; 0.00000; 0.28000; 0.53000; 0.02000}; output={-0.14651; -0.10686; -0.14148; -0.19449; -0.27302; -0.41453; 0.30166; -0.46657; -0.22588}
1376073251865	updated	input={0.23000; 0.00000; 0.00000; 0.49000; 0.21000; 0.00000; 0.28000; 0.53000; 0.04000}; output={-0.14651; -0.10686; -0.14148; -0.19449; -0.27302; -0.41453; 0.29994; -0.47681; -0.20879}
1376073251995	updated	input={0.23000; 0.00000; 0.00000; 0.49000; 0.21000; 0.00000; 0.28000; 0.53000; 0.06000}; output={-0.14651; -0.10686; -0.14148; -0.19449; -0.27302; -0.41453; 0.29822; -0.48705; -0.19170}
1376073252051	updated	input={0.23000; 0.00000; 0.00000; 0.49000; 0.21000; 0.00000; 0.28000; 0.53000; 0.06000}; output={-0.14651; -0.10686; -0.14148; -0.19449; -0.27302; -0.41453; 0.29822; -0.48705; -0.19170}
1376073252342	updated	input={0.23000; 0.00000; 0.00000; 0.49000; 0.21000; 0.00000; 0.28000; 0.53000; 0.13000}; output={-0.14651; -0.10686; -0.14148; -0.19449; -0.27302; -0.41453; 0.29222; -0.52290; -0.13187}
1376073252448	updated	input={0.23000; 0.00000; 0.00000; 0.49000; 0.21000; 0.00000; 0.28000; 0.53000; 0.15000}; output={-0.14651; -0.10686; -0.14148; -0.19449; -0.27302; -0.41453; 0.29050; -0.53314; -0.11478}
1376073252518	updated	input={0.23000; 0.00000; 0.00000; 0.49000; 0.21000; 0.00000; 0.28000; 0.53000; 0.15000}; output={-0.14651; -0.10686; -0.14148; -0.19449; -0.27302; -0.41453; 0.29050; -0.53314; -0.11478}
1376073252578	updated	input={0.23000; 0.00000; 0.00000; 0.49000; 0.21000; 0.00000; 0.28000; 0.53000; 0.15000}; output={-0.14651; -0.10686; -0.14148; -0.19449; -0.27302; -0.41453; 0.29050; -0.53314; -0.11478}
1376073252702	updated	input={0.23000; 0.00000; 0.00000; 0.49000; 0.21000; 0.00000; 0.28000; 0.53000; 0.15000}; output={-0.14651; -0.10686; -0.14148; -0.19449; -0.27302; -0.41453; 0.29050; -0.53314; -0.11478}
1376073252791	updated	input={0.23000; 0.00000; 0.00000; 0.49000; 0.21000; 0.00000; 0.28000; 0.53000; 0.15000}; output={-0.14651; -0.10686; -0.14148; -0.19449; -0.27302; -0.41453; 0.29050; -0.53314; -0.11478}
1376073252869	updated	input={0.23000; 0.00000; 0.00000; 0.49000; 0.21000; 0.00000; 0.28000; 0.53000; 0.15000}; output={-0.14651; -0.10686; -0.14148; -0.19449; -0.27302; -0.41453; 0.29050; -0.53314; -0.11478}
1376073252987	updated	input={0.23000; 0.00000; 0.00000; 0.49000; 0.21000; 0.00000; 0.28000; 0.53000; 0.13000}; output={-0.14651; -0.10686; -0.14148; -0.19449; -0.27302; -0.41453; 0.29222; -0.52290; -0.13187}
1376073253167	updated	input={0.23000; 0.00000; 0.00000; 0.49000; 0.21000; 0.00000; 0.28000; 0.53000; 0.12000}; output={-0.14651; -0.10686; -0.14148; -0.19449; -0.27302; -0.41453; 0.29308; -0.51778; -0.14042}
1376073253257	updated	input={0.23000; 0.00000; 0.00000; 0.49000; 0.21000; 0.00000; 0.28000; 0.53000; 0.12000}; output={-0.14651; -0.10686; -0.14148; -0.19449; -0.27302; -0.41453; 0.29308; -0.51778; -0.14042}
1376073253312	updated	input={0.23000; 0.00000; 0.00000; 0.49000; 0.21000; 0.00000; 0.28000; 0.53000; 0.03000}; output={-0.14651; -0.10686; -0.14148; -0.19449; -0.27302; -0.41453; 0.30080; -0.47169; -0.21734}
1376073253426	updated	input={0.23000; 0.00000; 0.00000; 0.49000; 0.21000; 0.00000; 0.28000; 0.53000; 0.01000}; output={-0.14651; -0.10686; -0.14148; -0.19449; -0.27302; -0.41453; 0.30251; -0.46144; -0.23443}
1376073253540	updated	input={0.23000; 0.00000; 0.00000; 0.49000; 0.21000; 0.00000; 0.28000; 0.53000; -0.04000}; output={-0.14651; -0.10686; -0.14148; -0.19449; -0.27302; -0.41453; 0.30680; -0.43584; -0.27716}
1376073253692	updated	input={0.23000; 0.00000; 0.00000; 0.49000; 0.21000; 0.00000; 0.28000; 0.53000; -0.09000}; output={-0.14651; -0.10686; -0.14148; -0.19449; -0.27302; -0.41453; 0.31109; -0.41023; -0.31989}
1376073253795	updated	input={0.23000; 0.00000; 0.00000; 0.49000; 0.21000; 0.00000; 0.28000; 0.53000; -0.12000}; output={-0.14651; -0.10686; -0.14148; -0.19449; -0.27302; -0.41453; 0.31367; -0.39487; -0.34553}
1376073253847	updated	input={0.23000; 0.00000; 0.00000; 0.49000; 0.21000; 0.00000; 0.28000; 0.53000; -0.14000}; output={-0.14651; -0.10686; -0.14148; -0.19449; -0.27302; -0.41453; 0.31538; -0.38463; -0.36262}
1376073253924	updated	input={0.23000; 0.00000; 0.00000; 0.49000; 0.21000; 0.00000; 0.28000; 0.53000; -0.16000}; output={-0.14651; -0.10686; -0.14148; -0.19449; -0.27302; -0.41453; 0.31710; -0.37439; -0.37971}
1376073253991	updated	input={0.23000; 0.00000; 0.00000; 0.49000; 0.21000; 0.00000; 0.28000; 0.53000; -0.18000}; output={-0.14651; -0.10686; -0.14148; -0.19449; -0.27302; -0.41453; 0.31882; -0.36414; -0.39681}
1376073254116	updated	input={0.23000; 0.00000; 0.00000; 0.49000; 0.21000; 0.00000; 0.28000; 0.53000; -0.22000}; output={-0.14651; -0.10686; -0.14148; -0.19449; -0.27302; -0.41453; 0.32225; -0.34366; -0.43099}
1376073254172	updated	input={0.23000; 0.00000; 0.00000; 0.49000; 0.21000; 0.00000; 0.28000; 0.53000; -0.23000}; output={-0.14651; -0.10686; -0.14148; -0.19449; -0.27302; -0.41453; 0.32311; -0.33854; -0.43954}
1376073254234	updated	input={0.23000; 0.00000; 0.00000; 0.49000; 0.21000; 0.00000; 0.28000; 0.53000; -0.24000}; output={-0.14651; -0.10686; -0.14148; -0.19449; -0.27302; -0.41453; 0.32396; -0.33342; -0.44808}
1376073254367	updated	input={0.23000; 0.00000; 0.00000; 0.49000; 0.21000; 0.00000; 0.28000; 0.53000; -0.26000}; output={-0.14651; -0.10686; -0.14148; -0.19449; -0.27302; -0.41453; 0.32568; -0.32318; -0.46518}
1376073254422	updated	input={0.23000; 0.02000; 0.00000; 0.49000; 0.21000; 0.00000; 0.28000; 0.53000; -0.26000}; output={-0.14157; -0.12443; -0.13332; -0.19449; -0.27302; -0.41453; 0.32568; -0.32318; -0.46518}
1376073254516	updated	input={0.23000; 0.03000; 0.00000; 0.49000; 0.21000; 0.00000; 0.28000; 0.53000; -0.26000}; output={-0.13911; -0.13322; -0.12923; -0.19449; -0.27302; -0.41453; 0.32568; -0.32318; -0.46518}
1376073254660	updated	input={0.23000; 0.03000; 0.00000; 0.49000; -0.28000; 0.00000; 0.28000; 0.53000; -0.26000}; output={-0.13911; -0.13322; -0.12923; -0.42762; -0.36825; 0.00581; 0.32568; -0.32318; -0.46518}
1376073254713	updated	input={0.23000; 0.03000; 0.00000; 0.49000; -0.28000; 0.00000; 0.28000; 0.53000; -0.26000}; output={-0.13911; -0.13322; -0.12923; -0.42762; -0.36825; 0.00581; 0.32568; -0.32318; -0.46518}
1376073254842	updated	input={0.23000; 0.03000; 0.00000; 0.49000; -0.28000; 0.00000; 0.28000; 0.53000; -0.26000}; output={-0.13911; -0.13322; -0.12923; -0.42762; -0.36825; 0.00581; 0.32568; -0.32318; -0.46518}
1376073254925	updated	input={0.23000; 0.03000; 0.00000; 0.49000; -0.28000; 0.00000; 0.28000; 0.53000; -0.26000}; output={-0.13911; -0.13322; -0.12923; -0.42762; -0.36825; 0.00581; 0.32568; -0.32318; -0.46518}
1376073254978	updated	input={0.23000; 0.03000; 0.00000; 0.49000; -0.28000; 0.00000; 0.28000; 0.53000; -0.26000}; output={-0.13911; -0.13322; -0.12923; -0.42762; -0.36825; 0.00581; 0.32568; -0.32318; -0.46518}
1376073255076	updated	input={0.23000; 0.03000; 0.00000; 0.49000; -0.28000; 0.00000; 0.28000; 0.53000; -0.26000}; output={-0.13911; -0.13322; -0.12923; -0.42762; -0.36825; 0.00581; 0.32568; -0.32318; -0.46518}
1376073255179	updated	input={0.23000; 0.03000; 0.00000; 0.49000; -0.28000; 0.00000; 0.28000; 0.53000; -0.27000}; output={-0.13911; -0.13322; -0.12923; -0.42762; -0.36825; 0.00581; 0.32654; -0.31805; -0.47372}
1376073255261	updated	input={0.23000; 0.03000; 0.00000; 0.49000; -0.28000; 0.00000; 0.28000; 0.53000; -0.27000}; output={-0.13911; -0.13322; -0.12923; -0.42762; -0.36825; 0.00581; 0.32654; -0.31805; -0.47372}
1376073255357	updated	input={0.23000; 0.03000; 0.00000; 0.49000; -0.28000; 0.00000; 0.28000; 0.53000; -0.27000}; output={-0.13911; -0.13322; -0.12923; -0.42762; -0.36825; 0.00581; 0.32654; -0.31805; -0.47372}
1376073255459	updated	input={0.23000; 0.03000; 0.00000; 0.49000; -0.28000; 0.00000; 0.28000; 0.53000; -0.27000}; output={-0.13911; -0.13322; -0.12923; -0.42762; -0.36825; 0.00581; 0.32654; -0.31805; -0.47372}
1376073255534	updated	input={0.23000; 0.03000; 0.00000; 0.49000; -0.28000; 0.00000; 0.28000; 0.53000; -0.27000}; output={-0.13911; -0.13322; -0.12923; -0.42762; -0.36825; 0.00581; 0.32654; -0.31805; -0.47372}
1376073255624	updated	input={0.23000; 0.03000; 0.00000; 0.49000; -0.28000; 0.00000; 0.28000; 0.53000; -0.27000}; output={-0.13911; -0.13322; -0.12923; -0.42762; -0.36825; 0.00581; 0.32654; -0.31805; -0.47372}
1376073255708	updated	input={0.23000; 0.03000; 0.00000; 0.49000; -0.28000; 0.00000; 0.28000; 0.53000; -0.27000}; output={-0.13911; -0.13322; -0.12923; -0.42762; -0.36825; 0.00581; 0.32654; -0.31805; -0.47372}
1376073255771	updated	input={0.23000; 0.03000; 0.00000; 0.49000; -0.28000; 0.00000; 0.28000; 0.53000; -0.27000}; output={-0.13911; -0.13322; -0.12923; -0.42762; -0.36825; 0.00581; 0.32654; -0.31805; -0.47372}
1376073256177	updated	input={0.23000; 0.03000; 0.00000; 0.49000; -0.28000; 0.00000; 0.28000; 0.53000; -0.27000}; output={-0.13911; -0.13322; -0.12923; -0.42762; -0.36825; 0.00581; 0.32654; -0.31805; -0.47372}
1376073256244	updated	input={0.23000; 0.03000; 0.00000; 0.49000; -0.28000; 0.00000; 0.28000; 0.54000; -0.27000}; output={-0.13911; -0.13322; -0.12923; -0.42762; -0.36825; 0.00581; 0.33502; -0.32293; -0.47579}
1376073256332	updated	input={0.23000; 0.03000; 0.00000; 0.49000; -0.28000; 0.00000; 0.28000; 0.54000; -0.27000}; output={-0.13911; -0.13322; -0.12923; -0.42762; -0.36825; 0.00581; 0.33502; -0.32293; -0.47579}
1376073256433	updated	input={0.23000; 0.03000; 0.00000; 0.49000; -0.28000; 0.00000; 0.28000; 0.54000; -0.27000}; output={-0.13911; -0.13322; -0.12923; -0.42762; -0.36825; 0.00581; 0.33502; -0.32293; -0.47579}
1376073256490	updated	input={0.23000; 0.03000; 0.00000; 0.49000; -0.28000; 0.00000; 0.28000; 0.54000; -0.27000}; output={-0.13911; -0.13322; -0.12923; -0.42762; -0.36825; 0.00581; 0.33502; -0.32293; -0.47579}
1376073256567	updated	input={0.23000; 0.03000; 0.00000; 0.49000; -0.28000; 0.00000; 0.28000; 0.54000; -0.27000}; output={-0.13911; -0.13322; -0.12923; -0.42762; -0.36825; 0.00581; 0.33502; -0.32293; -0.47579}
1376073256653	updated	input={0.23000; 0.03000; 0.00000; 0.49000; -0.28000; 0.00000; 0.28000; 0.54000; -0.27000}; output={-0.13911; -0.13322; -0.12923; -0.42762; -0.36825; 0.00581; 0.33502; -0.32293; -0.47579}
1376073256764	updated	input={0.23000; 0.03000; 0.00000; 0.49000; -0.28000; 0.00000; 0.28000; 0.55000; -0.27000}; output={-0.13911; -0.13322; -0.12923; -0.42762; -0.36825; 0.00581; 0.34351; -0.32780; -0.47786}
1376073256832	updated	input={0.23000; 0.03000; 0.00000; 0.49000; -0.28000; 0.00000; 0.28000; 0.56000; -0.27000}; output={-0.13911; -0.13322; -0.12923; -0.42762; -0.36825; 0.00581; 0.35199; -0.33267; -0.47993}
1376073256930	updated	input={0.23000; 0.03000; 0.00000; 0.49000; -0.28000; 0.00000; 0.28000; 0.56000; -0.27000}; output={-0.13911; -0.13322; -0.12923; -0.42762; -0.36825; 0.00581; 0.35199; -0.33267; -0.47993}
1376073257018	updated	input={0.23000; 0.03000; 0.00000; 0.49000; -0.28000; 0.00000; 0.28000; 0.63000; -0.27000}; output={-0.13911; -0.13322; -0.12923; -0.42762; -0.36825; 0.00581; 0.41138; -0.36679; -0.49441}
1376073257074	updated	input={0.23000; 0.03000; 0.00000; 0.49000; -0.28000; 0.00000; 0.28000; 0.63000; -0.27000}; output={-0.13911; -0.13322; -0.12923; -0.42762; -0.36825; 0.00581; 0.41138; -0.36679; -0.49441}
1376073257244	updated	input={0.23000; 0.03000; 0.00000; 0.49000; -0.28000; 0.00000; 0.28000; 0.69000; -0.27000}; output={-0.13911; -0.13322; -0.12923; -0.42762; -0.36825; 0.00581; 0.46228; -0.39603; -0.50682}
1376073257305	updated	input={0.23000; 0.03000; 0.00000; 0.49000; -0.28000; 0.00000; 0.28000; 0.70000; -0.27000}; output={-0.13911; -0.13322; -0.12923; -0.42762; -0.36825; 0.00581; 0.47076; -0.40090; -0.50888}
1376073257362	updated	input={0.23000; 0.03000; 0.00000; 0.49000; -0.28000; 0.00000; 0.28000; 0.70000; -0.27000}; output={-0.13911; -0.13322; -0.12923; -0.42762; -0.36825; 0.00581; 0.47076; -0.40090; -0.50888}
1376073257480	updated	input={0.23000; 0.03000; 0.00000; 0.49000; -0.28000; 0.00000; 0.28000; 0.70000; -0.27000}; output={-0.13911; -0.13322; -0.12923; -0.42762; -0.36825; 0.00581; 0.47076; -0.40090; -0.50888}
1376073257540	updated	input={0.23000; 0.03000; 0.00000; 0.49000; -0.28000; 0.00000; 0.28000; 0.70000; -0.27000}; output={-0.13911; -0.13322; -0.12923; -0.42762; -0.36825; 0.00581; 0.47076; -0.40090; -0.50888}
1376073257627	updated	input={0.23000; 0.03000; 0.00000; 0.49000; -0.28000; 0.00000; 0.28000; 0.70000; -0.27000}; output={-0.13911; -0.13322; -0.12923; -0.42762; -0.36825; 0.00581; 0.47076; -0.40090; -0.50888}
1376073257729	updated	input={0.23000; 0.03000; 0.00000; 0.49000; -0.28000; 0.00000; 0.28000; 0.70000; -0.27000}; output={-0.13911; -0.13322; -0.12923; -0.42762; -0.36825; 0.00581; 0.47076; -0.40090; -0.50888}
1376073257805	updated	input={0.23000; 0.03000; 0.00000; 0.49000; -0.28000; 0.00000; 0.28000; 0.70000; -0.27000}; output={-0.13911; -0.13322; -0.12923; -0.42762; -0.36825; 0.00581; 0.47076; -0.40090; -0.50888}
1376073257860	updated	input={0.23000; 0.03000; 0.00000; 0.49000; -0.28000; 0.00000; 0.28000; 0.70000; -0.27000}; output={-0.13911; -0.13322; -0.12923; -0.42762; -0.36825; 0.00581; 0.47076; -0.40090; -0.50888}
1376073257948	updated	input={0.23000; 0.03000; 0.00000; 0.49000; -0.28000; 0.00000; 0.28000; 0.70000; -0.27000}; output={-0.13911; -0.13322; -0.12923; -0.42762; -0.36825; 0.00581; 0.47076; -0.40090; -0.50888}
1376073258033	updated	input={0.23000; 0.03000; 0.00000; 0.49000; -0.28000; 0.00000; 0.28000; 0.70000; -0.27000}; output={-0.13911; -0.13322; -0.12923; -0.42762; -0.36825; 0.00581; 0.47076; -0.40090; -0.50888}
1376073258092	updated	input={0.23000; 0.03000; 0.00000; 0.49000; -0.28000; 0.00000; 0.28000; 0.70000; -0.27000}; output={-0.13911; -0.13322; -0.12923; -0.42762; -0.36825; 0.00581; 0.47076; -0.40090; -0.50888}
1376073258183	updated	input={0.23000; 0.03000; 0.00000; 0.49000; -0.28000; 0.00000; 0.28000; 0.71000; -0.27000}; output={-0.13911; -0.13322; -0.12923; -0.42762; -0.36825; 0.00581; 0.47925; -0.40577; -0.51095}
1376073258288	updated	input={0.23000; 0.03000; 0.00000; 0.49000; -0.28000; 0.00000; 0.28000; 0.71000; -0.27000}; output={-0.13911; -0.13322; -0.12923; -0.42762; -0.36825; 0.00581; 0.47925; -0.40577; -0.51095}
1376073258345	updated	input={0.23000; 0.03000; 0.00000; 0.49000; -0.28000; 0.00000; 0.28000; 0.71000; -0.27000}; output={-0.13911; -0.13322; -0.12923; -0.42762; -0.36825; 0.00581; 0.47925; -0.40577; -0.51095}
1376073258480	updated	input={0.23000; 0.03000; 0.00000; 0.49000; -0.28000; 0.00000; 0.28000; 0.71000; -0.27000}; output={-0.13911; -0.13322; -0.12923; -0.42762; -0.36825; 0.00581; 0.47925; -0.40577; -0.51095}
1376073258537	updated	input={0.23000; 0.03000; 0.00000; 0.49000; -0.28000; 0.00000; 0.28000; 0.71000; -0.27000}; output={-0.13911; -0.13322; -0.12923; -0.42762; -0.36825; 0.00581; 0.47925; -0.40577; -0.51095}
1376073258606	updated	input={0.23000; 0.04000; 0.00000; 0.49000; -0.28000; 0.00000; 0.28000; 0.71000; -0.27000}; output={-0.13664; -0.14201; -0.12515; -0.42762; -0.36825; 0.00581; 0.47925; -0.40577; -0.51095}
1376073258671	updated	input={0.23000; 0.04000; 0.00000; 0.49000; -0.28000; 0.00000; 0.28000; 0.71000; -0.27000}; output={-0.13664; -0.14201; -0.12515; -0.42762; -0.36825; 0.00581; 0.47925; -0.40577; -0.51095}
1376073258824	updated	input={0.23000; 0.04000; 0.00000; 0.49000; -0.28000; 0.00000; 0.28000; 0.76000; -0.27000}; output={-0.13664; -0.14201; -0.12515; -0.42762; -0.36825; 0.00581; 0.52167; -0.43014; -0.52129}
1376073258881	updated	input={0.23000; 0.04000; 0.00000; 0.49000; -0.28000; 0.00000; 0.28000; 0.78000; -0.27000}; output={-0.13664; -0.14201; -0.12515; -0.42762; -0.36825; 0.00581; 0.53863; -0.43988; -0.52543}
1376073258936	updated	input={0.23000; 0.04000; 0.00000; 0.49000; -0.28000; 0.00000; 0.28000; 0.79000; -0.27000}; output={-0.13664; -0.14201; -0.12515; -0.42762; -0.36825; 0.00581; 0.54712; -0.44476; -0.52750}
1376073259028	updated	input={0.23000; 0.04000; 0.00000; 0.49000; -0.28000; 0.00000; 0.28000; 0.81000; -0.27000}; output={-0.13664; -0.14201; -0.12515; -0.42762; -0.36825; 0.00581; 0.56409; -0.45450; -0.53164}
1376073259129	updated	input={0.23000; 0.04000; 0.00000; 0.49000; -0.28000; 0.00000; 0.28000; 0.84000; -0.27000}; output={-0.13664; -0.14201; -0.12515; -0.42762; -0.36825; 0.00581; 0.58954; -0.46912; -0.53784}
1376073259320	updated	input={0.23000; 0.04000; 0.00000; 0.49000; -0.28000; 0.00000; 0.28000; 0.84000; -0.27000}; output={-0.13664; -0.14201; -0.12515; -0.42762; -0.36825; 0.00581; 0.58954; -0.46912; -0.53784}
1376073259388	updated	input={0.23000; 0.04000; 0.00000; 0.49000; -0.28000; 0.00000; 0.28000; 0.84000; -0.27000}; output={-0.13664; -0.14201; -0.12515; -0.42762; -0.36825; 0.00581; 0.58954; -0.46912; -0.53784}
1376073259449	updated	input={0.23000; 0.04000; 0.00000; 0.49000; -0.28000; 0.00000; 0.28000; 0.84000; -0.27000}; output={-0.13664; -0.14201; -0.12515; -0.42762; -0.36825; 0.00581; 0.58954; -0.46912; -0.53784}
1376073259537	updated	input={0.23000; 0.04000; 0.00000; 0.49000; -0.28000; 0.00000; 0.28000; 0.84000; -0.27000}; output={-0.13664; -0.14201; -0.12515; -0.42762; -0.36825; 0.00581; 0.58954; -0.46912; -0.53784}
1376073259697	updated	input={0.23000; 0.04000; 0.00000; 0.49000; -0.28000; 0.00000; 0.28000; 0.84000; -0.27000}; output={-0.13664; -0.14201; -0.12515; -0.42762; -0.36825; 0.00581; 0.58954; -0.46912; -0.53784}
1376073259809	updated	input={0.23000; 0.04000; 0.00000; 0.49000; -0.28000; 0.00000; 0.28000; 0.84000; -0.27000}; output={-0.13664; -0.14201; -0.12515; -0.42762; -0.36825; 0.00581; 0.58954; -0.46912; -0.53784}
1376073259882	updated	input={0.23000; 0.04000; 0.00000; 0.49000; -0.28000; 0.00000; 0.28000; 0.84000; -0.27000}; output={-0.13664; -0.14201; -0.12515; -0.42762; -0.36825; 0.00581; 0.58954; -0.46912; -0.53784}
1376073259960	updated	input={0.23000; 0.04000; 0.03000; 0.49000; -0.28000; 0.00000; 0.28000; 0.84000; -0.27000}; output={-0.15854; -0.13877; -0.10492; -0.42762; -0.36825; 0.00581; 0.58954; -0.46912; -0.53784}
1376073260058	updated	input={0.23000; 0.04000; 0.03000; 0.49000; -0.28000; 0.00000; 0.28000; 0.84000; -0.28000}; output={-0.15854; -0.13877; -0.10492; -0.42762; -0.36825; 0.00581; 0.59039; -0.46400; -0.54639}
1376073260137	updated	input={0.23000; 0.04000; 0.03000; 0.49000; -0.28000; 0.00000; 0.28000; 0.84000; -0.28000}; output={-0.15854; -0.13877; -0.10492; -0.42762; -0.36825; 0.00581; 0.59039; -0.46400; -0.54639}
1376073260194	updated	input={0.23000; 0.04000; 0.03000; 0.49000; -0.28000; 0.00000; 0.28000; 0.84000; -0.28000}; output={-0.15854; -0.13877; -0.10492; -0.42762; -0.36825; 0.00581; 0.59039; -0.46400; -0.54639}
1376073260302	updated	input={0.23000; 0.04000; 0.03000; 0.49000; -0.28000; 0.00000; 0.28000; 0.84000; -0.28000}; output={-0.15854; -0.13877; -0.10492; -0.42762; -0.36825; 0.00581; 0.59039; -0.46400; -0.54639}
1376073260384	updated	input={0.23000; 0.04000; 0.04000; 0.49000; -0.28000; 0.00000; 0.28000; 0.84000; -0.28000}; output={-0.16585; -0.13769; -0.09817; -0.42762; -0.36825; 0.00581; 0.59039; -0.46400; -0.54639}
1376073260462	updated	input={0.23000; 0.04000; 0.04000; 0.49000; -0.28000; 0.00000; 0.28000; 0.84000; -0.28000}; output={-0.16585; -0.13769; -0.09817; -0.42762; -0.36825; 0.00581; 0.59039; -0.46400; -0.54639}
1376073260613	updated	input={0.23000; 0.04000; 0.05000; 0.49000; -0.28000; 0.00000; 0.28000; 0.84000; -0.28000}; output={-0.17315; -0.13661; -0.09142; -0.42762; -0.36825; 0.00581; 0.59039; -0.46400; -0.54639}
1376073261088	updated	input={0.23000; 0.04000; 0.05000; 0.49000; -0.28000; 0.00000; 0.28000; 0.84000; -0.46000}; output={-0.17315; -0.13661; -0.09142; -0.42762; -0.36825; 0.00581; 0.60584; -0.37182; -0.70022}
1376073261142	updated	input={0.23000; 0.04000; 0.05000; 0.49000; -0.28000; 0.23000; 0.28000; 0.84000; -0.46000}; output={-0.17315; -0.13661; -0.09142; -0.27987; -0.53913; 0.04903; 0.60584; -0.37182; -0.70022}
1376073261239	updated	input={0.23000; 0.04000; 0.05000; 0.49000; -0.28000; 0.23000; 0.28000; 0.84000; -0.46000}; output={-0.17315; -0.13661; -0.09142; -0.27987; -0.53913; 0.04903; 0.60584; -0.37182; -0.70022}
1376073261367	updated	input={0.23000; 0.04000; 0.05000; 0.49000; -0.28000; 0.23000; 0.28000; 0.84000; -0.46000}; output={-0.17315; -0.13661; -0.09142; -0.27987; -0.53913; 0.04903; 0.60584; -0.37182; -0.70022}
1376073261420	updated	input={0.23000; 0.04000; 0.05000; 0.49000; -0.28000; 0.23000; 0.28000; 0.84000; -0.46000}; output={-0.17315; -0.13661; -0.09142; -0.27987; -0.53913; 0.04903; 0.60584; -0.37182; -0.70022}
1376073261493	updated	input={0.23000; 0.04000; 0.05000; 0.49000; -0.28000; 0.23000; 0.28000; 0.84000; -0.46000}; output={-0.17315; -0.13661; -0.09142; -0.27987; -0.53913; 0.04903; 0.60584; -0.37182; -0.70022}
1376073261578	updated	input={0.23000; 0.04000; 0.05000; 0.49000; -0.28000; 0.23000; 0.28000; 0.84000; -0.45000}; output={-0.17315; -0.13661; -0.09142; -0.27987; -0.53913; 0.04903; 0.60498; -0.37694; -0.69167}
1376073261705	updated	input={0.23000; 0.04000; 0.05000; 0.49000; -0.28000; 0.23000; 0.28000; 0.84000; -0.45000}; output={-0.17315; -0.13661; -0.09142; -0.27987; -0.53913; 0.04903; 0.60498; -0.37694; -0.69167}
1376073261772	updated	input={0.23000; 0.04000; 0.05000; 0.49000; -0.28000; 0.23000; 0.28000; 0.84000; -0.45000}; output={-0.17315; -0.13661; -0.09142; -0.27987; -0.53913; 0.04903; 0.60498; -0.37694; -0.69167}
1376073261869	updated	input={0.23000; 0.04000; 0.05000; 0.49000; -0.28000; 0.23000; 0.28000; 0.84000; -0.45000}; output={-0.17315; -0.13661; -0.09142; -0.27987; -0.53913; 0.04903; 0.60498; -0.37694; -0.69167}
1376073261984	updated	input={0.23000; 0.04000; 0.05000; 0.49000; -0.28000; 0.23000; 0.28000; 0.84000; -0.45000}; output={-0.17315; -0.13661; -0.09142; -0.27987; -0.53913; 0.04903; 0.60498; -0.37694; -0.69167}
1376073262039	updated	input={0.23000; 0.04000; 0.05000; 0.49000; -0.28000; 0.23000; 0.28000; 0.84000; -0.45000}; output={-0.17315; -0.13661; -0.09142; -0.27987; -0.53913; 0.04903; 0.60498; -0.37694; -0.69167}
1376073262127	updated	input={0.23000; 0.04000; 0.05000; 0.49000; -0.28000; 0.23000; 0.28000; 0.84000; -0.42000}; output={-0.17315; -0.13661; -0.09142; -0.27987; -0.53913; 0.04903; 0.60241; -0.39231; -0.66603}
1376073262236	updated	input={0.23000; 0.04000; 0.05000; 0.49000; -0.28000; 0.23000; 0.28000; 0.84000; -0.39000}; output={-0.17315; -0.13661; -0.09142; -0.27987; -0.53913; 0.04903; 0.59983; -0.40767; -0.64039}
1376073262304	updated	input={0.23000; 0.04000; 0.05000; 0.49000; -0.28000; 0.23000; 0.28000; 0.84000; -0.37000}; output={-0.17315; -0.13661; -0.09142; -0.27987; -0.53913; 0.04903; 0.59812; -0.41791; -0.62330}
1376073262366	updated	input={0.23000; 0.04000; 0.05000; 0.49000; -0.28000; 0.23000; 0.28000; 0.84000; -0.36000}; output={-0.17315; -0.13661; -0.09142; -0.27987; -0.53913; 0.04903; 0.59726; -0.42303; -0.61476}
1376073262503	updated	input={0.23000; 0.04000; 0.05000; 0.49000; -0.28000; 0.23000; 0.28000; 0.84000; -0.35000}; output={-0.17315; -0.13661; -0.09142; -0.27987; -0.53913; 0.04903; 0.59640; -0.42815; -0.60621}
1376073262581	updated	input={0.23000; 0.04000; 0.05000; 0.49000; -0.28000; 0.23000; 0.28000; 0.84000; -0.35000}; output={-0.17315; -0.13661; -0.09142; -0.27987; -0.53913; 0.04903; 0.59640; -0.42815; -0.60621}
1376073262677	updated	input={0.23000; 0.04000; 0.05000; 0.48000; -0.28000; 0.23000; 0.28000; 0.84000; -0.35000}; output={-0.17315; -0.13661; -0.09142; -0.27386; -0.53273; 0.05382; 0.59640; -0.42815; -0.60621}
1376073262767	updated	input={0.23000; 0.04000; 0.05000; 0.48000; -0.28000; 0.23000; 0.28000; 0.84000; -0.35000}; output={-0.17315; -0.13661; -0.09142; -0.27386; -0.53273; 0.05382; 0.59640; -0.42815; -0.60621}
1376073262824	updated	input={0.23000; 0.04000; 0.00000; 0.48000; -0.28000; 0.23000; 0.28000; 0.84000; -0.35000}; output={-0.13664; -0.14201; -0.12515; -0.27386; -0.53273; 0.05382; 0.59640; -0.42815; -0.60621}
1376073262913	updated	input={0.23000; 0.04000; 0.00000; 0.48000; -0.28000; 0.23000; 0.28000; 0.84000; -0.35000}; output={-0.13664; -0.14201; -0.12515; -0.27386; -0.53273; 0.05382; 0.59640; -0.42815; -0.60621}
1376073263024	updated	input={0.23000; 0.04000; 0.00000; 0.48000; -0.28000; 0.23000; 0.28000; 0.84000; -0.35000}; output={-0.13664; -0.14201; -0.12515; -0.27386; -0.53273; 0.05382; 0.59640; -0.42815; -0.60621}
1376073263161	updated	input={0.23000; 0.04000; 0.00000; 0.48000; -0.28000; 0.23000; 0.28000; 0.84000; -0.35000}; output={-0.13664; -0.14201; -0.12515; -0.27386; -0.53273; 0.05382; 0.59640; -0.42815; -0.60621}
1376073263228	updated	input={0.23000; 0.04000; 0.00000; 0.48000; -0.28000; 0.23000; 0.28000; 0.84000; -0.35000}; output={-0.13664; -0.14201; -0.12515; -0.27386; -0.53273; 0.05382; 0.59640; -0.42815; -0.60621}
1376073263310	updated	input={0.23000; 0.04000; 0.00000; 0.48000; -0.28000; 0.23000; 0.28000; 0.84000; -0.35000}; output={-0.13664; -0.14201; -0.12515; -0.27386; -0.53273; 0.05382; 0.59640; -0.42815; -0.60621}
1376073263393	updated	input={0.23000; 0.04000; 0.00000; 0.48000; -0.28000; 0.23000; 0.28000; 0.84000; -0.35000}; output={-0.13664; -0.14201; -0.12515; -0.27386; -0.53273; 0.05382; 0.59640; -0.42815; -0.60621}
1376073263522	updated	input={0.23000; 0.04000; 0.00000; 0.48000; -0.28000; 0.23000; 0.28000; 0.84000; -0.35000}; output={-0.13664; -0.14201; -0.12515; -0.27386; -0.53273; 0.05382; 0.59640; -0.42815; -0.60621}
1376073263597	updated	input={0.23000; 0.04000; 0.00000; 0.48000; -0.28000; 0.23000; 0.30000; 0.84000; -0.35000}; output={-0.13664; -0.14201; -0.12515; -0.27386; -0.53273; 0.05382; 0.58595; -0.44230; -0.61574}
1376073263701	updated	input={0.23000; 0.04000; 0.00000; 0.48000; -0.28000; 0.23000; 0.30000; 0.84000; -0.35000}; output={-0.13664; -0.14201; -0.12515; -0.27386; -0.53273; 0.05382; 0.58595; -0.44230; -0.61574}
1376073263778	updated	input={0.23000; 0.04000; 0.00000; 0.48000; -0.28000; 0.23000; 0.30000; 0.84000; -0.35000}; output={-0.13664; -0.14201; -0.12515; -0.27386; -0.53273; 0.05382; 0.58595; -0.44230; -0.61574}
1376073263836	updated	input={0.23000; 0.04000; -0.03000; 0.48000; -0.28000; 0.23000; 0.30000; 0.84000; -0.35000}; output={-0.11473; -0.14525; -0.14539; -0.27386; -0.53273; 0.05382; 0.58595; -0.44230; -0.61574}
1376073263994	updated	input={0.23000; 0.04000; -0.03000; 0.48000; -0.28000; 0.23000; 0.30000; 0.84000; -0.35000}; output={-0.11473; -0.14525; -0.14539; -0.27386; -0.53273; 0.05382; 0.58595; -0.44230; -0.61574}
1376073264052	updated	input={0.23000; 0.04000; -0.03000; 0.48000; -0.28000; 0.23000; 0.30000; 0.84000; -0.35000}; output={-0.11473; -0.14525; -0.14539; -0.27386; -0.53273; 0.05382; 0.58595; -0.44230; -0.61574}
1376073264138	updated	input={0.23000; 0.04000; -0.03000; 0.48000; -0.28000; 0.23000; 0.32000; 0.84000; -0.35000}; output={-0.11473; -0.14525; -0.14539; -0.27386; -0.53273; 0.05382; 0.57551; -0.45645; -0.62526}
1376073264275	updated	input={0.23000; 0.04000; -0.03000; 0.48000; -0.28000; 0.23000; 0.32000; 0.84000; -0.35000}; output={-0.11473; -0.14525; -0.14539; -0.27386; -0.53273; 0.05382; 0.57551; -0.45645; -0.62526}
1376073264336	updated	input={0.23000; 0.04000; -0.05000; 0.48000; -0.28000; 0.23000; 0.32000; 0.84000; -0.35000}; output={-0.10012; -0.14742; -0.15888; -0.27386; -0.53273; 0.05382; 0.57551; -0.45645; -0.62526}
1376073264488	updated	input={0.23000; 0.04000; -0.05000; 0.48000; -0.28000; 0.22000; 0.32000; 0.84000; -0.35000}; output={-0.10012; -0.14742; -0.15888; -0.28029; -0.52530; 0.05194; 0.57551; -0.45645; -0.62526}
1376073264586	updated	input={0.23000; 0.04000; -0.05000; 0.48000; -0.28000; 0.22000; 0.45000; 0.84000; -0.35000}; output={-0.10012; -0.14742; -0.15888; -0.28029; -0.52530; 0.05194; 0.50759; -0.54840; -0.68718}
1376073264666	updated	input={0.23000; 0.04000; -0.06000; 0.48000; -0.28000; 0.22000; 0.45000; 0.84000; -0.35000}; output={-0.09282; -0.14850; -0.16563; -0.28029; -0.52530; 0.05194; 0.50759; -0.54840; -0.68718}
1376073264801	updated	input={0.23000; 0.04000; -0.06000; 0.48000; -0.28000; 0.22000; 0.52000; 0.84000; -0.35000}; output={-0.09282; -0.14850; -0.16563; -0.28029; -0.52530; 0.05194; 0.47103; -0.59791; -0.72051}
1376073264876	updated	input={0.23000; 0.04000; -0.06000; 0.48000; -0.28000; 0.22000; 0.54000; 0.84000; -0.35000}; output={-0.09282; -0.14850; -0.16563; -0.28029; -0.52530; 0.05194; 0.46058; -0.61205; -0.73004}
1376073265015	updated	input={0.23000; 0.04000; -0.06000; 0.48000; -0.28000; 0.22000; 0.57000; 0.84000; -0.35000}; output={-0.09282; -0.14850; -0.16563; -0.28029; -0.52530; 0.05194; 0.44491; -0.63327; -0.74433}
1376073265078	updated	input={0.23000; 0.04000; -0.07000; 0.48000; -0.28000; 0.22000; 0.57000; 0.84000; -0.35000}; output={-0.08552; -0.14958; -0.17237; -0.28029; -0.52530; 0.05194; 0.44491; -0.63327; -0.74433}
1376073265176	updated	input={0.23000; 0.04000; -0.07000; 0.48000; -0.28000; 0.22000; 0.57000; 0.84000; -0.35000}; output={-0.08552; -0.14958; -0.17237; -0.28029; -0.52530; 0.05194; 0.44491; -0.63327; -0.74433}
1376073265295	updated	input={0.23000; 0.04000; -0.07000; 0.48000; -0.28000; 0.22000; 0.57000; 0.84000; -0.35000}; output={-0.08552; -0.14958; -0.17237; -0.28029; -0.52530; 0.05194; 0.44491; -0.63327; -0.74433}
1376073265396	updated	input={0.23000; 0.04000; -0.07000; 0.48000; -0.28000; 0.22000; 0.57000; 0.84000; -0.35000}; output={-0.08552; -0.14958; -0.17237; -0.28029; -0.52530; 0.05194; 0.44491; -0.63327; -0.74433}
1376073265534	updated	input={0.23000; 0.04000; -0.07000; 0.48000; -0.28000; 0.22000; 0.59000; 0.84000; -0.35000}; output={-0.08552; -0.14958; -0.17237; -0.28029; -0.52530; 0.05194; 0.43446; -0.64742; -0.75385}
1376073265596	updated	input={0.23000; 0.04000; -0.07000; 0.48000; -0.28000; 0.22000; 0.59000; 0.84000; -0.35000}; output={-0.08552; -0.14958; -0.17237; -0.28029; -0.52530; 0.05194; 0.43446; -0.64742; -0.75385}
1376073265706	updated	input={0.23000; 0.04000; -0.07000; 0.48000; -0.28000; 0.22000; 0.59000; 0.84000; -0.35000}; output={-0.08552; -0.14958; -0.17237; -0.28029; -0.52530; 0.05194; 0.43446; -0.64742; -0.75385}
1376073265844	updated	input={0.23000; 0.04000; -0.07000; 0.48000; -0.28000; 0.22000; 0.59000; 0.84000; -0.35000}; output={-0.08552; -0.14958; -0.17237; -0.28029; -0.52530; 0.05194; 0.43446; -0.64742; -0.75385}
1376073265922	updated	input={0.23000; 0.04000; -0.07000; 0.48000; -0.28000; 0.22000; 0.59000; 0.84000; -0.35000}; output={-0.08552; -0.14958; -0.17237; -0.28029; -0.52530; 0.05194; 0.43446; -0.64742; -0.75385}
1376073266027	updated	input={0.23000; 0.04000; -0.07000; 0.48000; -0.28000; 0.22000; 0.59000; 0.84000; -0.35000}; output={-0.08552; -0.14958; -0.17237; -0.28029; -0.52530; 0.05194; 0.43446; -0.64742; -0.75385}
1376073266102	updated	input={0.23000; 0.04000; -0.07000; 0.48000; -0.28000; 0.22000; 0.61000; 0.84000; -0.35000}; output={-0.08552; -0.14958; -0.17237; -0.28029; -0.52530; 0.05194; 0.42401; -0.66156; -0.76338}
1376073266267	updated	input={0.23000; 0.04000; -0.07000; 0.48000; -0.28000; 0.22000; 0.66000; 0.84000; -0.35000}; output={-0.08552; -0.14958; -0.17237; -0.28029; -0.52530; 0.05194; 0.39789; -0.69693; -0.78719}
1376073266378	updated	input={0.23000; 0.04000; -0.07000; 0.48000; -0.28000; 0.22000; 0.68000; 0.84000; -0.35000}; output={-0.08552; -0.14958; -0.17237; -0.28029; -0.52530; 0.05194; 0.38744; -0.71107; -0.79672}
1376073266489	updated	input={0.23000; 0.04000; -0.07000; 0.48000; -0.28000; 0.22000; 0.73000; 0.84000; -0.35000}; output={-0.08552; -0.14958; -0.17237; -0.28029; -0.52530; 0.05194; 0.36133; -0.74644; -0.82053}
1376073266546	updated	input={0.23000; 0.04000; -0.07000; 0.48000; -0.28000; 0.22000; 0.75000; 0.84000; -0.35000}; output={-0.08552; -0.14958; -0.17237; -0.28029; -0.52530; 0.05194; 0.35088; -0.76059; -0.83006}
1376073266626	updated	input={0.23000; 0.04000; -0.07000; 0.48000; -0.28000; 0.22000; 0.78000; 0.84000; -0.35000}; output={-0.08552; -0.14958; -0.17237; -0.28029; -0.52530; 0.05194; 0.33521; -0.78180; -0.84434}
1376073267325	updated	input={0.23000; 0.04000; -0.07000; 0.49000; -0.28000; 0.04000; 0.78000; 0.84000; -0.35000}; output={-0.08552; -0.14958; -0.17237; -0.40192; -0.39797; 0.01332; 0.33521; -0.78180; -0.84434}
1376073267380	updated	input={0.23000; 0.04000; -0.07000; 0.49000; -0.28000; 0.04000; 1.00000; 0.84000; -0.35000}; output={-0.08552; -0.14958; -0.17237; -0.40192; -0.39797; 0.01332; 0.22028; -0.93741; -0.94912}
1376073267448	updated	input={0.23000; 0.04000; -0.14000; 0.49000; -0.28000; 0.04000; 1.00000; 0.84000; -0.35000}; output={-0.03440; -0.15715; -0.21959; -0.40192; -0.39797; 0.01332; 0.22028; -0.93741; -0.94912}
1376073267558	updated	input={0.23000; 0.04000; -0.14000; 0.49000; -0.28000; 0.04000; 1.00000; 0.84000; -0.35000}; output={-0.03440; -0.15715; -0.21959; -0.40192; -0.39797; 0.01332; 0.22028; -0.93741; -0.94912}
1376073267815	updated	input={0.23000; 0.04000; -0.14000; 0.49000; -0.28000; 0.04000; 1.00000; 0.84000; -0.35000}; output={-0.03440; -0.15715; -0.21959; -0.40192; -0.39797; 0.01332; 0.22028; -0.93741; -0.94912}
1376073267871	updated	input={0.23000; 0.04000; -0.14000; 0.49000; -0.28000; 0.04000; 1.00000; 0.84000; -0.35000}; output={-0.03440; -0.15715; -0.21959; -0.40192; -0.39797; 0.01332; 0.22028; -0.93741; -0.94912}
1376073268033	updated	input={0.23000; 0.04000; -0.14000; 0.49000; -0.28000; 0.04000; 1.00000; 0.84000; -0.35000}; output={-0.03440; -0.15715; -0.21959; -0.40192; -0.39797; 0.01332; 0.22028; -0.93741; -0.94912}
1376073268102	updated	input={0.23000; 0.04000; -0.14000; 0.49000; -0.28000; 0.04000; 1.00000; 0.84000; -0.35000}; output={-0.03440; -0.15715; -0.21959; -0.40192; -0.39797; 0.01332; 0.22028; -0.93741; -0.94912}
1376073268201	updated	input={0.23000; 0.04000; -0.14000; 0.49000; -0.28000; 0.04000; 1.00000; 0.84000; -0.35000}; output={-0.03440; -0.15715; -0.21959; -0.40192; -0.39797; 0.01332; 0.22028; -0.93741; -0.94912}
1376073268303	updated	input={0.23000; 0.04000; -0.34000; 0.49000; -0.28000; 0.04000; 1.00000; 0.84000; -0.35000}; output={0.11165; -0.17877; -0.35451; -0.40192; -0.39797; 0.01332; 0.22028; -0.93741; -0.94912}
1376073268364	updated	input={0.23000; 0.04000; -0.34000; 0.49000; -0.28000; 0.04000; 0.99000; 0.84000; -0.35000}; output={0.11165; -0.17877; -0.35451; -0.40192; -0.39797; 0.01332; 0.22550; -0.93034; -0.94436}
1376073268428	updated	input={0.23000; 0.04000; -0.34000; 0.49000; -0.28000; 0.04000; 0.99000; 0.84000; -0.35000}; output={0.11165; -0.17877; -0.35451; -0.40192; -0.39797; 0.01332; 0.22550; -0.93034; -0.94436}
1376073268557	updated	input={0.23000; 0.04000; -0.34000; 0.49000; -0.28000; 0.04000; 0.99000; 0.84000; -0.35000}; output={0.11165; -0.17877; -0.35451; -0.40192; -0.39797; 0.01332; 0.22550; -0.93034; -0.94436}
1376073268622	updated	input={0.23000; 0.04000; -0.34000; 0.49000; -0.28000; 0.04000; 0.99000; 0.84000; -0.35000}; output={0.11165; -0.17877; -0.35451; -0.40192; -0.39797; 0.01332; 0.22550; -0.93034; -0.94436}
1376073268685	updated	input={0.23000; 0.04000; -0.34000; 0.49000; -0.28000; 0.04000; 0.99000; 0.84000; -0.35000}; output={0.11165; -0.17877; -0.35451; -0.40192; -0.39797; 0.01332; 0.22550; -0.93034; -0.94436}
1376073268852	updated	input={0.23000; 0.04000; -0.34000; 0.49000; -0.28000; 0.04000; 0.99000; 0.84000; -0.35000}; output={0.11165; -0.17877; -0.35451; -0.40192; -0.39797; 0.01332; 0.22550; -0.93034; -0.94436}
1376073268929	updated	input={0.23000; 0.04000; -0.34000; 0.49000; -0.28000; 0.04000; 0.99000; 0.84000; -0.35000}; output={0.11165; -0.17877; -0.35451; -0.40192; -0.39797; 0.01332; 0.22550; -0.93034; -0.94436}
1376073269084	updated	input={0.23000; 0.04000; -0.34000; 0.49000; -0.28000; 0.04000; 0.99000; 0.84000; -0.35000}; output={0.11165; -0.17877; -0.35451; -0.40192; -0.39797; 0.01332; 0.22550; -0.93034; -0.94436}
1376073269169	updated	input={0.23000; 0.04000; -0.34000; 0.49000; -0.28000; 0.04000; 0.99000; 0.84000; -0.35000}; output={0.11165; -0.17877; -0.35451; -0.40192; -0.39797; 0.01332; 0.22550; -0.93034; -0.94436}
1376073269294	updated	input={0.23000; 0.04000; -0.34000; 0.49000; -0.28000; 0.04000; 0.91000; 0.84000; -0.35000}; output={0.11165; -0.17877; -0.35451; -0.40192; -0.39797; 0.01332; 0.26730; -0.87375; -0.90626}
1376073269386	updated	input={0.23000; 0.04000; -0.34000; 0.49000; -0.28000; 0.04000; 0.91000; 0.84000; -0.35000}; output={0.11165; -0.17877; -0.35451; -0.40192; -0.39797; 0.01332; 0.26730; -0.87375; -0.90626}
1376073269484	updated	input={0.23000; 0.04000; -0.34000; 0.49000; -0.28000; 0.04000; 0.91000; 0.84000; -0.35000}; output={0.11165; -0.17877; -0.35451; -0.40192; -0.39797; 0.01332; 0.26730; -0.87375; -0.90626}
1376073269566	updated	input={0.23000; 0.04000; -0.34000; 0.49000; -0.28000; 0.04000; 0.91000; 0.84000; -0.35000}; output={0.11165; -0.17877; -0.35451; -0.40192; -0.39797; 0.01332; 0.26730; -0.87375; -0.90626}
1376073269632	updated	input={0.23000; 0.04000; -0.34000; 0.49000; -0.28000; 0.04000; 0.91000; 0.84000; -0.35000}; output={0.11165; -0.17877; -0.35451; -0.40192; -0.39797; 0.01332; 0.26730; -0.87375; -0.90626}
1376073269722	updated	input={0.23000; 0.04000; -0.34000; 0.49000; -0.28000; 0.04000; 0.91000; 0.84000; -0.35000}; output={0.11165; -0.17877; -0.35451; -0.40192; -0.39797; 0.01332; 0.26730; -0.87375; -0.90626}
1376073269867	updated	input={0.23000; 0.04000; -0.34000; 0.49000; -0.28000; 0.04000; 0.91000; 0.84000; -0.35000}; output={0.11165; -0.17877; -0.35451; -0.40192; -0.39797; 0.01332; 0.26730; -0.87375; -0.90626}
1376073269929	updated	input={0.23000; 0.04000; -0.34000; 0.49000; -0.28000; 0.04000; 0.91000; 0.84000; -0.35000}; output={0.11165; -0.17877; -0.35451; -0.40192; -0.39797; 0.01332; 0.26730; -0.87375; -0.90626}
1376073270051	updated	input={0.23000; 0.04000; -0.34000; 0.49000; -0.28000; 0.04000; 0.91000; 0.84000; -0.35000}; output={0.11165; -0.17877; -0.35451; -0.40192; -0.39797; 0.01332; 0.26730; -0.87375; -0.90626}
1376073270121	updated	input={0.23000; 0.04000; -0.34000; 0.49000; -0.28000; 0.04000; 0.91000; 0.84000; -0.35000}; output={0.11165; -0.17877; -0.35451; -0.40192; -0.39797; 0.01332; 0.26730; -0.87375; -0.90626}
1376073270217	updated	input={0.23000; 0.04000; -0.34000; 0.49000; -0.28000; 0.04000; 0.91000; 0.84000; -0.35000}; output={0.11165; -0.17877; -0.35451; -0.40192; -0.39797; 0.01332; 0.26730; -0.87375; -0.90626}
1376073270308	updated	input={0.23000; 0.04000; -0.34000; 0.61000; -0.28000; 0.04000; 0.91000; 0.84000; -0.35000}; output={0.11165; -0.17877; -0.35451; -0.47402; -0.47482; -0.04408; 0.26730; -0.87375; -0.90626}
1376073270401	updated	input={0.23000; 0.04000; -0.34000; 0.61000; -0.28000; 0.04000; 0.91000; 0.85000; -0.35000}; output={0.11165; -0.17877; -0.35451; -0.47402; -0.47482; -0.04408; 0.27578; -0.87863; -0.90833}
1376073270562	updated	input={0.23000; 0.04000; -0.34000; 0.61000; -0.28000; 0.04000; 0.91000; 0.85000; -0.35000}; output={0.11165; -0.17877; -0.35451; -0.47402; -0.47482; -0.04408; 0.27578; -0.87863; -0.90833}
1376073270628	updated	input={0.23000; 0.04000; -0.34000; 0.61000; -0.28000; 0.04000; 0.91000; 0.85000; -0.35000}; output={0.11165; -0.17877; -0.35451; -0.47402; -0.47482; -0.04408; 0.27578; -0.87863; -0.90833}
1376073270748	updated	input={0.23000; 0.04000; -0.34000; 0.61000; -0.28000; 0.04000; 0.91000; 0.85000; -0.35000}; output={0.11165; -0.17877; -0.35451; -0.47402; -0.47482; -0.04408; 0.27578; -0.87863; -0.90833}
1376073270835	updated	input={0.23000; 0.04000; -0.34000; 0.61000; -0.28000; 0.04000; 0.91000; 0.85000; -0.35000}; output={0.11165; -0.17877; -0.35451; -0.47402; -0.47482; -0.04408; 0.27578; -0.87863; -0.90833}
1376073270896	updated	input={0.23000; 0.04000; -0.34000; 0.61000; -0.28000; 0.04000; 0.91000; 0.87000; -0.35000}; output={0.11165; -0.17877; -0.35451; -0.47402; -0.47482; -0.04408; 0.29275; -0.88837; -0.91246}
1376073271005	updated	input={0.23000; 0.04000; -0.34000; 0.61000; -0.28000; 0.04000; 0.91000; 0.87000; -0.35000}; output={0.11165; -0.17877; -0.35451; -0.47402; -0.47482; -0.04408; 0.29275; -0.88837; -0.91246}
1376073271138	updated	input={0.23000; 0.04000; -0.34000; 0.61000; -0.28000; 0.04000; 0.91000; 0.87000; -0.35000}; output={0.11165; -0.17877; -0.35451; -0.47402; -0.47482; -0.04408; 0.29275; -0.88837; -0.91246}
1376073271243	updated	input={0.23000; 0.04000; -0.34000; 0.61000; -0.28000; 0.04000; 0.91000; 0.87000; -0.35000}; output={0.11165; -0.17877; -0.35451; -0.47402; -0.47482; -0.04408; 0.29275; -0.88837; -0.91246}
1376073271304	updated	input={0.23000; 0.04000; -0.34000; 0.61000; -0.28000; 0.04000; 0.91000; 0.87000; -0.35000}; output={0.11165; -0.17877; -0.35451; -0.47402; -0.47482; -0.04408; 0.29275; -0.88837; -0.91246}
1376073271477	updated	input={0.23000; 0.04000; -0.34000; 0.61000; -0.28000; 0.04000; 0.91000; 0.87000; -0.35000}; output={0.11165; -0.17877; -0.35451; -0.47402; -0.47482; -0.04408; 0.29275; -0.88837; -0.91246}
1376073271544	updated	input={0.23000; 0.04000; -0.34000; 0.61000; -0.28000; 0.04000; 0.91000; 0.86000; -0.35000}; output={0.11165; -0.17877; -0.35451; -0.47402; -0.47482; -0.04408; 0.28426; -0.88350; -0.91040}
1376073271708	updated	input={0.23000; 0.04000; -0.34000; 0.61000; -0.28000; 0.04000; 0.91000; 0.86000; -0.35000}; output={0.11165; -0.17877; -0.35451; -0.47402; -0.47482; -0.04408; 0.28426; -0.88350; -0.91040}
1376073271776	updated	input={0.23000; 0.04000; -0.34000; 0.61000; -0.28000; 0.04000; 0.91000; 0.86000; -0.35000}; output={0.11165; -0.17877; -0.35451; -0.47402; -0.47482; -0.04408; 0.28426; -0.88350; -0.91040}
1376073271853	updated	input={0.23000; 0.04000; -0.34000; 0.61000; -0.28000; 0.04000; 0.91000; 0.86000; -0.35000}; output={0.11165; -0.17877; -0.35451; -0.47402; -0.47482; -0.04408; 0.28426; -0.88350; -0.91040}
1376073271947	updated	input={0.23000; 0.04000; -0.34000; 0.61000; -0.28000; 0.04000; 0.91000; 0.86000; -0.35000}; output={0.11165; -0.17877; -0.35451; -0.47402; -0.47482; -0.04408; 0.28426; -0.88350; -0.91040}
1376073272056	updated	input={0.23000; 0.04000; -0.34000; 0.61000; -0.28000; 0.04000; 0.91000; 0.84000; -0.35000}; output={0.11165; -0.17877; -0.35451; -0.47402; -0.47482; -0.04408; 0.26730; -0.87375; -0.90626}
1376073272115	updated	input={0.23000; 0.04000; -0.34000; 0.61000; -0.28000; 0.04000; 0.91000; 0.82000; -0.35000}; output={0.11165; -0.17877; -0.35451; -0.47402; -0.47482; -0.04408; 0.25033; -0.86401; -0.90212}
1376073272210	updated	input={0.23000; 0.04000; -0.34000; 0.61000; -0.28000; 0.04000; 0.91000; 0.81000; -0.35000}; output={0.11165; -0.17877; -0.35451; -0.47402; -0.47482; -0.04408; 0.24184; -0.85913; -0.90006}
1376073272331	updated	input={0.23000; 0.04000; -0.34000; 0.61000; -0.28000; 0.04000; 0.91000; 0.75000; -0.35000}; output={0.11165; -0.17877; -0.35451; -0.47402; -0.47482; -0.04408; 0.19094; -0.82989; -0.88765}
1376073272413	updated	input={0.23000; 0.04000; -0.34000; 0.61000; -0.28000; 0.04000; 0.91000; 0.73000; -0.35000}; output={0.11165; -0.17877; -0.35451; -0.47402; -0.47482; -0.04408; 0.17397; -0.82015; -0.88351}
1376073272567	updated	input={0.23000; 0.05000; -0.34000; 0.61000; -0.28000; 0.04000; 0.91000; 0.73000; -0.35000}; output={0.11411; -0.18755; -0.35043; -0.47402; -0.47482; -0.04408; 0.17397; -0.82015; -0.88351}
1376073272628	updated	input={0.23000; 0.05000; -0.34000; 0.61000; -0.28000; 0.04000; 0.91000; 0.66000; -0.35000}; output={0.11411; -0.18755; -0.35043; -0.47402; -0.47482; -0.04408; 0.11459; -0.78604; -0.86903}
1376073272770	updated	input={0.23000; 0.05000; -0.34000; 0.61000; -0.28000; 0.04000; 0.91000; 0.64000; -0.35000}; output={0.11411; -0.18755; -0.35043; -0.47402; -0.47482; -0.04408; 0.09762; -0.77629; -0.86489}
1376073272836	updated	input={0.23000; 0.05000; -0.34000; 0.57000; -0.28000; 0.04000; 0.91000; 0.64000; -0.35000}; output={0.11411; -0.18755; -0.35043; -0.44999; -0.44921; -0.02494; 0.09762; -0.77629; -0.86489}
1376073273072	updated	input={0.23000; 0.05000; -0.34000; 0.56000; -0.28000; 0.04000; 0.91000; 0.64000; -0.35000}; output={0.11411; -0.18755; -0.35043; -0.44398; -0.44280; -0.02016; 0.09762; -0.77629; -0.86489}
1376073273238	updated	input={0.23000; 0.05000; -0.34000; 0.55000; -0.28000; 0.04000; 0.91000; 0.64000; -0.35000}; output={0.11411; -0.18755; -0.35043; -0.43797; -0.43640; -0.01538; 0.09762; -0.77629; -0.86489}
1376073273361	updated	input={0.23000; 0.05000; -0.34000; 0.55000; -0.28000; 0.04000; 0.91000; 0.64000; -0.35000}; output={0.11411; -0.18755; -0.35043; -0.43797; -0.43640; -0.01538; 0.09762; -0.77629; -0.86489}
1376073273460	updated	input={0.23000; 0.05000; -0.34000; 0.55000; -0.28000; 0.04000; 0.91000; 0.64000; -0.35000}; output={0.11411; -0.18755; -0.35043; -0.43797; -0.43640; -0.01538; 0.09762; -0.77629; -0.86489}
1376073273575	updated	input={0.23000; 0.05000; -0.34000; 0.55000; -0.28000; 0.04000; 0.91000; 0.64000; -0.35000}; output={0.11411; -0.18755; -0.35043; -0.43797; -0.43640; -0.01538; 0.09762; -0.77629; -0.86489}
1376073273649	updated	input={0.23000; 0.05000; -0.34000; 0.55000; -0.28000; 0.04000; 0.91000; 0.64000; -0.35000}; output={0.11411; -0.18755; -0.35043; -0.43797; -0.43640; -0.01538; 0.09762; -0.77629; -0.86489}
1376073273746	updated	input={0.23000; 0.05000; -0.34000; 0.55000; -0.28000; 0.04000; 0.91000; 0.64000; -0.35000}; output={0.11411; -0.18755; -0.35043; -0.43797; -0.43640; -0.01538; 0.09762; -0.77629; -0.86489}
1376073273864	updated	input={0.23000; 0.04000; -0.34000; 0.55000; -0.28000; 0.04000; 0.91000; 0.64000; -0.35000}; output={0.11165; -0.17877; -0.35451; -0.43797; -0.43640; -0.01538; 0.09762; -0.77629; -0.86489}
1376073274045	updated	input={0.23000; 0.04000; -0.34000; 0.55000; -0.28000; 0.04000; 0.91000; 0.64000; -0.35000}; output={0.11165; -0.17877; -0.35451; -0.43797; -0.43640; -0.01538; 0.09762; -0.77629; -0.86489}
1376073274106	updated	input={0.23000; 0.04000; -0.34000; 0.55000; -0.28000; 0.04000; 0.91000; 0.64000; -0.35000}; output={0.11165; -0.17877; -0.35451; -0.43797; -0.43640; -0.01538; 0.09762; -0.77629; -0.86489}
1376073274169	updated	input={0.23000; 0.04000; -0.34000; 0.55000; -0.28000; 0.04000; 0.91000; 0.64000; -0.35000}; output={0.11165; -0.17877; -0.35451; -0.43797; -0.43640; -0.01538; 0.09762; -0.77629; -0.86489}
1376073274315	updated	input={0.23000; 0.04000; -0.34000; 0.55000; -0.27000; 0.04000; 0.91000; 0.64000; -0.35000}; output={0.11165; -0.17877; -0.35451; -0.43321; -0.43445; -0.02395; 0.09762; -0.77629; -0.86489}
1376073274378	updated	input={0.23000; 0.04000; -0.34000; 0.55000; -0.26000; 0.04000; 0.91000; 0.64000; -0.35000}; output={0.11165; -0.17877; -0.35451; -0.42846; -0.43251; -0.03253; 0.09762; -0.77629; -0.86489}
1376073274508	updated	input={0.23000; 0.04000; -0.34000; 0.55000; -0.26000; 0.04000; 0.91000; 0.64000; -0.35000}; output={0.11165; -0.17877; -0.35451; -0.42846; -0.43251; -0.03253; 0.09762; -0.77629; -0.86489}
1376073274603	updated	input={0.23000; 0.04000; -0.34000; 0.55000; -0.25000; 0.04000; 0.91000; 0.64000; -0.35000}; output={0.11165; -0.17877; -0.35451; -0.42370; -0.43057; -0.04111; 0.09762; -0.77629; -0.86489}
1376073274682	updated	input={0.23000; 0.04000; -0.34000; 0.55000; -0.25000; 0.04000; 0.91000; 0.44000; -0.35000}; output={0.11165; -0.17877; -0.35451; -0.42370; -0.43057; -0.04111; -0.07206; -0.67883; -0.82353}
1376073274816	updated	input={0.23000; 0.04000; -0.34000; 0.55000; -0.24000; 0.04000; 0.91000; 0.44000; -0.35000}; output={0.11165; -0.17877; -0.35451; -0.41894; -0.42862; -0.04969; -0.07206; -0.67883; -0.82353}
1376073274930	updated	input={0.23000; 0.00000; -0.34000; 0.55000; -0.24000; 0.04000; 0.91000; 0.44000; -0.35000}; output={0.10177; -0.14361; -0.37083; -0.41894; -0.42862; -0.04969; -0.07206; -0.67883; -0.82353}
1376073275021	updated	input={0.23000; 0.00000; -0.34000; 0.55000; -0.24000; 0.04000; 0.91000; 0.44000; -0.35000}; output={0.10177; -0.14361; -0.37083; -0.41894; -0.42862; -0.04969; -0.07206; -0.67883; -0.82353}
1376073275094	updated	input={0.23000; -0.01000; -0.34000; 0.55000; -0.24000; 0.04000; 0.91000; 0.44000; -0.35000}; output={0.09930; -0.13482; -0.37492; -0.41894; -0.42862; -0.04969; -0.07206; -0.67883; -0.82353}
1376073275176	updated	input={0.23000; -0.01000; -0.34000; 0.55000; -0.24000; 0.04000; 0.91000; 0.38000; -0.35000}; output={0.09930; -0.13482; -0.37492; -0.41894; -0.42862; -0.04969; -0.12296; -0.64959; -0.81112}
1376073275290	updated	input={0.23000; -0.01000; -0.34000; 0.55000; -0.24000; 0.04000; 0.91000; 0.37000; -0.35000}; output={0.09930; -0.13482; -0.37492; -0.41894; -0.42862; -0.04969; -0.13144; -0.64471; -0.80905}
1376073275419	updated	input={0.23000; -0.01000; -0.34000; 0.55000; -0.24000; 0.04000; 0.91000; 0.37000; -0.35000}; output={0.09930; -0.13482; -0.37492; -0.41894; -0.42862; -0.04969; -0.13144; -0.64471; -0.80905}
1376073275494	updated	input={0.23000; -0.01000; -0.34000; 0.55000; -0.24000; 0.04000; 0.91000; 0.37000; -0.35000}; output={0.09930; -0.13482; -0.37492; -0.41894; -0.42862; -0.04969; -0.13144; -0.64471; -0.80905}
1376073275622	updated	input={0.23000; -0.02000; -0.34000; 0.55000; -0.24000; 0.04000; 0.91000; 0.37000; -0.35000}; output={0.09683; -0.12603; -0.37900; -0.41894; -0.42862; -0.04969; -0.13144; -0.64471; -0.80905}
1376073275685	updated	input={0.23000; -0.02000; -0.34000; 0.55000; -0.24000; 0.04000; 0.91000; 0.37000; -0.35000}; output={0.09683; -0.12603; -0.37900; -0.41894; -0.42862; -0.04969; -0.13144; -0.64471; -0.80905}
1376073275827	updated	input={0.23000; -0.02000; -0.34000; 0.55000; -0.24000; 0.04000; 0.91000; 0.37000; -0.35000}; output={0.09683; -0.12603; -0.37900; -0.41894; -0.42862; -0.04969; -0.13144; -0.64471; -0.80905}
1376073275898	updated	input={0.23000; -0.02000; -0.34000; 0.55000; -0.24000; 0.04000; 0.91000; 0.37000; -0.35000}; output={0.09683; -0.12603; -0.37900; -0.41894; -0.42862; -0.04969; -0.13144; -0.64471; -0.80905}
1376073275961	updated	input={0.23000; -0.02000; -0.34000; 0.55000; -0.24000; 0.04000; 0.91000; 0.37000; -0.35000}; output={0.09683; -0.12603; -0.37900; -0.41894; -0.42862; -0.04969; -0.13144; -0.64471; -0.80905}
1376073276076	updated	input={0.23000; -0.02000; -0.34000; 0.55000; -0.24000; 0.04000; 0.91000; 0.37000; -0.35000}; output={0.09683; -0.12603; -0.37900; -0.41894; -0.42862; -0.04969; -0.13144; -0.64471; -0.80905}
1376073276153	updated	input={0.23000; -0.02000; -0.34000; 0.55000; -0.24000; 0.04000; 0.91000; 0.37000; -0.35000}; output={0.09683; -0.12603; -0.37900; -0.41894; -0.42862; -0.04969; -0.13144; -0.64471; -0.80905}
1376073276328	updated	input={0.23000; -0.02000; -0.34000; 0.55000; -0.24000; 0.04000; 0.92000; 0.37000; -0.35000}; output={0.09683; -0.12603; -0.37900; -0.41894; -0.42862; -0.04969; -0.13667; -0.65179; -0.81381}
1376073276429	updated	input={0.23000; -0.02000; -0.34000; 0.55000; -0.24000; 0.04000; 0.92000; 0.37000; -0.35000}; output={0.09683; -0.12603; -0.37900; -0.41894; -0.42862; -0.04969; -0.13667; -0.65179; -0.81381}
1376073276528	updated	input={0.23000; -0.04000; -0.34000; 0.55000; -0.24000; 0.04000; 0.92000; 0.37000; -0.35000}; output={0.09189; -0.10845; -0.38716; -0.41894; -0.42862; -0.04969; -0.13667; -0.65179; -0.81381}
1376073276677	updated	input={0.23000; -0.04000; -0.34000; 0.55000; -0.24000; 0.04000; 0.92000; 0.37000; -0.35000}; output={0.09189; -0.10845; -0.38716; -0.41894; -0.42862; -0.04969; -0.13667; -0.65179; -0.81381}
1376073276918	updated	input={0.23000; -0.04000; -0.34000; 0.55000; -0.24000; 0.04000; 0.95000; 0.37000; -0.35000}; output={0.09189; -0.10845; -0.38716; -0.41894; -0.42862; -0.04969; -0.15234; -0.67300; -0.82810}
1376073276990	updated	input={0.23000; -0.04000; -0.34000; 0.55000; -0.24000; 0.04000; 0.97000; 0.37000; -0.35000}; output={0.09189; -0.10845; -0.38716; -0.41894; -0.42862; -0.04969; -0.16279; -0.68715; -0.83763}
1376073277149	updated	input={0.23000; -0.04000; -0.34000; 0.55000; -0.24000; 0.04000; 1.00000; 0.37000; -0.35000}; output={0.09189; -0.10845; -0.38716; -0.41894; -0.42862; -0.04969; -0.17846; -0.70837; -0.85191}
1376073277283	updated	input={0.23000; -0.04000; -0.34000; 0.55000; -0.24000; 0.04000; 1.00000; 0.37000; -0.35000}; output={0.09189; -0.10845; -0.38716; -0.41894; -0.42862; -0.04969; -0.17846; -0.70837; -0.85191}
1376073277398	updated	input={0.23000; -0.04000; -0.34000; 0.55000; -0.24000; 0.04000; 1.00000; 0.37000; -0.35000}; output={0.09189; -0.10845; -0.38716; -0.41894; -0.42862; -0.04969; -0.17846; -0.70837; -0.85191}
1376073277482	updated	input={0.23000; -0.04000; -0.34000; 0.55000; -0.24000; 0.04000; 0.99000; 0.37000; -0.35000}; output={0.09189; -0.10845; -0.38716; -0.41894; -0.42862; -0.04969; -0.17323; -0.70130; -0.84715}
1376073277582	updated	input={0.23000; -0.04000; -0.34000; 0.55000; -0.24000; 0.04000; 0.99000; 0.37000; -0.35000}; output={0.09189; -0.10845; -0.38716; -0.41894; -0.42862; -0.04969; -0.17323; -0.70130; -0.84715}
1376073277716	updated	input={0.23000; -0.06000; -0.34000; 0.55000; -0.24000; 0.04000; 0.99000; 0.37000; -0.35000}; output={0.08695; -0.09088; -0.39532; -0.41894; -0.42862; -0.04969; -0.17323; -0.70130; -0.84715}
1376073277778	updated	input={0.23000; -0.06000; -0.34000; 0.55000; -0.24000; 0.04000; 0.99000; 0.37000; -0.35000}; output={0.08695; -0.09088; -0.39532; -0.41894; -0.42862; -0.04969; -0.17323; -0.70130; -0.84715}
1376073277878	updated	input={0.23000; -0.06000; -0.34000; 0.55000; -0.24000; 0.04000; 0.99000; 0.37000; -0.35000}; output={0.08695; -0.09088; -0.39532; -0.41894; -0.42862; -0.04969; -0.17323; -0.70130; -0.84715}
1376073277977	updated	input={0.23000; -0.06000; -0.34000; 0.55000; -0.24000; 0.04000; 0.99000; 0.37000; -0.35000}; output={0.08695; -0.09088; -0.39532; -0.41894; -0.42862; -0.04969; -0.17323; -0.70130; -0.84715}
1376073278058	updated	input={0.23000; -0.06000; -0.34000; 0.55000; -0.24000; 0.04000; 0.97000; 0.37000; -0.35000}; output={0.08695; -0.09088; -0.39532; -0.41894; -0.42862; -0.04969; -0.16279; -0.68715; -0.83763}
1376073278235	updated	input={0.23000; -0.06000; -0.34000; 0.55000; -0.24000; 0.04000; 0.91000; 0.37000; -0.35000}; output={0.08695; -0.09088; -0.39532; -0.41894; -0.42862; -0.04969; -0.13144; -0.64471; -0.80905}
1376073278305	updated	input={0.23000; -0.06000; -0.34000; 0.55000; -0.24000; 0.04000; 0.89000; 0.37000; -0.35000}; output={0.08695; -0.09088; -0.39532; -0.41894; -0.42862; -0.04969; -0.12100; -0.63057; -0.79952}
1376073278418	updated	input={0.23000; -0.06000; -0.34000; 0.55000; -0.24000; 0.04000; 0.87000; 0.37000; -0.35000}; output={0.08695; -0.09088; -0.39532; -0.41894; -0.42862; -0.04969; -0.11055; -0.61642; -0.79000}
1376073278550	updated	input={0.23000; -0.06000; -0.34000; 0.55000; -0.24000; 0.04000; 0.81000; 0.37000; -0.35000}; output={0.08695; -0.09088; -0.39532; -0.41894; -0.42862; -0.04969; -0.07920; -0.57398; -0.76142}
1376073278618	updated	input={0.23000; -0.07000; -0.34000; 0.55000; -0.24000; 0.04000; 0.81000; 0.37000; -0.35000}; output={0.08449; -0.08209; -0.39940; -0.41894; -0.42862; -0.04969; -0.07920; -0.57398; -0.76142}
1376073278765	updated	input={0.23000; -0.07000; -0.34000; 0.55000; -0.24000; 0.04000; 0.79000; 0.37000; -0.35000}; output={0.08449; -0.08209; -0.39940; -0.41894; -0.42862; -0.04969; -0.06876; -0.55984; -0.75190}
1376073278835	updated	input={0.23000; -0.07000; -0.34000; 0.55000; -0.24000; 0.04000; 0.79000; 0.37000; -0.35000}; output={0.08449; -0.08209; -0.39940; -0.41894; -0.42862; -0.04969; -0.06876; -0.55984; -0.75190}
1376073278944	updated	input={0.23000; -0.07000; -0.34000; 0.55000; -0.24000; 0.04000; 0.79000; 0.37000; -0.35000}; output={0.08449; -0.08209; -0.39940; -0.41894; -0.42862; -0.04969; -0.06876; -0.55984; -0.75190}
1376073279039	updated	input={0.23000; -0.07000; -0.34000; 0.55000; -0.24000; 0.04000; 0.79000; 0.37000; -0.35000}; output={0.08449; -0.08209; -0.39940; -0.41894; -0.42862; -0.04969; -0.06876; -0.55984; -0.75190}
1376073279146	updated	input={0.23000; -0.07000; -0.34000; 0.55000; -0.24000; 0.04000; 0.79000; 0.37000; -0.35000}; output={0.08449; -0.08209; -0.39940; -0.41894; -0.42862; -0.04969; -0.06876; -0.55984; -0.75190}
1376073279289	updated	input={0.23000; -0.07000; -0.34000; 0.55000; -0.24000; 0.04000; 0.80000; 0.37000; -0.35000}; output={0.08449; -0.08209; -0.39940; -0.41894; -0.42862; -0.04969; -0.07398; -0.56691; -0.75666}
1376073279355	updated	input={0.23000; -0.07000; -0.34000; 0.55000; 0.10000; 0.02000; 0.80000; 0.37000; -0.35000}; output={0.08449; -0.08209; -0.39940; -0.27003; -0.34768; -0.34511; -0.07398; -0.56691; -0.75666}
1376073279453	updated	input={0.23000; -0.07000; -0.34000; 0.55000; 0.10000; 0.02000; 0.80000; 0.37000; -0.35000}; output={0.08449; -0.08209; -0.39940; -0.27003; -0.34768; -0.34511; -0.07398; -0.56691; -0.75666}
1376073279554	updated	input={0.23000; -0.07000; -0.34000; 0.55000; 0.10000; 0.02000; 0.80000; 0.37000; -0.35000}; output={0.08449; -0.08209; -0.39940; -0.27003; -0.34768; -0.34511; -0.07398; -0.56691; -0.75666}
1376073279671	updated	input={0.23000; -0.07000; -0.34000; 0.55000; 0.10000; 0.02000; 0.80000; 0.37000; -0.35000}; output={0.08449; -0.08209; -0.39940; -0.27003; -0.34768; -0.34511; -0.07398; -0.56691; -0.75666}
1376073279806	updated	input={0.23000; -0.07000; -0.34000; 0.55000; 0.10000; 0.02000; 0.80000; 0.37000; -0.35000}; output={0.08449; -0.08209; -0.39940; -0.27003; -0.34768; -0.34511; -0.07398; -0.56691; -0.75666}
1376073279877	updated	input={0.23000; -0.07000; -0.34000; 0.55000; 0.10000; 0.02000; 0.80000; 0.37000; -0.35000}; output={0.08449; -0.08209; -0.39940; -0.27003; -0.34768; -0.34511; -0.07398; -0.56691; -0.75666}
1376073279980	updated	input={0.23000; -0.07000; -0.34000; 0.55000; 0.10000; 0.02000; 0.80000; 0.37000; -0.35000}; output={0.08449; -0.08209; -0.39940; -0.27003; -0.34768; -0.34511; -0.07398; -0.56691; -0.75666}
1376073280743	updated	input={0.23000; -0.07000; -0.34000; 0.55000; 0.10000; 0.02000; 0.80000; 0.38000; -0.35000}; output={0.08449; -0.08209; -0.39940; -0.27003; -0.34768; -0.34511; -0.06550; -0.57178; -0.75873}
1376073280816	updated	input={0.23000; -0.07000; -0.34000; 0.55000; 0.09000; 0.01000; 0.80000; 0.38000; -0.35000}; output={0.08449; -0.08209; -0.39940; -0.28121; -0.34220; -0.33841; -0.06550; -0.57178; -0.75873}
1376073280881	updated	input={0.23000; -0.07000; -0.34000; 0.55000; 0.08000; 0.01000; 0.80000; 0.38000; -0.35000}; output={0.08449; -0.08209; -0.39940; -0.28597; -0.34414; -0.32983; -0.06550; -0.57178; -0.75873}
1376073281052	updated	input={0.23000; -0.13000; -0.34000; 0.55000; 0.08000; 0.01000; 0.80000; 0.38000; -0.35000}; output={0.06967; -0.02935; -0.42389; -0.28597; -0.34414; -0.32983; -0.06550; -0.57178; -0.75873}
1376073281113	updated	input={0.23000; -0.13000; -0.34000; 0.55000; 0.08000; 0.01000; 0.80000; 0.51000; -0.35000}; output={0.06967; -0.02935; -0.42389; -0.28597; -0.34414; -0.32983; 0.04479; -0.63513; -0.78562}
1376073281309	updated	input={0.23000; -0.13000; -0.34000; 0.55000; 0.08000; 0.01000; 0.80000; 0.51000; -0.35000}; output={0.06967; -0.02935; -0.42389; -0.28597; -0.34414; -0.32983; 0.04479; -0.63513; -0.78562}
1376073281385	updated	input={0.23000; -0.13000; -0.34000; 0.55000; 0.08000; 0.01000; 0.80000; 0.51000; -0.35000}; output={0.06967; -0.02935; -0.42389; -0.28597; -0.34414; -0.32983; 0.04479; -0.63513; -0.78562}
1376073281535	updated	input={0.23000; -0.13000; -0.34000; 0.55000; 0.08000; 0.01000; 0.80000; 0.51000; -0.35000}; output={0.06967; -0.02935; -0.42389; -0.28597; -0.34414; -0.32983; 0.04479; -0.63513; -0.78562}
1376073281602	updated	input={0.23000; -0.13000; -0.34000; 0.55000; 0.06000; 0.01000; 0.80000; 0.51000; -0.35000}; output={0.06967; -0.02935; -0.42389; -0.29548; -0.34803; -0.31268; 0.04479; -0.63513; -0.78562}
1376073281727	updated	input={0.23000; -0.13000; -0.34000; 0.55000; 0.06000; 0.01000; 0.80000; 0.51000; -0.35000}; output={0.06967; -0.02935; -0.42389; -0.29548; -0.34803; -0.31268; 0.04479; -0.63513; -0.78562}
1376073281820	updated	input={0.23000; -0.13000; -0.34000; 0.55000; 0.05000; 0.01000; 0.80000; 0.51000; -0.35000}; output={0.06967; -0.02935; -0.42389; -0.30024; -0.34997; -0.30410; 0.04479; -0.63513; -0.78562}
1376073281885	updated	input={0.23000; -0.13000; -0.34000; 0.55000; 0.05000; 0.01000; 0.80000; 0.52000; -0.35000}; output={0.06967; -0.02935; -0.42389; -0.30024; -0.34997; -0.30410; 0.05328; -0.64001; -0.78768}
1376073282001	updated	input={0.23000; -0.13000; -0.34000; 0.55000; 0.04000; 0.01000; 0.80000; 0.52000; -0.35000}; output={0.06967; -0.02935; -0.42389; -0.30500; -0.35191; -0.29552; 0.05328; -0.64001; -0.78768}
1376073282074	updated	input={0.23000; -0.13000; -0.34000; 0.55000; 0.04000; 0.01000; 0.80000; 0.52000; -0.35000}; output={0.06967; -0.02935; -0.42389; -0.30500; -0.35191; -0.29552; 0.05328; -0.64001; -0.78768}
1376073282170	updated	input={0.23000; -0.13000; -0.34000; 0.55000; 0.04000; 0.01000; 0.80000; 0.52000; -0.35000}; output={0.06967; -0.02935; -0.42389; -0.30500; -0.35191; -0.29552; 0.05328; -0.64001; -0.78768}
1376073282299	updated	input={0.23000; -0.13000; -0.34000; 0.55000; 0.04000; 0.01000; 0.80000; 0.56000; -0.35000}; output={0.06967; -0.02935; -0.42389; -0.30500; -0.35191; -0.29552; 0.08721; -0.65950; -0.79596}
1376073282379	updated	input={0.23000; -0.13000; -0.34000; 0.55000; 0.03000; 0.01000; 0.80000; 0.56000; -0.35000}; output={0.06967; -0.02935; -0.42389; -0.30975; -0.35386; -0.28694; 0.08721; -0.65950; -0.79596}
1376073282446	updated	input={0.23000; -0.13000; -0.34000; 0.55000; 0.03000; 0.01000; 0.80000; 0.56000; -0.35000}; output={0.06967; -0.02935; -0.42389; -0.30975; -0.35386; -0.28694; 0.08721; -0.65950; -0.79596}
1376073282592	updated	input={0.23000; -0.13000; -0.34000; 0.55000; 0.03000; 0.01000; 0.80000; 0.65000; -0.35000}; output={0.06967; -0.02935; -0.42389; -0.30975; -0.35386; -0.28694; 0.16357; -0.70336; -0.81457}
1376073282668	updated	input={0.23000; -0.13000; -0.34000; 0.55000; 0.03000; 0.01000; 0.80000; 0.65000; -0.35000}; output={0.06967; -0.02935; -0.42389; -0.30975; -0.35386; -0.28694; 0.16357; -0.70336; -0.81457}
1376073282770	updated	input={0.23000; -0.13000; -0.34000; 0.55000; 0.02000; 0.01000; 0.80000; 0.65000; -0.35000}; output={0.06967; -0.02935; -0.42389; -0.31451; -0.35580; -0.27836; 0.16357; -0.70336; -0.81457}
1376073282877	updated	input={0.23000; -0.13000; -0.34000; 0.55000; 0.02000; 0.01000; 0.80000; 0.65000; -0.35000}; output={0.06967; -0.02935; -0.42389; -0.31451; -0.35580; -0.27836; 0.16357; -0.70336; -0.81457}
1376073282952	updated	input={0.23000; -0.13000; -0.34000; 0.55000; 0.01000; 0.01000; 0.80000; 0.65000; -0.35000}; output={0.06967; -0.02935; -0.42389; -0.31927; -0.35774; -0.26979; 0.16357; -0.70336; -0.81457}
1376073283051	updated	input={0.23000; -0.13000; -0.34000; 0.55000; 0.01000; 0.01000; 0.80000; 0.65000; -0.35000}; output={0.06967; -0.02935; -0.42389; -0.31927; -0.35774; -0.26979; 0.16357; -0.70336; -0.81457}
1376073283155	updated	input={0.23000; -0.13000; -0.34000; 0.55000; 0.01000; 0.01000; 0.80000; 0.65000; -0.35000}; output={0.06967; -0.02935; -0.42389; -0.31927; -0.35774; -0.26979; 0.16357; -0.70336; -0.81457}
1376073283261	updated	input={0.23000; -0.13000; -0.34000; 0.55000; 0.01000; 0.01000; 0.80000; 0.65000; -0.35000}; output={0.06967; -0.02935; -0.42389; -0.31927; -0.35774; -0.26979; 0.16357; -0.70336; -0.81457}
1376073283406	updated	input={0.23000; -0.13000; -0.34000; 0.55000; 0.01000; 0.01000; 0.80000; 0.65000; -0.35000}; output={0.06967; -0.02935; -0.42389; -0.31927; -0.35774; -0.26979; 0.16357; -0.70336; -0.81457}
1376073283486	updated	input={0.23000; -0.13000; -0.34000; 0.55000; 0.01000; 0.01000; 0.80000; 0.65000; -0.35000}; output={0.06967; -0.02935; -0.42389; -0.31927; -0.35774; -0.26979; 0.16357; -0.70336; -0.81457}
1376073283631	updated	input={0.23000; -0.13000; -0.34000; 0.55000; 0.01000; 0.01000; 0.80000; 0.65000; -0.35000}; output={0.06967; -0.02935; -0.42389; -0.31927; -0.35774; -0.26979; 0.16357; -0.70336; -0.81457}
1376073283703	updated	input={0.23000; -0.13000; -0.34000; 0.55000; 0.01000; 0.01000; 0.80000; 0.65000; -0.35000}; output={0.06967; -0.02935; -0.42389; -0.31927; -0.35774; -0.26979; 0.16357; -0.70336; -0.81457}
1376073283772	updated	input={0.23000; -0.13000; -0.34000; 0.55000; 0.01000; 0.01000; 0.80000; 0.65000; -0.35000}; output={0.06967; -0.02935; -0.42389; -0.31927; -0.35774; -0.26979; 0.16357; -0.70336; -0.81457}
1376073283905	updated	input={0.23000; -0.13000; -0.34000; 0.55000; 0.01000; 0.01000; 0.79000; 0.65000; -0.35000}; output={0.06967; -0.02935; -0.42389; -0.31927; -0.35774; -0.26979; 0.16879; -0.69629; -0.80981}
1376073283982	updated	input={0.23000; -0.13000; -0.34000; 0.55000; 0.01000; 0.01000; 0.79000; 0.65000; -0.35000}; output={0.06967; -0.02935; -0.42389; -0.31927; -0.35774; -0.26979; 0.16879; -0.69629; -0.80981}
1376073284137	updated	input={0.23000; -0.13000; -0.34000; 0.55000; 0.01000; 0.01000; 0.79000; 0.65000; -0.35000}; output={0.06967; -0.02935; -0.42389; -0.31927; -0.35774; -0.26979; 0.16879; -0.69629; -0.80981}
1376073284202	updated	input={0.23000; -0.13000; -0.34000; 0.55000; 0.01000; 0.01000; 0.79000; 0.65000; -0.35000}; output={0.06967; -0.02935; -0.42389; -0.31927; -0.35774; -0.26979; 0.16879; -0.69629; -0.80981}
1376073284333	updated	input={0.23000; -0.13000; -0.34000; 0.55000; 0.01000; 0.01000; 0.79000; 0.65000; -0.35000}; output={0.06967; -0.02935; -0.42389; -0.31927; -0.35774; -0.26979; 0.16879; -0.69629; -0.80981}
1376073284452	updated	input={0.23000; -0.13000; -0.34000; 0.55000; 0.01000; 0.01000; 0.73000; 0.65000; -0.35000}; output={0.06967; -0.02935; -0.42389; -0.31927; -0.35774; -0.26979; 0.20013; -0.65385; -0.78123}
1376073284533	updated	input={0.23000; -0.13000; -0.34000; 0.55000; 0.01000; 0.01000; 0.72000; 0.65000; -0.35000}; output={0.06967; -0.02935; -0.42389; -0.31927; -0.35774; -0.26979; 0.20536; -0.64678; -0.77647}
1376073284650	updated	input={0.23000; -0.13000; -0.34000; 0.55000; 0.01000; 0.01000; 0.67000; 0.65000; -0.35000}; output={0.06967; -0.02935; -0.42389; -0.31927; -0.35774; -0.26979; 0.23148; -0.61141; -0.75266}
1376073284739	updated	input={0.23000; -0.13000; -0.34000; 0.55000; 0.01000; 0.01000; 0.67000; 0.65000; -0.35000}; output={0.06967; -0.02935; -0.42389; -0.31927; -0.35774; -0.26979; 0.23148; -0.61141; -0.75266}
1376073284871	updated	input={0.23000; -0.13000; -0.34000; 0.55000; 0.01000; 0.01000; 0.68000; 0.65000; -0.35000}; output={0.06967; -0.02935; -0.42389; -0.31927; -0.35774; -0.26979; 0.22625; -0.61848; -0.75742}
1376073284936	updated	input={0.23000; -0.13000; -0.34000; 0.55000; -0.03000; 0.01000; 0.68000; 0.65000; -0.35000}; output={0.06967; -0.02935; -0.42389; -0.33830; -0.36552; -0.23547; 0.22625; -0.61848; -0.75742}
1376073285042	updated	input={0.23000; -0.13000; -0.34000; 0.55000; -0.03000; 0.01000; 0.68000; 0.65000; -0.35000}; output={0.06967; -0.02935; -0.42389; -0.33830; -0.36552; -0.23547; 0.22625; -0.61848; -0.75742}
1376073285174	updated	input={0.23000; -0.13000; -0.34000; 0.55000; -0.03000; 0.01000; 0.68000; 0.65000; -0.35000}; output={0.06967; -0.02935; -0.42389; -0.33830; -0.36552; -0.23547; 0.22625; -0.61848; -0.75742}
1376073285302	updated	input={0.23000; -0.13000; -0.34000; 0.55000; -0.03000; 0.01000; 0.68000; 0.65000; -0.35000}; output={0.06967; -0.02935; -0.42389; -0.33830; -0.36552; -0.23547; 0.22625; -0.61848; -0.75742}
1376073285392	updated	input={0.23000; -0.13000; -0.34000; 0.55000; -0.03000; 0.01000; 0.71000; 0.65000; -0.35000}; output={0.06967; -0.02935; -0.42389; -0.33830; -0.36552; -0.23547; 0.21058; -0.63970; -0.77171}
1376073285506	updated	input={0.23000; -0.13000; -0.34000; 0.55000; -0.03000; 0.01000; 0.73000; 0.65000; -0.35000}; output={0.06967; -0.02935; -0.42389; -0.33830; -0.36552; -0.23547; 0.20013; -0.65385; -0.78123}
1376073285646	updated	input={0.23000; -0.13000; -0.34000; 0.55000; -0.04000; 0.01000; 0.73000; 0.65000; -0.35000}; output={0.06967; -0.02935; -0.42389; -0.34306; -0.36746; -0.22689; 0.20013; -0.65385; -0.78123}
1376073285726	updated	input={0.23000; -0.13000; -0.34000; 0.55000; -0.04000; 0.01000; 0.80000; 0.65000; -0.35000}; output={0.06967; -0.02935; -0.42389; -0.34306; -0.36746; -0.22689; 0.16357; -0.70336; -0.81457}
1376073285867	updated	input={0.23000; -0.13000; -0.34000; 0.55000; -0.04000; 0.01000; 0.86000; 0.65000; -0.35000}; output={0.06967; -0.02935; -0.42389; -0.34306; -0.36746; -0.22689; 0.13222; -0.74580; -0.84315}
1376073285951	updated	input={0.23000; -0.13000; -0.34000; 0.55000; -0.04000; 0.01000; 0.88000; 0.65000; -0.35000}; output={0.06967; -0.02935; -0.42389; -0.34306; -0.36746; -0.22689; 0.12177; -0.75994; -0.85267}
1376073286089	updated	input={0.23000; -0.13000; -0.34000; 0.55000; -0.04000; 0.01000; 0.92000; 0.65000; -0.35000}; output={0.06967; -0.02935; -0.42389; -0.34306; -0.36746; -0.22689; 0.10088; -0.78824; -0.87172}
1376073286158	updated	input={0.24000; -0.13000; -0.34000; 0.55000; -0.04000; 0.01000; 0.92000; 0.65000; -0.35000}; output={0.06330; -0.03400; -0.43004; -0.34306; -0.36746; -0.22689; 0.10088; -0.78824; -0.87172}
1376073286244	updated	input={0.24000; -0.13000; -0.34000; 0.55000; -0.04000; 0.01000; 0.96000; 0.65000; -0.35000}; output={0.06330; -0.03400; -0.43004; -0.34306; -0.36746; -0.22689; 0.07998; -0.81653; -0.89078}
1376073286391	updated	input={0.24000; -0.13000; -0.34000; 0.55000; -0.04000; 0.01000; 0.96000; 0.65000; -0.35000}; output={0.06330; -0.03400; -0.43004; -0.34306; -0.36746; -0.22689; 0.07998; -0.81653; -0.89078}
1376073286480	updated	input={0.24000; -0.13000; -0.34000; 0.55000; -0.04000; 0.01000; 1.00000; 0.65000; -0.35000}; output={0.06330; -0.03400; -0.43004; -0.34306; -0.36746; -0.22689; 0.05909; -0.84482; -0.90983}
1376073286619	updated	input={0.24000; -0.13000; -0.34000; 0.55000; -0.04000; 0.01000; 1.00000; 0.65000; -0.35000}; output={0.06330; -0.03400; -0.43004; -0.34306; -0.36746; -0.22689; 0.05909; -0.84482; -0.90983}
1376073286687	updated	input={0.24000; -0.13000; -0.34000; 0.55000; -0.04000; 0.01000; 1.00000; 0.65000; -0.35000}; output={0.06330; -0.03400; -0.43004; -0.34306; -0.36746; -0.22689; 0.05909; -0.84482; -0.90983}
1376073286798	updated	input={0.24000; -0.13000; -0.34000; 0.55000; -0.04000; 0.01000; 1.00000; 0.65000; -0.35000}; output={0.06330; -0.03400; -0.43004; -0.34306; -0.36746; -0.22689; 0.05909; -0.84482; -0.90983}
1376073286886	updated	input={0.24000; -0.13000; -0.34000; 0.55000; -0.04000; 0.01000; 1.00000; 0.65000; -0.35000}; output={0.06330; -0.03400; -0.43004; -0.34306; -0.36746; -0.22689; 0.05909; -0.84482; -0.90983}
1376073287035	updated	input={0.24000; -0.13000; -0.34000; 0.55000; -0.04000; 0.01000; 1.00000; 0.65000; -0.35000}; output={0.06330; -0.03400; -0.43004; -0.34306; -0.36746; -0.22689; 0.05909; -0.84482; -0.90983}
1376073287123	updated	input={0.24000; -0.13000; -0.34000; 0.55000; -0.04000; 0.01000; 1.00000; 0.65000; -0.35000}; output={0.06330; -0.03400; -0.43004; -0.34306; -0.36746; -0.22689; 0.05909; -0.84482; -0.90983}
1376073287251	updated	input={0.24000; -0.13000; -0.34000; 0.55000; -0.04000; 0.01000; 1.00000; 0.65000; -0.35000}; output={0.06330; -0.03400; -0.43004; -0.34306; -0.36746; -0.22689; 0.05909; -0.84482; -0.90983}
1376073287374	updated	input={0.24000; -0.13000; -0.34000; 0.55000; -0.04000; 0.01000; 1.00000; 0.65000; -0.35000}; output={0.06330; -0.03400; -0.43004; -0.34306; -0.36746; -0.22689; 0.05909; -0.84482; -0.90983}
1376073287439	updated	input={0.24000; -0.13000; -0.34000; 0.55000; -0.04000; 0.01000; 1.00000; 0.65000; -0.35000}; output={0.06330; -0.03400; -0.43004; -0.34306; -0.36746; -0.22689; 0.05909; -0.84482; -0.90983}
1376073287528	updated	input={0.24000; -0.13000; -0.34000; 0.55000; -0.04000; 0.01000; 1.00000; 0.65000; -0.35000}; output={0.06330; -0.03400; -0.43004; -0.34306; -0.36746; -0.22689; 0.05909; -0.84482; -0.90983}
1376073287678	updated	input={0.24000; -0.13000; -0.34000; 0.55000; -0.04000; 0.01000; 1.00000; 0.65000; -0.35000}; output={0.06330; -0.03400; -0.43004; -0.34306; -0.36746; -0.22689; 0.05909; -0.84482; -0.90983}
1376073287762	updated	input={0.24000; -0.13000; -0.34000; 0.55000; -0.04000; 0.01000; 1.00000; 0.65000; -0.35000}; output={0.06330; -0.03400; -0.43004; -0.34306; -0.36746; -0.22689; 0.05909; -0.84482; -0.90983}
1376073287902	updated	input={0.24000; -0.13000; -0.34000; 0.55000; -0.04000; 0.01000; 1.00000; 0.65000; -0.35000}; output={0.06330; -0.03400; -0.43004; -0.34306; -0.36746; -0.22689; 0.05909; -0.84482; -0.90983}
1376073287969	updated	input={0.24000; -0.13000; -0.34000; 0.55000; -0.04000; 0.01000; 1.00000; 0.65000; -0.35000}; output={0.06330; -0.03400; -0.43004; -0.34306; -0.36746; -0.22689; 0.05909; -0.84482; -0.90983}
1376073288079	updated	input={0.24000; -0.13000; -0.34000; 0.75000; -0.04000; 0.01000; 1.00000; 0.65000; -0.35000}; output={0.06330; -0.03400; -0.43004; -0.46322; -0.49556; -0.32256; 0.05909; -0.84482; -0.90983}
1376073288201	updated	input={0.24000; -0.13000; -0.34000; 0.75000; -0.04000; 0.01000; 1.00000; 0.65000; -0.35000}; output={0.06330; -0.03400; -0.43004; -0.46322; -0.49556; -0.32256; 0.05909; -0.84482; -0.90983}
1376073288272	updated	input={0.24000; -0.13000; -0.34000; 0.75000; -0.04000; 0.01000; 1.00000; 0.65000; -0.35000}; output={0.06330; -0.03400; -0.43004; -0.46322; -0.49556; -0.32256; 0.05909; -0.84482; -0.90983}
1376073288419	updated	input={0.24000; -0.13000; -0.34000; 0.75000; -0.04000; 0.01000; 1.00000; 0.65000; -0.35000}; output={0.06330; -0.03400; -0.43004; -0.46322; -0.49556; -0.32256; 0.05909; -0.84482; -0.90983}
1376073288516	updated	input={0.24000; -0.13000; -0.34000; 0.75000; -0.04000; 0.01000; 1.00000; 0.65000; -0.35000}; output={0.06330; -0.03400; -0.43004; -0.46322; -0.49556; -0.32256; 0.05909; -0.84482; -0.90983}
1376073288658	updated	input={0.24000; -0.13000; -0.34000; 0.75000; -0.04000; 0.01000; 1.00000; 0.64000; -0.35000}; output={0.06330; -0.03400; -0.43004; -0.46322; -0.49556; -0.32256; 0.05060; -0.83995; -0.90776}
1376073288735	updated	input={0.24000; -0.13000; -0.34000; 0.75000; -0.04000; 0.01000; 1.00000; 0.64000; -0.35000}; output={0.06330; -0.03400; -0.43004; -0.46322; -0.49556; -0.32256; 0.05060; -0.83995; -0.90776}
1376073288844	updated	input={0.64000; -0.13000; -0.34000; 0.75000; -0.04000; 0.01000; 1.00000; 0.64000; -0.35000}; output={-0.19150; -0.21983; -0.67609; -0.46322; -0.49556; -0.32256; 0.05060; -0.83995; -0.90776}
1376073288934	updated	input={0.84000; -0.13000; -0.34000; 0.75000; -0.04000; 0.01000; 1.00000; 0.64000; -0.35000}; output={-0.31891; -0.31275; -0.79911; -0.46322; -0.49556; -0.32256; 0.05060; -0.83995; -0.90776}
1376073289006	updated	input={0.84000; -0.13000; -0.34000; 0.75000; -0.04000; 0.01000; 1.00000; 0.64000; -0.35000}; output={-0.31891; -0.31275; -0.79911; -0.46322; -0.49556; -0.32256; 0.05060; -0.83995; -0.90776}
1376073289142	updated	input={0.84000; -0.13000; -0.34000; 0.75000; -0.04000; 0.01000; 1.00000; 0.64000; -0.35000}; output={-0.31891; -0.31275; -0.79911; -0.46322; -0.49556; -0.32256; 0.05060; -0.83995; -0.90776}
1376073289306	updated	input={0.84000; -0.13000; -0.34000; 0.75000; -0.04000; 0.01000; 1.00000; 0.61000; -0.35000}; output={-0.31891; -0.31275; -0.79911; -0.46322; -0.49556; -0.32256; 0.02515; -0.82533; -0.90155}
1376073289393	updated	input={0.84000; -0.13000; -0.34000; 0.95000; -0.04000; 0.01000; 1.00000; 0.61000; -0.35000}; output={-0.31891; -0.31275; -0.79911; -0.58339; -0.62365; -0.41823; 0.02515; -0.82533; -0.90155}
1376073289513	updated	input={0.84000; -0.13000; -0.34000; 0.95000; -0.04000; 0.01000; 1.00000; 0.61000; -0.35000}; output={-0.31891; -0.31275; -0.79911; -0.58339; -0.62365; -0.41823; 0.02515; -0.82533; -0.90155}
1376073289674	updated	input={0.84000; -0.13000; -0.34000; 0.95000; -0.04000; 0.01000; 1.00000; 0.61000; -0.35000}; output={-0.31891; -0.31275; -0.79911; -0.58339; -0.62365; -0.41823; 0.02515; -0.82533; -0.90155}
1376073289807	updated	input={0.84000; -0.13000; -0.34000; 0.95000; -0.04000; 0.01000; 1.00000; 0.61000; -0.35000}; output={-0.31891; -0.31275; -0.79911; -0.58339; -0.62365; -0.41823; 0.02515; -0.82533; -0.90155}
1376073289889	updated	input={0.84000; -0.13000; -0.34000; 0.95000; -0.04000; 0.01000; 1.00000; 0.60000; -0.35000}; output={-0.31891; -0.31275; -0.79911; -0.58339; -0.62365; -0.41823; 0.01667; -0.82045; -0.89949}
1376073289967	updated	input={0.84000; -0.13000; -0.34000; 0.95000; -0.04000; 0.01000; 1.00000; 0.60000; -0.35000}; output={-0.31891; -0.31275; -0.79911; -0.58339; -0.62365; -0.41823; 0.01667; -0.82045; -0.89949}
1376073290135	updated	input={0.84000; -0.13000; -0.34000; 0.95000; -0.04000; 0.01000; 1.00000; 0.60000; -0.35000}; output={-0.31891; -0.31275; -0.79911; -0.58339; -0.62365; -0.41823; 0.01667; -0.82045; -0.89949}
1376073290236	updated	input={0.84000; -0.13000; -0.34000; 1.00000; -0.04000; 0.01000; 1.00000; 0.60000; -0.35000}; output={-0.31891; -0.31275; -0.79911; -0.61343; -0.65567; -0.44215; 0.01667; -0.82045; -0.89949}
1376073290385	updated	input={0.84000; -0.13000; -0.34000; 1.00000; -0.04000; 0.01000; 1.00000; 0.60000; -0.35000}; output={-0.31891; -0.31275; -0.79911; -0.61343; -0.65567; -0.44215; 0.01667; -0.82045; -0.89949}
1376073290470	updated	input={0.84000; -0.13000; -0.34000; 1.00000; -0.04000; 0.01000; 1.00000; 0.60000; -0.35000}; output={-0.31891; -0.31275; -0.79911; -0.61343; -0.65567; -0.44215; 0.01667; -0.82045; -0.89949}
1376073290597	updated	input={0.84000; -0.13000; -0.34000; 1.00000; -0.04000; 0.01000; 1.00000; 0.60000; -0.35000}; output={-0.31891; -0.31275; -0.79911; -0.61343; -0.65567; -0.44215; 0.01667; -0.82045; -0.89949}
1376073290706	updated	input={0.84000; -0.13000; -0.34000; 1.00000; -0.04000; 0.01000; 1.00000; 0.60000; -0.35000}; output={-0.31891; -0.31275; -0.79911; -0.61343; -0.65567; -0.44215; 0.01667; -0.82045; -0.89949}
1376073290809	updated	input={0.84000; -0.13000; -0.34000; 1.00000; -0.04000; 0.01000; 1.00000; 0.60000; -0.35000}; output={-0.31891; -0.31275; -0.79911; -0.61343; -0.65567; -0.44215; 0.01667; -0.82045; -0.89949}
1376073290910	updated	input={0.84000; -0.13000; -0.34000; 1.00000; -0.04000; 0.01000; 1.00000; 0.60000; -0.35000}; output={-0.31891; -0.31275; -0.79911; -0.61343; -0.65567; -0.44215; 0.01667; -0.82045; -0.89949}
1376073290984	updated	input={0.84000; -0.13000; -0.34000; 1.00000; -0.04000; 0.01000; 1.00000; 0.60000; -0.35000}; output={-0.31891; -0.31275; -0.79911; -0.61343; -0.65567; -0.44215; 0.01667; -0.82045; -0.89949}
1376073291148	updated	input={0.84000; -0.13000; -0.34000; 1.00000; -0.04000; 0.01000; 1.00000; 0.60000; -0.34000}; output={-0.31891; -0.31275; -0.79911; -0.61343; -0.65567; -0.44215; 0.01581; -0.82557; -0.89094}
1376073291243	updated	input={0.84000; -0.13000; -0.34000; 1.00000; -0.04000; 0.01000; 1.00000; 0.60000; -0.34000}; output={-0.31891; -0.31275; -0.79911; -0.61343; -0.65567; -0.44215; 0.01581; -0.82557; -0.89094}
1376073291378	updated	input={0.84000; -0.13000; -0.34000; 1.00000; -0.04000; 0.01000; 1.00000; 0.60000; -0.34000}; output={-0.31891; -0.31275; -0.79911; -0.61343; -0.65567; -0.44215; 0.01581; -0.82557; -0.89094}
1376073291449	updated	input={0.84000; -0.13000; -0.34000; 1.00000; -0.04000; 0.01000; 1.00000; 0.60000; -0.34000}; output={-0.31891; -0.31275; -0.79911; -0.61343; -0.65567; -0.44215; 0.01581; -0.82557; -0.89094}
1376073291550	updated	input={0.84000; -0.13000; -0.34000; 1.00000; -0.04000; 0.01000; 1.00000; 0.60000; -0.34000}; output={-0.31891; -0.31275; -0.79911; -0.61343; -0.65567; -0.44215; 0.01581; -0.82557; -0.89094}
1376073291718	updated	input={0.85000; -0.13000; -0.34000; 1.00000; -0.04000; 0.01000; 1.00000; 0.60000; -0.34000}; output={-0.32528; -0.31740; -0.80526; -0.61343; -0.65567; -0.44215; 0.01581; -0.82557; -0.89094}
1376073291815	updated	input={0.85000; -0.13000; -0.34000; 1.00000; -0.04000; 0.01000; 1.00000; 0.60000; -0.34000}; output={-0.32528; -0.31740; -0.80526; -0.61343; -0.65567; -0.44215; 0.01581; -0.82557; -0.89094}
1376073291937	updated	input={0.85000; -0.13000; -0.34000; 1.00000; -0.04000; 0.01000; 1.00000; 0.60000; -0.34000}; output={-0.32528; -0.31740; -0.80526; -0.61343; -0.65567; -0.44215; 0.01581; -0.82557; -0.89094}
1376073292012	updated	input={0.85000; -0.13000; -0.34000; 1.00000; -0.04000; 0.01000; 1.00000; 0.60000; -0.34000}; output={-0.32528; -0.31740; -0.80526; -0.61343; -0.65567; -0.44215; 0.01581; -0.82557; -0.89094}
1376073292114	updated	input={0.85000; -0.13000; -0.34000; 1.00000; -0.04000; 0.01000; 1.00000; 0.60000; -0.34000}; output={-0.32528; -0.31740; -0.80526; -0.61343; -0.65567; -0.44215; 0.01581; -0.82557; -0.89094}
1376073292246	updated	input={0.85000; -0.13000; -0.34000; 1.00000; -0.04000; 0.01000; 1.00000; 0.60000; -0.34000}; output={-0.32528; -0.31740; -0.80526; -0.61343; -0.65567; -0.44215; 0.01581; -0.82557; -0.89094}
1376073292327	updated	input={0.85000; -0.13000; -0.34000; 1.00000; -0.04000; 0.01000; 1.00000; 0.60000; -0.34000}; output={-0.32528; -0.31740; -0.80526; -0.61343; -0.65567; -0.44215; 0.01581; -0.82557; -0.89094}
1376073292422	updated	input={0.85000; -0.13000; -0.34000; 1.00000; -0.04000; 0.01000; 1.00000; 0.60000; -0.34000}; output={-0.32528; -0.31740; -0.80526; -0.61343; -0.65567; -0.44215; 0.01581; -0.82557; -0.89094}
1376073292529	updated	input={0.85000; -0.13000; -0.34000; 1.00000; -0.04000; 0.01000; 1.00000; 0.60000; -0.34000}; output={-0.32528; -0.31740; -0.80526; -0.61343; -0.65567; -0.44215; 0.01581; -0.82557; -0.89094}
1376073292609	updated	input={0.87000; -0.13000; -0.34000; 1.00000; -0.04000; 0.01000; 1.00000; 0.60000; -0.34000}; output={-0.33802; -0.32669; -0.81757; -0.61343; -0.65567; -0.44215; 0.01581; -0.82557; -0.89094}
1376073292700	updated	input={0.87000; -0.13000; -0.34000; 1.00000; -0.04000; 0.21000; 1.00000; 0.60000; -0.34000}; output={-0.33802; -0.32669; -0.81757; -0.48495; -0.80427; -0.40456; 0.01581; -0.82557; -0.89094}
1376073293369	updated	input={0.87000; -0.13000; -0.34000; 1.00000; -0.04000; 0.21000; 1.00000; 0.60000; -0.17000}; output={-0.33802; -0.32669; -0.81757; -0.48495; -0.80427; -0.40456; 0.00122; -0.91263; -0.74565}
1376073293607	updated	input={0.90000; -0.13000; -0.34000; 1.00000; -0.04000; 0.21000; 1.00000; 0.60000; -0.17000}; output={-0.35713; -0.34063; -0.83602; -0.48495; -0.80427; -0.40456; 0.00122; -0.91263; -0.74565}
1376073293874	updated	input={0.91000; -0.13000; -0.34000; 1.00000; -0.04000; 0.21000; 1.00000; 0.60000; -0.17000}; output={-0.36350; -0.34527; -0.84217; -0.48495; -0.80427; -0.40456; 0.00122; -0.91263; -0.74565}
1376073294148	updated	input={0.91000; -0.13000; -0.34000; 1.00000; -0.04000; 0.61000; 1.00000; 0.60000; -0.17000}; output={-0.36350; -0.34527; -0.84217; -0.22800; -1.10146; -0.32938; 0.00122; -0.91263; -0.74565}
1376073294224	updated	input={0.91000; -0.13000; -0.34000; 1.00000; -0.04000; 0.61000; 1.00000; 0.60000; -0.17000}; output={-0.36350; -0.34527; -0.84217; -0.22800; -1.10146; -0.32938; 0.00122; -0.91263; -0.74565}
1376073294497	updated	input={0.91000; -0.13000; -0.34000; 1.00000; -0.04000; 0.61000; 1.00000; 0.60000; -0.17000}; output={-0.36350; -0.34527; -0.84217; -0.22800; -1.10146; -0.32938; 0.00122; -0.91263; -0.74565}
1376073294657	updated	input={0.91000; -0.13000; -0.34000; 1.00000; -0.04000; 0.61000; 1.00000; 0.60000; -0.17000}; output={-0.36350; -0.34527; -0.84217; -0.22800; -1.10146; -0.32938; 0.00122; -0.91263; -0.74565}
1376073294808	updated	input={0.91000; -0.13000; -0.34000; 1.00000; -0.04000; 0.61000; 1.00000; 0.60000; -0.14000}; output={-0.36350; -0.34527; -0.84217; -0.22800; -1.10146; -0.32938; -0.00135; -0.92800; -0.72001}
1376073294886	updated	input={0.91000; -0.13000; -0.34000; 1.00000; -0.04000; 0.41000; 1.00000; 0.60000; -0.14000}; output={-0.36350; -0.34527; -0.84217; -0.35648; -0.95287; -0.36697; -0.00135; -0.92800; -0.72001}
1376073295071	updated	input={0.91000; -0.13000; -0.34000; 1.00000; -0.04000; 0.41000; 1.00000; 0.60000; -0.14000}; output={-0.36350; -0.34527; -0.84217; -0.35648; -0.95287; -0.36697; -0.00135; -0.92800; -0.72001}
1376073295153	updated	input={0.91000; -0.13000; -0.34000; 1.00000; -0.04000; 0.21000; 1.00000; 0.60000; -0.14000}; output={-0.36350; -0.34527; -0.84217; -0.48495; -0.80427; -0.40456; -0.00135; -0.92800; -0.72001}
1376073295279	updated	input={0.91000; -0.13000; -0.34000; 1.00000; -0.04000; 0.21000; 1.00000; 0.60000; -0.14000}; output={-0.36350; -0.34527; -0.84217; -0.48495; -0.80427; -0.40456; -0.00135; -0.92800; -0.72001}
1376073295365	updated	input={0.91000; -0.13000; -0.34000; 1.00000; -0.04000; 0.01000; 1.00000; 0.60000; -0.14000}; output={-0.36350; -0.34527; -0.84217; -0.61343; -0.65567; -0.44215; -0.00135; -0.92800; -0.72001}
1376073295515	updated	input={0.91000; -0.13000; -0.34000; 1.00000; -0.04000; 0.01000; 1.00000; 0.59000; -0.14000}; output={-0.36350; -0.34527; -0.84217; -0.61343; -0.65567; -0.44215; -0.00983; -0.92312; -0.71795}
1376073295590	updated	input={0.91000; -0.13000; -0.34000; 1.00000; -0.04000; -0.19000; 1.00000; 0.59000; -0.14000}; output={-0.36350; -0.34527; -0.84217; -0.74190; -0.50708; -0.47974; -0.00983; -0.92312; -0.71795}
1376073295727	updated	input={0.91000; -0.13000; -0.34000; 1.00000; -0.04000; -0.19000; 1.00000; 0.59000; -0.14000}; output={-0.36350; -0.34527; -0.84217; -0.74190; -0.50708; -0.47974; -0.00983; -0.92312; -0.71795}
1376073295818	updated	input={0.91000; -0.13000; -0.34000; 1.00000; -0.04000; -0.19000; 1.00000; 0.59000; -0.14000}; output={-0.36350; -0.34527; -0.84217; -0.74190; -0.50708; -0.47974; -0.00983; -0.92312; -0.71795}
1376073295905	updated	input={0.91000; -0.13000; -0.34000; 1.00000; -0.04000; -0.19000; 1.00000; 0.59000; -0.14000}; output={-0.36350; -0.34527; -0.84217; -0.74190; -0.50708; -0.47974; -0.00983; -0.92312; -0.71795}
1376073296043	updated	input={0.91000; -0.13000; -0.34000; 1.00000; -0.04000; -0.19000; 1.00000; 0.57000; -0.14000}; output={-0.36350; -0.34527; -0.84217; -0.74190; -0.50708; -0.47974; -0.02680; -0.91338; -0.71381}
1376073296139	updated	input={0.91000; -0.13000; -0.34000; 1.00000; -0.04000; -0.39000; 1.00000; 0.57000; -0.14000}; output={-0.36350; -0.34527; -0.84217; -0.87038; -0.35848; -0.51733; -0.02680; -0.91338; -0.71381}
1376073296239	updated	input={0.91000; -0.13000; -0.34000; 1.00000; -0.04000; -0.39000; 1.00000; 0.57000; -0.14000}; output={-0.36350; -0.34527; -0.84217; -0.87038; -0.35848; -0.51733; -0.02680; -0.91338; -0.71381}
1376073296346	updated	input={0.91000; -0.13000; -0.34000; 1.00000; -0.04000; -0.39000; 1.00000; 0.57000; -0.14000}; output={-0.36350; -0.34527; -0.84217; -0.87038; -0.35848; -0.51733; -0.02680; -0.91338; -0.71381}
1376073296493	updated	input={0.91000; -0.13000; -0.34000; 1.00000; -0.04000; -0.39000; 1.00000; 0.52000; -0.14000}; output={-0.36350; -0.34527; -0.84217; -0.87038; -0.35848; -0.51733; -0.06922; -0.88901; -0.70347}
1376073296596	updated	input={0.91000; -0.13000; -0.34000; 1.00000; -0.04000; -0.39000; 1.00000; 0.52000; -0.14000}; output={-0.36350; -0.34527; -0.84217; -0.87038; -0.35848; -0.51733; -0.06922; -0.88901; -0.70347}
1376073296678	updated	input={0.91000; -0.13000; -0.34000; 1.00000; -0.04000; -0.39000; 1.00000; 0.52000; -0.14000}; output={-0.36350; -0.34527; -0.84217; -0.87038; -0.35848; -0.51733; -0.06922; -0.88901; -0.70347}
1376073296796	updated	input={0.91000; -0.13000; -0.34000; 1.00000; -0.04000; -0.39000; 1.00000; 0.52000; -0.14000}; output={-0.36350; -0.34527; -0.84217; -0.87038; -0.35848; -0.51733; -0.06922; -0.88901; -0.70347}
1376073296898	updated	input={0.91000; -0.13000; -0.34000; 1.00000; -0.04000; -0.39000; 1.00000; 0.52000; -0.14000}; output={-0.36350; -0.34527; -0.84217; -0.87038; -0.35848; -0.51733; -0.06922; -0.88901; -0.70347}
1376073297028	updated	input={0.91000; -0.13000; -0.34000; 1.00000; -0.04000; -0.39000; 1.00000; 0.52000; -0.14000}; output={-0.36350; -0.34527; -0.84217; -0.87038; -0.35848; -0.51733; -0.06922; -0.88901; -0.70347}
1376073297130	updated	input={0.91000; -0.13000; -0.34000; 1.00000; -0.04000; -0.39000; 1.00000; 0.52000; -0.14000}; output={-0.36350; -0.34527; -0.84217; -0.87038; -0.35848; -0.51733; -0.06922; -0.88901; -0.70347}
1376073297322	updated	input={0.91000; -0.13000; -0.34000; 1.00000; -0.04000; -0.39000; 1.00000; 0.52000; -0.14000}; output={-0.36350; -0.34527; -0.84217; -0.87038; -0.35848; -0.51733; -0.06922; -0.88901; -0.70347}
1376073297417	updated	input={0.91000; -0.13000; -0.34000; 1.00000; -0.04000; -0.39000; 1.00000; 0.52000; -0.14000}; output={-0.36350; -0.34527; -0.84217; -0.87038; -0.35848; -0.51733; -0.06922; -0.88901; -0.70347}
1376073297539	updated	input={0.91000; -0.13000; -0.34000; 1.00000; -0.04000; -0.39000; 1.00000; 0.52000; -0.14000}; output={-0.36350; -0.34527; -0.84217; -0.87038; -0.35848; -0.51733; -0.06922; -0.88901; -0.70347}
1376073297657	updated	input={0.91000; -0.13000; -0.34000; 1.00000; -0.04000; -0.39000; 1.00000; 0.52000; -0.14000}; output={-0.36350; -0.34527; -0.84217; -0.87038; -0.35848; -0.51733; -0.06922; -0.88901; -0.70347}
1376073297737	updated	input={0.91000; -0.13000; -0.34000; 1.00000; -0.04000; -0.39000; 1.00000; 0.49000; -0.14000}; output={-0.36350; -0.34527; -0.84217; -0.87038; -0.35848; -0.51733; -0.09467; -0.87439; -0.69726}
1376073297877	updated	input={0.91000; -0.13000; -0.34000; 1.00000; -0.04000; -0.39000; 1.00000; 0.48000; -0.14000}; output={-0.36350; -0.34527; -0.84217; -0.87038; -0.35848; -0.51733; -0.10316; -0.86952; -0.69520}
1376073297969	updated	input={0.91000; -0.13000; -0.34000; 1.00000; -0.04000; -0.39000; 1.00000; 0.48000; -0.14000}; output={-0.36350; -0.34527; -0.84217; -0.87038; -0.35848; -0.51733; -0.10316; -0.86952; -0.69520}
1376073298066	updated	input={0.91000; -0.13000; -0.34000; 1.00000; -0.04000; -0.39000; 1.00000; 0.48000; -0.14000}; output={-0.36350; -0.34527; -0.84217; -0.87038; -0.35848; -0.51733; -0.10316; -0.86952; -0.69520}
1376073298194	updated	input={0.91000; -0.13000; -0.34000; 1.00000; -0.04000; -0.39000; 1.00000; 0.47000; -0.14000}; output={-0.36350; -0.34527; -0.84217; -0.87038; -0.35848; -0.51733; -0.11164; -0.86465; -0.69313}
1376073298337	updated	input={0.91000; -0.13000; -0.34000; 1.00000; -0.04000; -0.39000; 1.00000; 0.47000; -0.14000}; output={-0.36350; -0.34527; -0.84217; -0.87038; -0.35848; -0.51733; -0.11164; -0.86465; -0.69313}
1376073298437	updated	input={0.91000; -0.13000; -0.34000; 1.00000; -0.04000; -0.39000; 1.00000; 0.47000; -0.14000}; output={-0.36350; -0.34527; -0.84217; -0.87038; -0.35848; -0.51733; -0.11164; -0.86465; -0.69313}
1376073298523	updated	input={0.91000; -0.13000; -0.34000; 1.00000; -0.04000; -0.39000; 1.00000; 0.47000; -0.14000}; output={-0.36350; -0.34527; -0.84217; -0.87038; -0.35848; -0.51733; -0.11164; -0.86465; -0.69313}
1376073298659	updated	input={0.91000; -0.13000; -0.34000; 1.00000; -0.04000; -0.39000; 1.00000; 0.47000; -0.14000}; output={-0.36350; -0.34527; -0.84217; -0.87038; -0.35848; -0.51733; -0.11164; -0.86465; -0.69313}
1376073298746	updated	input={0.91000; -0.13000; -0.34000; 1.00000; -0.04000; -0.39000; 1.00000; 0.47000; -0.14000}; output={-0.36350; -0.34527; -0.84217; -0.87038; -0.35848; -0.51733; -0.11164; -0.86465; -0.69313}
1376073298906	updated	input={0.91000; -0.13000; -0.34000; 1.00000; -0.04000; -0.39000; 1.00000; 0.47000; -0.14000}; output={-0.36350; -0.34527; -0.84217; -0.87038; -0.35848; -0.51733; -0.11164; -0.86465; -0.69313}
1376073298983	updated	input={0.91000; -0.13000; -0.34000; 1.00000; -0.04000; -0.39000; 1.00000; 0.47000; -0.14000}; output={-0.36350; -0.34527; -0.84217; -0.87038; -0.35848; -0.51733; -0.11164; -0.86465; -0.69313}
1376073299145	updated	input={0.91000; -0.13000; -0.34000; 1.00000; -0.04000; -0.39000; 1.00000; 0.47000; -0.14000}; output={-0.36350; -0.34527; -0.84217; -0.87038; -0.35848; -0.51733; -0.11164; -0.86465; -0.69313}
1376073299276	updated	input={0.91000; -0.13000; -0.34000; 1.00000; -0.04000; -0.39000; 1.00000; 0.47000; -0.14000}; output={-0.36350; -0.34527; -0.84217; -0.87038; -0.35848; -0.51733; -0.11164; -0.86465; -0.69313}
1376073299397	updated	input={0.91000; -0.13000; -0.34000; 1.00000; -0.04000; -0.59000; 1.00000; 0.47000; -0.14000}; output={-0.36350; -0.34527; -0.84217; -0.99886; -0.20989; -0.55492; -0.11164; -0.86465; -0.69313}
1376073299473	updated	input={0.91000; -0.13000; -0.34000; 1.00000; -0.04000; -0.59000; 1.00000; 0.47000; -0.14000}; output={-0.36350; -0.34527; -0.84217; -0.99886; -0.20989; -0.55492; -0.11164; -0.86465; -0.69313}
1376073299610	updated	input={0.91000; -0.13000; -0.34000; 1.00000; -0.04000; -0.59000; 1.00000; 0.47000; -0.14000}; output={-0.36350; -0.34527; -0.84217; -0.99886; -0.20989; -0.55492; -0.11164; -0.86465; -0.69313}
1376073299718	updated	input={0.91000; -0.13000; -0.34000; 1.00000; -0.04000; -0.59000; 0.99000; 0.47000; -0.14000}; output={-0.36350; -0.34527; -0.84217; -0.99886; -0.20989; -0.55492; -0.10642; -0.85757; -0.68836}
1376073299808	updated	input={0.91000; -0.13000; -0.34000; 1.00000; -0.04000; -0.59000; 0.99000; 0.47000; -0.14000}; output={-0.36350; -0.34527; -0.84217; -0.99886; -0.20989; -0.55492; -0.10642; -0.85757; -0.68836}
1376073299984	updated	input={0.91000; -0.13000; -0.34000; 1.00000; -0.04000; -0.59000; 0.98000; 0.47000; -0.14000}; output={-0.36350; -0.34527; -0.84217; -0.99886; -0.20989; -0.55492; -0.10119; -0.85050; -0.68360}
1376073300126	updated	input={0.91000; -0.13000; -0.34000; 1.00000; -0.04000; -0.59000; 0.98000; 0.47000; -0.14000}; output={-0.36350; -0.34527; -0.84217; -0.99886; -0.20989; -0.55492; -0.10119; -0.85050; -0.68360}
1376073300253	updated	input={0.91000; -0.13000; -0.34000; 1.00000; -0.04000; -0.59000; 0.98000; 0.47000; -0.14000}; output={-0.36350; -0.34527; -0.84217; -0.99886; -0.20989; -0.55492; -0.10119; -0.85050; -0.68360}
1376073300378	updated	input={0.91000; -0.13000; -0.34000; 1.00000; -0.04000; -0.59000; 0.98000; 0.47000; -0.14000}; output={-0.36350; -0.34527; -0.84217; -0.99886; -0.20989; -0.55492; -0.10119; -0.85050; -0.68360}
1376073300485	updated	input={0.91000; -0.13000; -0.34000; 1.00000; -0.04000; -0.59000; 0.98000; 0.47000; -0.14000}; output={-0.36350; -0.34527; -0.84217; -0.99886; -0.20989; -0.55492; -0.10119; -0.85050; -0.68360}
1376073300572	updated	input={0.91000; -0.13000; -0.34000; 1.00000; -0.04000; -0.59000; 0.98000; 0.47000; -0.14000}; output={-0.36350; -0.34527; -0.84217; -0.99886; -0.20989; -0.55492; -0.10119; -0.85050; -0.68360}
1376073300756	updated	input={0.91000; -0.13000; -0.34000; 1.00000; -0.04000; -0.59000; 0.89000; 0.47000; -0.14000}; output={-0.36350; -0.34527; -0.84217; -0.99886; -0.20989; -0.55492; -0.05418; -0.78684; -0.64074}
1376073300838	updated	input={0.91000; -0.13000; -0.34000; 1.00000; -0.04000; -0.39000; 0.89000; 0.47000; -0.14000}; output={-0.36350; -0.34527; -0.84217; -0.87038; -0.35848; -0.51733; -0.05418; -0.78684; -0.64074}
1376073300951	updated	input={0.91000; -0.13000; -0.34000; 1.00000; -0.04000; -0.39000; 0.89000; 0.47000; -0.14000}; output={-0.36350; -0.34527; -0.84217; -0.87038; -0.35848; -0.51733; -0.05418; -0.78684; -0.64074}
1376073301069	updated	input={0.91000; -0.13000; -0.34000; 1.00000; -0.04000; -0.39000; 0.89000; 0.47000; -0.14000}; output={-0.36350; -0.34527; -0.84217; -0.87038; -0.35848; -0.51733; -0.05418; -0.78684; -0.64074}
1376073301195	updated	input={0.91000; -0.13000; -0.34000; 1.00000; -0.04000; -0.39000; 0.83000; 0.47000; -0.14000}; output={-0.36350; -0.34527; -0.84217; -0.87038; -0.35848; -0.51733; -0.02283; -0.74440; -0.61216}
1376073301314	updated	input={0.91000; -0.13000; -0.34000; 1.00000; -0.04000; -0.39000; 0.83000; 0.47000; -0.14000}; output={-0.36350; -0.34527; -0.84217; -0.87038; -0.35848; -0.51733; -0.02283; -0.74440; -0.61216}
1376073301409	updated	input={0.91000; -0.13000; -0.34000; 1.00000; -0.04000; -0.39000; 0.83000; 0.47000; -0.14000}; output={-0.36350; -0.34527; -0.84217; -0.87038; -0.35848; -0.51733; -0.02283; -0.74440; -0.61216}
1376073301539	updated	input={0.91000; -0.13000; -0.34000; 1.00000; -0.04000; -0.39000; 0.83000; 0.47000; -0.14000}; output={-0.36350; -0.34527; -0.84217; -0.87038; -0.35848; -0.51733; -0.02283; -0.74440; -0.61216}
1376073302539	updated	input={0.91000; -0.13000; -0.34000; 1.00000; -0.04000; -0.39000; 0.84000; 0.47000; -0.14000}; output={-0.36350; -0.34527; -0.84217; -0.87038; -0.35848; -0.51733; -0.02806; -0.75148; -0.61692}
1376073302617	updated	input={0.91000; -0.13000; -0.34000; 1.00000; -0.04000; -0.39000; 0.84000; 0.47000; -0.14000}; output={-0.36350; -0.34527; -0.84217; -0.87038; -0.35848; -0.51733; -0.02806; -0.75148; -0.61692}
1376073302712	updated	input={0.91000; -0.13000; -0.34000; 1.00000; -0.04000; -0.39000; 0.84000; 0.47000; -0.14000}; output={-0.36350; -0.34527; -0.84217; -0.87038; -0.35848; -0.51733; -0.02806; -0.75148; -0.61692}
1376073302815	updated	input={0.91000; -0.13000; -0.34000; 1.00000; -0.04000; -0.39000; 0.84000; 0.47000; -0.14000}; output={-0.36350; -0.34527; -0.84217; -0.87038; -0.35848; -0.51733; -0.02806; -0.75148; -0.61692}
1376073302908	updated	input={0.91000; -0.13000; -0.34000; 1.00000; -0.04000; -0.39000; 0.84000; 0.47000; -0.14000}; output={-0.36350; -0.34527; -0.84217; -0.87038; -0.35848; -0.51733; -0.02806; -0.75148; -0.61692}
1376073303089	updated	input={0.91000; -0.13000; -0.34000; 1.00000; -0.04000; -0.39000; 0.84000; 0.47000; -0.14000}; output={-0.36350; -0.34527; -0.84217; -0.87038; -0.35848; -0.51733; -0.02806; -0.75148; -0.61692}
1376073303228	updated	input={0.91000; -0.13000; -0.34000; 1.00000; -0.04000; -0.39000; 0.84000; 0.47000; -0.14000}; output={-0.36350; -0.34527; -0.84217; -0.87038; -0.35848; -0.51733; -0.02806; -0.75148; -0.61692}
1376073303335	updated	input={0.91000; -0.13000; -0.34000; 1.00000; -0.04000; -0.48000; 0.84000; 0.47000; -0.14000}; output={-0.36350; -0.34527; -0.84217; -0.92819; -0.29161; -0.53424; -0.02806; -0.75148; -0.61692}
1376073303432	updated	input={0.91000; -0.13000; -0.34000; 1.00000; -0.04000; -0.48000; 0.84000; 0.47000; -0.14000}; output={-0.36350; -0.34527; -0.84217; -0.92819; -0.29161; -0.53424; -0.02806; -0.75148; -0.61692}
1376073303616	updated	input={0.91000; -0.13000; -0.34000; 1.00000; -0.04000; -0.48000; 0.84000; 0.47000; -0.14000}; output={-0.36350; -0.34527; -0.84217; -0.92819; -0.29161; -0.53424; -0.02806; -0.75148; -0.61692}
1376073303776	updated	input={0.91000; -0.13000; -0.34000; 1.00000; -0.04000; -0.48000; 0.84000; 0.47000; -0.14000}; output={-0.36350; -0.34527; -0.84217; -0.92819; -0.29161; -0.53424; -0.02806; -0.75148; -0.61692}
1376073303870	updated	input={0.91000; -0.13000; -0.34000; 1.00000; -0.04000; -0.48000; 0.84000; 0.47000; -0.14000}; output={-0.36350; -0.34527; -0.84217; -0.92819; -0.29161; -0.53424; -0.02806; -0.75148; -0.61692}
1376073303996	updated	input={0.91000; -0.13000; -0.34000; 1.00000; -0.04000; -0.48000; 0.84000; 0.47000; -0.14000}; output={-0.36350; -0.34527; -0.84217; -0.92819; -0.29161; -0.53424; -0.02806; -0.75148; -0.61692}
1376073304114	updated	input={0.91000; -0.13000; -0.34000; 1.00000; -0.04000; -0.48000; 0.84000; 0.47000; -0.14000}; output={-0.36350; -0.34527; -0.84217; -0.92819; -0.29161; -0.53424; -0.02806; -0.75148; -0.61692}
1376073304192	updated	input={0.91000; -0.13000; -0.34000; 1.00000; -0.04000; -0.48000; 0.85000; 0.47000; -0.14000}; output={-0.36350; -0.34527; -0.84217; -0.92819; -0.29161; -0.53424; -0.03328; -0.75855; -0.62169}
1376073304314	updated	input={0.91000; -0.13000; -0.34000; 1.00000; -0.04000; -0.45000; 0.85000; 0.47000; -0.14000}; output={-0.36350; -0.34527; -0.84217; -0.90892; -0.31390; -0.52860; -0.03328; -0.75855; -0.62169}
1376073304406	updated	input={0.91000; -0.13000; -0.34000; 1.00000; -0.04000; -0.44000; 0.85000; 0.47000; -0.14000}; output={-0.36350; -0.34527; -0.84217; -0.90250; -0.32133; -0.52672; -0.03328; -0.75855; -0.62169}
1376073304576	updated	input={0.91000; -0.13000; -0.34000; 1.00000; -0.04000; -0.44000; 0.85000; 0.47000; -0.14000}; output={-0.36350; -0.34527; -0.84217; -0.90250; -0.32133; -0.52672; -0.03328; -0.75855; -0.62169}
1376073304687	updated	input={0.91000; -0.13000; -0.34000; 1.00000; -0.04000; -0.42000; 0.85000; 0.47000; -0.14000}; output={-0.36350; -0.34527; -0.84217; -0.88965; -0.33619; -0.52297; -0.03328; -0.75855; -0.62169}
1376073304784	updated	input={0.91000; -0.13000; -0.34000; 1.00000; -0.04000; -0.42000; 0.85000; 0.47000; -0.14000}; output={-0.36350; -0.34527; -0.84217; -0.88965; -0.33619; -0.52297; -0.03328; -0.75855; -0.62169}
1376073304891	updated	input={0.91000; -0.13000; -0.34000; 1.00000; -0.04000; -0.42000; 0.85000; 0.47000; -0.14000}; output={-0.36350; -0.34527; -0.84217; -0.88965; -0.33619; -0.52297; -0.03328; -0.75855; -0.62169}
1376073305032	updated	input={0.91000; -0.13000; -0.34000; 1.00000; -0.04000; -0.42000; 0.85000; 0.47000; -0.14000}; output={-0.36350; -0.34527; -0.84217; -0.88965; -0.33619; -0.52297; -0.03328; -0.75855; -0.62169}
1376073305133	updated	input={0.91000; -0.13000; -0.34000; 1.00000; -0.04000; -0.42000; 0.85000; 0.47000; -0.14000}; output={-0.36350; -0.34527; -0.84217; -0.88965; -0.33619; -0.52297; -0.03328; -0.75855; -0.62169}
1376073305244	updated	input={0.91000; -0.13000; -0.34000; 1.00000; -0.04000; -0.42000; 0.85000; 0.47000; -0.14000}; output={-0.36350; -0.34527; -0.84217; -0.88965; -0.33619; -0.52297; -0.03328; -0.75855; -0.62169}
1376073305376	updated	input={0.91000; -0.13000; -0.34000; 1.00000; -0.04000; -0.42000; 0.85000; 0.47000; -0.14000}; output={-0.36350; -0.34527; -0.84217; -0.88965; -0.33619; -0.52297; -0.03328; -0.75855; -0.62169}
1376073305461	updated	input={0.91000; -0.13000; -0.34000; 1.00000; -0.04000; -0.42000; 0.85000; 0.47000; -0.14000}; output={-0.36350; -0.34527; -0.84217; -0.88965; -0.33619; -0.52297; -0.03328; -0.75855; -0.62169}
1376073305579	updated	input={0.91000; -0.13000; -0.34000; 1.00000; -0.04000; -0.42000; 0.85000; 0.47000; -0.14000}; output={-0.36350; -0.34527; -0.84217; -0.88965; -0.33619; -0.52297; -0.03328; -0.75855; -0.62169}
1376073305684	updated	input={0.91000; -0.13000; -0.34000; 1.00000; -0.04000; -0.42000; 0.85000; 0.47000; -0.14000}; output={-0.36350; -0.34527; -0.84217; -0.88965; -0.33619; -0.52297; -0.03328; -0.75855; -0.62169}
1376073305944	updated	input={0.91000; -0.13000; -0.34000; 1.00000; -0.04000; -0.42000; 0.85000; 0.47000; -0.14000}; output={-0.36350; -0.34527; -0.84217; -0.88965; -0.33619; -0.52297; -0.03328; -0.75855; -0.62169}
1376073306039	updated	input={0.91000; -0.13000; -0.34000; 1.00000; -0.04000; -0.42000; 0.85000; 0.47000; -0.14000}; output={-0.36350; -0.34527; -0.84217; -0.88965; -0.33619; -0.52297; -0.03328; -0.75855; -0.62169}
1376073306138	updated	input={0.91000; -0.13000; -0.34000; 1.00000; -0.04000; -0.42000; 0.85000; 0.47000; -0.14000}; output={-0.36350; -0.34527; -0.84217; -0.88965; -0.33619; -0.52297; -0.03328; -0.75855; -0.62169}
1376073306221	updated	input={0.91000; -0.13000; -0.34000; 1.00000; -0.04000; -0.42000; 0.85000; 0.47000; -0.14000}; output={-0.36350; -0.34527; -0.84217; -0.88965; -0.33619; -0.52297; -0.03328; -0.75855; -0.62169}
1376073306406	updated	input={0.91000; -0.13000; -0.34000; 1.00000; -0.04000; -0.40000; 0.85000; 0.47000; -0.14000}; output={-0.36350; -0.34527; -0.84217; -0.87680; -0.35105; -0.51921; -0.03328; -0.75855; -0.62169}
1376073306502	updated	input={0.91000; -0.13000; -0.34000; 1.00000; -0.04000; -0.40000; 0.85000; 0.47000; -0.14000}; output={-0.36350; -0.34527; -0.84217; -0.87680; -0.35105; -0.51921; -0.03328; -0.75855; -0.62169}
1376073306634	updated	input={0.91000; -0.13000; -0.34000; 1.00000; -0.04000; -0.40000; 0.85000; 0.47000; -0.14000}; output={-0.36350; -0.34527; -0.84217; -0.87680; -0.35105; -0.51921; -0.03328; -0.75855; -0.62169}
1376073306763	updated	input={0.91000; -0.13000; -0.34000; 1.00000; -0.04000; -0.40000; 0.85000; 0.47000; -0.14000}; output={-0.36350; -0.34527; -0.84217; -0.87680; -0.35105; -0.51921; -0.03328; -0.75855; -0.62169}
1376073306871	updated	input={0.91000; -0.13000; -0.34000; 1.00000; -0.04000; -0.40000; 0.85000; 0.47000; -0.14000}; output={-0.36350; -0.34527; -0.84217; -0.87680; -0.35105; -0.51921; -0.03328; -0.75855; -0.62169}
1376073307016	updated	input={0.91000; -0.13000; -0.34000; 1.00000; -0.04000; -0.40000; 0.85000; 0.47000; -0.14000}; output={-0.36350; -0.34527; -0.84217; -0.87680; -0.35105; -0.51921; -0.03328; -0.75855; -0.62169}
1376073307095	updated	input={0.91000; -0.13000; -0.34000; 1.00000; -0.04000; -0.40000; 0.85000; 0.47000; -0.14000}; output={-0.36350; -0.34527; -0.84217; -0.87680; -0.35105; -0.51921; -0.03328; -0.75855; -0.62169}
1376073307299	updated	input={0.91000; -0.13000; -0.34000; 1.00000; -0.04000; -0.40000; 0.85000; 0.47000; -0.14000}; output={-0.36350; -0.34527; -0.84217; -0.87680; -0.35105; -0.51921; -0.03328; -0.75855; -0.62169}
1376073307377	updated	input={0.91000; -0.13000; -0.34000; 1.00000; -0.04000; -0.40000; 0.85000; 0.47000; -0.14000}; output={-0.36350; -0.34527; -0.84217; -0.87680; -0.35105; -0.51921; -0.03328; -0.75855; -0.62169}
1376073307489	updated	input={0.91000; -0.13000; -0.34000; 1.00000; -0.04000; -0.40000; 0.85000; 0.47000; -0.14000}; output={-0.36350; -0.34527; -0.84217; -0.87680; -0.35105; -0.51921; -0.03328; -0.75855; -0.62169}
1376073307700	updated	input={0.91000; -0.13000; -0.34000; 1.00000; -0.04000; -0.40000; 0.85000; 0.47000; -0.14000}; output={-0.36350; -0.34527; -0.84217; -0.87680; -0.35105; -0.51921; -0.03328; -0.75855; -0.62169}
1376073307792	updated	input={0.91000; -0.13000; -0.34000; 1.00000; -0.04000; -0.40000; 0.85000; 0.47000; -0.14000}; output={-0.36350; -0.34527; -0.84217; -0.87680; -0.35105; -0.51921; -0.03328; -0.75855; -0.62169}
1376073307902	updated	input={0.91000; -0.13000; -0.34000; 1.00000; -0.04000; -0.40000; 0.85000; 0.47000; -0.14000}; output={-0.36350; -0.34527; -0.84217; -0.87680; -0.35105; -0.51921; -0.03328; -0.75855; -0.62169}
1376073308037	updated	input={0.91000; -0.13000; -0.34000; 1.00000; -0.04000; -0.40000; 0.85000; 0.47000; -0.14000}; output={-0.36350; -0.34527; -0.84217; -0.87680; -0.35105; -0.51921; -0.03328; -0.75855; -0.62169}
1376073308213	updated	input={0.91000; -0.13000; -0.34000; 1.00000; -0.04000; -0.40000; 0.85000; 0.47000; -0.14000}; output={-0.36350; -0.34527; -0.84217; -0.87680; -0.35105; -0.51921; -0.03328; -0.75855; -0.62169}
1376073308308	updated	input={0.91000; -0.13000; -0.34000; 1.00000; -0.04000; -0.40000; 0.85000; 0.47000; -0.14000}; output={-0.36350; -0.34527; -0.84217; -0.87680; -0.35105; -0.51921; -0.03328; -0.75855; -0.62169}
1376073308452	updated	input={0.91000; -0.13000; -0.34000; 1.00000; -0.04000; -0.40000; 0.85000; 0.47000; -0.14000}; output={-0.36350; -0.34527; -0.84217; -0.87680; -0.35105; -0.51921; -0.03328; -0.75855; -0.62169}
1376073308535	updated	input={0.91000; -0.13000; -0.34000; 1.00000; -0.04000; -0.40000; 0.85000; 0.47000; -0.14000}; output={-0.36350; -0.34527; -0.84217; -0.87680; -0.35105; -0.51921; -0.03328; -0.75855; -0.62169}
1376073308694	updated	input={0.91000; -0.13000; -0.34000; 1.00000; -0.04000; -0.40000; 0.85000; 0.47000; -0.14000}; output={-0.36350; -0.34527; -0.84217; -0.87680; -0.35105; -0.51921; -0.03328; -0.75855; -0.62169}
1376073308778	updated	input={0.91000; -0.13000; -0.34000; 1.00000; -0.04000; -0.40000; 0.85000; 0.47000; -0.14000}; output={-0.36350; -0.34527; -0.84217; -0.87680; -0.35105; -0.51921; -0.03328; -0.75855; -0.62169}
1376073308895	updated	input={0.91000; -0.13000; -0.34000; 1.00000; -0.04000; -0.40000; 0.85000; 0.47000; -0.14000}; output={-0.36350; -0.34527; -0.84217; -0.87680; -0.35105; -0.51921; -0.03328; -0.75855; -0.62169}
1376073309005	updated	input={0.91000; -0.13000; -0.34000; 1.00000; -0.04000; -0.40000; 0.85000; 0.47000; -0.14000}; output={-0.36350; -0.34527; -0.84217; -0.87680; -0.35105; -0.51921; -0.03328; -0.75855; -0.62169}
1376073309194	updated	input={0.91000; -0.13000; -0.34000; 1.00000; -0.04000; -0.39000; 0.85000; 0.47000; -0.14000}; output={-0.36350; -0.34527; -0.84217; -0.87038; -0.35848; -0.51733; -0.03328; -0.75855; -0.62169}
1376073309340	updated	input={0.91000; -0.13000; -0.34000; 1.00000; -0.04000; -0.39000; 0.85000; 0.47000; -0.14000}; output={-0.36350; -0.34527; -0.84217; -0.87038; -0.35848; -0.51733; -0.03328; -0.75855; -0.62169}
1376073309498	updated	input={0.91000; -0.13000; -0.34000; 1.00000; -0.04000; -0.38000; 0.85000; 0.47000; -0.14000}; output={-0.36350; -0.34527; -0.84217; -0.86396; -0.36591; -0.51545; -0.03328; -0.75855; -0.62169}
1376073309599	updated	input={0.91000; -0.13000; -0.34000; 1.00000; -0.04000; -0.38000; 0.85000; 0.47000; -0.14000}; output={-0.36350; -0.34527; -0.84217; -0.86396; -0.36591; -0.51545; -0.03328; -0.75855; -0.62169}
1376073309868	updated	input={0.91000; -0.13000; -0.34000; 1.00000; -0.04000; -0.38000; 0.85000; 0.47000; -0.14000}; output={-0.36350; -0.34527; -0.84217; -0.86396; -0.36591; -0.51545; -0.03328; -0.75855; -0.62169}
1376073309953	updated	input={0.91000; -0.13000; -0.34000; 1.00000; -0.04000; -0.38000; 0.85000; 0.47000; -0.14000}; output={-0.36350; -0.34527; -0.84217; -0.86396; -0.36591; -0.51545; -0.03328; -0.75855; -0.62169}
1376073310064	updated	input={0.91000; -0.13000; -0.34000; 1.00000; -0.04000; -0.38000; 0.85000; 0.47000; -0.14000}; output={-0.36350; -0.34527; -0.84217; -0.86396; -0.36591; -0.51545; -0.03328; -0.75855; -0.62169}
1376073310201	updated	input={0.91000; -0.13000; -0.34000; 1.00000; -0.04000; -0.38000; 0.85000; 0.47000; -0.14000}; output={-0.36350; -0.34527; -0.84217; -0.86396; -0.36591; -0.51545; -0.03328; -0.75855; -0.62169}
1376073310293	updated	input={0.91000; -0.13000; -0.34000; 1.00000; -0.04000; -0.38000; 0.85000; 0.47000; -0.14000}; output={-0.36350; -0.34527; -0.84217; -0.86396; -0.36591; -0.51545; -0.03328; -0.75855; -0.62169}
1376073310448	updated	input={0.91000; -0.13000; -0.34000; 1.00000; -0.04000; -0.38000; 0.85000; 0.47000; -0.14000}; output={-0.36350; -0.34527; -0.84217; -0.86396; -0.36591; -0.51545; -0.03328; -0.75855; -0.62169}
1376073310584	updated	input={0.91000; -0.13000; -0.34000; 1.00000; -0.04000; -0.38000; 0.85000; 0.47000; -0.14000}; output={-0.36350; -0.34527; -0.84217; -0.86396; -0.36591; -0.51545; -0.03328; -0.75855; -0.62169}
1376073310719	updated	input={0.91000; -0.13000; -0.34000; 1.00000; -0.04000; -0.38000; 0.85000; 0.47000; -0.14000}; output={-0.36350; -0.34527; -0.84217; -0.86396; -0.36591; -0.51545; -0.03328; -0.75855; -0.62169}
1376073310803	updated	input={0.91000; -0.13000; -0.34000; 1.00000; -0.04000; -0.38000; 0.85000; 0.47000; -0.14000}; output={-0.36350; -0.34527; -0.84217; -0.86396; -0.36591; -0.51545; -0.03328; -0.75855; -0.62169}
1376073310981	updated	input={0.91000; -0.13000; -0.34000; 1.00000; -0.04000; -0.38000; 0.85000; 0.47000; -0.14000}; output={-0.36350; -0.34527; -0.84217; -0.86396; -0.36591; -0.51545; -0.03328; -0.75855; -0.62169}
1376073311088	updated	input={0.91000; -0.13000; -0.34000; 1.00000; -0.04000; -0.38000; 0.85000; 0.47000; -0.14000}; output={-0.36350; -0.34527; -0.84217; -0.86396; -0.36591; -0.51545; -0.03328; -0.75855; -0.62169}
1376073311377	updated	input={0.91000; -0.13000; -0.34000; 1.00000; -0.04000; -0.38000; 0.85000; 0.47000; -0.14000}; output={-0.36350; -0.34527; -0.84217; -0.86396; -0.36591; -0.51545; -0.03328; -0.75855; -0.62169}
1376073311469	updated	input={0.91000; -0.13000; -0.34000; 1.00000; -0.04000; -0.38000; 0.85000; 0.47000; -0.14000}; output={-0.36350; -0.34527; -0.84217; -0.86396; -0.36591; -0.51545; -0.03328; -0.75855; -0.62169}
1376073311556	updated	input={0.91000; -0.13000; -0.34000; 1.00000; -0.04000; -0.38000; 0.85000; 0.47000; -0.14000}; output={-0.36350; -0.34527; -0.84217; -0.86396; -0.36591; -0.51545; -0.03328; -0.75855; -0.62169}
1376073311721	updated	input={0.91000; -0.13000; -0.34000; 1.00000; -0.04000; -0.38000; 0.85000; 0.47000; -0.14000}; output={-0.36350; -0.34527; -0.84217; -0.86396; -0.36591; -0.51545; -0.03328; -0.75855; -0.62169}
1376073311823	updated	input={0.91000; -0.13000; -0.34000; 1.00000; -0.04000; -0.38000; 0.85000; 0.47000; -0.14000}; output={-0.36350; -0.34527; -0.84217; -0.86396; -0.36591; -0.51545; -0.03328; -0.75855; -0.62169}
1376073311959	updated	input={0.91000; -0.13000; -0.34000; 1.00000; -0.04000; -0.38000; 0.85000; 0.47000; -0.14000}; output={-0.36350; -0.34527; -0.84217; -0.86396; -0.36591; -0.51545; -0.03328; -0.75855; -0.62169}
1376073312048	updated	input={0.91000; -0.13000; -0.34000; 1.00000; -0.04000; -0.38000; 0.85000; 0.47000; -0.14000}; output={-0.36350; -0.34527; -0.84217; -0.86396; -0.36591; -0.51545; -0.03328; -0.75855; -0.62169}
1376073312183	updated	input={0.91000; -0.13000; -0.34000; 1.00000; -0.04000; -0.38000; 0.85000; 0.47000; -0.14000}; output={-0.36350; -0.34527; -0.84217; -0.86396; -0.36591; -0.51545; -0.03328; -0.75855; -0.62169}
1376073312342	updated	input={0.91000; -0.13000; -0.34000; 1.00000; -0.04000; -0.38000; 0.85000; 0.47000; -0.14000}; output={-0.36350; -0.34527; -0.84217; -0.86396; -0.36591; -0.51545; -0.03328; -0.75855; -0.62169}
1376073312475	updated	input={0.91000; -0.13000; -0.34000; 1.00000; -0.04000; -0.38000; 0.85000; 0.47000; -0.14000}; output={-0.36350; -0.34527; -0.84217; -0.86396; -0.36591; -0.51545; -0.03328; -0.75855; -0.62169}
1376073312581	updated	input={0.91000; -0.13000; -0.34000; 1.00000; -0.04000; -0.38000; 0.85000; 0.47000; -0.14000}; output={-0.36350; -0.34527; -0.84217; -0.86396; -0.36591; -0.51545; -0.03328; -0.75855; -0.62169}
1376073312729	updated	input={0.91000; -0.13000; -0.34000; 1.00000; -0.04000; -0.38000; 0.85000; 0.47000; -0.14000}; output={-0.36350; -0.34527; -0.84217; -0.86396; -0.36591; -0.51545; -0.03328; -0.75855; -0.62169}
1376073312842	updated	input={0.91000; -0.13000; -0.34000; 1.00000; -0.04000; -0.38000; 0.85000; 0.47000; -0.14000}; output={-0.36350; -0.34527; -0.84217; -0.86396; -0.36591; -0.51545; -0.03328; -0.75855; -0.62169}
1376073312988	updated	input={0.91000; -0.13000; -0.34000; 1.00000; -0.04000; -0.38000; 0.85000; 0.47000; -0.14000}; output={-0.36350; -0.34527; -0.84217; -0.86396; -0.36591; -0.51545; -0.03328; -0.75855; -0.62169}
1376073313101	updated	input={0.91000; -0.13000; -0.34000; 1.00000; -0.04000; -0.38000; 0.85000; 0.47000; -0.14000}; output={-0.36350; -0.34527; -0.84217; -0.86396; -0.36591; -0.51545; -0.03328; -0.75855; -0.62169}
1376073313193	updated	input={0.91000; -0.13000; -0.34000; 1.00000; -0.04000; -0.38000; 0.85000; 0.47000; -0.14000}; output={-0.36350; -0.34527; -0.84217; -0.86396; -0.36591; -0.51545; -0.03328; -0.75855; -0.62169}
1376073313389	updated	input={0.91000; -0.13000; -0.34000; 1.00000; -0.04000; -0.38000; 0.85000; 0.47000; -0.14000}; output={-0.36350; -0.34527; -0.84217; -0.86396; -0.36591; -0.51545; -0.03328; -0.75855; -0.62169}
1376073313469	updated	input={0.91000; -0.13000; -0.34000; 1.00000; -0.04000; -0.38000; 0.85000; 0.47000; -0.14000}; output={-0.36350; -0.34527; -0.84217; -0.86396; -0.36591; -0.51545; -0.03328; -0.75855; -0.62169}
1376073313559	updated	input={0.91000; -0.13000; -0.34000; 1.00000; -0.04000; -0.38000; 0.85000; 0.47000; -0.14000}; output={-0.36350; -0.34527; -0.84217; -0.86396; -0.36591; -0.51545; -0.03328; -0.75855; -0.62169}
1376073313707	updated	input={0.91000; -0.13000; -0.34000; 1.00000; -0.04000; -0.38000; 0.85000; 0.47000; -0.14000}; output={-0.36350; -0.34527; -0.84217; -0.86396; -0.36591; -0.51545; -0.03328; -0.75855; -0.62169}
1376073313792	updated	input={0.91000; -0.13000; -0.34000; 1.00000; -0.04000; -0.38000; 0.85000; 0.47000; -0.14000}; output={-0.36350; -0.34527; -0.84217; -0.86396; -0.36591; -0.51545; -0.03328; -0.75855; -0.62169}
1376073313909	updated	input={0.91000; -0.13000; -0.34000; 1.00000; -0.04000; -0.38000; 0.85000; 0.47000; -0.14000}; output={-0.36350; -0.34527; -0.84217; -0.86396; -0.36591; -0.51545; -0.03328; -0.75855; -0.62169}
1376073314090	updated	input={0.91000; -0.13000; -0.34000; 1.00000; -0.04000; -0.38000; 0.85000; 0.47000; -0.14000}; output={-0.36350; -0.34527; -0.84217; -0.86396; -0.36591; -0.51545; -0.03328; -0.75855; -0.62169}
1376073314199	updated	input={0.91000; -0.13000; -0.34000; 1.00000; -0.04000; -0.38000; 0.85000; 0.47000; -0.14000}; output={-0.36350; -0.34527; -0.84217; -0.86396; -0.36591; -0.51545; -0.03328; -0.75855; -0.62169}
1376073314304	updated	input={0.91000; -0.13000; -0.34000; 0.94000; -0.04000; -0.42000; 0.85000; 0.47000; -0.14000}; output={-0.36350; -0.34527; -0.84217; -0.85360; -0.29776; -0.49427; -0.03328; -0.75855; -0.62169}
1376073314406	updated	input={0.91000; -0.13000; -0.34000; 0.94000; -0.04000; -0.42000; 0.85000; 0.47000; -0.14000}; output={-0.36350; -0.34527; -0.84217; -0.85360; -0.29776; -0.49427; -0.03328; -0.75855; -0.62169}
1376073314557	updated	input={0.91000; -0.13000; -0.34000; 0.94000; -0.04000; -0.42000; 0.85000; 0.47000; -0.14000}; output={-0.36350; -0.34527; -0.84217; -0.85360; -0.29776; -0.49427; -0.03328; -0.75855; -0.62169}
1376073314745	updated	input={0.91000; -0.13000; -0.34000; 0.94000; -0.04000; -0.42000; 0.85000; 0.47000; -0.14000}; output={-0.36350; -0.34527; -0.84217; -0.85360; -0.29776; -0.49427; -0.03328; -0.75855; -0.62169}
1376073314830	updated	input={0.91000; -0.13000; -0.34000; 0.94000; -0.04000; -0.42000; 0.85000; 0.47000; -0.14000}; output={-0.36350; -0.34527; -0.84217; -0.85360; -0.29776; -0.49427; -0.03328; -0.75855; -0.62169}
1376073314977	updated	input={0.91000; -0.13000; -0.34000; 0.94000; -0.04000; -0.42000; 0.85000; 0.47000; -0.14000}; output={-0.36350; -0.34527; -0.84217; -0.85360; -0.29776; -0.49427; -0.03328; -0.75855; -0.62169}
1376073315080	updated	input={0.91000; -0.13000; -0.34000; 0.88000; -0.04000; -0.42000; 0.85000; 0.47000; -0.14000}; output={-0.36350; -0.34527; -0.84217; -0.81755; -0.25934; -0.46557; -0.03328; -0.75855; -0.62169}
1376073315203	updated	input={0.91000; -0.13000; -0.34000; 0.88000; -0.04000; -0.42000; 0.85000; 0.47000; -0.14000}; output={-0.36350; -0.34527; -0.84217; -0.81755; -0.25934; -0.46557; -0.03328; -0.75855; -0.62169}
1376073315340	updated	input={0.91000; -0.13000; -0.34000; 0.88000; -0.04000; -0.42000; 0.85000; 0.47000; -0.14000}; output={-0.36350; -0.34527; -0.84217; -0.81755; -0.25934; -0.46557; -0.03328; -0.75855; -0.62169}
1376073315423	updated	input={0.91000; -0.13000; -0.34000; 0.85000; -0.04000; -0.42000; 0.85000; 0.47000; -0.14000}; output={-0.36350; -0.34527; -0.84217; -0.79953; -0.24012; -0.45121; -0.03328; -0.75855; -0.62169}
1376073315573	updated	input={0.91000; -0.13000; -0.34000; 0.85000; -0.04000; -0.42000; 0.85000; 0.47000; -0.14000}; output={-0.36350; -0.34527; -0.84217; -0.79953; -0.24012; -0.45121; -0.03328; -0.75855; -0.62169}
1376073315673	updated	input={0.91000; -0.13000; -0.34000; 0.85000; -0.04000; -0.42000; 0.85000; 0.47000; -0.14000}; output={-0.36350; -0.34527; -0.84217; -0.79953; -0.24012; -0.45121; -0.03328; -0.75855; -0.62169}
1376073315843	updated	input={0.91000; -0.13000; -0.34000; 0.85000; -0.04000; -0.42000; 0.85000; 0.47000; -0.14000}; output={-0.36350; -0.34527; -0.84217; -0.79953; -0.24012; -0.45121; -0.03328; -0.75855; -0.62169}
1376073315927	updated	input={0.91000; -0.13000; -0.34000; 0.85000; -0.04000; -0.42000; 0.85000; 0.47000; -0.14000}; output={-0.36350; -0.34527; -0.84217; -0.79953; -0.24012; -0.45121; -0.03328; -0.75855; -0.62169}
1376073316063	updated	input={0.91000; -0.13000; -0.34000; 0.85000; -0.04000; -0.42000; 0.85000; 0.47000; -0.14000}; output={-0.36350; -0.34527; -0.84217; -0.79953; -0.24012; -0.45121; -0.03328; -0.75855; -0.62169}
1376073316363	updated	input={0.91000; -0.13000; -0.34000; 0.85000; -0.04000; -0.42000; 0.85000; 0.47000; -0.14000}; output={-0.36350; -0.34527; -0.84217; -0.79953; -0.24012; -0.45121; -0.03328; -0.75855; -0.62169}
1376073316477	updated	input={0.91000; -0.13000; -0.34000; 0.85000; -0.04000; -0.42000; 0.85000; 0.47000; -0.14000}; output={-0.36350; -0.34527; -0.84217; -0.79953; -0.24012; -0.45121; -0.03328; -0.75855; -0.62169}
1376073316641	updated	input={0.91000; -0.13000; -0.34000; 0.85000; -0.04000; -0.42000; 0.85000; 0.47000; -0.14000}; output={-0.36350; -0.34527; -0.84217; -0.79953; -0.24012; -0.45121; -0.03328; -0.75855; -0.62169}
1376073316726	updated	input={0.91000; -0.13000; -0.34000; 0.85000; -0.04000; -0.42000; 0.85000; 0.47000; -0.14000}; output={-0.36350; -0.34527; -0.84217; -0.79953; -0.24012; -0.45121; -0.03328; -0.75855; -0.62169}
1376073316905	updated	input={0.91000; -0.13000; -0.34000; 0.85000; -0.04000; -0.42000; 0.85000; 0.47000; -0.14000}; output={-0.36350; -0.34527; -0.84217; -0.79953; -0.24012; -0.45121; -0.03328; -0.75855; -0.62169}
1376073316993	updated	input={0.91000; -0.13000; -0.34000; 0.85000; -0.04000; -0.42000; 0.85000; 0.47000; -0.14000}; output={-0.36350; -0.34527; -0.84217; -0.79953; -0.24012; -0.45121; -0.03328; -0.75855; -0.62169}
1376073317300	updated	input={0.91000; -0.13000; -0.34000; 0.85000; -0.04000; -0.42000; 0.85000; 0.47000; -0.14000}; output={-0.36350; -0.34527; -0.84217; -0.79953; -0.24012; -0.45121; -0.03328; -0.75855; -0.62169}
1376073317413	updated	input={0.91000; -0.13000; -0.34000; 0.85000; -0.04000; -0.42000; 0.85000; 0.47000; -0.14000}; output={-0.36350; -0.34527; -0.84217; -0.79953; -0.24012; -0.45121; -0.03328; -0.75855; -0.62169}
1376073317500	updated	input={0.91000; -0.13000; -0.34000; 0.80000; -0.04000; -0.40000; 0.85000; 0.47000; -0.14000}; output={-0.36350; -0.34527; -0.84217; -0.75664; -0.22296; -0.42354; -0.03328; -0.75855; -0.62169}
1376073317681	updated	input={0.91000; -0.13000; -0.34000; 0.80000; -0.04000; -0.40000; 0.85000; 0.47000; -0.14000}; output={-0.36350; -0.34527; -0.84217; -0.75664; -0.22296; -0.42354; -0.03328; -0.75855; -0.62169}
1376073317776	updated	input={0.91000; -0.13000; -0.34000; 0.80000; -0.04000; -0.40000; 0.85000; 0.47000; -0.14000}; output={-0.36350; -0.34527; -0.84217; -0.75664; -0.22296; -0.42354; -0.03328; -0.75855; -0.62169}
1376073317910	updated	input={0.91000; -0.13000; -0.34000; 0.80000; -0.04000; -0.40000; 0.85000; 0.47000; -0.14000}; output={-0.36350; -0.34527; -0.84217; -0.75664; -0.22296; -0.42354; -0.03328; -0.75855; -0.62169}
1376073318044	updated	input={0.91000; -0.13000; -0.34000; 0.80000; -0.04000; -0.40000; 0.85000; 0.47000; -0.14000}; output={-0.36350; -0.34527; -0.84217; -0.75664; -0.22296; -0.42354; -0.03328; -0.75855; -0.62169}
1376073318179	updated	input={0.91000; -0.13000; -0.34000; 0.80000; -0.04000; -0.40000; 0.85000; 0.47000; -0.14000}; output={-0.36350; -0.34527; -0.84217; -0.75664; -0.22296; -0.42354; -0.03328; -0.75855; -0.62169}
1376073318264	updated	input={0.91000; -0.13000; -0.34000; 0.80000; -0.04000; -0.40000; 0.85000; 0.47000; -0.14000}; output={-0.36350; -0.34527; -0.84217; -0.75664; -0.22296; -0.42354; -0.03328; -0.75855; -0.62169}
1376073318410	updated	input={0.91000; -0.13000; -0.34000; 0.80000; -0.04000; -0.40000; 0.85000; 0.47000; -0.14000}; output={-0.36350; -0.34527; -0.84217; -0.75664; -0.22296; -0.42354; -0.03328; -0.75855; -0.62169}
1376073318503	updated	input={0.91000; -0.13000; -0.34000; 0.80000; -0.04000; -0.40000; 0.85000; 0.47000; -0.14000}; output={-0.36350; -0.34527; -0.84217; -0.75664; -0.22296; -0.42354; -0.03328; -0.75855; -0.62169}
1376073318634	updated	input={0.91000; -0.13000; -0.34000; 0.80000; -0.04000; -0.40000; 0.85000; 0.47000; -0.14000}; output={-0.36350; -0.34527; -0.84217; -0.75664; -0.22296; -0.42354; -0.03328; -0.75855; -0.62169}
1376073318748	updated	input={0.91000; -0.13000; -0.34000; 0.80000; -0.04000; -0.40000; 0.85000; 0.47000; -0.14000}; output={-0.36350; -0.34527; -0.84217; -0.75664; -0.22296; -0.42354; -0.03328; -0.75855; -0.62169}
1376073318850	updated	input={0.91000; -0.13000; -0.34000; 0.80000; -0.04000; -0.36000; 0.85000; 0.47000; -0.14000}; output={-0.36350; -0.34527; -0.84217; -0.73094; -0.25268; -0.41602; -0.03328; -0.75855; -0.62169}
1376073318979	updated	input={0.91000; -0.13000; -0.34000; 0.80000; -0.04000; -0.36000; 0.85000; 0.47000; -0.14000}; output={-0.36350; -0.34527; -0.84217; -0.73094; -0.25268; -0.41602; -0.03328; -0.75855; -0.62169}
1376073319139	updated	input={0.91000; -0.13000; -0.34000; 0.80000; -0.04000; -0.36000; 0.85000; 0.47000; -0.14000}; output={-0.36350; -0.34527; -0.84217; -0.73094; -0.25268; -0.41602; -0.03328; -0.75855; -0.62169}
1376073319247	updated	input={0.91000; -0.13000; -0.34000; 0.80000; -0.04000; -0.36000; 0.85000; 0.47000; -0.14000}; output={-0.36350; -0.34527; -0.84217; -0.73094; -0.25268; -0.41602; -0.03328; -0.75855; -0.62169}
1376073319401	updated	input={0.91000; -0.13000; -0.34000; 0.80000; -0.04000; -0.36000; 0.85000; 0.47000; -0.14000}; output={-0.36350; -0.34527; -0.84217; -0.73094; -0.25268; -0.41602; -0.03328; -0.75855; -0.62169}
1376073319516	updated	input={0.91000; -0.13000; -0.34000; 0.80000; -0.04000; -0.36000; 0.85000; 0.47000; -0.14000}; output={-0.36350; -0.34527; -0.84217; -0.73094; -0.25268; -0.41602; -0.03328; -0.75855; -0.62169}
1376073319609	updated	input={0.91000; -0.13000; -0.34000; 0.80000; -0.04000; -0.36000; 0.85000; 0.47000; -0.14000}; output={-0.36350; -0.34527; -0.84217; -0.73094; -0.25268; -0.41602; -0.03328; -0.75855; -0.62169}
1376073319785	updated	input={0.91000; -0.13000; -0.34000; 0.80000; -0.04000; -0.35000; 0.85000; 0.47000; -0.14000}; output={-0.36350; -0.34527; -0.84217; -0.72452; -0.26011; -0.41414; -0.03328; -0.75855; -0.62169}
1376073319887	updated	input={0.91000; -0.13000; -0.34000; 0.80000; -0.04000; -0.35000; 0.85000; 0.47000; -0.14000}; output={-0.36350; -0.34527; -0.84217; -0.72452; -0.26011; -0.41414; -0.03328; -0.75855; -0.62169}
1376073320024	updated	input={0.91000; -0.13000; -0.34000; 0.80000; -0.04000; -0.34000; 0.85000; 0.47000; -0.14000}; output={-0.36350; -0.34527; -0.84217; -0.71810; -0.26754; -0.41226; -0.03328; -0.75855; -0.62169}
1376073320115	updated	input={0.91000; -0.13000; -0.34000; 0.80000; -0.04000; -0.34000; 0.85000; 0.47000; -0.14000}; output={-0.36350; -0.34527; -0.84217; -0.71810; -0.26754; -0.41226; -0.03328; -0.75855; -0.62169}
1376073320287	updated	input={0.91000; -0.13000; -0.34000; 0.80000; -0.04000; -0.34000; 0.85000; 0.47000; -0.14000}; output={-0.36350; -0.34527; -0.84217; -0.71810; -0.26754; -0.41226; -0.03328; -0.75855; -0.62169}
1376073320409	updated	input={0.91000; -0.13000; -0.34000; 0.80000; -0.04000; -0.34000; 0.85000; 0.47000; -0.14000}; output={-0.36350; -0.34527; -0.84217; -0.71810; -0.26754; -0.41226; -0.03328; -0.75855; -0.62169}
1376073320550	updated	input={0.91000; -0.13000; -0.34000; 0.80000; -0.04000; -0.34000; 0.85000; 0.47000; -0.14000}; output={-0.36350; -0.34527; -0.84217; -0.71810; -0.26754; -0.41226; -0.03328; -0.75855; -0.62169}
1376073320661	updated	input={0.91000; -0.13000; -0.34000; 0.80000; -0.04000; -0.34000; 0.85000; 0.47000; -0.14000}; output={-0.36350; -0.34527; -0.84217; -0.71810; -0.26754; -0.41226; -0.03328; -0.75855; -0.62169}
1376073320823	updated	input={0.91000; -0.13000; -0.34000; 0.80000; -0.04000; -0.34000; 0.85000; 0.47000; -0.14000}; output={-0.36350; -0.34527; -0.84217; -0.71810; -0.26754; -0.41226; -0.03328; -0.75855; -0.62169}
1376073320915	updated	input={0.91000; -0.13000; -0.34000; 0.80000; -0.04000; -0.34000; 0.85000; 0.47000; -0.14000}; output={-0.36350; -0.34527; -0.84217; -0.71810; -0.26754; -0.41226; -0.03328; -0.75855; -0.62169}
1376073321072	updated	input={0.91000; -0.13000; -0.34000; 0.80000; -0.04000; -0.34000; 0.85000; 0.47000; -0.14000}; output={-0.36350; -0.34527; -0.84217; -0.71810; -0.26754; -0.41226; -0.03328; -0.75855; -0.62169}
1376073321192	updated	input={0.91000; -0.13000; -0.34000; 0.80000; -0.04000; -0.34000; 0.85000; 0.47000; -0.14000}; output={-0.36350; -0.34527; -0.84217; -0.71810; -0.26754; -0.41226; -0.03328; -0.75855; -0.62169}
1376073321456	updated	input={0.91000; -0.13000; -0.34000; 0.80000; -0.04000; -0.34000; 0.85000; 0.47000; -0.14000}; output={-0.36350; -0.34527; -0.84217; -0.71810; -0.26754; -0.41226; -0.03328; -0.75855; -0.62169}
1376073321616	updated	input={0.91000; -0.13000; -0.34000; 0.80000; -0.04000; -0.34000; 0.85000; 0.47000; -0.14000}; output={-0.36350; -0.34527; -0.84217; -0.71810; -0.26754; -0.41226; -0.03328; -0.75855; -0.62169}
1376073321734	updated	input={0.91000; -0.13000; -0.34000; 0.80000; -0.04000; -0.34000; 0.85000; 0.47000; -0.14000}; output={-0.36350; -0.34527; -0.84217; -0.71810; -0.26754; -0.41226; -0.03328; -0.75855; -0.62169}
1376073322039	updated	input={0.91000; -0.13000; -0.34000; 0.80000; -0.04000; -0.34000; 0.85000; 0.47000; -0.14000}; output={-0.36350; -0.34527; -0.84217; -0.71810; -0.26754; -0.41226; -0.03328; -0.75855; -0.62169}
1376073322130	updated	input={0.91000; -0.13000; -0.34000; 0.80000; -0.04000; -0.34000; 0.85000; 0.47000; -0.14000}; output={-0.36350; -0.34527; -0.84217; -0.71810; -0.26754; -0.41226; -0.03328; -0.75855; -0.62169}
1376073322267	updated	input={0.91000; -0.13000; -0.34000; 0.80000; -0.04000; -0.34000; 0.85000; 0.47000; -0.14000}; output={-0.36350; -0.34527; -0.84217; -0.71810; -0.26754; -0.41226; -0.03328; -0.75855; -0.62169}
1376073322502	updated	input={0.91000; -0.13000; -0.34000; 0.72000; -0.04000; -0.34000; 0.85000; 0.47000; -0.14000}; output={-0.36350; -0.34527; -0.84217; -0.67003; -0.21630; -0.37399; -0.03328; -0.75855; -0.62169}
1376073322594	updated	input={0.91000; -0.13000; -0.34000; 0.72000; -0.04000; -0.34000; 0.85000; 0.47000; -0.14000}; output={-0.36350; -0.34527; -0.84217; -0.67003; -0.21630; -0.37399; -0.03328; -0.75855; -0.62169}
1376073322751	updated	input={0.91000; -0.13000; -0.34000; 0.72000; -0.04000; -0.34000; 0.85000; 0.47000; -0.14000}; output={-0.36350; -0.34527; -0.84217; -0.67003; -0.21630; -0.37399; -0.03328; -0.75855; -0.62169}
1376073322862	updated	input={0.91000; -0.13000; -0.34000; 0.70000; -0.04000; -0.34000; 0.85000; 0.47000; -0.14000}; output={-0.36350; -0.34527; -0.84217; -0.65801; -0.20349; -0.36443; -0.03328; -0.75855; -0.62169}
1376073322977	updated	input={0.91000; -0.13000; -0.34000; 0.70000; -0.04000; -0.34000; 0.85000; 0.47000; -0.14000}; output={-0.36350; -0.34527; -0.84217; -0.65801; -0.20349; -0.36443; -0.03328; -0.75855; -0.62169}
1376073323139	updated	input={0.91000; -0.13000; -0.34000; 0.70000; -0.04000; -0.34000; 0.85000; 0.47000; -0.14000}; output={-0.36350; -0.34527; -0.84217; -0.65801; -0.20349; -0.36443; -0.03328; -0.75855; -0.62169}
1376073323282	updated	input={0.91000; -0.13000; -0.34000; 0.70000; -0.04000; -0.34000; 0.85000; 0.47000; -0.14000}; output={-0.36350; -0.34527; -0.84217; -0.65801; -0.20349; -0.36443; -0.03328; -0.75855; -0.62169}
1376073323413	updated	input={0.91000; -0.13000; -0.34000; 0.70000; -0.04000; -0.34000; 0.85000; 0.47000; -0.14000}; output={-0.36350; -0.34527; -0.84217; -0.65801; -0.20349; -0.36443; -0.03328; -0.75855; -0.62169}
1376073323513	updated	input={0.91000; -0.13000; -0.34000; 0.70000; -0.04000; -0.34000; 0.85000; 0.47000; -0.14000}; output={-0.36350; -0.34527; -0.84217; -0.65801; -0.20349; -0.36443; -0.03328; -0.75855; -0.62169}
1376073323683	updated	input={0.91000; -0.13000; -0.34000; 0.70000; -0.04000; -0.34000; 0.85000; 0.47000; -0.14000}; output={-0.36350; -0.34527; -0.84217; -0.65801; -0.20349; -0.36443; -0.03328; -0.75855; -0.62169}
1376073323837	updated	input={0.91000; -0.13000; -0.34000; 0.70000; -0.04000; -0.34000; 0.85000; 0.47000; -0.14000}; output={-0.36350; -0.34527; -0.84217; -0.65801; -0.20349; -0.36443; -0.03328; -0.75855; -0.62169}
1376073323944	updated	input={0.91000; -0.13000; -0.34000; 0.70000; -0.04000; -0.34000; 0.85000; 0.47000; -0.14000}; output={-0.36350; -0.34527; -0.84217; -0.65801; -0.20349; -0.36443; -0.03328; -0.75855; -0.62169}
1376073324048	updated	input={0.91000; -0.13000; -0.34000; 0.70000; -0.04000; -0.34000; 0.85000; 0.47000; -0.14000}; output={-0.36350; -0.34527; -0.84217; -0.65801; -0.20349; -0.36443; -0.03328; -0.75855; -0.62169}
1376073324220	updated	input={0.91000; -0.13000; -0.34000; 0.70000; -0.04000; -0.34000; 0.85000; 0.47000; -0.14000}; output={-0.36350; -0.34527; -0.84217; -0.65801; -0.20349; -0.36443; -0.03328; -0.75855; -0.62169}
1376073324342	updated	input={0.91000; -0.13000; -0.34000; 0.70000; -0.04000; -0.34000; 0.85000; 0.47000; -0.14000}; output={-0.36350; -0.34527; -0.84217; -0.65801; -0.20349; -0.36443; -0.03328; -0.75855; -0.62169}
1376073324470	updated	input={0.91000; -0.13000; -0.34000; 0.70000; -0.04000; -0.34000; 0.85000; 0.47000; -0.14000}; output={-0.36350; -0.34527; -0.84217; -0.65801; -0.20349; -0.36443; -0.03328; -0.75855; -0.62169}
1376073324608	updated	input={0.91000; -0.13000; -0.34000; 0.70000; -0.04000; -0.34000; 0.85000; 0.47000; -0.14000}; output={-0.36350; -0.34527; -0.84217; -0.65801; -0.20349; -0.36443; -0.03328; -0.75855; -0.62169}
1376073324738	updated	input={0.91000; -0.13000; -0.34000; 0.70000; -0.04000; -0.34000; 0.85000; 0.47000; -0.14000}; output={-0.36350; -0.34527; -0.84217; -0.65801; -0.20349; -0.36443; -0.03328; -0.75855; -0.62169}
1376073324896	updated	input={0.91000; -0.13000; -0.34000; 0.70000; -0.04000; -0.34000; 0.85000; 0.47000; -0.14000}; output={-0.36350; -0.34527; -0.84217; -0.65801; -0.20349; -0.36443; -0.03328; -0.75855; -0.62169}
1376073325004	updated	input={0.91000; -0.13000; -0.34000; 0.50000; -0.01000; -0.34000; 0.85000; 0.47000; -0.14000}; output={-0.36350; -0.34527; -0.84217; -0.52358; -0.06957; -0.29449; -0.03328; -0.75855; -0.62169}
1376073325180	updated	input={0.91000; -0.13000; -0.34000; 0.50000; -0.01000; -0.34000; 0.85000; 0.47000; -0.14000}; output={-0.36350; -0.34527; -0.84217; -0.52358; -0.06957; -0.29449; -0.03328; -0.75855; -0.62169}
1376073325322	updated	input={0.91000; -0.13000; -0.34000; 0.50000; 0.01000; -0.34000; 0.85000; 0.47000; -0.14000}; output={-0.36350; -0.34527; -0.84217; -0.51406; -0.06568; -0.31165; -0.03328; -0.75855; -0.62169}
1376073325470	updated	input={0.91000; -0.13000; -0.34000; 0.50000; 0.01000; -0.34000; 0.85000; 0.47000; -0.14000}; output={-0.36350; -0.34527; -0.84217; -0.51406; -0.06568; -0.31165; -0.03328; -0.75855; -0.62169}
1376073325564	updated	input={0.91000; -0.13000; -0.34000; 0.50000; 0.01000; -0.34000; 0.85000; 0.47000; -0.14000}; output={-0.36350; -0.34527; -0.84217; -0.51406; -0.06568; -0.31165; -0.03328; -0.75855; -0.62169}
1376073325671	updated	input={0.91000; -0.13000; -0.34000; 0.50000; 0.01000; -0.34000; 0.85000; 0.47000; -0.14000}; output={-0.36350; -0.34527; -0.84217; -0.51406; -0.06568; -0.31165; -0.03328; -0.75855; -0.62169}
1376073325787	updated	input={0.91000; -0.13000; -0.34000; 0.50000; 0.02000; -0.34000; 0.85000; 0.47000; -0.14000}; output={-0.36350; -0.34527; -0.84217; -0.50930; -0.06373; -0.32023; -0.03328; -0.75855; -0.62169}
1376073327214	updated	input={0.91000; -0.13000; -0.34000; 0.50000; -0.15000; -0.34000; 0.85000; 0.47000; -0.14000}; output={-0.36350; -0.34527; -0.84217; -0.59018; -0.09677; -0.17440; -0.03328; -0.75855; -0.62169}
1376073327299	updated	input={0.91000; -0.13000; -0.34000; 0.50000; -0.18000; -0.34000; 0.85000; 0.47000; -0.14000}; output={-0.36350; -0.34527; -0.84217; -0.60446; -0.10260; -0.14866; -0.03328; -0.75855; -0.62169}
1376073327399	updated	input={0.91000; -0.13000; -0.34000; 0.50000; -0.19000; -0.34000; 0.85000; 0.47000; -0.14000}; output={-0.36350; -0.34527; -0.84217; -0.60922; -0.10455; -0.14009; -0.03328; -0.75855; -0.62169}
1376073327606	updated	input={0.91000; -0.13000; -0.34000; 0.50000; -0.25000; -0.34000; 0.85000; 0.47000; -0.14000}; output={-0.36350; -0.34527; -0.84217; -0.63776; -0.11621; -0.08862; -0.03328; -0.75855; -0.62169}
1376073327721	updated	input={0.91000; -0.13000; -0.34000; 0.50000; -0.26000; -0.34000; 0.85000; 0.47000; -0.14000}; output={-0.36350; -0.34527; -0.84217; -0.64252; -0.11815; -0.08004; -0.03328; -0.75855; -0.62169}
1376073327829	updated	input={0.91000; -0.13000; -0.34000; 0.50000; -0.26000; -0.34000; 0.85000; 0.47000; -0.14000}; output={-0.36350; -0.34527; -0.84217; -0.64252; -0.11815; -0.08004; -0.03328; -0.75855; -0.62169}
1376073327977	updated	input={0.91000; -0.13000; -0.34000; 0.50000; -0.27000; -0.34000; 0.85000; 0.47000; -0.14000}; output={-0.36350; -0.34527; -0.84217; -0.64728; -0.12010; -0.07146; -0.03328; -0.75855; -0.62169}
1376073328072	updated	input={0.91000; -0.13000; -0.34000; 0.50000; -0.27000; -0.34000; 0.85000; 0.47000; -0.14000}; output={-0.36350; -0.34527; -0.84217; -0.64728; -0.12010; -0.07146; -0.03328; -0.75855; -0.62169}
1376073328218	updated	input={0.91000; -0.13000; -0.34000; 0.50000; -0.27000; -0.34000; 0.85000; 0.47000; -0.14000}; output={-0.36350; -0.34527; -0.84217; -0.64728; -0.12010; -0.07146; -0.03328; -0.75855; -0.62169}
1376073328321	updated	input={0.91000; -0.13000; -0.34000; 0.50000; -0.27000; -0.34000; 0.85000; 0.47000; -0.14000}; output={-0.36350; -0.34527; -0.84217; -0.64728; -0.12010; -0.07146; -0.03328; -0.75855; -0.62169}
1376073328489	updated	input={0.91000; -0.13000; -0.34000; 0.50000; -0.28000; -0.34000; 0.85000; 0.47000; -0.14000}; output={-0.36350; -0.34527; -0.84217; -0.65203; -0.12204; -0.06288; -0.03328; -0.75855; -0.62169}
1376073328595	updated	input={0.91000; -0.13000; -0.34000; 0.50000; -0.28000; -0.34000; 0.85000; 0.47000; -0.14000}; output={-0.36350; -0.34527; -0.84217; -0.65203; -0.12204; -0.06288; -0.03328; -0.75855; -0.62169}
1376073328697	updated	input={0.91000; -0.13000; -0.34000; 0.50000; -0.28000; -0.34000; 0.85000; 0.47000; -0.14000}; output={-0.36350; -0.34527; -0.84217; -0.65203; -0.12204; -0.06288; -0.03328; -0.75855; -0.62169}
1376073328854	updated	input={0.91000; -0.13000; -0.34000; 0.50000; -0.28000; -0.34000; 0.85000; 0.47000; -0.14000}; output={-0.36350; -0.34527; -0.84217; -0.65203; -0.12204; -0.06288; -0.03328; -0.75855; -0.62169}
1376073328944	updated	input={0.91000; -0.13000; -0.34000; 0.50000; -0.28000; -0.34000; 0.85000; 0.47000; -0.14000}; output={-0.36350; -0.34527; -0.84217; -0.65203; -0.12204; -0.06288; -0.03328; -0.75855; -0.62169}
1376073329114	updated	input={0.91000; -0.13000; -0.34000; 0.50000; -0.35000; -0.34000; 0.85000; 0.47000; -0.14000}; output={-0.36350; -0.34527; -0.84217; -0.68534; -0.13564; -0.00283; -0.03328; -0.75855; -0.62169}
1376073329314	updated	input={0.91000; -0.13000; -0.34000; 0.50000; -0.38000; -0.34000; 0.85000; 0.47000; -0.14000}; output={-0.36350; -0.34527; -0.84217; -0.69961; -0.14147; 0.02290; -0.03328; -0.75855; -0.62169}
1376073329401	updated	input={0.91000; -0.13000; -0.34000; 0.50000; -0.42000; -0.34000; 0.85000; 0.47000; -0.14000}; output={-0.36350; -0.34527; -0.84217; -0.71864; -0.14925; 0.05722; -0.03328; -0.75855; -0.62169}
1376073329568	updated	input={0.91000; -0.13000; -0.34000; 0.50000; -0.45000; -0.34000; 0.85000; 0.47000; -0.14000}; output={-0.36350; -0.34527; -0.84217; -0.73292; -0.15508; 0.08295; -0.03328; -0.75855; -0.62169}
1376073329702	updated	input={0.91000; -0.13000; -0.34000; 0.50000; -0.45000; -0.34000; 0.85000; 0.47000; -0.14000}; output={-0.36350; -0.34527; -0.84217; -0.73292; -0.15508; 0.08295; -0.03328; -0.75855; -0.62169}
1376073329822	updated	input={0.91000; -0.13000; -0.34000; 0.50000; -0.45000; -0.34000; 0.85000; 0.47000; -0.14000}; output={-0.36350; -0.34527; -0.84217; -0.73292; -0.15508; 0.08295; -0.03328; -0.75855; -0.62169}
1376073329914	updated	input={0.91000; -0.13000; -0.34000; 0.50000; -0.45000; -0.34000; 0.85000; 0.47000; -0.14000}; output={-0.36350; -0.34527; -0.84217; -0.73292; -0.15508; 0.08295; -0.03328; -0.75855; -0.62169}
1376073330062	updated	input={0.91000; -0.13000; -0.34000; 0.50000; -0.45000; -0.34000; 0.85000; 0.47000; -0.14000}; output={-0.36350; -0.34527; -0.84217; -0.73292; -0.15508; 0.08295; -0.03328; -0.75855; -0.62169}
1376073330175	updated	input={0.91000; -0.13000; -0.34000; 0.50000; -0.45000; -0.33000; 0.85000; 0.47000; -0.14000}; output={-0.36350; -0.34527; -0.84217; -0.72649; -0.16251; 0.08483; -0.03328; -0.75855; -0.62169}
1376073330302	updated	input={0.91000; -0.13000; -0.34000; 0.50000; -0.45000; -0.33000; 0.85000; 0.47000; -0.14000}; output={-0.36350; -0.34527; -0.84217; -0.72649; -0.16251; 0.08483; -0.03328; -0.75855; -0.62169}
1376073330415	updated	input={0.91000; -0.13000; -0.34000; 0.50000; -0.45000; -0.33000; 0.85000; 0.47000; -0.14000}; output={-0.36350; -0.34527; -0.84217; -0.72649; -0.16251; 0.08483; -0.03328; -0.75855; -0.62169}
1376073330570	updated	input={0.91000; -0.13000; -0.34000; 0.50000; -0.45000; -0.33000; 0.85000; 0.47000; -0.14000}; output={-0.36350; -0.34527; -0.84217; -0.72649; -0.16251; 0.08483; -0.03328; -0.75855; -0.62169}
1376073330693	updated	input={0.91000; -0.13000; -0.34000; 0.50000; -0.45000; -0.28000; 0.85000; 0.47000; -0.14000}; output={-0.36350; -0.34527; -0.84217; -0.69437; -0.19966; 0.09423; -0.03328; -0.75855; -0.62169}
1376073330877	updated	input={0.91000; -0.13000; -0.34000; 0.50000; -0.45000; -0.22000; 0.85000; 0.47000; -0.14000}; output={-0.36350; -0.34527; -0.84217; -0.65583; -0.24424; 0.10550; -0.03328; -0.75855; -0.62169}
1376073330994	updated	input={0.91000; -0.13000; -0.34000; 0.50000; -0.45000; -0.20000; 0.85000; 0.47000; -0.14000}; output={-0.36350; -0.34527; -0.84217; -0.64298; -0.25910; 0.10926; -0.03328; -0.75855; -0.62169}
1376073331131	updated	input={0.91000; -0.13000; -0.34000; 0.50000; -0.45000; -0.14000; 0.85000; 0.47000; -0.14000}; output={-0.36350; -0.34527; -0.84217; -0.60444; -0.30368; 0.12054; -0.03328; -0.75855; -0.62169}
1376073331256	updated	input={0.91000; -0.13000; -0.34000; 0.50000; -0.45000; -0.13000; 0.85000; 0.47000; -0.14000}; output={-0.36350; -0.34527; -0.84217; -0.59802; -0.31111; 0.12242; -0.03328; -0.75855; -0.62169}
1376073331394	updated	input={0.91000; -0.13000; -0.34000; 0.50000; -0.45000; -0.13000; 0.85000; 0.47000; -0.14000}; output={-0.36350; -0.34527; -0.84217; -0.59802; -0.31111; 0.12242; -0.03328; -0.75855; -0.62169}
1376073331526	updated	input={0.91000; -0.13000; -0.34000; 0.50000; -0.45000; -0.13000; 0.85000; 0.47000; -0.14000}; output={-0.36350; -0.34527; -0.84217; -0.59802; -0.31111; 0.12242; -0.03328; -0.75855; -0.62169}
1376073331675	updated	input={0.91000; -0.13000; -0.34000; 0.50000; -0.45000; -0.13000; 0.85000; 0.47000; -0.14000}; output={-0.36350; -0.34527; -0.84217; -0.59802; -0.31111; 0.12242; -0.03328; -0.75855; -0.62169}
1376073331856	updated	input={0.91000; -0.13000; -0.34000; 0.50000; -0.45000; -0.13000; 0.85000; 0.47000; -0.14000}; output={-0.36350; -0.34527; -0.84217; -0.59802; -0.31111; 0.12242; -0.03328; -0.75855; -0.62169}
1376073331975	updated	input={0.91000; -0.13000; -0.34000; 0.50000; -0.45000; -0.13000; 0.85000; 0.47000; -0.14000}; output={-0.36350; -0.34527; -0.84217; -0.59802; -0.31111; 0.12242; -0.03328; -0.75855; -0.62169}
1376073332134	updated	input={0.91000; -0.13000; -0.34000; 0.50000; -0.45000; 0.07000; 0.85000; 0.47000; -0.14000}; output={-0.36350; -0.34527; -0.84217; -0.46954; -0.45970; 0.16001; -0.03328; -0.75855; -0.62169}
1376073332279	updated	input={0.91000; -0.13000; -0.34000; 0.50000; -0.45000; 0.27000; 0.85000; 0.47000; -0.14000}; output={-0.36350; -0.34527; -0.84217; -0.34106; -0.60830; 0.19760; -0.03328; -0.75855; -0.62169}
1376073332400	updated	input={0.91000; -0.13000; -0.34000; 0.50000; -0.45000; 0.27000; 0.85000; 0.47000; -0.14000}; output={-0.36350; -0.34527; -0.84217; -0.34106; -0.60830; 0.19760; -0.03328; -0.75855; -0.62169}
1376073332523	updated	input={0.91000; -0.13000; -0.34000; 0.50000; -0.45000; 0.47000; 0.85000; 0.47000; -0.14000}; output={-0.36350; -0.34527; -0.84217; -0.21259; -0.75689; 0.23519; -0.03328; -0.75855; -0.62169}
1376073332699	updated	input={0.91000; -0.13000; -0.34000; 0.50000; -0.45000; 0.47000; 0.85000; 0.47000; -0.14000}; output={-0.36350; -0.34527; -0.84217; -0.21259; -0.75689; 0.23519; -0.03328; -0.75855; -0.62169}
1376073332833	updated	input={0.91000; -0.13000; -0.34000; 0.50000; -0.45000; 0.47000; 0.85000; 0.47000; -0.14000}; output={-0.36350; -0.34527; -0.84217; -0.21259; -0.75689; 0.23519; -0.03328; -0.75855; -0.62169}
1376073332988	updated	input={0.91000; -0.13000; -0.34000; 0.50000; -0.45000; 0.27000; 0.85000; 0.47000; -0.14000}; output={-0.36350; -0.34527; -0.84217; -0.34106; -0.60830; 0.19760; -0.03328; -0.75855; -0.62169}
1376073333146	updated	input={0.91000; -0.13000; -0.34000; 0.50000; -0.45000; 0.07000; 0.85000; 0.47000; -0.14000}; output={-0.36350; -0.34527; -0.84217; -0.46954; -0.45970; 0.16001; -0.03328; -0.75855; -0.62169}
1376073333302	updated	input={0.91000; -0.13000; -0.34000; 0.50000; -0.45000; -0.13000; 0.85000; 0.47000; -0.14000}; output={-0.36350; -0.34527; -0.84217; -0.59802; -0.31111; 0.12242; -0.03328; -0.75855; -0.62169}
1376073333438	updated	input={0.91000; -0.13000; -0.34000; 0.50000; -0.45000; -0.33000; 0.85000; 0.47000; -0.14000}; output={-0.36350; -0.34527; -0.84217; -0.72649; -0.16251; 0.08483; -0.03328; -0.75855; -0.62169}
1376073333539	updated	input={0.91000; -0.13000; -0.34000; 0.50000; -0.45000; -0.53000; 0.85000; 0.47000; -0.14000}; output={-0.36350; -0.34527; -0.84217; -0.85497; -0.01391; 0.04724; -0.03328; -0.75855; -0.62169}
1376073333696	updated	input={0.91000; -0.13000; -0.34000; 0.50000; -0.45000; -0.53000; 0.85000; 0.47000; -0.14000}; output={-0.36350; -0.34527; -0.84217; -0.85497; -0.01391; 0.04724; -0.03328; -0.75855; -0.62169}
1376073333791	updated	input={0.91000; -0.13000; -0.34000; 0.50000; -0.45000; -0.53000; 0.85000; 0.47000; -0.14000}; output={-0.36350; -0.34527; -0.84217; -0.85497; -0.01391; 0.04724; -0.03328; -0.75855; -0.62169}
1376073333901	updated	input={0.91000; -0.13000; -0.34000; 0.50000; -0.45000; -0.53000; 0.85000; 0.47000; -0.14000}; output={-0.36350; -0.34527; -0.84217; -0.85497; -0.01391; 0.04724; -0.03328; -0.75855; -0.62169}
1376073334022	updated	input={0.91000; -0.13000; -0.34000; 0.50000; -0.45000; -0.53000; 0.85000; 0.47000; -0.14000}; output={-0.36350; -0.34527; -0.84217; -0.85497; -0.01391; 0.04724; -0.03328; -0.75855; -0.62169}
1376073334118	updated	input={0.91000; -0.13000; -0.34000; 0.50000; -0.45000; -0.53000; 0.85000; 0.47000; -0.14000}; output={-0.36350; -0.34527; -0.84217; -0.85497; -0.01391; 0.04724; -0.03328; -0.75855; -0.62169}
1376073334294	updated	input={0.91000; -0.13000; -0.34000; 0.50000; -0.45000; -0.53000; 0.85000; 0.47000; -0.14000}; output={-0.36350; -0.34527; -0.84217; -0.85497; -0.01391; 0.04724; -0.03328; -0.75855; -0.62169}
1376073334429	updated	input={0.91000; -0.13000; -0.34000; 0.50000; -0.45000; -0.53000; 0.85000; 0.47000; -0.14000}; output={-0.36350; -0.34527; -0.84217; -0.85497; -0.01391; 0.04724; -0.03328; -0.75855; -0.62169}
1376073334592	updated	input={0.91000; -0.13000; -0.34000; 0.50000; -0.45000; -0.53000; 0.85000; 0.47000; -0.14000}; output={-0.36350; -0.34527; -0.84217; -0.85497; -0.01391; 0.04724; -0.03328; -0.75855; -0.62169}
1376073334700	updated	input={0.91000; -0.13000; -0.34000; 0.50000; -0.45000; -0.53000; 0.85000; 0.47000; -0.14000}; output={-0.36350; -0.34527; -0.84217; -0.85497; -0.01391; 0.04724; -0.03328; -0.75855; -0.62169}
1376073334847	updated	input={0.91000; -0.13000; -0.34000; 0.50000; -0.45000; -0.53000; 0.85000; 0.47000; -0.14000}; output={-0.36350; -0.34527; -0.84217; -0.85497; -0.01391; 0.04724; -0.03328; -0.75855; -0.62169}
1376073335453	updated	input={0.91000; -0.13000; -0.34000; 0.50000; -0.25000; -0.53000; 0.85000; 0.47000; -0.14000}; output={-0.36350; -0.34527; -0.84217; -0.75981; 0.02496; -0.12433; -0.03328; -0.75855; -0.62169}
1376073335592	updated	input={0.91000; -0.13000; -0.34000; 0.50000; -0.25000; -0.53000; 0.85000; 0.47000; -0.14000}; output={-0.36350; -0.34527; -0.84217; -0.75981; 0.02496; -0.12433; -0.03328; -0.75855; -0.62169}
1376073335699	updated	input={0.91000; -0.13000; -0.34000; 0.50000; -0.25000; -0.53000; 0.85000; 0.47000; -0.14000}; output={-0.36350; -0.34527; -0.84217; -0.75981; 0.02496; -0.12433; -0.03328; -0.75855; -0.62169}
1376073335845	updated	input={0.91000; -0.13000; -0.34000; 0.50000; -0.25000; -0.53000; 0.85000; 0.47000; -0.14000}; output={-0.36350; -0.34527; -0.84217; -0.75981; 0.02496; -0.12433; -0.03328; -0.75855; -0.62169}
1376073335938	updated	input={0.91000; -0.13000; -0.34000; 0.50000; -0.25000; -0.53000; 0.85000; 0.47000; -0.14000}; output={-0.36350; -0.34527; -0.84217; -0.75981; 0.02496; -0.12433; -0.03328; -0.75855; -0.62169}
1376073336124	updated	input={0.91000; -0.13000; -0.34000; 0.50000; -0.25000; -0.53000; 0.85000; 0.47000; -0.14000}; output={-0.36350; -0.34527; -0.84217; -0.75981; 0.02496; -0.12433; -0.03328; -0.75855; -0.62169}
1376073336233	updated	input={0.91000; -0.13000; -0.34000; 0.50000; -0.25000; -0.53000; 0.85000; 0.47000; -0.14000}; output={-0.36350; -0.34527; -0.84217; -0.75981; 0.02496; -0.12433; -0.03328; -0.75855; -0.62169}
1376073336377	updated	input={0.91000; -0.13000; -0.34000; 0.50000; -0.05000; -0.53000; 0.85000; 0.47000; -0.14000}; output={-0.36350; -0.34527; -0.84217; -0.66466; 0.06383; -0.29589; -0.03328; -0.75855; -0.62169}
1376073336485	updated	input={0.91000; -0.13000; -0.34000; 0.50000; -0.05000; -0.53000; 0.85000; 0.47000; -0.14000}; output={-0.36350; -0.34527; -0.84217; -0.66466; 0.06383; -0.29589; -0.03328; -0.75855; -0.62169}
1376073336641	updated	input={0.91000; -0.13000; -0.34000; 0.50000; -0.05000; -0.53000; 0.85000; 0.47000; -0.14000}; output={-0.36350; -0.34527; -0.84217; -0.66466; 0.06383; -0.29589; -0.03328; -0.75855; -0.62169}
1376073336768	updated	input={0.91000; -0.13000; -0.34000; 0.50000; -0.05000; -0.53000; 0.85000; 0.47000; -0.14000}; output={-0.36350; -0.34527; -0.84217; -0.66466; 0.06383; -0.29589; -0.03328; -0.75855; -0.62169}
1376073336895	updated	input={0.91000; -0.13000; -0.34000; 0.50000; -0.05000; -0.53000; 0.85000; 0.47000; -0.14000}; output={-0.36350; -0.34527; -0.84217; -0.66466; 0.06383; -0.29589; -0.03328; -0.75855; -0.62169}
1376073337055	updated	input={0.91000; -0.13000; -0.34000; 0.50000; -0.05000; -0.53000; 0.85000; 0.47000; -0.14000}; output={-0.36350; -0.34527; -0.84217; -0.66466; 0.06383; -0.29589; -0.03328; -0.75855; -0.62169}
1376073337188	updated	input={0.91000; -0.13000; -0.34000; 0.50000; -0.05000; -0.53000; 0.85000; 0.47000; -0.14000}; output={-0.36350; -0.34527; -0.84217; -0.66466; 0.06383; -0.29589; -0.03328; -0.75855; -0.62169}
1376073337378	updated	input={0.91000; -0.13000; -0.34000; 0.50000; -0.05000; -0.53000; 0.85000; 0.47000; -0.14000}; output={-0.36350; -0.34527; -0.84217; -0.66466; 0.06383; -0.29589; -0.03328; -0.75855; -0.62169}
1376073337480	updated	input={0.91000; -0.13000; -0.34000; 0.50000; -0.05000; -0.53000; 0.85000; 0.47000; -0.14000}; output={-0.36350; -0.34527; -0.84217; -0.66466; 0.06383; -0.29589; -0.03328; -0.75855; -0.62169}
1376073337663	updated	input={0.91000; -0.13000; -0.34000; 0.70000; -0.05000; -0.53000; 0.85000; 0.47000; -0.14000}; output={-0.36350; -0.34527; -0.84217; -0.78482; -0.06427; -0.39156; -0.03328; -0.75855; -0.62169}
1376073337773	updated	input={0.91000; -0.13000; -0.34000; 0.70000; -0.05000; -0.53000; 0.85000; 0.47000; -0.14000}; output={-0.36350; -0.34527; -0.84217; -0.78482; -0.06427; -0.39156; -0.03328; -0.75855; -0.62169}
1376073337920	updated	input={0.91000; -0.13000; -0.34000; 0.70000; -0.05000; -0.53000; 0.85000; 0.47000; -0.14000}; output={-0.36350; -0.34527; -0.84217; -0.78482; -0.06427; -0.39156; -0.03328; -0.75855; -0.62169}
1376073338045	updated	input={0.91000; -0.13000; -0.34000; 0.70000; -0.05000; -0.53000; 0.85000; 0.47000; -0.14000}; output={-0.36350; -0.34527; -0.84217; -0.78482; -0.06427; -0.39156; -0.03328; -0.75855; -0.62169}
1376073338182	updated	input={0.91000; -0.13000; -0.34000; 0.70000; -0.05000; -0.53000; 0.85000; 0.47000; -0.14000}; output={-0.36350; -0.34527; -0.84217; -0.78482; -0.06427; -0.39156; -0.03328; -0.75855; -0.62169}
1376073338285	updated	input={0.91000; -0.13000; -0.34000; 0.70000; -0.05000; -0.53000; 0.85000; 0.47000; -0.14000}; output={-0.36350; -0.34527; -0.84217; -0.78482; -0.06427; -0.39156; -0.03328; -0.75855; -0.62169}
1376073338410	updated	input={0.91000; -0.13000; -0.34000; 0.90000; -0.05000; -0.53000; 0.85000; 0.47000; -0.14000}; output={-0.36350; -0.34527; -0.84217; -0.90499; -0.19236; -0.48723; -0.03328; -0.75855; -0.62169}
1376073338558	updated	input={0.91000; -0.13000; -0.34000; 0.90000; -0.05000; -0.53000; 0.85000; 0.47000; -0.14000}; output={-0.36350; -0.34527; -0.84217; -0.90499; -0.19236; -0.48723; -0.03328; -0.75855; -0.62169}
1376073338753	updated	input={0.91000; -0.13000; -0.34000; 0.90000; -0.05000; -0.53000; 0.85000; 0.47000; -0.14000}; output={-0.36350; -0.34527; -0.84217; -0.90499; -0.19236; -0.48723; -0.03328; -0.75855; -0.62169}
1376073338859	updated	input={0.91000; -0.13000; -0.34000; 0.90000; -0.05000; -0.53000; 0.85000; 0.47000; -0.14000}; output={-0.36350; -0.34527; -0.84217; -0.90499; -0.19236; -0.48723; -0.03328; -0.75855; -0.62169}
1376073339042	updated	input={0.91000; -0.13000; -0.34000; 0.90000; -0.05000; -0.53000; 0.85000; 0.47000; -0.14000}; output={-0.36350; -0.34527; -0.84217; -0.90499; -0.19236; -0.48723; -0.03328; -0.75855; -0.62169}
1376073339144	updated	input={0.91000; -0.13000; -0.34000; 0.90000; -0.05000; -0.53000; 0.85000; 0.47000; -0.14000}; output={-0.36350; -0.34527; -0.84217; -0.90499; -0.19236; -0.48723; -0.03328; -0.75855; -0.62169}
1376073339327	updated	input={0.91000; -0.13000; -0.34000; 0.90000; -0.05000; -0.53000; 0.85000; 0.47000; -0.14000}; output={-0.36350; -0.34527; -0.84217; -0.90499; -0.19236; -0.48723; -0.03328; -0.75855; -0.62169}
1376073339432	updated	input={0.91000; -0.13000; -0.34000; 0.90000; -0.05000; -0.53000; 0.85000; 0.47000; -0.14000}; output={-0.36350; -0.34527; -0.84217; -0.90499; -0.19236; -0.48723; -0.03328; -0.75855; -0.62169}
1376073339600	updated	input={0.91000; -0.13000; -0.34000; 1.00000; -0.05000; -0.53000; 0.85000; 0.47000; -0.14000}; output={-0.36350; -0.34527; -0.84217; -0.96507; -0.25641; -0.53506; -0.03328; -0.75855; -0.62169}
1376073339730	updated	input={0.91000; -0.13000; -0.34000; 1.00000; -0.05000; -0.53000; 0.85000; 0.47000; -0.14000}; output={-0.36350; -0.34527; -0.84217; -0.96507; -0.25641; -0.53506; -0.03328; -0.75855; -0.62169}
1376073339855	updated	input={0.91000; -0.13000; -0.34000; 1.00000; -0.05000; -0.53000; 0.85000; 0.47000; -0.14000}; output={-0.36350; -0.34527; -0.84217; -0.96507; -0.25641; -0.53506; -0.03328; -0.75855; -0.62169}
1376073340014	updated	input={0.91000; -0.13000; -0.34000; 1.00000; -0.05000; -0.53000; 0.85000; 0.47000; -0.14000}; output={-0.36350; -0.34527; -0.84217; -0.96507; -0.25641; -0.53506; -0.03328; -0.75855; -0.62169}
1376073340119	updated	input={0.91000; -0.13000; -0.34000; 1.00000; -0.05000; -0.53000; 0.85000; 0.47000; -0.14000}; output={-0.36350; -0.34527; -0.84217; -0.96507; -0.25641; -0.53506; -0.03328; -0.75855; -0.62169}
1376073340592	updated	input={0.91000; -0.13000; -0.34000; 1.00000; -0.05000; -0.53000; 0.85000; 0.47000; -0.14000}; output={-0.36350; -0.34527; -0.84217; -0.96507; -0.25641; -0.53506; -0.03328; -0.75855; -0.62169}
1376073340879	updated	input={0.91000; -0.13000; -0.34000; 0.80000; -0.05000; -0.53000; 0.85000; 0.47000; -0.14000}; output={-0.36350; -0.34527; -0.84217; -0.84491; -0.12831; -0.43939; -0.03328; -0.75855; -0.62169}
1376073341191	updated	input={0.91000; -0.13000; -0.34000; 0.80000; -0.05000; -0.53000; 0.85000; 0.47000; -0.14000}; output={-0.36350; -0.34527; -0.84217; -0.84491; -0.12831; -0.43939; -0.03328; -0.75855; -0.62169}
1376073341454	updated	input={0.91000; -0.13000; -0.34000; 0.80000; -0.05000; -0.53000; 0.85000; 0.47000; -0.14000}; output={-0.36350; -0.34527; -0.84217; -0.84491; -0.12831; -0.43939; -0.03328; -0.75855; -0.62169}
1376073341908	updated	input={0.91000; -0.13000; -0.34000; 0.82000; -0.05000; -0.53000; 0.85000; 0.47000; -0.14000}; output={-0.36350; -0.34527; -0.84217; -0.85692; -0.14112; -0.44896; -0.03328; -0.75855; -0.62169}
1376073342010	updated	input={0.91000; -0.13000; -0.34000; 0.84000; -0.05000; -0.53000; 0.85000; 0.47000; -0.14000}; output={-0.36350; -0.34527; -0.84217; -0.86894; -0.15393; -0.45853; -0.03328; -0.75855; -0.62169}
1376073343336	updated	input={0.91000; -0.13000; -0.34000; 0.93000; -0.05000; -0.53000; 0.85000; 0.47000; -0.14000}; output={-0.36350; -0.34527; -0.84217; -0.92301; -0.21158; -0.50158; -0.03328; -0.75855; -0.62169}
1376073343451	updated	input={0.91000; -0.13000; -0.34000; 0.93000; -0.05000; -0.53000; 0.85000; 0.47000; -0.14000}; output={-0.36350; -0.34527; -0.84217; -0.92301; -0.21158; -0.50158; -0.03328; -0.75855; -0.62169}
1376073343555	updated	input={0.91000; -0.13000; -0.34000; 0.93000; -0.05000; -0.53000; 0.85000; 0.47000; -0.14000}; output={-0.36350; -0.34527; -0.84217; -0.92301; -0.21158; -0.50158; -0.03328; -0.75855; -0.62169}
1376073343700	updated	input={0.91000; -0.13000; -0.34000; 0.93000; -0.05000; -0.53000; 0.85000; 0.47000; -0.14000}; output={-0.36350; -0.34527; -0.84217; -0.92301; -0.21158; -0.50158; -0.03328; -0.75855; -0.62169}
1376073343798	updated	input={0.91000; -0.13000; -0.34000; 0.93000; -0.05000; -0.53000; 0.85000; 0.47000; -0.14000}; output={-0.36350; -0.34527; -0.84217; -0.92301; -0.21158; -0.50158; -0.03328; -0.75855; -0.62169}
1376073343894	updated	input={0.91000; -0.13000; -0.34000; 0.93000; -0.05000; -0.53000; 0.85000; 0.47000; -0.14000}; output={-0.36350; -0.34527; -0.84217; -0.92301; -0.21158; -0.50158; -0.03328; -0.75855; -0.62169}
1376073344085	updated	input={0.91000; -0.13000; -0.34000; 0.93000; -0.05000; -0.53000; 0.85000; 0.47000; -0.14000}; output={-0.36350; -0.34527; -0.84217; -0.92301; -0.21158; -0.50158; -0.03328; -0.75855; -0.62169}
1376073344215	updated	input={0.91000; -0.13000; -0.34000; 0.93000; -0.05000; -0.53000; 0.85000; 0.47000; -0.14000}; output={-0.36350; -0.34527; -0.84217; -0.92301; -0.21158; -0.50158; -0.03328; -0.75855; -0.62169}
1376073344354	updated	input={0.91000; -0.13000; -0.34000; 0.93000; -0.05000; -0.53000; 0.85000; 0.47000; -0.14000}; output={-0.36350; -0.34527; -0.84217; -0.92301; -0.21158; -0.50158; -0.03328; -0.75855; -0.62169}
1376073344475	updated	input={0.91000; -0.13000; -0.34000; 0.93000; -0.05000; -0.53000; 0.85000; 0.47000; -0.14000}; output={-0.36350; -0.34527; -0.84217; -0.92301; -0.21158; -0.50158; -0.03328; -0.75855; -0.62169}
1376073344628	updated	input={0.91000; -0.13000; -0.34000; 0.93000; -0.05000; -0.53000; 0.85000; 0.47000; -0.14000}; output={-0.36350; -0.34527; -0.84217; -0.92301; -0.21158; -0.50158; -0.03328; -0.75855; -0.62169}
1376073344789	updated	input={0.91000; -0.13000; -0.34000; 0.93000; -0.05000; -0.53000; 0.85000; 0.47000; -0.14000}; output={-0.36350; -0.34527; -0.84217; -0.92301; -0.21158; -0.50158; -0.03328; -0.75855; -0.62169}
1376073344984	updated	input={0.91000; -0.13000; -0.34000; 0.93000; -0.05000; -0.53000; 0.85000; 0.47000; -0.14000}; output={-0.36350; -0.34527; -0.84217; -0.92301; -0.21158; -0.50158; -0.03328; -0.75855; -0.62169}
1376073345149	updated	input={0.91000; -0.13000; -0.34000; 0.93000; -0.05000; -0.53000; 0.85000; 0.47000; -0.14000}; output={-0.36350; -0.34527; -0.84217; -0.92301; -0.21158; -0.50158; -0.03328; -0.75855; -0.62169}
1376073345306	updated	input={0.91000; -0.13000; -0.34000; 0.93000; -0.05000; -0.53000; 0.85000; 0.47000; -0.14000}; output={-0.36350; -0.34527; -0.84217; -0.92301; -0.21158; -0.50158; -0.03328; -0.75855; -0.62169}
1376073345429	updated	input={0.91000; -0.13000; -0.34000; 0.93000; -0.05000; -0.53000; 0.85000; 0.47000; -0.14000}; output={-0.36350; -0.34527; -0.84217; -0.92301; -0.21158; -0.50158; -0.03328; -0.75855; -0.62169}
1376073345535	updated	input={0.91000; -0.13000; -0.34000; 0.93000; -0.05000; -0.53000; 0.85000; 0.47000; -0.14000}; output={-0.36350; -0.34527; -0.84217; -0.92301; -0.21158; -0.50158; -0.03328; -0.75855; -0.62169}
1376073345703	updated	input={0.91000; -0.13000; -0.34000; 0.93000; -0.05000; -0.53000; 0.85000; 0.47000; -0.14000}; output={-0.36350; -0.34527; -0.84217; -0.92301; -0.21158; -0.50158; -0.03328; -0.75855; -0.62169}
1376073345812	updated	input={0.91000; -0.13000; -0.34000; 0.93000; -0.05000; -0.53000; 0.85000; 0.47000; -0.14000}; output={-0.36350; -0.34527; -0.84217; -0.92301; -0.21158; -0.50158; -0.03328; -0.75855; -0.62169}
1376073345961	updated	input={0.91000; -0.13000; -0.34000; 0.93000; -0.05000; -0.53000; 0.85000; 0.47000; -0.14000}; output={-0.36350; -0.34527; -0.84217; -0.92301; -0.21158; -0.50158; -0.03328; -0.75855; -0.62169}
1376073346063	updated	input={0.91000; -0.13000; -0.34000; 0.93000; -0.04000; -0.53000; 0.85000; 0.47000; -0.14000}; output={-0.36350; -0.34527; -0.84217; -0.91825; -0.20963; -0.51016; -0.03328; -0.75855; -0.62169}
1376073346214	updated	input={0.91000; -0.13000; -0.34000; 0.93000; -0.03000; -0.53000; 0.85000; 0.47000; -0.14000}; output={-0.36350; -0.34527; -0.84217; -0.91350; -0.20769; -0.51873; -0.03328; -0.75855; -0.62169}
1376073346323	updated	input={0.91000; -0.13000; -0.34000; 0.93000; -0.03000; -0.53000; 0.85000; 0.47000; -0.14000}; output={-0.36350; -0.34527; -0.84217; -0.91350; -0.20769; -0.51873; -0.03328; -0.75855; -0.62169}
1376073346484	updated	input={0.91000; -0.13000; -0.34000; 0.93000; -0.02000; -0.53000; 0.85000; 0.47000; -0.14000}; output={-0.36350; -0.34527; -0.84217; -0.90874; -0.20574; -0.52731; -0.03328; -0.75855; -0.62169}
1376073346619	updated	input={0.91000; -0.13000; -0.34000; 0.93000; -0.02000; -0.53000; 0.85000; 0.47000; -0.14000}; output={-0.36350; -0.34527; -0.84217; -0.90874; -0.20574; -0.52731; -0.03328; -0.75855; -0.62169}
1376073346765	updated	input={0.91000; -0.13000; -0.34000; 0.93000; -0.03000; -0.53000; 0.85000; 0.47000; -0.14000}; output={-0.36350; -0.34527; -0.84217; -0.91350; -0.20769; -0.51873; -0.03328; -0.75855; -0.62169}
1376073346867	updated	input={0.91000; -0.13000; -0.34000; 0.93000; -0.03000; -0.53000; 0.85000; 0.47000; -0.14000}; output={-0.36350; -0.34527; -0.84217; -0.91350; -0.20769; -0.51873; -0.03328; -0.75855; -0.62169}
1376073347007	updated	input={0.91000; -0.13000; -0.34000; 0.93000; -0.04000; -0.53000; 0.85000; 0.47000; -0.14000}; output={-0.36350; -0.34527; -0.84217; -0.91825; -0.20963; -0.51016; -0.03328; -0.75855; -0.62169}
1376073347142	updated	input={0.91000; -0.13000; -0.34000; 0.93000; -0.05000; -0.53000; 0.85000; 0.47000; -0.14000}; output={-0.36350; -0.34527; -0.84217; -0.92301; -0.21158; -0.50158; -0.03328; -0.75855; -0.62169}
1376073347296	updated	input={0.91000; -0.13000; -0.34000; 0.93000; -0.07000; -0.53000; 0.85000; 0.47000; -0.14000}; output={-0.36350; -0.34527; -0.84217; -0.93253; -0.21546; -0.48442; -0.03328; -0.75855; -0.62169}
1376073347424	updated	input={0.91000; -0.13000; -0.34000; 0.93000; -0.08000; -0.53000; 0.85000; 0.47000; -0.14000}; output={-0.36350; -0.34527; -0.84217; -0.93729; -0.21741; -0.47584; -0.03328; -0.75855; -0.62169}
1376073347570	updated	input={0.91000; -0.13000; -0.34000; 0.93000; -0.09000; -0.53000; 0.85000; 0.47000; -0.14000}; output={-0.36350; -0.34527; -0.84217; -0.94204; -0.21935; -0.46727; -0.03328; -0.75855; -0.62169}
1376073347749	updated	input={0.91000; -0.13000; -0.34000; 0.93000; -0.10000; -0.53000; 0.85000; 0.47000; -0.14000}; output={-0.36350; -0.34527; -0.84217; -0.94680; -0.22129; -0.45869; -0.03328; -0.75855; -0.62169}
1376073347850	updated	input={0.91000; -0.13000; -0.34000; 0.93000; -0.12000; -0.53000; 0.85000; 0.47000; -0.14000}; output={-0.36350; -0.34527; -0.84217; -0.95632; -0.22518; -0.44153; -0.03328; -0.75855; -0.62169}
1376073347990	updated	input={0.91000; -0.13000; -0.34000; 0.93000; -0.12000; -0.53000; 0.85000; 0.47000; -0.14000}; output={-0.36350; -0.34527; -0.84217; -0.95632; -0.22518; -0.44153; -0.03328; -0.75855; -0.62169}
1376073348136	updated	input={0.91000; -0.13000; -0.34000; 0.93000; -0.14000; -0.53000; 0.85000; 0.47000; -0.14000}; output={-0.36350; -0.34527; -0.84217; -0.96583; -0.22907; -0.42437; -0.03328; -0.75855; -0.62169}
1376073348338	updated	input={0.91000; -0.13000; -0.34000; 0.93000; -0.16000; -0.53000; 0.85000; 0.47000; -0.14000}; output={-0.36350; -0.34527; -0.84217; -0.97535; -0.23295; -0.40722; -0.03328; -0.75855; -0.62169}
1376073348493	updated	input={0.91000; -0.13000; -0.34000; 0.93000; -0.17000; -0.53000; 0.85000; 0.47000; -0.14000}; output={-0.36350; -0.34527; -0.84217; -0.98010; -0.23490; -0.39864; -0.03328; -0.75855; -0.62169}
1376073348612	updated	input={0.91000; -0.13000; -0.34000; 0.93000; -0.18000; -0.53000; 0.85000; 0.47000; -0.14000}; output={-0.36350; -0.34527; -0.84217; -0.98486; -0.23684; -0.39006; -0.03328; -0.75855; -0.62169}
1376073348745	updated	input={0.91000; -0.13000; -0.34000; 0.93000; -0.19000; -0.53000; 0.85000; 0.47000; -0.14000}; output={-0.36350; -0.34527; -0.84217; -0.98962; -0.23878; -0.38148; -0.03328; -0.75855; -0.62169}
1376073348891	updated	input={0.91000; -0.13000; -0.34000; 0.93000; -0.20000; -0.53000; 0.85000; 0.47000; -0.14000}; output={-0.36350; -0.34527; -0.84217; -0.99438; -0.24073; -0.37290; -0.03328; -0.75855; -0.62169}
1376073349003	updated	input={0.91000; -0.13000; -0.34000; 0.93000; -0.20000; -0.53000; 0.85000; 0.47000; -0.14000}; output={-0.36350; -0.34527; -0.84217; -0.99438; -0.24073; -0.37290; -0.03328; -0.75855; -0.62169}
1376073349146	updated	input={0.91000; -0.13000; -0.34000; 0.93000; -0.20000; -0.53000; 0.85000; 0.47000; -0.14000}; output={-0.36350; -0.34527; -0.84217; -0.99438; -0.24073; -0.37290; -0.03328; -0.75855; -0.62169}
1376073349346	updated	input={0.91000; -0.13000; -0.34000; 0.95000; -0.20000; -0.53000; 0.85000; 0.47000; -0.14000}; output={-0.36350; -0.34527; -0.84217; -1.00639; -0.25354; -0.38247; -0.03328; -0.75855; -0.62169}
1376073349467	updated	input={0.91000; -0.13000; -0.34000; 0.95000; -0.20000; -0.53000; 0.85000; 0.47000; -0.14000}; output={-0.36350; -0.34527; -0.84217; -1.00639; -0.25354; -0.38247; -0.03328; -0.75855; -0.62169}
1376073349621	updated	input={0.91000; -0.13000; -0.34000; 0.96000; -0.20000; -0.53000; 0.85000; 0.47000; -0.14000}; output={-0.36350; -0.34527; -0.84217; -1.01240; -0.25994; -0.38725; -0.03328; -0.75855; -0.62169}
1376073349819	updated	input={0.91000; -0.13000; -0.34000; 0.97000; -0.20000; -0.53000; 0.85000; 0.47000; -0.14000}; output={-0.36350; -0.34527; -0.84217; -1.01841; -0.26635; -0.39204; -0.03328; -0.75855; -0.62169}
1376073349966	updated	input={0.91000; -0.13000; -0.34000; 0.97000; -0.20000; -0.53000; 0.85000; 0.47000; -0.14000}; output={-0.36350; -0.34527; -0.84217; -1.01841; -0.26635; -0.39204; -0.03328; -0.75855; -0.62169}
1376073350101	updated	input={0.91000; -0.13000; -0.34000; 0.97000; -0.20000; -0.53000; 0.85000; 0.47000; -0.14000}; output={-0.36350; -0.34527; -0.84217; -1.01841; -0.26635; -0.39204; -0.03328; -0.75855; -0.62169}
1376073350237	updated	input={0.91000; -0.13000; -0.34000; 0.97000; -0.20000; -0.53000; 0.85000; 0.47000; -0.14000}; output={-0.36350; -0.34527; -0.84217; -1.01841; -0.26635; -0.39204; -0.03328; -0.75855; -0.62169}
1376073350388	updated	input={0.91000; -0.13000; -0.34000; 0.97000; -0.20000; -0.53000; 0.85000; 0.47000; -0.14000}; output={-0.36350; -0.34527; -0.84217; -1.01841; -0.26635; -0.39204; -0.03328; -0.75855; -0.62169}
1376073350515	updated	input={0.91000; -0.13000; -0.34000; 0.97000; -0.19000; -0.53000; 0.85000; 0.47000; -0.14000}; output={-0.36350; -0.34527; -0.84217; -1.01365; -0.26440; -0.40062; -0.03328; -0.75855; -0.62169}
1376073350645	updated	input={0.91000; -0.13000; -0.34000; 0.97000; -0.19000; -0.53000; 0.85000; 0.47000; -0.14000}; output={-0.36350; -0.34527; -0.84217; -1.01365; -0.26440; -0.40062; -0.03328; -0.75855; -0.62169}
1376073350790	updated	input={0.91000; -0.13000; -0.34000; 0.97000; -0.17000; -0.53000; 0.85000; 0.47000; -0.14000}; output={-0.36350; -0.34527; -0.84217; -1.00414; -0.26052; -0.41777; -0.03328; -0.75855; -0.62169}
1376073350928	updated	input={0.91000; -0.13000; -0.34000; 0.97000; -0.16000; -0.53000; 0.85000; 0.47000; -0.14000}; output={-0.36350; -0.34527; -0.84217; -0.99938; -0.25857; -0.42635; -0.03328; -0.75855; -0.62169}
1376073351060	updated	input={0.91000; -0.13000; -0.34000; 0.97000; -0.15000; -0.53000; 0.85000; 0.47000; -0.14000}; output={-0.36350; -0.34527; -0.84217; -0.99462; -0.25663; -0.43493; -0.03328; -0.75855; -0.62169}
1376073351224	updated	input={0.91000; -0.13000; -0.34000; 0.97000; -0.14000; -0.53000; 0.85000; 0.47000; -0.14000}; output={-0.36350; -0.34527; -0.84217; -0.98986; -0.25469; -0.44351; -0.03328; -0.75855; -0.62169}
1376073351383	updated	input={0.91000; -0.13000; -0.34000; 0.97000; -0.13000; -0.53000; 0.85000; 0.47000; -0.14000}; output={-0.36350; -0.34527; -0.84217; -0.98511; -0.25274; -0.45209; -0.03328; -0.75855; -0.62169}
1376073351543	updated	input={0.91000; -0.13000; -0.34000; 0.97000; -0.13000; -0.53000; 0.85000; 0.47000; -0.14000}; output={-0.36350; -0.34527; -0.84217; -0.98511; -0.25274; -0.45209; -0.03328; -0.75855; -0.62169}
1376073351687	updated	input={0.91000; -0.13000; -0.34000; 0.97000; -0.13000; -0.53000; 0.85000; 0.47000; -0.14000}; output={-0.36350; -0.34527; -0.84217; -0.98511; -0.25274; -0.45209; -0.03328; -0.75855; -0.62169}
1376073351815	updated	input={0.91000; -0.13000; -0.34000; 0.97000; -0.13000; -0.53000; 0.85000; 0.47000; -0.14000}; output={-0.36350; -0.34527; -0.84217; -0.98511; -0.25274; -0.45209; -0.03328; -0.75855; -0.62169}
1376073352020	updated	input={0.91000; -0.13000; -0.34000; 0.97000; -0.12000; -0.53000; 0.85000; 0.47000; -0.14000}; output={-0.36350; -0.34527; -0.84217; -0.98035; -0.25080; -0.46066; -0.03328; -0.75855; -0.62169}
1376073352141	updated	input={0.91000; -0.13000; -0.34000; 0.97000; -0.11000; -0.53000; 0.85000; 0.47000; -0.14000}; output={-0.36350; -0.34527; -0.84217; -0.97559; -0.24885; -0.46924; -0.03328; -0.75855; -0.62169}
1376073352315	updated	input={0.91000; -0.13000; -0.34000; 0.97000; -0.11000; -0.53000; 0.85000; 0.47000; -0.14000}; output={-0.36350; -0.34527; -0.84217; -0.97559; -0.24885; -0.46924; -0.03328; -0.75855; -0.62169}
1376073352504	updated	input={0.91000; -0.13000; -0.34000; 0.97000; -0.12000; -0.53000; 0.85000; 0.47000; -0.14000}; output={-0.36350; -0.34527; -0.84217; -0.98035; -0.25080; -0.46066; -0.03328; -0.75855; -0.62169}
1376073352652	updated	input={0.91000; -0.13000; -0.34000; 0.97000; -0.13000; -0.53000; 0.85000; 0.47000; -0.14000}; output={-0.36350; -0.34527; -0.84217; -0.98511; -0.25274; -0.45209; -0.03328; -0.75855; -0.62169}
1376073352783	updated	input={0.91000; -0.13000; -0.34000; 0.97000; -0.14000; -0.53000; 0.85000; 0.47000; -0.14000}; output={-0.36350; -0.34527; -0.84217; -0.98986; -0.25469; -0.44351; -0.03328; -0.75855; -0.62169}
1376073353034	updated	input={0.91000; -0.13000; -0.34000; 0.97000; -0.14000; -0.53000; 0.85000; 0.47000; -0.14000}; output={-0.36350; -0.34527; -0.84217; -0.98986; -0.25469; -0.44351; -0.03328; -0.75855; -0.62169}
1376073353277	updated	input={0.91000; -0.13000; -0.34000; 0.97000; -0.15000; -0.53000; 0.85000; 0.47000; -0.14000}; output={-0.36350; -0.34527; -0.84217; -0.99462; -0.25663; -0.43493; -0.03328; -0.75855; -0.62169}
1376073353440	updated	input={0.91000; -0.13000; -0.34000; 0.97000; -0.15000; -0.53000; 0.85000; 0.47000; -0.14000}; output={-0.36350; -0.34527; -0.84217; -0.99462; -0.25663; -0.43493; -0.03328; -0.75855; -0.62169}
1376073353568	updated	input={0.91000; -0.13000; -0.34000; 0.97000; -0.15000; -0.54000; 0.85000; 0.47000; -0.14000}; output={-0.36350; -0.34527; -0.84217; -1.00105; -0.24920; -0.43681; -0.03328; -0.75855; -0.62169}
1376073353715	updated	input={0.91000; -0.13000; -0.34000; 0.97000; -0.15000; -0.54000; 0.85000; 0.47000; -0.14000}; output={-0.36350; -0.34527; -0.84217; -1.00105; -0.24920; -0.43681; -0.03328; -0.75855; -0.62169}
1376073353852	updated	input={0.91000; -0.13000; -0.34000; 0.97000; -0.15000; -0.56000; 0.85000; 0.47000; -0.14000}; output={-0.36350; -0.34527; -0.84217; -1.01389; -0.23434; -0.44057; -0.03328; -0.75855; -0.62169}
1376073354054	updated	input={0.91000; -0.13000; -0.34000; 0.97000; -0.15000; -0.56000; 0.85000; 0.47000; -0.14000}; output={-0.36350; -0.34527; -0.84217; -1.01389; -0.23434; -0.44057; -0.03328; -0.75855; -0.62169}
1376073354218	updated	input={0.91000; -0.13000; -0.34000; 0.97000; -0.15000; -0.56000; 0.85000; 0.47000; -0.14000}; output={-0.36350; -0.34527; -0.84217; -1.01389; -0.23434; -0.44057; -0.03328; -0.75855; -0.62169}
1376073354348	updated	input={0.91000; -0.13000; -0.34000; 0.97000; -0.15000; -0.57000; 0.85000; 0.47000; -0.14000}; output={-0.36350; -0.34527; -0.84217; -1.02032; -0.22691; -0.44245; -0.03328; -0.75855; -0.62169}
1376073354546	updated	input={0.91000; -0.13000; -0.34000; 0.97000; -0.15000; -0.59000; 0.85000; 0.47000; -0.14000}; output={-0.36350; -0.34527; -0.84217; -1.03317; -0.21205; -0.44621; -0.03328; -0.75855; -0.62169}
1376073354711	updated	input={0.91000; -0.13000; -0.34000; 0.97000; -0.15000; -0.59000; 0.85000; 0.47000; -0.14000}; output={-0.36350; -0.34527; -0.84217; -1.03317; -0.21205; -0.44621; -0.03328; -0.75855; -0.62169}
1376073356135	updated	input={0.91000; -0.13000; -0.34000; 0.97000; -0.15000; -0.54000; 0.85000; 0.47000; -0.14000}; output={-0.36350; -0.34527; -0.84217; -1.00105; -0.24920; -0.43681; -0.03328; -0.75855; -0.62169}
1376073356331	updated	input={0.91000; -0.13000; -0.34000; 0.97000; -0.15000; -0.53000; 0.85000; 0.47000; -0.14000}; output={-0.36350; -0.34527; -0.84217; -0.99462; -0.25663; -0.43493; -0.03328; -0.75855; -0.62169}
1376073356483	updated	input={0.91000; -0.13000; -0.34000; 0.97000; -0.15000; -0.51000; 0.85000; 0.47000; -0.14000}; output={-0.36350; -0.34527; -0.84217; -0.98177; -0.27149; -0.43117; -0.03328; -0.75855; -0.62169}
1376073356612	updated	input={0.91000; -0.13000; -0.34000; 0.97000; -0.15000; -0.50000; 0.85000; 0.47000; -0.14000}; output={-0.36350; -0.34527; -0.84217; -0.97535; -0.27892; -0.42929; -0.03328; -0.75855; -0.62169}
1376073356790	updated	input={0.91000; -0.13000; -0.34000; 0.97000; -0.15000; -0.50000; 0.85000; 0.47000; -0.14000}; output={-0.36350; -0.34527; -0.84217; -0.97535; -0.27892; -0.42929; -0.03328; -0.75855; -0.62169}
1376073356892	updated	input={0.91000; -0.13000; -0.34000; 0.97000; -0.15000; -0.50000; 0.85000; 0.47000; -0.14000}; output={-0.36350; -0.34527; -0.84217; -0.97535; -0.27892; -0.42929; -0.03328; -0.75855; -0.62169}
1376073357039	updated	input={0.91000; -0.13000; -0.34000; 0.97000; -0.15000; -0.50000; 0.85000; 0.47000; -0.14000}; output={-0.36350; -0.34527; -0.84217; -0.97535; -0.27892; -0.42929; -0.03328; -0.75855; -0.62169}
1376073357152	updated	input={0.91000; -0.13000; -0.34000; 0.97000; -0.15000; -0.50000; 0.85000; 0.47000; -0.14000}; output={-0.36350; -0.34527; -0.84217; -0.97535; -0.27892; -0.42929; -0.03328; -0.75855; -0.62169}
1376073357332	updated	input={0.91000; -0.13000; -0.34000; 0.97000; -0.15000; -0.50000; 0.85000; 0.47000; -0.14000}; output={-0.36350; -0.34527; -0.84217; -0.97535; -0.27892; -0.42929; -0.03328; -0.75855; -0.62169}
1376073357466	updated	input={0.91000; -0.13000; -0.34000; 0.97000; -0.15000; -0.50000; 0.85000; 0.47000; -0.14000}; output={-0.36350; -0.34527; -0.84217; -0.97535; -0.27892; -0.42929; -0.03328; -0.75855; -0.62169}
1376073357630	updated	input={0.91000; -0.13000; -0.34000; 0.97000; -0.15000; -0.50000; 0.85000; 0.47000; -0.14000}; output={-0.36350; -0.34527; -0.84217; -0.97535; -0.27892; -0.42929; -0.03328; -0.75855; -0.62169}
1376073357760	updated	input={0.91000; -0.13000; -0.34000; 0.97000; -0.15000; -0.50000; 0.85000; 0.47000; -0.14000}; output={-0.36350; -0.34527; -0.84217; -0.97535; -0.27892; -0.42929; -0.03328; -0.75855; -0.62169}
1376073357903	updated	input={0.91000; -0.13000; -0.34000; 0.97000; -0.15000; -0.50000; 0.85000; 0.47000; -0.14000}; output={-0.36350; -0.34527; -0.84217; -0.97535; -0.27892; -0.42929; -0.03328; -0.75855; -0.62169}
1376073358070	updated	input={0.91000; -0.13000; -0.34000; 0.97000; -0.15000; -0.50000; 0.85000; 0.47000; -0.14000}; output={-0.36350; -0.34527; -0.84217; -0.97535; -0.27892; -0.42929; -0.03328; -0.75855; -0.62169}
1376073358176	updated	input={0.91000; -0.13000; -0.34000; 0.97000; -0.15000; -0.30000; 0.85000; 0.47000; -0.14000}; output={-0.36350; -0.34527; -0.84217; -0.84687; -0.42751; -0.39170; -0.03328; -0.75855; -0.62169}
1376073358384	updated	input={0.91000; -0.13000; -0.34000; 0.97000; -0.15000; -0.30000; 0.85000; 0.47000; -0.14000}; output={-0.36350; -0.34527; -0.84217; -0.84687; -0.42751; -0.39170; -0.03328; -0.75855; -0.62169}
1376073358514	updated	input={0.91000; -0.13000; -0.34000; 0.97000; -0.15000; -0.30000; 0.85000; 0.47000; -0.14000}; output={-0.36350; -0.34527; -0.84217; -0.84687; -0.42751; -0.39170; -0.03328; -0.75855; -0.62169}
1376073358636	updated	input={0.91000; -0.13000; -0.34000; 0.97000; -0.15000; -0.30000; 0.85000; 0.47000; -0.14000}; output={-0.36350; -0.34527; -0.84217; -0.84687; -0.42751; -0.39170; -0.03328; -0.75855; -0.62169}
1376073358788	updated	input={0.91000; -0.13000; -0.34000; 0.97000; -0.15000; -0.30000; 0.85000; 0.47000; -0.14000}; output={-0.36350; -0.34527; -0.84217; -0.84687; -0.42751; -0.39170; -0.03328; -0.75855; -0.62169}
1376073358898	updated	input={0.91000; -0.13000; -0.34000; 0.97000; -0.15000; -0.30000; 0.85000; 0.47000; -0.14000}; output={-0.36350; -0.34527; -0.84217; -0.84687; -0.42751; -0.39170; -0.03328; -0.75855; -0.62169}
1376073359066	updated	input={0.91000; -0.13000; -0.34000; 0.97000; -0.15000; -0.30000; 0.85000; 0.47000; -0.14000}; output={-0.36350; -0.34527; -0.84217; -0.84687; -0.42751; -0.39170; -0.03328; -0.75855; -0.62169}
1376073359190	updated	input={0.91000; -0.13000; -0.34000; 0.97000; -0.15000; -0.30000; 0.85000; 0.47000; -0.14000}; output={-0.36350; -0.34527; -0.84217; -0.84687; -0.42751; -0.39170; -0.03328; -0.75855; -0.62169}
1376073359319	updated	input={0.91000; -0.13000; -0.34000; 0.97000; -0.15000; -0.30000; 0.85000; 0.47000; -0.14000}; output={-0.36350; -0.34527; -0.84217; -0.84687; -0.42751; -0.39170; -0.03328; -0.75855; -0.62169}
1376073359448	updated	input={0.91000; -0.13000; -0.34000; 0.97000; -0.15000; -0.30000; 0.85000; 0.47000; -0.14000}; output={-0.36350; -0.34527; -0.84217; -0.84687; -0.42751; -0.39170; -0.03328; -0.75855; -0.62169}
1376073359556	updated	input={0.91000; -0.13000; -0.34000; 0.97000; -0.15000; -0.30000; 0.85000; 0.47000; -0.14000}; output={-0.36350; -0.34527; -0.84217; -0.84687; -0.42751; -0.39170; -0.03328; -0.75855; -0.62169}
1376073359713	updated	input={0.91000; -0.13000; -0.34000; 0.97000; -0.15000; -0.30000; 0.85000; 0.47000; -0.14000}; output={-0.36350; -0.34527; -0.84217; -0.84687; -0.42751; -0.39170; -0.03328; -0.75855; -0.62169}
1376073359853	updated	input={0.91000; -0.13000; -0.34000; 0.97000; -0.15000; -0.30000; 0.85000; 0.47000; -0.14000}; output={-0.36350; -0.34527; -0.84217; -0.84687; -0.42751; -0.39170; -0.03328; -0.75855; -0.62169}
1376073359982	updated	input={0.91000; -0.13000; -0.34000; 0.98000; -0.15000; -0.30000; 0.85000; 0.47000; -0.14000}; output={-0.36350; -0.34527; -0.84217; -0.85288; -0.43392; -0.39648; -0.03328; -0.75855; -0.62169}
1376073360114	updated	input={0.91000; -0.13000; -0.34000; 0.99000; -0.15000; -0.30000; 0.85000; 0.47000; -0.14000}; output={-0.36350; -0.34527; -0.84217; -0.85889; -0.44032; -0.40127; -0.03328; -0.75855; -0.62169}
1376073360235	updated	input={0.91000; -0.13000; -0.34000; 1.00000; -0.15000; -0.30000; 0.85000; 0.47000; -0.14000}; output={-0.36350; -0.34527; -0.84217; -0.86490; -0.44673; -0.40605; -0.03328; -0.75855; -0.62169}
1376073360432	updated	input={0.91000; -0.13000; -0.34000; 1.00000; -0.15000; -0.30000; 0.85000; 0.47000; -0.14000}; output={-0.36350; -0.34527; -0.84217; -0.86490; -0.44673; -0.40605; -0.03328; -0.75855; -0.62169}
1376073360596	updated	input={0.91000; -0.13000; -0.34000; 1.00000; -0.15000; -0.30000; 0.85000; 0.47000; -0.14000}; output={-0.36350; -0.34527; -0.84217; -0.86490; -0.44673; -0.40605; -0.03328; -0.75855; -0.62169}
1376073360738	updated	input={0.91000; -0.13000; -0.34000; 1.00000; -0.15000; -0.30000; 0.85000; 0.47000; -0.14000}; output={-0.36350; -0.34527; -0.84217; -0.86490; -0.44673; -0.40605; -0.03328; -0.75855; -0.62169}
1376073360951	updated	input={0.91000; -0.13000; -0.34000; 1.00000; -0.15000; -0.30000; 0.85000; 0.47000; -0.14000}; output={-0.36350; -0.34527; -0.84217; -0.86490; -0.44673; -0.40605; -0.03328; -0.75855; -0.62169}
1376073361070	updated	input={0.91000; -0.13000; -0.34000; 1.00000; -0.15000; -0.30000; 0.85000; 0.47000; -0.14000}; output={-0.36350; -0.34527; -0.84217; -0.86490; -0.44673; -0.40605; -0.03328; -0.75855; -0.62169}
1376073361196	updated	input={0.91000; -0.13000; -0.34000; 1.00000; -0.15000; -0.30000; 0.85000; 0.47000; -0.14000}; output={-0.36350; -0.34527; -0.84217; -0.86490; -0.44673; -0.40605; -0.03328; -0.75855; -0.62169}
1376073361316	updated	input={0.91000; -0.13000; -0.34000; 1.00000; -0.15000; -0.30000; 0.85000; 0.47000; -0.14000}; output={-0.36350; -0.34527; -0.84217; -0.86490; -0.44673; -0.40605; -0.03328; -0.75855; -0.62169}
1376073361460	updated	input={0.91000; -0.13000; -0.34000; 1.00000; -0.15000; -0.30000; 0.85000; 0.47000; -0.14000}; output={-0.36350; -0.34527; -0.84217; -0.86490; -0.44673; -0.40605; -0.03328; -0.75855; -0.62169}
1376073361595	updated	input={0.91000; -0.13000; -0.34000; 1.00000; -0.15000; -0.30000; 0.85000; 0.47000; -0.14000}; output={-0.36350; -0.34527; -0.84217; -0.86490; -0.44673; -0.40605; -0.03328; -0.75855; -0.62169}
1376073361807	updated	input={0.91000; -0.13000; -0.34000; 1.00000; -0.15000; -0.30000; 0.85000; 0.47000; -0.14000}; output={-0.36350; -0.34527; -0.84217; -0.86490; -0.44673; -0.40605; -0.03328; -0.75855; -0.62169}
1376073361939	updated	input={0.91000; -0.13000; -0.34000; 1.00000; -0.15000; -0.30000; 0.85000; 0.47000; -0.14000}; output={-0.36350; -0.34527; -0.84217; -0.86490; -0.44673; -0.40605; -0.03328; -0.75855; -0.62169}
1376073362100	updated	input={0.91000; -0.13000; -0.34000; 1.00000; -0.15000; -0.30000; 0.85000; 0.47000; -0.14000}; output={-0.36350; -0.34527; -0.84217; -0.86490; -0.44673; -0.40605; -0.03328; -0.75855; -0.62169}
1376073362252	updated	input={0.91000; -0.13000; -0.34000; 1.00000; -0.15000; -0.30000; 0.85000; 0.47000; -0.14000}; output={-0.36350; -0.34527; -0.84217; -0.86490; -0.44673; -0.40605; -0.03328; -0.75855; -0.62169}
1376073362394	updated	input={0.91000; -0.13000; -0.34000; 1.00000; -0.15000; -0.30000; 0.85000; 0.47000; -0.14000}; output={-0.36350; -0.34527; -0.84217; -0.86490; -0.44673; -0.40605; -0.03328; -0.75855; -0.62169}
1376073362532	updated	input={0.91000; -0.13000; -0.34000; 1.00000; -0.15000; -0.30000; 0.85000; 0.47000; -0.14000}; output={-0.36350; -0.34527; -0.84217; -0.86490; -0.44673; -0.40605; -0.03328; -0.75855; -0.62169}
1376073362725	updated	input={0.91000; -0.13000; -0.34000; 1.00000; -0.15000; -0.30000; 0.85000; 0.47000; -0.14000}; output={-0.36350; -0.34527; -0.84217; -0.86490; -0.44673; -0.40605; -0.03328; -0.75855; -0.62169}
1376073362846	updated	input={0.91000; -0.13000; -0.34000; 1.00000; -0.15000; -0.30000; 0.85000; 0.47000; -0.14000}; output={-0.36350; -0.34527; -0.84217; -0.86490; -0.44673; -0.40605; -0.03328; -0.75855; -0.62169}
1376073363007	updated	input={0.91000; -0.13000; -0.34000; 1.00000; -0.15000; -0.30000; 0.85000; 0.47000; -0.14000}; output={-0.36350; -0.34527; -0.84217; -0.86490; -0.44673; -0.40605; -0.03328; -0.75855; -0.62169}
1376073363167	updated	input={0.91000; -0.13000; -0.34000; 1.00000; -0.15000; -0.30000; 0.85000; 0.47000; -0.14000}; output={-0.36350; -0.34527; -0.84217; -0.86490; -0.44673; -0.40605; -0.03328; -0.75855; -0.62169}
1376073363315	updated	input={0.91000; -0.13000; -0.34000; 1.00000; -0.13000; -0.30000; 0.85000; 0.47000; -0.14000}; output={-0.36350; -0.34527; -0.84217; -0.85538; -0.44284; -0.42321; -0.03328; -0.75855; -0.62169}
1376073363442	updated	input={0.91000; -0.13000; -0.34000; 1.00000; -0.13000; -0.30000; 0.85000; 0.47000; -0.14000}; output={-0.36350; -0.34527; -0.84217; -0.85538; -0.44284; -0.42321; -0.03328; -0.75855; -0.62169}
1376073363644	updated	input={0.91000; -0.13000; -0.34000; 1.00000; -0.11000; -0.30000; 0.85000; 0.47000; -0.14000}; output={-0.36350; -0.34527; -0.84217; -0.84587; -0.43895; -0.44036; -0.03328; -0.75855; -0.62169}
1376073363777	updated	input={0.91000; -0.13000; -0.34000; 1.00000; -0.11000; -0.30000; 0.85000; 0.47000; -0.14000}; output={-0.36350; -0.34527; -0.84217; -0.84587; -0.43895; -0.44036; -0.03328; -0.75855; -0.62169}
1376073363934	updated	input={0.91000; -0.13000; -0.34000; 1.00000; -0.11000; -0.30000; 0.85000; 0.47000; -0.14000}; output={-0.36350; -0.34527; -0.84217; -0.84587; -0.43895; -0.44036; -0.03328; -0.75855; -0.62169}
1376073364092	updated	input={0.91000; -0.13000; -0.34000; 1.00000; -0.12000; -0.30000; 0.85000; 0.47000; -0.14000}; output={-0.36350; -0.34527; -0.84217; -0.85063; -0.44090; -0.43179; -0.03328; -0.75855; -0.62169}
1376073366076	updated	input={0.91000; -0.13000; -0.34000; 1.00000; -0.25000; -0.30000; 0.85000; 0.47000; -0.14000}; output={-0.36350; -0.34527; -0.84217; -0.91248; -0.46616; -0.32027; -0.03328; -0.75855; -0.62169}
1376073366184	updated	input={0.91000; -0.13000; -0.34000; 1.00000; -0.28000; -0.30000; 0.85000; 0.47000; -0.14000}; output={-0.36350; -0.34527; -0.84217; -0.92675; -0.47199; -0.29453; -0.03328; -0.75855; -0.62169}
1376073366373	updated	input={0.91000; -0.13000; -0.34000; 1.00000; -0.35000; -0.30000; 0.85000; 0.47000; -0.14000}; output={-0.36350; -0.34527; -0.84217; -0.96005; -0.48560; -0.23448; -0.03328; -0.75855; -0.62169}
1376073366482	updated	input={0.91000; -0.13000; -0.34000; 1.00000; -0.37000; -0.30000; 0.85000; 0.47000; -0.14000}; output={-0.36350; -0.34527; -0.84217; -0.96957; -0.48949; -0.21733; -0.03328; -0.75855; -0.62169}
1376073366648	updated	input={0.91000; -0.13000; -0.34000; 1.00000; -0.37000; -0.30000; 0.85000; 0.47000; -0.14000}; output={-0.36350; -0.34527; -0.84217; -0.96957; -0.48949; -0.21733; -0.03328; -0.75855; -0.62169}
1376073366793	updated	input={0.91000; -0.13000; -0.34000; 1.00000; -0.37000; -0.30000; 0.85000; 0.47000; -0.14000}; output={-0.36350; -0.34527; -0.84217; -0.96957; -0.48949; -0.21733; -0.03328; -0.75855; -0.62169}
1376073366931	updated	input={0.91000; -0.13000; -0.34000; 1.00000; -0.37000; -0.30000; 0.85000; 0.47000; -0.14000}; output={-0.36350; -0.34527; -0.84217; -0.96957; -0.48949; -0.21733; -0.03328; -0.75855; -0.62169}
1376073367084	updated	input={0.91000; -0.13000; -0.34000; 1.00000; -0.37000; -0.30000; 0.85000; 0.47000; -0.14000}; output={-0.36350; -0.34527; -0.84217; -0.96957; -0.48949; -0.21733; -0.03328; -0.75855; -0.62169}
1376073367249	updated	input={0.91000; -0.13000; -0.34000; 1.00000; -0.37000; -0.30000; 0.85000; 0.47000; -0.14000}; output={-0.36350; -0.34527; -0.84217; -0.96957; -0.48949; -0.21733; -0.03328; -0.75855; -0.62169}
1376073367398	updated	input={0.91000; -0.13000; -0.34000; 1.00000; -0.38000; -0.30000; 0.85000; 0.47000; -0.14000}; output={-0.36350; -0.34527; -0.84217; -0.97433; -0.49143; -0.20875; -0.03328; -0.75855; -0.62169}
1376073367569	updated	input={0.91000; -0.13000; -0.34000; 1.00000; -0.38000; -0.30000; 0.85000; 0.47000; -0.14000}; output={-0.36350; -0.34527; -0.84217; -0.97433; -0.49143; -0.20875; -0.03328; -0.75855; -0.62169}
1376073367692	updated	input={0.91000; -0.13000; -0.34000; 1.00000; -0.38000; -0.30000; 0.85000; 0.47000; -0.14000}; output={-0.36350; -0.34527; -0.84217; -0.97433; -0.49143; -0.20875; -0.03328; -0.75855; -0.62169}
1376073367881	updated	input={0.91000; -0.13000; -0.34000; 1.00000; -0.38000; -0.30000; 0.85000; 0.47000; -0.14000}; output={-0.36350; -0.34527; -0.84217; -0.97433; -0.49143; -0.20875; -0.03328; -0.75855; -0.62169}
1376073368009	updated	input={0.91000; -0.13000; -0.34000; 1.00000; -0.38000; -0.30000; 0.85000; 0.47000; -0.14000}; output={-0.36350; -0.34527; -0.84217; -0.97433; -0.49143; -0.20875; -0.03328; -0.75855; -0.62169}
1376073368154	updated	input={0.91000; -0.13000; -0.34000; 1.00000; -0.38000; -0.30000; 0.85000; 0.47000; -0.14000}; output={-0.36350; -0.34527; -0.84217; -0.97433; -0.49143; -0.20875; -0.03328; -0.75855; -0.62169}
1376073368259	updated	input={0.91000; -0.13000; -0.34000; 1.00000; -0.38000; -0.30000; 0.85000; 0.47000; -0.14000}; output={-0.36350; -0.34527; -0.84217; -0.97433; -0.49143; -0.20875; -0.03328; -0.75855; -0.62169}
1376073368449	updated	input={0.91000; -0.13000; -0.34000; 1.00000; -0.38000; -0.30000; 0.85000; 0.47000; -0.14000}; output={-0.36350; -0.34527; -0.84217; -0.97433; -0.49143; -0.20875; -0.03328; -0.75855; -0.62169}
1376073368583	updated	input={0.91000; -0.13000; -0.34000; 1.00000; -0.38000; -0.30000; 0.85000; 0.47000; -0.14000}; output={-0.36350; -0.34527; -0.84217; -0.97433; -0.49143; -0.20875; -0.03328; -0.75855; -0.62169}
1376073368724	updated	input={0.91000; -0.13000; -0.34000; 1.00000; -0.38000; -0.30000; 0.85000; 0.47000; -0.14000}; output={-0.36350; -0.34527; -0.84217; -0.97433; -0.49143; -0.20875; -0.03328; -0.75855; -0.62169}
1376073368899	updated	input={0.91000; -0.13000; -0.34000; 1.00000; -0.38000; -0.30000; 0.85000; 0.47000; -0.14000}; output={-0.36350; -0.34527; -0.84217; -0.97433; -0.49143; -0.20875; -0.03328; -0.75855; -0.62169}
1376073369003	updated	input={0.91000; -0.13000; -0.34000; 1.00000; -0.38000; -0.30000; 0.85000; 0.47000; -0.14000}; output={-0.36350; -0.34527; -0.84217; -0.97433; -0.49143; -0.20875; -0.03328; -0.75855; -0.62169}
1376073369231	updated	input={0.91000; -0.13000; -0.34000; 1.00000; -0.38000; -0.30000; 0.85000; 0.47000; -0.14000}; output={-0.36350; -0.34527; -0.84217; -0.97433; -0.49143; -0.20875; -0.03328; -0.75855; -0.62169}
1376073369338	updated	input={0.91000; -0.13000; -0.34000; 1.00000; -0.38000; -0.30000; 0.85000; 0.47000; -0.14000}; output={-0.36350; -0.34527; -0.84217; -0.97433; -0.49143; -0.20875; -0.03328; -0.75855; -0.62169}
1376073369475	updated	input={0.91000; -0.13000; -0.34000; 1.00000; -0.38000; -0.30000; 0.85000; 0.47000; -0.14000}; output={-0.36350; -0.34527; -0.84217; -0.97433; -0.49143; -0.20875; -0.03328; -0.75855; -0.62169}
1376073369593	updated	input={0.91000; -0.13000; -0.34000; 1.00000; -0.38000; -0.30000; 0.85000; 0.47000; -0.14000}; output={-0.36350; -0.34527; -0.84217; -0.97433; -0.49143; -0.20875; -0.03328; -0.75855; -0.62169}
1376073369788	updated	input={0.91000; -0.13000; -0.34000; 1.00000; -0.38000; -0.31000; 0.85000; 0.47000; -0.14000}; output={-0.36350; -0.34527; -0.84217; -0.98075; -0.48400; -0.21063; -0.03328; -0.75855; -0.62169}
1376073369962	updated	input={0.91000; -0.13000; -0.34000; 1.00000; -0.38000; -0.31000; 0.85000; 0.47000; -0.14000}; output={-0.36350; -0.34527; -0.84217; -0.98075; -0.48400; -0.21063; -0.03328; -0.75855; -0.62169}
1376073370107	updated	input={0.91000; -0.13000; -0.34000; 1.00000; -0.38000; -0.32000; 0.85000; 0.47000; -0.14000}; output={-0.36350; -0.34527; -0.84217; -0.98717; -0.47657; -0.21251; -0.03328; -0.75855; -0.62169}
1376073370291	updated	input={0.91000; -0.13000; -0.34000; 1.00000; -0.38000; -0.33000; 0.85000; 0.47000; -0.14000}; output={-0.36350; -0.34527; -0.84217; -0.99360; -0.46914; -0.21439; -0.03328; -0.75855; -0.62169}
1376073370444	updated	input={0.91000; -0.13000; -0.34000; 1.00000; -0.38000; -0.33000; 0.85000; 0.47000; -0.14000}; output={-0.36350; -0.34527; -0.84217; -0.99360; -0.46914; -0.21439; -0.03328; -0.75855; -0.62169}
1376073371988	updated	input={0.91000; -0.13000; -0.34000; 0.99000; -0.38000; -0.34000; 0.85000; 0.47000; -0.14000}; output={-0.36350; -0.34527; -0.84217; -0.99401; -0.45531; -0.21148; -0.03328; -0.75855; -0.62169}
1376073372109	updated	input={0.91000; -0.13000; -0.34000; 0.99000; -0.38000; -0.34000; 0.85000; 0.47000; -0.14000}; output={-0.36350; -0.34527; -0.84217; -0.99401; -0.45531; -0.21148; -0.03328; -0.75855; -0.62169}
1376073372262	updated	input={0.91000; -0.13000; -0.34000; 0.99000; -0.38000; -0.34000; 0.85000; 0.47000; -0.14000}; output={-0.36350; -0.34527; -0.84217; -0.99401; -0.45531; -0.21148; -0.03328; -0.75855; -0.62169}
1376073372427	updated	input={0.91000; -0.13000; -0.34000; 0.99000; -0.38000; -0.34000; 0.85000; 0.47000; -0.14000}; output={-0.36350; -0.34527; -0.84217; -0.99401; -0.45531; -0.21148; -0.03328; -0.75855; -0.62169}
1376073372597	updated	input={0.91000; -0.13000; -0.34000; 0.99000; -0.38000; -0.34000; 0.85000; 0.47000; -0.14000}; output={-0.36350; -0.34527; -0.84217; -0.99401; -0.45531; -0.21148; -0.03328; -0.75855; -0.62169}
1376073372754	updated	input={0.91000; -0.13000; -0.34000; 0.98000; -0.38000; -0.34000; 0.85000; 0.47000; -0.14000}; output={-0.36350; -0.34527; -0.84217; -0.98801; -0.44890; -0.20670; -0.03328; -0.75855; -0.62169}
1376073372985	updated	input={0.91000; -0.13000; -0.34000; 0.98000; -0.38000; -0.34000; 0.85000; 0.47000; -0.14000}; output={-0.36350; -0.34527; -0.84217; -0.98801; -0.44890; -0.20670; -0.03328; -0.75855; -0.62169}
1376073373131	updated	input={0.91000; -0.13000; -0.34000; 0.98000; -0.38000; -0.34000; 0.85000; 0.47000; -0.14000}; output={-0.36350; -0.34527; -0.84217; -0.98801; -0.44890; -0.20670; -0.03328; -0.75855; -0.62169}
1376073373364	updated	input={0.91000; -0.13000; -0.34000; 0.98000; -0.38000; -0.34000; 0.85000; 0.47000; -0.14000}; output={-0.36350; -0.34527; -0.84217; -0.98801; -0.44890; -0.20670; -0.03328; -0.75855; -0.62169}
1376073373487	updated	input={0.91000; -0.13000; -0.34000; 0.97000; -0.38000; -0.34000; 0.85000; 0.47000; -0.14000}; output={-0.36350; -0.34527; -0.84217; -0.98200; -0.44250; -0.20192; -0.03328; -0.75855; -0.62169}
1376073373681	updated	input={0.91000; -0.13000; -0.34000; 0.97000; -0.38000; -0.34000; 0.85000; 0.47000; -0.14000}; output={-0.36350; -0.34527; -0.84217; -0.98200; -0.44250; -0.20192; -0.03328; -0.75855; -0.62169}
1376073373831	updated	input={0.91000; -0.13000; -0.34000; 0.96000; -0.38000; -0.34000; 0.85000; 0.47000; -0.14000}; output={-0.36350; -0.34527; -0.84217; -0.97599; -0.43609; -0.19713; -0.03328; -0.75855; -0.62169}
1376073373987	updated	input={0.91000; -0.13000; -0.34000; 0.96000; -0.38000; -0.34000; 0.85000; 0.47000; -0.14000}; output={-0.36350; -0.34527; -0.84217; -0.97599; -0.43609; -0.19713; -0.03328; -0.75855; -0.62169}
1376073374163	updated	input={0.91000; -0.13000; -0.34000; 0.94000; -0.38000; -0.34000; 0.85000; 0.47000; -0.14000}; output={-0.36350; -0.34527; -0.84217; -0.96397; -0.42328; -0.18757; -0.03328; -0.75855; -0.62169}
1376073374317	updated	input={0.91000; -0.13000; -0.34000; 0.94000; -0.38000; -0.34000; 0.85000; 0.47000; -0.14000}; output={-0.36350; -0.34527; -0.84217; -0.96397; -0.42328; -0.18757; -0.03328; -0.75855; -0.62169}
1376073374467	updated	input={0.91000; -0.13000; -0.34000; 0.93000; -0.38000; -0.34000; 0.85000; 0.47000; -0.14000}; output={-0.36350; -0.34527; -0.84217; -0.95796; -0.41688; -0.18278; -0.03328; -0.75855; -0.62169}
1376073374528	solved	Flat Sleep (Individual)
1376073381810	initialized	name="Economic Motion (Team)"; target={-0.37532; -0.56904; -0.73166}
1376073388724	updated	input={0.01000; 0.00000; 0.00000}; output={-0.00585; -0.00493; -0.00644}
1376073390373	updated	input={0.01000; 0.00000; 0.01000}; output={-0.00968; -0.01025; 0.00111}
1376073390908	updated	input={0.01000; 0.00000; 0.02000}; output={-0.01351; -0.01557; 0.00866}
1376073391012	updated	input={0.01000; 0.00000; 0.03000}; output={-0.01734; -0.02090; 0.01621}
1376073391206	updated	input={0.01000; 0.00000; 0.10000}; output={-0.04415; -0.05816; 0.06905}
1376073391266	updated	input={0.01000; 0.00000; 0.11000}; output={-0.04798; -0.06348; 0.07660}
1376073391343	updated	input={0.01000; 0.00000; 0.15000}; output={-0.06330; -0.08477; 0.10680}
1376073391423	updated	input={0.01000; 0.00000; 0.17000}; output={-0.07096; -0.09541; 0.12190}
1376073391473	updated	input={0.01000; 0.00000; 0.18000}; output={-0.07479; -0.10074; 0.12945}
1376073391526	updated	input={0.01000; 0.00000; 0.18000}; output={-0.07479; -0.10074; 0.12945}
1376073391678	updated	input={0.01000; 0.00000; 0.18000}; output={-0.07479; -0.10074; 0.12945}
1376073391804	updated	input={0.01000; 0.00000; 0.18000}; output={-0.07479; -0.10074; 0.12945}
1376073391852	updated	input={0.01000; 0.00000; 0.19000}; output={-0.07862; -0.10606; 0.13700}
1376073391928	updated	input={0.01000; 0.00000; 0.19000}; output={-0.07862; -0.10606; 0.13700}
1376073391979	updated	input={0.02000; 0.00000; 0.19000}; output={-0.08447; -0.11099; 0.13056}
1376073392040	updated	input={0.02000; 0.00000; 0.19000}; output={-0.08447; -0.11099; 0.13056}
1376073392215	updated	input={0.02000; 0.00000; 0.19000}; output={-0.08447; -0.11099; 0.13056}
1376073392258	updated	input={0.02000; 0.00000; 0.19000}; output={-0.08447; -0.11099; 0.13056}
1376073392340	updated	input={0.02000; 0.00000; 0.19000}; output={-0.08447; -0.11099; 0.13056}
1376073392458	updated	input={0.02000; 0.00000; 0.23000}; output={-0.09979; -0.13228; 0.16076}
1376073392578	updated	input={0.02000; 0.00000; 0.26000}; output={-0.11128; -0.14825; 0.18341}
1376073392720	updated	input={0.02000; 0.00000; 0.31000}; output={-0.13044; -0.17486; 0.22116}
1376073392773	updated	input={0.02000; 0.00000; 0.33000}; output={-0.13810; -0.18551; 0.23626}
1376073392825	updated	input={0.02000; 0.00000; 0.35000}; output={-0.14576; -0.19615; 0.25136}
1376073392889	updated	input={0.02000; 0.00000; 0.36000}; output={-0.14959; -0.20148; 0.25890}
1376073392934	updated	input={0.02000; 0.00000; 0.38000}; output={-0.15725; -0.21212; 0.27400}
1376073392993	updated	input={0.02000; 0.00000; 0.39000}; output={-0.16108; -0.21744; 0.28155}
1376073393108	updated	input={0.02000; 0.00000; 0.39000}; output={-0.16108; -0.21744; 0.28155}
1376073393250	updated	input={0.02000; 0.00000; 0.39000}; output={-0.16108; -0.21744; 0.28155}
1376073393399	updated	input={0.02000; 0.00000; 0.39000}; output={-0.16108; -0.21744; 0.28155}
1376073393467	updated	input={0.02000; 0.00000; 0.39000}; output={-0.16108; -0.21744; 0.28155}
1376073393563	updated	input={0.02000; 0.00000; 0.39000}; output={-0.16108; -0.21744; 0.28155}
1376073393664	updated	input={0.02000; 0.00000; 0.40000}; output={-0.16491; -0.22277; 0.28910}
1376073393722	updated	input={0.02000; 0.00000; 0.40000}; output={-0.16491; -0.22277; 0.28910}
1376073393769	updated	input={0.02000; 0.00000; 0.40000}; output={-0.16491; -0.22277; 0.28910}
1376073393817	updated	input={0.02000; 0.00000; 0.40000}; output={-0.16491; -0.22277; 0.28910}
1376073393925	updated	input={0.02000; 0.00000; 0.40000}; output={-0.16491; -0.22277; 0.28910}
1376073393993	updated	input={0.02000; 0.00000; 0.40000}; output={-0.16491; -0.22277; 0.28910}
1376073394046	updated	input={0.02000; 0.00000; 0.40000}; output={-0.16491; -0.22277; 0.28910}
1376073394116	updated	input={0.02000; 0.00000; 0.40000}; output={-0.16491; -0.22277; 0.28910}
1376073394213	updated	input={0.02000; 0.00000; 0.40000}; output={-0.16491; -0.22277; 0.28910}
1376073394342	updated	input={0.02000; 0.00000; 0.40000}; output={-0.16491; -0.22277; 0.28910}
1376073397444	updated	input={0.02000; 0.00000; 0.41000}; output={-0.16874; -0.22809; 0.29665}
1376073397981	updated	input={0.02000; 0.00000; 0.42000}; output={-0.17257; -0.23341; 0.30420}
1376073398121	updated	input={0.02000; 0.00000; 0.45000}; output={-0.18406; -0.24938; 0.32685}
1376073398201	updated	input={0.02000; 0.00000; 0.45000}; output={-0.18406; -0.24938; 0.32685}
1376073398269	updated	input={0.02000; 0.00000; 0.45000}; output={-0.18406; -0.24938; 0.32685}
1376073399091	updated	input={0.02000; 0.00000; 0.46000}; output={-0.18789; -0.25470; 0.33440}
1376073406005	updated	input={0.02000; 0.20000; 0.46000}; output={-0.04489; -0.39236; 0.30990}
1376073412737	updated	input={0.02000; 0.20000; 0.47000}; output={-0.04872; -0.39768; 0.31745}
1376073413036	updated	input={0.02000; 0.20000; 0.48000}; output={-0.05255; -0.40301; 0.32500}
1376073413551	updated	input={0.02000; 0.20000; 0.49000}; output={-0.05638; -0.40833; 0.33255}
1376073413769	updated	input={0.02000; 0.20000; 0.51000}; output={-0.06404; -0.41897; 0.34765}
1376073413817	updated	input={0.02000; 0.20000; 0.56000}; output={-0.08319; -0.44559; 0.38540}
1376073413940	updated	input={0.02000; 0.20000; 0.60000}; output={-0.09851; -0.46688; 0.41560}
1376073413990	updated	input={0.02000; 0.20000; 0.61000}; output={-0.10234; -0.47220; 0.42315}
1376073414094	updated	input={0.02000; 0.20000; 0.65000}; output={-0.11766; -0.49349; 0.45335}
1376073414147	updated	input={0.02000; 0.20000; 0.67000}; output={-0.12532; -0.50414; 0.46845}
1376073414197	updated	input={0.02000; 0.20000; 0.67000}; output={-0.12532; -0.50414; 0.46845}
1376073414307	updated	input={0.02000; 0.20000; 0.67000}; output={-0.12532; -0.50414; 0.46845}
1376073414379	updated	input={0.02000; 0.20000; 0.67000}; output={-0.12532; -0.50414; 0.46845}
1376073414435	updated	input={0.02000; 0.20000; 0.67000}; output={-0.12532; -0.50414; 0.46845}
1376073414575	updated	input={0.02000; 0.20000; 0.66000}; output={-0.12149; -0.49881; 0.46090}
1376073414706	updated	input={0.02000; 0.20000; 0.66000}; output={-0.12149; -0.49881; 0.46090}
1376073414794	updated	input={0.02000; 0.20000; 0.66000}; output={-0.12149; -0.49881; 0.46090}
1376073414839	updated	input={0.02000; 0.20000; 0.66000}; output={-0.12149; -0.49881; 0.46090}
1376073414883	updated	input={0.02000; 0.20000; 0.66000}; output={-0.12149; -0.49881; 0.46090}
1376073414933	updated	input={0.02000; 0.20000; 0.66000}; output={-0.12149; -0.49881; 0.46090}
1376073414984	updated	input={0.02000; 0.20000; 0.66000}; output={-0.12149; -0.49881; 0.46090}
1376073415114	updated	input={0.02000; 0.20000; 0.62000}; output={-0.10617; -0.47752; 0.43070}
1376073415158	updated	input={0.02000; 0.20000; 0.61000}; output={-0.10234; -0.47220; 0.42315}
1376073415298	updated	input={0.02000; 0.20000; 0.60000}; output={-0.09851; -0.46688; 0.41560}
1376073415442	updated	input={0.02000; 0.20000; 0.52000}; output={-0.06787; -0.42430; 0.35520}
1376073415489	updated	input={0.02000; 0.20000; 0.51000}; output={-0.06404; -0.41897; 0.34765}
1376073415538	updated	input={0.02000; 0.20000; 0.50000}; output={-0.06021; -0.41365; 0.34010}
1376073415670	updated	input={0.02000; 0.20000; 0.45000}; output={-0.04106; -0.38704; 0.30235}
1376073415718	updated	input={0.02000; 0.20000; 0.44000}; output={-0.03723; -0.38171; 0.29480}
1376073415952	updated	input={0.02000; 0.20000; 0.43000}; output={-0.03340; -0.37639; 0.28725}
1376073416042	updated	input={0.02000; 0.20000; 0.42000}; output={-0.02957; -0.37107; 0.27971}
1376073416226	updated	input={0.02000; 0.20000; 0.42000}; output={-0.02957; -0.37107; 0.27971}
1376073416288	updated	input={0.02000; 0.20000; 0.42000}; output={-0.02957; -0.37107; 0.27971}
1376073416347	updated	input={0.02000; 0.20000; 0.42000}; output={-0.02957; -0.37107; 0.27971}
1376073416454	updated	input={0.02000; 0.20000; 0.42000}; output={-0.02957; -0.37107; 0.27971}
1376073416543	updated	input={0.02000; 0.20000; 0.42000}; output={-0.02957; -0.37107; 0.27971}
1376073416588	updated	input={0.02000; 0.20000; 0.42000}; output={-0.02957; -0.37107; 0.27971}
1376073416668	updated	input={0.02000; 0.20000; 0.42000}; output={-0.02957; -0.37107; 0.27971}
1376073416741	updated	input={0.02000; 0.20000; 0.42000}; output={-0.02957; -0.37107; 0.27971}
1376073416785	updated	input={0.02000; 0.20000; 0.42000}; output={-0.02957; -0.37107; 0.27971}
1376073416847	updated	input={0.02000; 0.20000; 0.42000}; output={-0.02957; -0.37107; 0.27971}
1376073416924	updated	input={0.02000; 0.20000; 0.42000}; output={-0.02957; -0.37107; 0.27971}
1376073416997	updated	input={0.02000; 0.20000; 0.42000}; output={-0.02957; -0.37107; 0.27971}
1376073417059	updated	input={0.02000; 0.20000; 0.42000}; output={-0.02957; -0.37107; 0.27971}
1376073417180	updated	input={0.02000; 0.20000; 0.42000}; output={-0.02957; -0.37107; 0.27971}
1376073417233	updated	input={0.02000; 0.20000; 0.42000}; output={-0.02957; -0.37107; 0.27971}
1376073417378	updated	input={0.02000; 0.20000; 0.42000}; output={-0.02957; -0.37107; 0.27971}
1376073419107	updated	input={0.02000; 0.40000; 0.42000}; output={0.11344; -0.50873; 0.25521}
1376073420571	updated	input={0.02000; 0.41000; 0.42000}; output={0.12059; -0.51561; 0.25398}
1376073420807	updated	input={0.02000; 0.42000; 0.42000}; output={0.12774; -0.52249; 0.25276}
1376073421001	updated	input={0.02000; 0.43000; 0.42000}; output={0.13489; -0.52938; 0.25153}
1376073422755	updated	input={0.02000; 0.44000; 0.42000}; output={0.14204; -0.53626; 0.25031}
1376073425418	updated	input={0.02000; 0.45000; 0.42000}; output={0.14919; -0.54314; 0.24908}
1376073425847	updated	input={0.02000; 0.46000; 0.42000}; output={0.15634; -0.55002; 0.24786}
1376073425992	updated	input={0.02000; 0.47000; 0.42000}; output={0.16349; -0.55691; 0.24663}
1376073426300	updated	input={0.02000; 0.48000; 0.42000}; output={0.17064; -0.56379; 0.24541}
1376073426478	updated	input={0.02000; 0.49000; 0.42000}; output={0.17779; -0.57067; 0.24418}
1376073426699	updated	input={0.02000; 0.50000; 0.42000}; output={0.18494; -0.57756; 0.24296}
1376073426875	updated	input={0.02000; 0.51000; 0.42000}; output={0.19209; -0.58444; 0.24173}
1376073429674	updated	input={0.02000; 0.52000; 0.42000}; output={0.19924; -0.59132; 0.24051}
1376073429925	updated	input={0.02000; 0.53000; 0.42000}; output={0.20639; -0.59821; 0.23928}
1376073433394	updated	input={0.02000; 0.53000; 0.43000}; output={0.20256; -0.60353; 0.24683}
1376073433935	updated	input={0.03000; 0.53000; 0.43000}; output={0.19671; -0.60846; 0.24039}
1376073434172	updated	input={0.03000; 0.53000; 0.42000}; output={0.20054; -0.60313; 0.23284}
1376073434648	updated	input={0.04000; 0.53000; 0.42000}; output={0.19469; -0.60806; 0.22640}
1376073434977	updated	input={0.05000; 0.53000; 0.42000}; output={0.18885; -0.61299; 0.21996}
1376073435386	updated	input={0.06000; 0.53000; 0.42000}; output={0.18300; -0.61792; 0.21351}
1376073435922	updated	input={0.07000; 0.53000; 0.42000}; output={0.17715; -0.62285; 0.20707}
1376073436292	updated	input={0.08000; 0.53000; 0.42000}; output={0.17130; -0.62778; 0.20063}
1376073436602	updated	input={0.09000; 0.53000; 0.42000}; output={0.16545; -0.63271; 0.19419}
1376073436778	updated	input={0.09000; 0.54000; 0.42000}; output={0.17260; -0.63959; 0.19296}
1376073436981	updated	input={0.10000; 0.54000; 0.42000}; output={0.16676; -0.64452; 0.18652}
1376073437670	updated	input={0.30000; 0.54000; 0.42000}; output={0.04979; -0.74310; 0.05768}
1376073438350	updated	input={0.50000; 0.54000; 0.42000}; output={-0.06718; -0.84168; -0.07117}
1376073440558	updated	input={0.50000; 0.55000; 0.42000}; output={-0.06003; -0.84856; -0.07239}
1376073441890	updated	input={0.50000; 0.54000; 0.42000}; output={-0.06718; -0.84168; -0.07117}
[truncated: 5,530 more rows]
