# Supplementary material for: Data on multi-actor parameter design tasks by engineering students with variable problem size, coupling, and team size
Source: Data Brief. 2018 Aug 31;20:1079–84. doi: 10.1016/j.dib.2018.08.162 (PMC6140357; doi:10.1016/j.dib.2018.08.162)
Supplement: Supplementary file 2 — Supplementary material [file mmc2.zip › data/raw/session9/experiment009.json]

{"name":"experiment009","numberDesigners":3,"trainingModels":[{"name":"Training #1 (Individual)","couplingMatrix":[[1,0,0],[0,1,0],[0,0,1]],"targetVector":[1,1,1],"inputIndices":[[0],[1],[2]],"outputIndices":[[0],[1],[2]],"inputLabels":["Size","Stability","Voltage"],"outputLabels":["Delta","Alpha","Epsilon"]},{"name":"Training #2 (Individual)","couplingMatrix":[[-1,0,0,0,0,0],[0,1,0,0,0,0],[0,0,1,0,0,0],[0,0,0,-1,0,0],[0,0,0,0,1,0],[0,0,0,0,0,1]],"targetVector":[-0.87589,-0.48252,-0.81652,-0.57731,-0.99128,-0.13174],"inputIndices":[[0,1],[2,3],[4,5]],"outputIndices":[[0,1],[2,3],[4,5]],"inputLabels":["Speed","Torque","Diameter","Flexibility","Volume","Capacity"],"outputLabels":["Rho","Gamma","Iota","Psi","Theta","Omicron"]},{"name":"Training #3 (Individual)","couplingMatrix":[[-0.42117,-0.90698,0,0,0,0],[-0.90698,0.42117,0,0,0,0],[0,0,-0.54898,-0.83583,0,0],[0,0,-0.83583,0.54898,0,0],[0,0,0,0,-0.2444,-0.96967],[0,0,0,0,-0.96967,0.2444]],"targetVector":[-0.99723,-0.074437,-0.3495,-0.93694,-0.99635,-0.085353],"inputIndices":[[0,1],[2,3],[4,5]],"outputIndices":[[0,1],[2,3],[4,5]],"inputLabels":["Length","Resistance","Power","Shielding","Temperature","Acceleration"],"outputLabels":["Omega","Mu","Zeta","Tau","Sigma","Kappa"]},{"name":"Training #4 (Team)","couplingMatrix":[[1,0,0],[0,1,0],[0,0,1]],"targetVector":[-0.53191,-0.16143,-0.83127],"inputIndices":[[0],[1],[2]],"outputIndices":[[2],[0],[1]],"inputLabels":["Stiffness","Insulation","Flux"],"outputLabels":["Pi","Beta","Delta"]},{"name":"Training #5 (Team)","couplingMatrix":[[-0.59806,0.49734,-0.62847],[-0.43668,-0.85975,-0.26482],[-0.67204,0.11606,0.73137]],"targetVector":[-0.73257,-0.38089,-0.56415],"inputIndices":[[0],[1],[2]],"outputIndices":[[0],[1],[2]],"inputLabels":["Mass","Size","Stability"],"outputLabels":["Alpha","Epsilon","Rho"]}],"experimentModels":[{"name":"Thinkable Ink (Individual)","couplingMatrix":[[-1,0,0,0,0,0,0,0,0,0,0,0,0,0,0,0,0,0],[0,-1,0,0,0,0,0,0,0,0,0,0,0,0,0,0,0,0],[0,0,-1,0,0,0,0,0,0,0,0,0,0,0,0,0,0,0],[0,0,0,-1,0,0,0,0,0,0,0,0,0,0,0,0,0,0],[0,0,0,0,1,0,0,0,0,0,0,0,0,0,0,0,0,0],[0,0,0,0,0,1,0,0,0,0,0,0,0,0,0,0,0,0],[0,0,0,0,0,0,-1,0,0,0,0,0,0,0,0,0,0,0],[0,0,0,0,0,0,0,1,0,0,0,0,0,0,0,0,0,0],[0,0,0,0,0,0,0,0,1,0,0,0,0,0,0,0,0,0],[0,0,0,0,0,0,0,0,0,-1,0,0,0,0,0,0,0,0],[0,0,0,0,0,0,0,0,0,0,1,0,0,0,0,0,0,0],[0,0,0,0,0,0,0,0,0,0,0,1,0,0,0,0,0,0],[0,0,0,0,0,0,0,0,0,0,0,0,-1,0,0,0,0,0],[0,0,0,0,0,0,0,0,0,0,0,0,0,1,0,0,0,0],[0,0,0,0,0,0,0,0,0,0,0,0,0,0,-1,0,0,0],[0,0,0,0,0,0,0,0,0,0,0,0,0,0,0,1,0,0],[0,0,0,0,0,0,0,0,0,0,0,0,0,0,0,0,-1,0],[0,0,0,0,0,0,0,0,0,0,0,0,0,0,0,0,0,-1]],"targetVector":[-0.15952,-0.15945,-0.75989,-0.41076,-0.082381,-0.44294,-0.10945,-0.58809,-0.13744,-0.58518,-0.23842,-0.47328,-0.082342,-0.69841,-0.31307,-0.061211,-0.51877,-0.36684],"inputIndices":[[0,1,2,3,4,5],[6,7,8,9,10,11],[12,13,14,15,16,17]],"outputIndices":[[0,1,2,3,4,5],[6,7,8,9,10,11],[12,13,14,15,16,17]],"inputLabels":["Torque","Diameter","Flexibility","Volume","Capacity","Length","Resistance","Power","Shielding","Temperature","Acceleration","Stiffness","Insulation","Flux","Mass","Size","Stability","Voltage"],"outputLabels":["Omicron","Omega","Mu","Zeta","Tau","Sigma","Kappa","Pi","Beta","Delta","Alpha","Epsilon","Rho","Gamma","Iota","Psi","Theta","Omicron"]},{"name":"Onerous Effect (Team)","couplingMatrix":[[-1,0,0],[0,1,0],[0,0,-1]],"targetVector":[-0.9051,-0.40432,-0.13163],"inputIndices":[[0],[1],[2]],"outputIndices":[[1],[0],[2]],"inputLabels":["Flexibility","Volume","Capacity"],"outputLabels":["Alpha","Epsilon","Rho"]},{"name":"Economic Motion (Team)","couplingMatrix":[[-0.32824,0.52489,-0.78533],[-0.6796,-0.70866,-0.18959],[-0.65605,0.47148,0.58932]],"targetVector":[-0.36961,-0.2308,-0.90006],"inputIndices":[[0],[1],[2]],"outputIndices":[[0],[1],[2]],"inputLabels":["Voltage","Speed","Torque"],"outputLabels":["Alpha","Epsilon","Rho"]},{"name":"Wide Growth (Team)","couplingMatrix":[[1,0,0,0,0,0],[0,-1,0,0,0,0],[0,0,1,0,0,0],[0,0,0,-1,0,0],[0,0,0,0,1,0],[0,0,0,0,0,-1]],"targetVector":[-0.37593,-0.57404,-0.28978,-0.33845,-0.099202,-0.56638],"inputIndices":[[0,1],[2,3],[4,5]],"outputIndices":[[2,4],[0,5],[1,3]],"inputLabels":["Stiffness","Insulation","Flux","Mass","Size","Stability"],"outputLabels":["Tau","Sigma","Kappa","Pi","Beta","Delta"]},{"name":"Statuesque Name (Individual)","couplingMatrix":[[-0.48077,-0.82734,0.29046,0,0,0,0,0,0],[-0.73412,0.56094,0.38265,0,0,0,0,0,0],[-0.47951,-0.029262,-0.87705,0,0,0,0,0,0],[0,0,0,-0.42498,0.88958,0.16747,0,0,0],[0,0,0,-0.67252,-0.18645,-0.7162,0,0,0],[0,0,0,-0.60589,-0.417,0.6775,0,0,0],[0,0,0,0,0,0,-0.70599,0.028532,-0.70765],[0,0,0,0,0,0,-0.45878,-0.77962,0.42627],[0,0,0,0,0,0,-0.53953,0.6256,0.5635]],"targetVector":[-0.68633,-0.28917,-0.66733,-0.93307,-0.24914,-0.25946,-0.79241,-0.097346,-0.60217],"inputIndices":[[0,1,2],[3,4,5],[6,7,8]],"outputIndices":[[0,1,2],[3,4,5],[6,7,8]],"inputLabels":["Stiffness","Insulation","Flux","Mass","Size","Stability","Voltage","Speed","Torque"],"outputLabels":["Gamma","Iota","Psi","Theta","Omicron","Omega","Mu","Zeta","Tau"]},{"name":"Staking System (Team)","couplingMatrix":[[1,0,0],[0,1,0],[0,0,1]],"targetVector":[-0.29538,-0.3284,-0.89716],"inputIndices":[[0],[1],[2]],"outputIndices":[[1],[2],[0]],"inputLabels":["Shielding","Temperature","Acceleration"],"outputLabels":["Omega","Mu","Zeta"]},{"name":"Befitting Plant (Team)","couplingMatrix":[[-0.88115,0.41104,0.23371],[-0.36048,-0.2641,-0.8946],[-0.30599,-0.87252,0.38088]],"targetVector":[-0.75384,-0.34803,-0.55732],"inputIndices":[[0,1],[2],[]],"outputIndices":[[0,1],[2],[]],"inputLabels":["Stiffness","Insulation","Flux"],"outputLabels":["Mu","Zeta","Tau"]},{"name":"Wistful Act (Team)","couplingMatrix":[[-0.83045,-0.55709],[-0.55709,0.83045]],"targetVector":[-0.86158,-0.50762],"inputIndices":[[],[0],[1]],"outputIndices":[[],[0],[1]],"inputLabels":["Voltage","Speed"],"outputLabels":["Kappa","Pi"]},{"name":"Alert Burst (Team)","couplingMatrix":[[-1,0,0],[0,1,0],[0,0,1]],"targetVector":[-0.40505,-0.83598,-0.37022],"inputIndices":[[0],[1],[2]],"outputIndices":[[2],[1],[0]],"inputLabels":["Shielding","Temperature","Acceleration"],"outputLabels":["Theta","Omicron","Omega"]},{"name":"Hard Development (Team)","couplingMatrix":[[-1,0,0],[0,1,0],[0,0,-1]],"targetVector":[-0.24092,-0.68215,-0.69038],"inputIndices":[[0],[1],[2]],"outputIndices":[[0],[2],[1]],"inputLabels":["Length","Resistance","Power"],"outputLabels":["Gamma","Iota","Psi"]},{"name":"Breezy Rain (Individual)","couplingMatrix":[[-1,0,0,0,0,0,0,0,0],[0,1,0,0,0,0,0,0,0],[0,0,1,0,0,0,0,0,0],[0,0,0,1,0,0,0,0,0],[0,0,0,0,-1,0,0,0,0],[0,0,0,0,0,-1,0,0,0],[0,0,0,0,0,0,-1,0,0],[0,0,0,0,0,0,0,1,0],[0,0,0,0,0,0,0,0,-1]],"targetVector":[-0.59326,-0.48127,-0.64532,-0.89486,-0.068678,-0.44103,-0.64196,-0.63398,-0.43122],"inputIndices":[[0,1,2],[3,4,5],[6,7,8]],"outputIndices":[[0,1,2],[3,4,5],[6,7,8]],"inputLabels":["Voltage","Speed","Torque","Diameter","Flexibility","Volume","Capacity","Length","Resistance"],"outputLabels":["Gamma","Iota","Psi","Theta","Omicron","Omega","Mu","Zeta","Tau"]},{"name":"Better Behavior (Team)","couplingMatrix":[[-0.4566,0.22673,-0.8603],[-0.64833,-0.74699,0.14723],[-0.60926,0.62498,0.48807]],"targetVector":[-0.12192,-0.89064,-0.43807],"inputIndices":[[0],[],[1,2]],"outputIndices":[[0],[],[1,2]],"inputLabels":["Voltage","Speed","Torque"],"outputLabels":["Beta","Delta","Alpha"]},{"name":"Unwritten Experience (Team)","couplingMatrix":[[-0.7982,-0.60239],[-0.60239,0.7982]],"targetVector":[-0.57189,-0.82033],"inputIndices":[[0],[],[1]],"outputIndices":[[0],[],[1]],"inputLabels":["Torque","Diameter"],"outputLabels":["Beta","Delta"]},{"name":"Chief Government (Individual)","couplingMatrix":[[-1,0,0,0,0,0,0,0,0,0,0,0],[0,1,0,0,0,0,0,0,0,0,0,0],[0,0,1,0,0,0,0,0,0,0,0,0],[0,0,0,-1,0,0,0,0,0,0,0,0],[0,0,0,0,1,0,0,0,0,0,0,0],[0,0,0,0,0,-1,0,0,0,0,0,0],[0,0,0,0,0,0,-1,0,0,0,0,0],[0,0,0,0,0,0,0,1,0,0,0,0],[0,0,0,0,0,0,0,0,1,0,0,0],[0,0,0,0,0,0,0,0,0,1,0,0],[0,0,0,0,0,0,0,0,0,0,-1,0],[0,0,0,0,0,0,0,0,0,0,0,-1]],"targetVector":[-0.24836,-0.42763,-0.70297,-0.51117,-0.3561,-0.47998,-0.38164,-0.7051,-0.41241,-0.057512,-0.35501,-0.83701],"inputIndices":[[0,1,2,3],[4,5,6,7],[8,9,10,11]],"outputIndices":[[0,1,2,3],[4,5,6,7],[8,9,10,11]],"inputLabels":["Power","Shielding","Temperature","Acceleration","Stiffness","Insulation","Flux","Mass","Size","Stability","Voltage","Speed"],"outputLabels":["Sigma","Kappa","Pi","Beta","Delta","Alpha","Epsilon","Rho","Gamma","Iota","Psi","Theta"]},{"name":"Hallowed Sign (Individual)","couplingMatrix":[[-0.72744,-0.68617,0,0,0,0],[-0.68617,0.72744,0,0,0,0],[0,0,-0.74112,-0.67137,0,0],[0,0,-0.67137,0.74112,0,0],[0,0,0,0,-0.39111,-0.92034],[0,0,0,0,-0.92034,0.39111]],"targetVector":[-0.83244,-0.55412,-0.68584,-0.72775,-0.91108,-0.41222],"inputIndices":[[0,1],[2,3],[4,5]],"outputIndices":[[0,1],[2,3],[4,5]],"inputLabels":["Speed","Torque","Diameter","Flexibility","Volume","Capacity"],"outputLabels":["Omega","Mu","Zeta","Tau","Sigma","Kappa"]},{"name":"Silky Waste (Individual)","couplingMatrix":[[-0.5915,0.061612,0.60614,-0.52813,0,0,0,0,0,0,0,0],[-0.58373,-0.63721,-0.070769,0.49821,0,0,0,0,0,0,0,0],[-0.3156,-0.049486,-0.77636,-0.54334,0,0,0,0,0,0,0,0],[-0.45802,0.76663,-0.15765,0.42148,0,0,0,0,0,0,0,0],[0,0,0,0,-0.74768,0.2187,0.22956,0.58348,0,0,0,0],[0,0,0,0,-0.42268,-0.67677,0.40434,-0.44703,0,0,0,0],[0,0,0,0,-0.45525,0.51552,-0.32867,-0.64728,0,0,0,0],[0,0,0,0,-0.23467,-0.47791,-0.82206,0.20184,0,0,0,0],[0,0,0,0,0,0,0,0,-0.57363,0.64586,-0.47033,-0.18056],[0,0,0,0,0,0,0,0,-0.1819,-0.28411,-0.47933,0.81021],[0,0,0,0,0,0,0,0,-0.65896,0.0014745,0.7027,0.2683],[0,0,0,0,0,0,0,0,-0.45126,-0.70862,-0.23503,-0.48885]],"targetVector":[-0.30915,-0.44066,-0.49004,-0.68564,-0.094223,-0.672,-0.18933,-0.70971,-0.47509,-0.58455,-0.2004,-0.62644],"inputIndices":[[0,1,2,3],[4,5,6,7],[8,9,10,11]],"outputIndices":[[0,1,2,3],[4,5,6,7],[8,9,10,11]],"inputLabels":["Volume","Capacity","Length","Resistance","Power","Shielding","Temperature","Acceleration","Stiffness","Insulation","Flux","Mass"],"outputLabels":["Delta","Alpha","Epsilon","Rho","Gamma","Iota","Psi","Theta","Omicron","Omega","Mu","Zeta"]},{"name":"Noiseless Stone (Team)","couplingMatrix":[[-0.50684,0.20324,-0.068206,0.83496],[-0.61406,-0.76616,-0.023023,-0.18814],[-0.47027,0.43876,0.68804,-0.33606],[-0.38064,0.4233,-0.72209,-0.39308]],"targetVector":[-0.41314,-0.34071,-0.83207,-0.14451],"inputIndices":[[0,1],[2],[3]],"outputIndices":[[0,1],[2],[3]],"inputLabels":["Diameter","Flexibility","Volume","Capacity"],"outputLabels":["Gamma","Iota","Psi","Theta"]},{"name":"Murky Mass (Team)","couplingMatrix":[[-0.5107,-0.85976],[-0.85976,0.5107]],"targetVector":[-0.98622,-0.16545],"inputIndices":[[0],[1],[]],"outputIndices":[[0],[1],[]],"inputLabels":["Size","Stability"],"outputLabels":["Tau","Sigma"]},{"name":"Flat Sleep (Individual)","couplingMatrix":[[-0.52602,-0.53916,0.65773,0,0,0,0,0,0],[-0.33754,0.8422,0.42043,0,0,0,0,0,0],[-0.78062,-0.00085082,-0.625,0,0,0,0,0,0],[0,0,0,-0.21231,0.84894,-0.48397,0,0,0],[0,0,0,-0.64723,-0.49322,-0.58123,0,0,0],[0,0,0,-0.73213,0.18984,0.65418,0,0,0],[0,0,0,0,0,0,-0.38105,0.35515,-0.85362],[0,0,0,0,0,0,-0.51718,-0.84719,-0.12161],[0,0,0,0,0,0,-0.76637,0.39514,0.5065]],"targetVector":[-0.68883,-0.15241,-0.70872,-0.85732,-0.20942,-0.47027,-0.64933,-0.39349,-0.6508],"inputIndices":[[0,1,2],[3,4,5],[6,7,8]],"outputIndices":[[0,1,2],[3,4,5],[6,7,8]],"inputLabels":["Diameter","Flexibility","Volume","Capacity","Length","Resistance","Power","Shielding","Temperature"],"outputLabels":["Sigma","Kappa","Pi","Beta","Delta","Alpha","Epsilon","Rho","Gamma"]},{"name":"Towering Test (Team)","couplingMatrix":[[-1,0,0],[0,1,0],[0,0,-1]],"targetVector":[-0.81425,-0.50676,-0.28317],"inputIndices":[[0],[1],[2]],"outputIndices":[[2],[0],[1]],"inputLabels":["Length","Resistance","Power"],"outputLabels":["Psi","Theta","Omicron"]},{"name":"Absorbed Copper (Team)","couplingMatrix":[[-0.56294,0.71426,0.35191,-0.22155],[-0.51255,-0.50533,0.5054,0.47593],[-0.40063,-0.47524,-0.15919,-0.76701],[-0.5098,0.092805,-0.77162,0.36892]],"targetVector":[-0.44442,-0.87432,-0.18292,-0.067853],"inputIndices":[[0,1],[2,3],[]],"outputIndices":[[0,1],[2,3],[]],"inputLabels":["Diameter","Flexibility","Volume","Capacity"],"outputLabels":["Epsilon","Rho","Gamma","Iota"]},{"name":"Arrogant Flame (Team)","couplingMatrix":[[0.64837,-0.7471,-0.14648],[0.53259,0.58258,-0.61397],[0.54403,0.32007,0.77562]],"targetVector":[-0.0051618,-0.40502,-0.9143],"inputIndices":[[],[0,1],[2]],"outputIndices":[[],[0,1],[2]],"inputLabels":["Mass","Size","Stability"],"outputLabels":["Sigma","Kappa","Pi"]},{"name":"Husky Verse (Individual)","couplingMatrix":[[-0.86611,-0.49985,0,0,0,0],[-0.49985,0.86611,0,0,0,0],[0,0,-0.87988,-0.4752,0,0],[0,0,-0.4752,0.87988,0,0],[0,0,0,0,-0.70125,-0.71291],[0,0,0,0,-0.71291,0.70125]],"targetVector":[-0.67919,-0.73396,-0.62718,-0.77887,-0.91523,-0.40293],"inputIndices":[[0,1],[2,3],[4,5]],"outputIndices":[[0,1],[2,3],[4,5]],"inputLabels":["Length","Resistance","Power","Shielding","Temperature","Acceleration"],"outputLabels":["Pi","Beta","Delta","Alpha","Epsilon","Rho"]},{"name":"Brainy Damage (Individual)","couplingMatrix":[[-0.47262,0.56496,0.65497,0.16873,0,0,0,0,0,0,0,0],[-0.58248,-0.4697,-0.17967,0.6386,0,0,0,0,0,0,0,0],[-0.27243,-0.61398,0.47868,-0.5654,0,0,0,0,0,0,0,0],[-0.60261,0.2885,-0.55642,-0.494,0,0,0,0,0,0,0,0],[0,0,0,0,-0.4081,0.5059,-0.71591,-0.25496,0,0,0,0],[0,0,0,0,-0.52312,0.37448,0.31421,0.69813,0,0,0,0],[0,0,0,0,-0.65932,-0.20872,0.43398,-0.5774,0,0,0,0],[0,0,0,0,-0.35369,-0.74851,-0.44768,0.33796,0,0,0,0],[0,0,0,0,0,0,0,0,-0.37775,0.60336,-0.58304,0.39156],[0,0,0,0,0,0,0,0,-0.57184,-0.19866,-0.3235,-0.72724],[0,0,0,0,0,0,0,0,-0.45238,-0.69011,-0.04279,0.56327],[0,0,0,0,0,0,0,0,-0.57066,0.34674,0.74403,0.023036]],"targetVector":[-0.47759,-0.21345,-0.68818,-0.50275,-0.31061,-0.51114,-0.26627,-0.75588,-0.26986,-0.42166,-0.84302,-0.19671],"inputIndices":[[0,1,2,3],[4,5,6,7],[8,9,10,11]],"outputIndices":[[0,1,2,3],[4,5,6,7],[8,9,10,11]],"inputLabels":["Acceleration","Stiffness","Insulation","Flux","Mass","Size","Stability","Voltage","Speed","Torque","Diameter","Flexibility"],"outputLabels":["Iota","Psi","Theta","Omicron","Omega","Mu","Zeta","Tau","Sigma","Kappa","Pi","Beta"]}]}
