# Supplementary material for: Data on multi-actor parameter design tasks by engineering students with variable problem size, coupling, and team size
Source: Data Brief. 2018 Aug 31;20:1079–84. doi: 10.1016/j.dib.2018.08.162 (PMC6140357; doi:10.1016/j.dib.2018.08.162)
Supplement: Supplementary file 2 — Supplementary material [file mmc2.zip › data/raw/session9/session9.log]

1376434471226	initialized	null
1376434534512	initialized	null
1376434534529	opened	experiment009
1376435690501	initialized	name="Training #1 (Individual)"; target={1.00000; 1.00000; 1.00000}
1376435762922	updated	input={0.00000; 0.01000; 0.00000}; output={0.00000; 0.01000; 0.00000}
1376435763430	updated	input={0.00000; 0.02000; 0.00000}; output={0.00000; 0.02000; 0.00000}
1376435763966	updated	input={0.00000; 0.03000; 0.00000}; output={0.00000; 0.03000; 0.00000}
1376435764013	updated	input={0.00000; 0.04000; 0.00000}; output={0.00000; 0.04000; 0.00000}
1376435764068	updated	input={0.00000; 0.05000; 0.00000}; output={0.00000; 0.05000; 0.00000}
1376435764143	updated	input={0.00000; 0.08000; 0.00000}; output={0.00000; 0.08000; 0.00000}
1376435764148	updated	input={0.00000; 0.08000; 0.00000}; output={0.00000; 0.08000; 0.00000}
1376435764154	updated	input={0.00000; 0.08000; 0.00000}; output={0.00000; 0.08000; 0.00000}
1376435764265	updated	input={0.00000; 0.10000; 0.00000}; output={0.00000; 0.10000; 0.00000}
1376435764273	updated	input={0.00000; 0.10000; 0.00000}; output={0.00000; 0.10000; 0.00000}
1376435764368	updated	input={0.00000; 0.11000; 0.00000}; output={0.00000; 0.11000; 0.00000}
1376435764626	updated	input={0.00000; 0.12000; 0.00000}; output={0.00000; 0.12000; 0.00000}
1376435765130	updated	input={0.00000; 0.13000; 0.00000}; output={0.00000; 0.13000; 0.00000}
1376435765655	updated	input={0.00000; 0.14000; 0.00000}; output={0.00000; 0.14000; 0.00000}
1376435765708	updated	input={0.00000; 0.15000; 0.00000}; output={0.00000; 0.15000; 0.00000}
1376435765782	updated	input={0.00000; 0.16000; 0.00000}; output={0.00000; 0.16000; 0.00000}
1376435765838	updated	input={0.00000; 0.17000; 0.00000}; output={0.00000; 0.17000; 0.00000}
1376435767684	updated	input={-0.62000; 0.17000; 0.00000}; output={-0.62000; 0.17000; 0.00000}
1376435768827	updated	input={-0.62000; 0.52000; 0.00000}; output={-0.62000; 0.52000; 0.00000}
1376435769451	updated	input={0.19000; 0.52000; 0.00000}; output={0.19000; 0.52000; 0.00000}
1376435770813	updated	input={0.81000; 0.52000; 0.00000}; output={0.81000; 0.52000; 0.00000}
1376435771888	updated	input={0.81000; 0.52000; 0.99000}; output={0.81000; 0.52000; 0.99000}
1376435772235	updated	input={1.00000; 0.52000; 0.99000}; output={1.00000; 0.52000; 0.99000}
1376435772364	updated	input={1.00000; 0.32000; 0.99000}; output={1.00000; 0.32000; 0.99000}
1376435772995	updated	input={1.00000; 0.12000; 0.99000}; output={1.00000; 0.12000; 0.99000}
1376435773464	updated	input={1.00000; -0.08000; 0.99000}; output={1.00000; -0.08000; 0.99000}
1376435773859	updated	input={1.00000; -0.28000; 0.99000}; output={1.00000; -0.28000; 0.99000}
1376435774499	updated	input={1.00000; -0.48000; 0.99000}; output={1.00000; -0.48000; 0.99000}
1376435775225	updated	input={1.00000; -0.28000; 0.99000}; output={1.00000; -0.28000; 0.99000}
1376435775482	updated	input={1.00000; -0.08000; 0.99000}; output={1.00000; -0.08000; 0.99000}
1376435775704	updated	input={1.00000; 0.12000; 0.99000}; output={1.00000; 0.12000; 0.99000}
1376435775895	updated	input={1.00000; 0.32000; 0.99000}; output={1.00000; 0.32000; 0.99000}
1376435776124	updated	input={1.00000; 0.52000; 0.99000}; output={1.00000; 0.52000; 0.99000}
1376435776359	updated	input={1.00000; 0.72000; 0.99000}; output={1.00000; 0.72000; 0.99000}
1376435776622	updated	input={1.00000; 0.92000; 0.99000}; output={1.00000; 0.92000; 0.99000}
1376435777365	updated	input={1.00000; 0.92000; 0.78000}; output={1.00000; 0.92000; 0.78000}
1376435777692	updated	input={1.00000; 1.00000; 0.78000}; output={1.00000; 1.00000; 0.78000}
1376435778159	updated	input={1.00000; 1.00000; 0.54000}; output={1.00000; 1.00000; 0.54000}
1376435780146	updated	input={1.00000; 1.00000; -0.52000}; output={1.00000; 1.00000; -0.52000}
1376435781039	updated	input={1.00000; 1.00000; -0.82000}; output={1.00000; 1.00000; -0.82000}
1376435783714	updated	input={1.00000; 1.00000; 0.88000}; output={1.00000; 1.00000; 0.88000}
1376435784974	updated	input={1.00000; 1.00000; 1.00000}; output={1.00000; 1.00000; 1.00000}
1376435785215	solved	Training #1 (Individual)
1376435800557	initialized	name="Training #2 (Individual)"; target={-0.87589; -0.48252; -0.81652; -0.57731; -0.99128; -0.13174}
1376435816534	updated	input={0.00000; 0.00000; 0.00000; 0.00000; 0.01000; 0.00000}; output={0.00000; 0.00000; 0.00000; 0.00000; 0.01000; 0.00000}
1376435816983	updated	input={0.00000; 0.00000; 0.00000; 0.00000; 0.02000; 0.00000}; output={0.00000; 0.00000; 0.00000; 0.00000; 0.02000; 0.00000}
1376435817496	updated	input={0.00000; 0.00000; 0.00000; 0.00000; 0.01000; 0.00000}; output={0.00000; 0.00000; 0.00000; 0.00000; 0.01000; 0.00000}
1376435817569	updated	input={0.00000; 0.00000; -0.01000; 0.00000; 0.01000; 0.00000}; output={0.00000; 0.00000; -0.01000; 0.00000; 0.01000; 0.00000}
1376435818017	updated	input={0.00000; 0.00000; -0.01000; 0.00000; 0.00000; 0.00000}; output={0.00000; 0.00000; -0.01000; 0.00000; 0.00000; 0.00000}
1376435818088	updated	input={0.00000; 0.00000; -0.01000; 0.00000; -0.02000; 0.00000}; output={0.00000; 0.00000; -0.01000; 0.00000; -0.02000; 0.00000}
1376435818096	updated	input={0.00000; 0.00000; -0.01000; 0.00000; -0.02000; 0.00000}; output={0.00000; 0.00000; -0.01000; 0.00000; -0.02000; 0.00000}
1376435818137	updated	input={0.00000; 0.00000; -0.01000; 0.00000; -0.03000; 0.00000}; output={0.00000; 0.00000; -0.01000; 0.00000; -0.03000; 0.00000}
1376435818254	updated	input={0.00000; 0.00000; -0.01000; 0.00000; -0.04000; 0.00000}; output={0.00000; 0.00000; -0.01000; 0.00000; -0.04000; 0.00000}
1376435818308	updated	input={0.00000; 0.00000; -0.01000; 0.00000; -0.08000; 0.00000}; output={0.00000; 0.00000; -0.01000; 0.00000; -0.08000; 0.00000}
1376435818316	updated	input={0.00000; 0.00000; -0.01000; 0.00000; -0.09000; 0.00000}; output={0.00000; 0.00000; -0.01000; 0.00000; -0.09000; 0.00000}
1376435818325	updated	input={0.51000; 0.00000; -0.01000; 0.00000; -0.09000; 0.00000}; output={-0.51000; 0.00000; -0.01000; 0.00000; -0.09000; 0.00000}
1376435818333	updated	input={0.51000; 0.00000; -0.01000; 0.00000; -0.09000; 0.00000}; output={-0.51000; 0.00000; -0.01000; 0.00000; -0.09000; 0.00000}
1376435818344	updated	input={0.51000; 0.00000; -0.01000; 0.00000; -0.09000; 0.00000}; output={-0.51000; 0.00000; -0.01000; 0.00000; -0.09000; 0.00000}
1376435818429	updated	input={0.51000; 0.00000; -0.01000; 0.00000; -0.12000; 0.00000}; output={-0.51000; 0.00000; -0.01000; 0.00000; -0.12000; 0.00000}
1376435818437	updated	input={0.51000; 0.00000; -0.01000; 0.00000; -0.12000; 0.00000}; output={-0.51000; 0.00000; -0.01000; 0.00000; -0.12000; 0.00000}
1376435818447	updated	input={0.51000; 0.00000; -0.01000; 0.00000; -0.13000; 0.00000}; output={-0.51000; 0.00000; -0.01000; 0.00000; -0.13000; 0.00000}
1376435818457	updated	input={0.51000; 0.00000; -0.01000; 0.00000; -0.13000; 0.00000}; output={-0.51000; 0.00000; -0.01000; 0.00000; -0.13000; 0.00000}
1376435818510	updated	input={0.51000; 0.00000; -0.02000; 0.00000; -0.13000; 0.00000}; output={-0.51000; 0.00000; -0.02000; 0.00000; -0.13000; 0.00000}
1376435818557	updated	input={0.51000; 0.00000; -0.02000; 0.00000; -0.15000; 0.00000}; output={-0.51000; 0.00000; -0.02000; 0.00000; -0.15000; 0.00000}
1376435818579	updated	input={0.51000; 0.00000; -0.02000; 0.00000; -0.17000; 0.00000}; output={-0.51000; 0.00000; -0.02000; 0.00000; -0.17000; 0.00000}
1376435818592	updated	input={0.51000; 0.00000; -0.02000; 0.00000; -0.17000; 0.00000}; output={-0.51000; 0.00000; -0.02000; 0.00000; -0.17000; 0.00000}
1376435818710	updated	input={0.51000; 0.00000; -0.02000; 0.00000; -0.21000; 0.00000}; output={-0.51000; 0.00000; -0.02000; 0.00000; -0.21000; 0.00000}
1376435818723	updated	input={0.51000; 0.00000; -0.02000; 0.00000; -0.21000; 0.00000}; output={-0.51000; 0.00000; -0.02000; 0.00000; -0.21000; 0.00000}
1376435818732	updated	input={0.51000; 0.00000; -0.02000; 0.00000; -0.22000; 0.00000}; output={-0.51000; 0.00000; -0.02000; 0.00000; -0.22000; 0.00000}
1376435818742	updated	input={0.51000; 0.00000; -0.02000; 0.00000; -0.22000; 0.00000}; output={-0.51000; 0.00000; -0.02000; 0.00000; -0.22000; 0.00000}
1376435818750	updated	input={0.51000; 0.00000; -0.02000; 0.00000; -0.22000; 0.00000}; output={-0.51000; 0.00000; -0.02000; 0.00000; -0.22000; 0.00000}
1376435818760	updated	input={0.51000; 0.00000; -0.02000; 0.00000; -0.22000; 0.00000}; output={-0.51000; 0.00000; -0.02000; 0.00000; -0.22000; 0.00000}
1376435818889	updated	input={0.51000; 0.00000; -0.02000; 0.00000; -0.25000; 0.00000}; output={-0.51000; 0.00000; -0.02000; 0.00000; -0.25000; 0.00000}
1376435818949	updated	input={0.51000; 0.00000; -0.02000; 0.00000; -0.28000; 0.00000}; output={-0.51000; 0.00000; -0.02000; 0.00000; -0.28000; 0.00000}
1376435818957	updated	input={0.51000; 0.00000; -0.02000; 0.00000; -0.28000; 0.00000}; output={-0.51000; 0.00000; -0.02000; 0.00000; -0.28000; 0.00000}
1376435818966	updated	input={0.51000; 0.00000; -0.02000; 0.00000; -0.28000; 0.00000}; output={-0.51000; 0.00000; -0.02000; 0.00000; -0.28000; 0.00000}
1376435819021	updated	input={0.51000; 0.00000; -0.02000; 0.00000; -0.30000; 0.00000}; output={-0.51000; 0.00000; -0.02000; 0.00000; -0.30000; 0.00000}
1376435819070	updated	input={0.51000; 0.00000; -0.03000; 0.00000; -0.30000; 0.00000}; output={-0.51000; 0.00000; -0.03000; 0.00000; -0.30000; 0.00000}
1376435819078	updated	input={0.51000; 0.00000; -0.03000; 0.00000; -0.32000; 0.00000}; output={-0.51000; 0.00000; -0.03000; 0.00000; -0.32000; 0.00000}
1376435819087	updated	input={0.51000; 0.00000; -0.03000; 0.00000; -0.32000; 0.00000}; output={-0.51000; 0.00000; -0.03000; 0.00000; -0.32000; 0.00000}
1376435819095	updated	input={0.51000; 0.00000; -0.03000; 0.00000; -0.33000; 0.00000}; output={-0.51000; 0.00000; -0.03000; 0.00000; -0.33000; 0.00000}
1376435819103	updated	input={0.51000; 0.00000; -0.03000; 0.00000; -0.33000; 0.00000}; output={-0.51000; 0.00000; -0.03000; 0.00000; -0.33000; 0.00000}
1376435819191	updated	input={0.51000; 0.00000; -0.03000; 0.00000; -0.35000; 0.00000}; output={-0.51000; 0.00000; -0.03000; 0.00000; -0.35000; 0.00000}
1376435819240	updated	input={0.51000; 0.00000; -0.03000; 0.00000; -0.37000; 0.00000}; output={-0.51000; 0.00000; -0.03000; 0.00000; -0.37000; 0.00000}
1376435819249	updated	input={0.51000; 0.00000; -0.03000; 0.00000; -0.37000; 0.00000}; output={-0.51000; 0.00000; -0.03000; 0.00000; -0.37000; 0.00000}
1376435819258	updated	input={0.51000; 0.00000; -0.03000; 0.00000; -0.38000; 0.00000}; output={-0.51000; 0.00000; -0.03000; 0.00000; -0.38000; 0.00000}
1376435819267	updated	input={0.51000; 0.00000; -0.03000; 0.00000; -0.38000; 0.00000}; output={-0.51000; 0.00000; -0.03000; 0.00000; -0.38000; 0.00000}
1376435819361	updated	input={0.51000; 0.00000; -0.03000; 0.00000; -0.39000; 0.00000}; output={-0.51000; 0.00000; -0.03000; 0.00000; -0.39000; 0.00000}
1376435819370	updated	input={0.51000; 0.00000; -0.03000; 0.00000; -0.39000; 0.00000}; output={-0.51000; 0.00000; -0.03000; 0.00000; -0.39000; 0.00000}
1376435819381	updated	input={0.51000; 0.00000; -0.03000; 0.00000; -0.41000; 0.00000}; output={-0.51000; 0.00000; -0.03000; 0.00000; -0.41000; 0.00000}
1376435819390	updated	input={0.51000; 0.00000; -0.03000; 0.00000; -0.41000; 0.00000}; output={-0.51000; 0.00000; -0.03000; 0.00000; -0.41000; 0.00000}
1376435819591	updated	input={0.51000; 0.00000; -0.03000; 0.00000; -0.47000; 0.00000}; output={-0.51000; 0.00000; -0.03000; 0.00000; -0.47000; 0.00000}
1376435819599	updated	input={0.51000; 0.00000; -0.03000; 0.00000; -0.48000; 0.00000}; output={-0.51000; 0.00000; -0.03000; 0.00000; -0.48000; 0.00000}
1376435819608	updated	input={0.51000; 0.00000; -0.03000; 0.00000; -0.48000; 0.00000}; output={-0.51000; 0.00000; -0.03000; 0.00000; -0.48000; 0.00000}
1376435819654	updated	input={0.51000; 0.00000; -0.02000; 0.00000; -0.48000; 0.00000}; output={-0.51000; 0.00000; -0.02000; 0.00000; -0.48000; 0.00000}
1376435819674	updated	input={0.51000; 0.00000; -0.02000; 0.00000; -0.50000; 0.00000}; output={-0.51000; 0.00000; -0.02000; 0.00000; -0.50000; 0.00000}
1376435819685	updated	input={0.51000; 0.00000; -0.02000; 0.00000; -0.51000; 0.00000}; output={-0.51000; 0.00000; -0.02000; 0.00000; -0.51000; 0.00000}
1376435819699	updated	input={0.51000; 0.00000; -0.02000; 0.00000; -0.51000; 0.00000}; output={-0.51000; 0.00000; -0.02000; 0.00000; -0.51000; 0.00000}
1376435819711	updated	input={0.51000; 0.00000; -0.02000; 0.00000; -0.51000; 0.00000}; output={-0.51000; 0.00000; -0.02000; 0.00000; -0.51000; 0.00000}
1376435819727	updated	input={0.51000; 0.00000; -0.02000; 0.00000; -0.51000; 0.00000}; output={-0.51000; 0.00000; -0.02000; 0.00000; -0.51000; 0.00000}
1376435819873	updated	input={0.51000; 0.00000; -0.02000; 0.00000; -0.53000; 0.00000}; output={-0.51000; 0.00000; -0.02000; 0.00000; -0.53000; 0.00000}
1376435819896	updated	input={0.51000; 0.00000; -0.02000; 0.00000; -0.53000; 0.00000}; output={-0.51000; 0.00000; -0.02000; 0.00000; -0.53000; 0.00000}
1376435819909	updated	input={0.51000; 0.00000; -0.02000; 0.00000; -0.57000; 0.00000}; output={-0.51000; 0.00000; -0.02000; 0.00000; -0.57000; 0.00000}
1376435819922	updated	input={0.51000; 0.00000; -0.02000; 0.00000; -0.57000; 0.00000}; output={-0.51000; 0.00000; -0.02000; 0.00000; -0.57000; 0.00000}
1376435819948	updated	input={0.51000; 0.00000; -0.02000; 0.00000; -0.59000; 0.00000}; output={-0.51000; 0.00000; -0.02000; 0.00000; -0.59000; 0.00000}
1376435819972	updated	input={0.51000; 0.00000; -0.02000; 0.00000; -0.59000; 0.00000}; output={-0.51000; 0.00000; -0.02000; 0.00000; -0.59000; 0.00000}
1376435820037	updated	input={0.51000; 0.00000; -0.02000; 0.00000; -0.61000; 0.00000}; output={-0.51000; 0.00000; -0.02000; 0.00000; -0.61000; 0.00000}
1376435820078	updated	input={0.51000; 0.00000; -0.02000; 0.00000; -0.63000; 0.00000}; output={-0.51000; 0.00000; -0.02000; 0.00000; -0.63000; 0.00000}
1376435820090	updated	input={0.51000; 0.00000; -0.02000; 0.00000; -0.63000; 0.00000}; output={-0.51000; 0.00000; -0.02000; 0.00000; -0.63000; 0.00000}
1376435820116	updated	input={0.51000; 0.00000; -0.02000; 0.00000; -0.63000; 0.00000}; output={-0.51000; 0.00000; -0.02000; 0.00000; -0.63000; 0.00000}
1376435820178	updated	input={0.51000; 0.00000; -0.02000; 0.00000; -0.66000; 0.00000}; output={-0.51000; 0.00000; -0.02000; 0.00000; -0.66000; 0.00000}
1376435820217	updated	input={0.51000; 0.00000; 0.07000; 0.00000; -0.66000; 0.00000}; output={-0.51000; 0.00000; 0.07000; 0.00000; -0.66000; 0.00000}
1376435820231	updated	input={0.51000; 0.00000; 0.07000; 0.00000; -0.68000; 0.00000}; output={-0.51000; 0.00000; 0.07000; 0.00000; -0.68000; 0.00000}
1376435820247	updated	input={0.51000; 0.00000; 0.07000; 0.00000; -0.68000; 0.00000}; output={-0.51000; 0.00000; 0.07000; 0.00000; -0.68000; 0.00000}
1376435820307	updated	input={0.51000; 0.00000; 0.07000; 0.00000; -0.70000; 0.00000}; output={-0.51000; 0.00000; 0.07000; 0.00000; -0.70000; 0.00000}
1376435820318	updated	input={0.51000; 0.00000; 0.07000; 0.00000; -0.70000; 0.00000}; output={-0.51000; 0.00000; 0.07000; 0.00000; -0.70000; 0.00000}
1376435820330	updated	input={0.51000; 0.00000; 0.07000; 0.00000; -0.71000; 0.00000}; output={-0.51000; 0.00000; 0.07000; 0.00000; -0.71000; 0.00000}
1376435820404	updated	input={0.51000; 0.00000; 0.07000; 0.00000; -0.71000; 0.00000}; output={-0.51000; 0.00000; 0.07000; 0.00000; -0.71000; 0.00000}
1376435820415	updated	input={0.51000; 0.00000; 0.07000; 0.00000; -0.73000; 0.00000}; output={-0.51000; 0.00000; 0.07000; 0.00000; -0.73000; 0.00000}
1376435820445	updated	input={0.51000; 0.00000; 0.07000; 0.00000; -0.73000; 0.00000}; output={-0.51000; 0.00000; 0.07000; 0.00000; -0.73000; 0.00000}
1376435820455	updated	input={0.51000; 0.00000; 0.07000; 0.00000; -0.74000; 0.00000}; output={-0.51000; 0.00000; 0.07000; 0.00000; -0.74000; 0.00000}
1376435820464	updated	input={0.51000; 0.00000; 0.07000; 0.00000; -0.74000; 0.00000}; output={-0.51000; 0.00000; 0.07000; 0.00000; -0.74000; 0.00000}
1376435820473	updated	input={0.51000; 0.00000; 0.07000; 0.00000; -0.74000; 0.00000}; output={-0.51000; 0.00000; 0.07000; 0.00000; -0.74000; 0.00000}
1376435820487	updated	input={0.51000; 0.00000; 0.07000; 0.00000; -0.74000; 0.00000}; output={-0.51000; 0.00000; 0.07000; 0.00000; -0.74000; 0.00000}
1376435820498	updated	input={0.51000; 0.00000; 0.07000; 0.00000; -0.76000; 0.00000}; output={-0.51000; 0.00000; 0.07000; 0.00000; -0.76000; 0.00000}
1376435820554	updated	input={0.51000; 0.00000; 0.07000; 0.00000; -0.76000; 0.00000}; output={-0.51000; 0.00000; 0.07000; 0.00000; -0.76000; 0.00000}
1376435820567	updated	input={0.51000; 0.00000; 0.07000; 0.00000; -0.78000; 0.00000}; output={-0.51000; 0.00000; 0.07000; 0.00000; -0.78000; 0.00000}
1376435820582	updated	input={0.51000; 0.00000; 0.07000; 0.00000; -0.78000; 0.00000}; output={-0.51000; 0.00000; 0.07000; 0.00000; -0.78000; 0.00000}
1376435820592	updated	input={0.51000; 0.00000; 0.07000; 0.00000; -0.79000; 0.00000}; output={-0.51000; 0.00000; 0.07000; 0.00000; -0.79000; 0.00000}
1376435820604	updated	input={0.51000; 0.00000; 0.07000; 0.00000; -0.79000; 0.00000}; output={-0.51000; 0.00000; 0.07000; 0.00000; -0.79000; 0.00000}
1376435820619	updated	input={0.51000; 0.00000; 0.07000; 0.00000; -0.79000; 0.00000}; output={-0.51000; 0.00000; 0.07000; 0.00000; -0.79000; 0.00000}
1376435820648	updated	input={0.51000; 0.00000; 0.07000; 0.00000; -0.80000; 0.00000}; output={-0.51000; 0.00000; 0.07000; 0.00000; -0.80000; 0.00000}
1376435820713	updated	input={0.51000; 0.00000; 0.07000; 0.00000; -0.82000; 0.00000}; output={-0.51000; 0.00000; 0.07000; 0.00000; -0.82000; 0.00000}
1376435820725	updated	input={0.51000; 0.00000; 0.07000; 0.00000; -0.83000; 0.00000}; output={-0.51000; 0.00000; 0.07000; 0.00000; -0.83000; 0.00000}
1376435820788	updated	input={0.51000; 0.00000; 0.07000; 0.00000; -0.85000; 0.00000}; output={-0.51000; 0.00000; 0.07000; 0.00000; -0.85000; 0.00000}
1376435820798	updated	input={0.51000; 0.00000; 0.07000; 0.00000; -0.85000; 0.00000}; output={-0.51000; 0.00000; 0.07000; 0.00000; -0.85000; 0.00000}
1376435820811	updated	input={0.51000; 0.00000; 0.07000; 0.00000; -0.85000; 0.00000}; output={-0.51000; 0.00000; 0.07000; 0.00000; -0.85000; 0.00000}
1376435820851	updated	input={0.51000; 0.00000; 0.07000; 0.00000; -0.87000; 0.00000}; output={-0.51000; 0.00000; 0.07000; 0.00000; -0.87000; 0.00000}
1376435820861	updated	input={0.51000; 0.00000; 0.07000; 0.00000; -0.87000; 0.00000}; output={-0.51000; 0.00000; 0.07000; 0.00000; -0.87000; 0.00000}
1376435820871	updated	input={1.00000; 0.00000; 0.07000; 0.00000; -0.87000; 0.00000}; output={-1.00000; 0.00000; 0.07000; 0.00000; -0.87000; 0.00000}
1376435820886	updated	input={1.00000; 0.00000; 0.07000; 0.00000; -0.88000; 0.00000}; output={-1.00000; 0.00000; 0.07000; 0.00000; -0.88000; 0.00000}
1376435820895	updated	input={1.00000; 0.00000; 0.07000; 0.00000; -0.88000; 0.00000}; output={-1.00000; 0.00000; 0.07000; 0.00000; -0.88000; 0.00000}
1376435820905	updated	input={1.00000; 0.00000; 0.07000; 0.00000; -0.88000; 0.00000}; output={-1.00000; 0.00000; 0.07000; 0.00000; -0.88000; 0.00000}
1376435820923	updated	input={1.00000; 0.00000; 0.07000; 0.00000; -0.89000; 0.00000}; output={-1.00000; 0.00000; 0.07000; 0.00000; -0.89000; 0.00000}
1376435820962	updated	input={1.00000; 0.00000; 0.07000; 0.00000; -0.90000; 0.00000}; output={-1.00000; 0.00000; 0.07000; 0.00000; -0.90000; 0.00000}
1376435820983	updated	input={1.00000; 0.00000; 0.07000; 0.00000; -0.91000; 0.00000}; output={-1.00000; 0.00000; 0.07000; 0.00000; -0.91000; 0.00000}
1376435820999	updated	input={1.00000; 0.00000; 0.07000; 0.00000; -0.91000; 0.00000}; output={-1.00000; 0.00000; 0.07000; 0.00000; -0.91000; 0.00000}
1376435821010	updated	input={1.00000; 0.00000; 0.07000; 0.00000; -0.92000; 0.00000}; output={-1.00000; 0.00000; 0.07000; 0.00000; -0.92000; 0.00000}
1376435821080	updated	input={1.00000; 0.00000; 0.07000; 0.00000; -0.93000; 0.00000}; output={-1.00000; 0.00000; 0.07000; 0.00000; -0.93000; 0.00000}
1376435821112	updated	input={1.00000; 0.00000; 0.07000; 0.00000; -0.95000; 0.00000}; output={-1.00000; 0.00000; 0.07000; 0.00000; -0.95000; 0.00000}
1376435821125	updated	input={1.00000; 0.00000; 0.07000; 0.00000; -0.95000; 0.00000}; output={-1.00000; 0.00000; 0.07000; 0.00000; -0.95000; 0.00000}
1376435821136	updated	input={1.00000; 0.00000; 0.07000; 0.00000; -0.96000; 0.00000}; output={-1.00000; 0.00000; 0.07000; 0.00000; -0.96000; 0.00000}
1376435821143	updated	input={1.00000; 0.00000; 0.07000; 0.00000; -0.96000; 0.00000}; output={-1.00000; 0.00000; 0.07000; 0.00000; -0.96000; 0.00000}
1376435821158	updated	input={1.00000; 0.00000; 0.07000; 0.00000; -0.96000; 0.00000}; output={-1.00000; 0.00000; 0.07000; 0.00000; -0.96000; 0.00000}
1376435821167	updated	input={1.00000; 0.00000; 0.07000; 0.00000; -0.96000; 0.00000}; output={-1.00000; 0.00000; 0.07000; 0.00000; -0.96000; 0.00000}
1376435821205	updated	input={1.00000; 0.00000; 0.07000; -0.01000; -0.96000; 0.00000}; output={-1.00000; 0.00000; 0.07000; 0.01000; -0.96000; 0.00000}
1376435821230	updated	input={1.00000; 0.00000; 0.07000; -0.01000; -0.96000; 0.00000}; output={-1.00000; 0.00000; 0.07000; 0.01000; -0.96000; 0.00000}
1376435821318	updated	input={1.00000; 0.00000; 0.07000; -0.01000; -1.00000; 0.00000}; output={-1.00000; 0.00000; 0.07000; 0.01000; -1.00000; 0.00000}
1376435821347	updated	input={1.00000; 0.00000; 0.07000; -0.01000; -1.00000; 0.00000}; output={-1.00000; 0.00000; 0.07000; 0.01000; -1.00000; 0.00000}
1376435821424	updated	input={1.00000; 0.00000; 0.07000; -0.01000; -1.00000; 0.00000}; output={-1.00000; 0.00000; 0.07000; 0.01000; -1.00000; 0.00000}
1376435821452	updated	input={1.00000; 0.00000; 0.07000; -0.01000; -1.00000; 0.00000}; output={-1.00000; 0.00000; 0.07000; 0.01000; -1.00000; 0.00000}
1376435821491	updated	input={1.00000; 0.00000; 0.07000; -0.01000; -1.00000; 0.00000}; output={-1.00000; 0.00000; 0.07000; 0.01000; -1.00000; 0.00000}
1376435821548	updated	input={1.00000; 0.00000; 0.07000; -0.01000; -1.00000; 0.00000}; output={-1.00000; 0.00000; 0.07000; 0.01000; -1.00000; 0.00000}
1376435821562	updated	input={1.00000; 0.00000; 0.07000; -0.01000; -1.00000; 0.00000}; output={-1.00000; 0.00000; 0.07000; 0.01000; -1.00000; 0.00000}
1376435821657	updated	input={1.00000; 0.00000; 0.07000; -0.04000; -1.00000; 0.00000}; output={-1.00000; 0.00000; 0.07000; 0.04000; -1.00000; 0.00000}
1376435821673	updated	input={1.00000; 0.00000; 0.07000; -0.05000; -1.00000; 0.00000}; output={-1.00000; 0.00000; 0.07000; 0.05000; -1.00000; 0.00000}
1376435821683	updated	input={1.00000; 0.00000; 0.07000; -0.05000; -1.00000; 0.00000}; output={-1.00000; 0.00000; 0.07000; 0.05000; -1.00000; 0.00000}
1376435821786	updated	input={1.00000; 0.00000; 0.07000; -0.08000; -1.00000; 0.00000}; output={-1.00000; 0.00000; 0.07000; 0.08000; -1.00000; 0.00000}
1376435821795	updated	input={1.00000; 0.00000; 0.07000; -0.08000; -1.00000; 0.00000}; output={-1.00000; 0.00000; 0.07000; 0.08000; -1.00000; 0.00000}
1376435821806	updated	input={1.00000; 0.00000; 0.07000; -0.08000; -1.00000; 0.00000}; output={-1.00000; 0.00000; 0.07000; 0.08000; -1.00000; 0.00000}
1376435821817	updated	input={1.00000; 0.00000; 0.07000; -0.08000; -1.00000; 0.00000}; output={-1.00000; 0.00000; 0.07000; 0.08000; -1.00000; 0.00000}
1376435821970	updated	input={1.00000; 0.00000; 0.07000; -0.08000; -1.00000; 0.00000}; output={-1.00000; 0.00000; 0.07000; 0.08000; -1.00000; 0.00000}
1376435821992	updated	input={1.00000; 0.00000; 0.07000; -0.08000; -1.00000; 0.00000}; output={-1.00000; 0.00000; 0.07000; 0.08000; -1.00000; 0.00000}
1376435822401	updated	input={1.00000; 0.00000; 0.07000; -0.07000; -1.00000; 0.00000}; output={-1.00000; 0.00000; 0.07000; 0.07000; -1.00000; 0.00000}
1376435822567	updated	input={1.00000; 0.00000; 0.07000; -0.06000; -1.00000; 0.00000}; output={-1.00000; 0.00000; 0.07000; 0.06000; -1.00000; 0.00000}
1376435822682	updated	input={1.00000; 0.00000; 0.07000; -0.06000; -1.00000; 0.01000}; output={-1.00000; 0.00000; 0.07000; 0.06000; -1.00000; 0.01000}
1376435822744	updated	input={0.89000; 0.00000; 0.07000; -0.06000; -1.00000; 0.01000}; output={-0.89000; 0.00000; 0.07000; 0.06000; -1.00000; 0.01000}
1376435823212	updated	input={0.89000; 0.00000; 0.07000; -0.06000; -1.00000; 0.00000}; output={-0.89000; 0.00000; 0.07000; 0.06000; -1.00000; 0.00000}
1376435823726	updated	input={0.89000; 0.00000; 0.07000; -0.06000; -1.00000; -0.01000}; output={-0.89000; 0.00000; 0.07000; 0.06000; -1.00000; -0.01000}
1376435823813	updated	input={0.89000; 0.00000; 0.07000; -0.06000; -1.00000; -0.02000}; output={-0.89000; 0.00000; 0.07000; 0.06000; -1.00000; -0.02000}
1376435823827	updated	input={0.89000; 0.00000; 0.07000; -0.06000; -1.00000; -0.04000}; output={-0.89000; 0.00000; 0.07000; 0.06000; -1.00000; -0.04000}
1376435823971	updated	input={0.89000; 0.00000; 0.07000; -0.06000; -1.00000; -0.08000}; output={-0.89000; 0.00000; 0.07000; 0.06000; -1.00000; -0.08000}
1376435823988	updated	input={0.89000; 0.00000; 0.07000; -0.06000; -1.00000; -0.08000}; output={-0.89000; 0.00000; 0.07000; 0.06000; -1.00000; -0.08000}
1376435824000	updated	input={0.89000; 0.00000; 0.07000; -0.06000; -1.00000; -0.08000}; output={-0.89000; 0.00000; 0.07000; 0.06000; -1.00000; -0.08000}
1376435824011	updated	input={0.89000; 0.00000; 0.07000; -0.06000; -1.00000; -0.08000}; output={-0.89000; 0.00000; 0.07000; 0.06000; -1.00000; -0.08000}
1376435824026	updated	input={0.89000; 0.00000; 0.07000; -0.06000; -1.00000; -0.08000}; output={-0.89000; 0.00000; 0.07000; 0.06000; -1.00000; -0.08000}
1376435824187	updated	input={0.89000; 0.00000; 0.07000; -0.06000; -1.00000; -0.09000}; output={-0.89000; 0.00000; 0.07000; 0.06000; -1.00000; -0.09000}
1376435824275	updated	input={0.89000; 0.00000; 0.07000; -0.06000; -1.00000; -0.10000}; output={-0.89000; 0.00000; 0.07000; 0.06000; -1.00000; -0.10000}
1376435824375	updated	input={0.89000; 0.00000; 0.07000; -0.06000; -1.00000; -0.11000}; output={-0.89000; 0.00000; 0.07000; 0.06000; -1.00000; -0.11000}
1376435825087	updated	input={0.89000; 0.00000; 0.07000; -0.06000; -1.00000; -0.12000}; output={-0.89000; 0.00000; 0.07000; 0.06000; -1.00000; -0.12000}
1376435825291	updated	input={0.89000; 0.00000; 0.07000; -0.06000; -1.00000; -0.13000}; output={-0.89000; 0.00000; 0.07000; 0.06000; -1.00000; -0.13000}
1376435825494	updated	input={0.89000; 0.00000; 0.07000; -0.06000; -1.00000; -0.14000}; output={-0.89000; 0.00000; 0.07000; 0.06000; -1.00000; -0.14000}
1376435825601	updated	input={0.89000; 0.00000; 0.27000; -0.06000; -1.00000; -0.14000}; output={-0.89000; 0.00000; 0.27000; 0.06000; -1.00000; -0.14000}
1376435825692	updated	input={0.89000; 0.00000; 0.27000; -0.06000; -1.00000; -0.15000}; output={-0.89000; 0.00000; 0.27000; 0.06000; -1.00000; -0.15000}
1376435826062	updated	input={0.89000; 0.00000; 0.27000; -0.06000; -1.00000; -0.16000}; output={-0.89000; 0.00000; 0.27000; 0.06000; -1.00000; -0.16000}
1376435826268	updated	input={0.89000; 0.00000; 0.27000; -0.06000; -1.00000; -0.17000}; output={-0.89000; 0.00000; 0.27000; 0.06000; -1.00000; -0.17000}
1376435826355	updated	input={0.89000; 0.00000; 0.47000; -0.06000; -1.00000; -0.17000}; output={-0.89000; 0.00000; 0.47000; 0.06000; -1.00000; -0.17000}
1376435826710	updated	input={0.89000; -0.33000; 0.47000; -0.06000; -1.00000; -0.17000}; output={-0.89000; -0.33000; 0.47000; 0.06000; -1.00000; -0.17000}
1376435826925	updated	input={0.89000; -0.33000; 0.47000; -0.06000; -1.00000; -0.18000}; output={-0.89000; -0.33000; 0.47000; 0.06000; -1.00000; -0.18000}
1376435827182	updated	input={0.89000; -0.33000; 0.27000; -0.06000; -1.00000; -0.18000}; output={-0.89000; -0.33000; 0.27000; 0.06000; -1.00000; -0.18000}
1376435827417	updated	input={0.89000; -0.33000; 0.07000; -0.06000; -1.00000; -0.18000}; output={-0.89000; -0.33000; 0.07000; 0.06000; -1.00000; -0.18000}
1376435827643	updated	input={0.89000; -0.33000; -0.13000; -0.06000; -1.00000; -0.18000}; output={-0.89000; -0.33000; -0.13000; 0.06000; -1.00000; -0.18000}
1376435827729	updated	input={0.89000; -0.33000; -0.13000; -0.06000; -1.00000; -0.19000}; output={-0.89000; -0.33000; -0.13000; 0.06000; -1.00000; -0.19000}
1376435827824	updated	input={0.89000; -0.33000; -0.33000; -0.06000; -1.00000; -0.19000}; output={-0.89000; -0.33000; -0.33000; 0.06000; -1.00000; -0.19000}
1376435828059	updated	input={0.89000; -0.33000; -0.53000; -0.06000; -1.00000; -0.19000}; output={-0.89000; -0.33000; -0.53000; 0.06000; -1.00000; -0.19000}
1376435828127	updated	input={0.89000; -0.43000; -0.53000; -0.06000; -1.00000; -0.19000}; output={-0.89000; -0.43000; -0.53000; 0.06000; -1.00000; -0.19000}
1376435828219	updated	input={0.89000; -0.43000; -0.53000; -0.06000; -1.00000; -0.18000}; output={-0.89000; -0.43000; -0.53000; 0.06000; -1.00000; -0.18000}
1376435828342	updated	input={0.89000; -0.43000; -0.73000; -0.06000; -1.00000; -0.18000}; output={-0.89000; -0.43000; -0.73000; 0.06000; -1.00000; -0.18000}
1376435828726	updated	input={0.89000; -0.43000; -0.93000; -0.06000; -1.00000; -0.18000}; output={-0.89000; -0.43000; -0.93000; 0.06000; -1.00000; -0.18000}
1376435829637	updated	input={0.89000; -0.54000; -0.93000; -0.06000; -1.00000; -0.18000}; output={-0.89000; -0.54000; -0.93000; 0.06000; -1.00000; -0.18000}
1376435830096	updated	input={0.89000; -0.54000; -0.93000; -0.06000; -0.99000; -0.18000}; output={-0.89000; -0.54000; -0.93000; 0.06000; -0.99000; -0.18000}
1376435830337	updated	input={0.89000; -0.54000; -0.93000; -0.06000; -0.98000; -0.18000}; output={-0.89000; -0.54000; -0.93000; 0.06000; -0.98000; -0.18000}
1376435830505	updated	input={0.89000; -0.54000; -0.93000; -0.06000; -0.97000; -0.18000}; output={-0.89000; -0.54000; -0.93000; 0.06000; -0.97000; -0.18000}
1376435830651	updated	input={0.89000; -0.54000; -0.93000; -0.06000; -0.96000; -0.18000}; output={-0.89000; -0.54000; -0.93000; 0.06000; -0.96000; -0.18000}
1376435830821	updated	input={0.89000; -0.54000; -0.93000; -0.06000; -0.95000; -0.18000}; output={-0.89000; -0.54000; -0.93000; 0.06000; -0.95000; -0.18000}
1376435831173	updated	input={0.89000; -0.54000; -0.93000; -0.06000; -0.94000; -0.18000}; output={-0.89000; -0.54000; -0.93000; 0.06000; -0.94000; -0.18000}
1376435831249	updated	input={0.89000; -0.54000; -0.92000; -0.06000; -0.94000; -0.18000}; output={-0.89000; -0.54000; -0.92000; 0.06000; -0.94000; -0.18000}
1376435831399	updated	input={0.89000; -0.54000; -0.91000; -0.06000; -0.94000; -0.18000}; output={-0.89000; -0.54000; -0.91000; 0.06000; -0.94000; -0.18000}
1376435831647	updated	input={0.89000; -0.54000; -0.91000; -0.06000; -0.95000; -0.18000}; output={-0.89000; -0.54000; -0.91000; 0.06000; -0.95000; -0.18000}
1376435831824	updated	input={0.89000; -0.54000; -0.90000; -0.06000; -0.95000; -0.18000}; output={-0.89000; -0.54000; -0.90000; 0.06000; -0.95000; -0.18000}
1376435831898	updated	input={0.89000; -0.53000; -0.90000; -0.06000; -0.95000; -0.18000}; output={-0.89000; -0.53000; -0.90000; 0.06000; -0.95000; -0.18000}
1376435832018	updated	input={0.89000; -0.53000; -0.89000; -0.06000; -0.95000; -0.18000}; output={-0.89000; -0.53000; -0.89000; 0.06000; -0.95000; -0.18000}
1376435832175	updated	input={0.89000; -0.53000; -0.88000; -0.06000; -0.95000; -0.18000}; output={-0.89000; -0.53000; -0.88000; 0.06000; -0.95000; -0.18000}
1376435832398	updated	input={0.89000; -0.53000; -0.87000; -0.06000; -0.95000; -0.18000}; output={-0.89000; -0.53000; -0.87000; 0.06000; -0.95000; -0.18000}
1376435832496	updated	input={0.89000; -0.52000; -0.87000; -0.06000; -0.95000; -0.18000}; output={-0.89000; -0.52000; -0.87000; 0.06000; -0.95000; -0.18000}
1376435832733	updated	input={0.89000; -0.51000; -0.87000; -0.06000; -0.95000; -0.18000}; output={-0.89000; -0.51000; -0.87000; 0.06000; -0.95000; -0.18000}
1376435832917	updated	input={0.89000; -0.50000; -0.87000; -0.06000; -0.95000; -0.18000}; output={-0.89000; -0.50000; -0.87000; 0.06000; -0.95000; -0.18000}
1376435833063	updated	input={0.89000; -0.50000; -0.84000; -0.06000; -0.95000; -0.18000}; output={-0.89000; -0.50000; -0.84000; 0.06000; -0.95000; -0.18000}
1376435833076	updated	input={0.89000; -0.50000; -0.84000; -0.06000; -0.95000; -0.18000}; output={-0.89000; -0.50000; -0.84000; 0.06000; -0.95000; -0.18000}
1376435833087	updated	input={0.89000; -0.50000; -0.84000; -0.06000; -0.95000; -0.18000}; output={-0.89000; -0.50000; -0.84000; 0.06000; -0.95000; -0.18000}
1376435833174	updated	input={0.89000; -0.49000; -0.84000; -0.06000; -0.95000; -0.18000}; output={-0.89000; -0.49000; -0.84000; 0.06000; -0.95000; -0.18000}
1376435833185	updated	input={0.89000; -0.49000; -0.84000; -0.06000; -0.96000; -0.18000}; output={-0.89000; -0.49000; -0.84000; 0.06000; -0.96000; -0.18000}
1376435833197	updated	input={0.89000; -0.49000; -0.83000; -0.06000; -0.96000; -0.18000}; output={-0.89000; -0.49000; -0.83000; 0.06000; -0.96000; -0.18000}
1376435833634	updated	input={0.89000; -0.49000; -0.83000; -0.06000; -0.97000; -0.18000}; output={-0.89000; -0.49000; -0.83000; 0.06000; -0.97000; -0.18000}
1376435833727	updated	input={0.89000; -0.49000; -0.83000; -0.06000; -0.99000; -0.18000}; output={-0.89000; -0.49000; -0.83000; 0.06000; -0.99000; -0.18000}
1376435833738	updated	input={0.89000; -0.49000; -0.83000; -0.06000; -1.00000; -0.18000}; output={-0.89000; -0.49000; -0.83000; 0.06000; -1.00000; -0.18000}
1376435833834	updated	input={0.89000; -0.49000; -0.83000; -0.06000; -1.00000; -0.18000}; output={-0.89000; -0.49000; -0.83000; 0.06000; -1.00000; -0.18000}
1376435835674	updated	input={0.89000; -0.49000; -0.83000; -0.06000; -0.80000; -0.18000}; output={-0.89000; -0.49000; -0.83000; 0.06000; -0.80000; -0.18000}
1376435836149	updated	input={0.89000; -0.49000; -0.83000; -0.06000; -1.00000; -0.18000}; output={-0.89000; -0.49000; -0.83000; 0.06000; -1.00000; -0.18000}
1376435836584	updated	input={0.89000; -0.49000; -0.83000; -0.26000; -1.00000; -0.18000}; output={-0.89000; -0.49000; -0.83000; 0.26000; -1.00000; -0.18000}
1376435837035	updated	input={0.89000; -0.49000; -0.83000; -0.46000; -1.00000; -0.18000}; output={-0.89000; -0.49000; -0.83000; 0.46000; -1.00000; -0.18000}
1376435837349	updated	input={0.89000; -0.49000; -0.83000; -0.66000; -1.00000; -0.18000}; output={-0.89000; -0.49000; -0.83000; 0.66000; -1.00000; -0.18000}
1376435838115	updated	input={0.89000; -0.49000; -0.83000; -0.46000; -1.00000; -0.18000}; output={-0.89000; -0.49000; -0.83000; 0.46000; -1.00000; -0.18000}
1376435838253	updated	input={0.89000; -0.49000; -0.83000; -0.26000; -1.00000; -0.18000}; output={-0.89000; -0.49000; -0.83000; 0.26000; -1.00000; -0.18000}
1376435838600	updated	input={0.89000; -0.49000; -0.83000; -0.06000; -1.00000; -0.18000}; output={-0.89000; -0.49000; -0.83000; 0.06000; -1.00000; -0.18000}
1376435838788	updated	input={0.89000; -0.49000; -0.83000; 0.14000; -1.00000; -0.18000}; output={-0.89000; -0.49000; -0.83000; -0.14000; -1.00000; -0.18000}
1376435838952	updated	input={0.89000; -0.49000; -0.83000; 0.34000; -1.00000; -0.18000}; output={-0.89000; -0.49000; -0.83000; -0.34000; -1.00000; -0.18000}
1376435839152	updated	input={0.89000; -0.49000; -0.83000; 0.54000; -1.00000; -0.18000}; output={-0.89000; -0.49000; -0.83000; -0.54000; -1.00000; -0.18000}
1376435839166	solved	Training #2 (Individual)
1376435843375	initialized	name="Training #3 (Individual)"; target={-0.99723; -0.07444; -0.34950; -0.93694; -0.99635; -0.08535}
1376435880741	updated	input={0.01000; 0.00000; 0.00000; 0.00000; 0.00000; 0.00000}; output={-0.00421; -0.00907; 0.00000; 0.00000; 0.00000; 0.00000}
1376435881081	updated	input={0.02000; 0.00000; 0.00000; 0.00000; 0.00000; 0.00000}; output={-0.00842; -0.01814; 0.00000; 0.00000; 0.00000; 0.00000}
1376435881416	updated	input={0.03000; 0.00000; 0.00000; 0.00000; 0.00000; 0.00000}; output={-0.01264; -0.02721; 0.00000; 0.00000; 0.00000; 0.00000}
1376435881611	updated	input={0.04000; 0.00000; 0.00000; 0.00000; 0.00000; 0.00000}; output={-0.01685; -0.03628; 0.00000; 0.00000; 0.00000; 0.00000}
1376435881818	updated	input={0.05000; 0.00000; 0.00000; 0.00000; 0.00000; 0.00000}; output={-0.02106; -0.04535; 0.00000; 0.00000; 0.00000; 0.00000}
1376435882041	updated	input={0.06000; 0.00000; 0.00000; 0.00000; 0.00000; 0.00000}; output={-0.02527; -0.05442; 0.00000; 0.00000; 0.00000; 0.00000}
1376435882257	updated	input={0.07000; 0.00000; 0.00000; 0.00000; 0.00000; 0.00000}; output={-0.02948; -0.06349; 0.00000; 0.00000; 0.00000; 0.00000}
1376435882474	updated	input={0.08000; 0.00000; 0.00000; 0.00000; 0.00000; 0.00000}; output={-0.03369; -0.07256; 0.00000; 0.00000; 0.00000; 0.00000}
1376435884457	updated	input={0.08000; 0.01000; 0.00000; 0.00000; 0.00000; 0.00000}; output={-0.04276; -0.06835; 0.00000; 0.00000; 0.00000; 0.00000}
1376435884987	updated	input={0.08000; 0.02000; 0.00000; 0.00000; 0.00000; 0.00000}; output={-0.05183; -0.06414; 0.00000; 0.00000; 0.00000; 0.00000}
1376435885039	updated	input={0.08000; 0.03000; 0.00000; 0.00000; 0.00000; 0.00000}; output={-0.06090; -0.05992; 0.00000; 0.00000; 0.00000; 0.00000}
1376435885076	updated	input={0.08000; 0.04000; 0.00000; 0.00000; 0.00000; 0.00000}; output={-0.06997; -0.05571; 0.00000; 0.00000; 0.00000; 0.00000}
1376435885147	updated	input={0.08000; 0.06000; 0.00000; 0.00000; 0.00000; 0.00000}; output={-0.08811; -0.04729; 0.00000; 0.00000; 0.00000; 0.00000}
1376435885168	updated	input={0.08000; 0.07000; 0.00000; 0.00000; 0.00000; 0.00000}; output={-0.09718; -0.04308; 0.00000; 0.00000; 0.00000; 0.00000}
1376435885211	updated	input={0.08000; 0.08000; 0.00000; 0.00000; 0.00000; 0.00000}; output={-0.10625; -0.03886; 0.00000; 0.00000; 0.00000; 0.00000}
1376435885221	updated	input={0.08000; 0.08000; 0.00000; 0.00000; 0.00000; 0.00000}; output={-0.10625; -0.03886; 0.00000; 0.00000; 0.00000; 0.00000}
1376435885426	updated	input={0.08000; 0.09000; 0.00000; 0.00000; 0.00000; 0.00000}; output={-0.11532; -0.03465; 0.00000; 0.00000; 0.00000; 0.00000}
1376435885938	updated	input={0.08000; 0.10000; 0.00000; 0.00000; 0.00000; 0.00000}; output={-0.12439; -0.03044; 0.00000; 0.00000; 0.00000; 0.00000}
1376435885980	updated	input={0.08000; 0.11000; 0.00000; 0.00000; 0.00000; 0.00000}; output={-0.13346; -0.02623; 0.00000; 0.00000; 0.00000; 0.00000}
1376435886019	updated	input={0.08000; 0.12000; 0.00000; 0.00000; 0.00000; 0.00000}; output={-0.14253; -0.02202; 0.00000; 0.00000; 0.00000; 0.00000}
1376435886064	updated	input={0.08000; 0.13000; 0.00000; 0.00000; 0.00000; 0.00000}; output={-0.15160; -0.01781; 0.00000; 0.00000; 0.00000; 0.00000}
1376435886131	updated	input={0.08000; 0.15000; 0.00000; 0.00000; 0.00000; 0.00000}; output={-0.16974; -0.00938; 0.00000; 0.00000; 0.00000; 0.00000}
1376435886142	updated	input={0.08000; 0.16000; 0.00000; 0.00000; 0.00000; 0.00000}; output={-0.17881; -0.00517; 0.00000; 0.00000; 0.00000; 0.00000}
1376435886186	updated	input={0.08000; 0.17000; 0.00000; 0.00000; 0.00000; 0.00000}; output={-0.18788; -0.00096; 0.00000; 0.00000; 0.00000; 0.00000}
1376435886198	updated	input={0.08000; 0.18000; 0.00000; 0.00000; 0.00000; 0.00000}; output={-0.19695; 0.00325; 0.00000; 0.00000; 0.00000; 0.00000}
1376435886241	updated	input={0.08000; 0.18000; 0.00000; 0.00000; 0.00000; 0.00000}; output={-0.19695; 0.00325; 0.00000; 0.00000; 0.00000; 0.00000}
1376435886497	updated	input={0.08000; 0.19000; 0.00000; 0.00000; 0.00000; 0.00000}; output={-0.20602; 0.00746; 0.00000; 0.00000; 0.00000; 0.00000}
1376435886554	updated	input={0.08000; 0.28000; 0.00000; 0.00000; 0.00000; 0.00000}; output={-0.28765; 0.04537; 0.00000; 0.00000; 0.00000; 0.00000}
1376435886565	updated	input={0.08000; 0.28000; 0.00000; 0.00000; 0.00000; 0.00000}; output={-0.28765; 0.04537; 0.00000; 0.00000; 0.00000; 0.00000}
1376435886576	updated	input={0.08000; 0.28000; 0.00000; 0.00000; 0.00000; 0.00000}; output={-0.28765; 0.04537; 0.00000; 0.00000; 0.00000; 0.00000}
1376435886593	updated	input={0.08000; 0.30000; 0.00000; 0.00000; 0.00000; 0.00000}; output={-0.30579; 0.05379; 0.00000; 0.00000; 0.00000; 0.00000}
1376435886606	updated	input={0.08000; 0.30000; 0.00000; 0.00000; 0.00000; 0.00000}; output={-0.30579; 0.05379; 0.00000; 0.00000; 0.00000; 0.00000}
1376435886617	updated	input={0.08000; 0.31000; 0.00000; 0.00000; 0.00000; 0.00000}; output={-0.31486; 0.05800; 0.00000; 0.00000; 0.00000; 0.00000}
1376435886637	updated	input={0.08000; 0.31000; 0.00000; 0.00000; 0.00000; 0.00000}; output={-0.31486; 0.05800; 0.00000; 0.00000; 0.00000; 0.00000}
1376435886649	updated	input={0.08000; 0.31000; 0.00000; 0.00000; 0.00000; 0.00000}; output={-0.31486; 0.05800; 0.00000; 0.00000; 0.00000; 0.00000}
1376435886669	updated	input={0.08000; 0.32000; 0.00000; 0.00000; 0.00000; 0.00000}; output={-0.32393; 0.06222; 0.00000; 0.00000; 0.00000; 0.00000}
1376435886724	updated	input={0.08000; 0.34000; 0.00000; 0.00000; 0.00000; 0.00000}; output={-0.34207; 0.07064; 0.00000; 0.00000; 0.00000; 0.00000}
1376435886734	updated	input={0.08000; 0.34000; 0.01000; 0.00000; 0.00000; 0.00000}; output={-0.34207; 0.07064; -0.00549; -0.00836; 0.00000; 0.00000}
1376435886748	updated	input={0.08000; 0.35000; 0.01000; 0.00000; 0.00000; 0.00000}; output={-0.35114; 0.07485; -0.00549; -0.00836; 0.00000; 0.00000}
1376435886760	updated	input={0.08000; 0.35000; 0.01000; 0.00000; 0.00000; 0.00000}; output={-0.35114; 0.07485; -0.00549; -0.00836; 0.00000; 0.00000}
1376435886773	updated	input={0.08000; 0.35000; 0.01000; 0.00000; 0.00000; 0.00000}; output={-0.35114; 0.07485; -0.00549; -0.00836; 0.00000; 0.00000}
1376435886785	updated	input={0.08000; 0.36000; 0.01000; 0.00000; 0.00000; 0.00000}; output={-0.36021; 0.07906; -0.00549; -0.00836; 0.00000; 0.00000}
1376435886828	updated	input={0.08000; 0.37000; 0.01000; 0.00000; 0.00000; 0.00000}; output={-0.36928; 0.08327; -0.00549; -0.00836; 0.00000; 0.00000}
1376435886883	updated	input={0.08000; 0.38000; 0.01000; 0.00000; 0.00000; 0.00000}; output={-0.37835; 0.08749; -0.00549; -0.00836; 0.00000; 0.00000}
1376435886906	updated	input={0.08000; 0.40000; 0.01000; 0.00000; 0.00000; 0.00000}; output={-0.39649; 0.09591; -0.00549; -0.00836; 0.00000; 0.00000}
1376435886919	updated	input={0.08000; 0.40000; 0.01000; 0.00000; 0.00000; 0.00000}; output={-0.39649; 0.09591; -0.00549; -0.00836; 0.00000; 0.00000}
1376435886974	updated	input={0.08000; 0.42000; 0.01000; 0.00000; 0.00000; 0.00000}; output={-0.41463; 0.10433; -0.00549; -0.00836; 0.00000; 0.00000}
1376435887023	updated	input={0.08000; 0.43000; 0.01000; 0.00000; 0.00000; 0.00000}; output={-0.42370; 0.10854; -0.00549; -0.00836; 0.00000; 0.00000}
1376435887034	updated	input={0.08000; 0.44000; 0.01000; 0.00000; 0.00000; 0.00000}; output={-0.43276; 0.11276; -0.00549; -0.00836; 0.00000; 0.00000}
1376435887045	updated	input={0.08000; 0.44000; 0.01000; 0.00000; 0.00000; 0.00000}; output={-0.43276; 0.11276; -0.00549; -0.00836; 0.00000; 0.00000}
1376435887057	updated	input={0.08000; 0.44000; 0.01000; 0.00000; 0.00000; 0.00000}; output={-0.43276; 0.11276; -0.00549; -0.00836; 0.00000; 0.00000}
1376435887102	updated	input={0.08000; 0.46000; 0.01000; 0.00000; 0.00000; 0.00000}; output={-0.45090; 0.12118; -0.00549; -0.00836; 0.00000; 0.00000}
1376435887149	updated	input={0.08000; 0.47000; 0.01000; 0.00000; 0.00000; 0.00000}; output={-0.45997; 0.12539; -0.00549; -0.00836; 0.00000; 0.00000}
1376435887161	updated	input={0.08000; 0.48000; 0.01000; 0.00000; 0.00000; 0.00000}; output={-0.46904; 0.12960; -0.00549; -0.00836; 0.00000; 0.00000}
1376435887172	updated	input={0.08000; 0.48000; 0.01000; 0.00000; 0.00000; 0.00000}; output={-0.46904; 0.12960; -0.00549; -0.00836; 0.00000; 0.00000}
1376435887188	updated	input={0.08000; 0.48000; 0.01000; 0.00000; 0.00000; 0.00000}; output={-0.46904; 0.12960; -0.00549; -0.00836; 0.00000; 0.00000}
1376435887282	updated	input={0.08000; 0.48000; 0.01000; 0.00000; 0.00000; 0.00000}; output={-0.46904; 0.12960; -0.00549; -0.00836; 0.00000; 0.00000}
1376435887398	updated	input={0.08000; 0.55000; 0.01000; 0.00000; 0.00000; 0.00000}; output={-0.53253; 0.15909; -0.00549; -0.00836; 0.00000; 0.00000}
1376435887410	updated	input={0.08000; 0.55000; 0.01000; 0.00000; 0.00000; 0.00000}; output={-0.53253; 0.15909; -0.00549; -0.00836; 0.00000; 0.00000}
1376435887423	updated	input={0.08000; 0.55000; 0.01000; 0.00000; 0.00000; 0.00000}; output={-0.53253; 0.15909; -0.00549; -0.00836; 0.00000; 0.00000}
1376435887437	updated	input={0.08000; 0.56000; 0.01000; 0.00000; 0.00000; 0.00000}; output={-0.54160; 0.16330; -0.00549; -0.00836; 0.00000; 0.00000}
1376435887451	updated	input={0.08000; 0.56000; 0.01000; 0.00000; 0.00000; 0.00000}; output={-0.54160; 0.16330; -0.00549; -0.00836; 0.00000; 0.00000}
1376435887464	updated	input={0.08000; 0.56000; 0.01000; 0.00000; 0.00000; 0.00000}; output={-0.54160; 0.16330; -0.00549; -0.00836; 0.00000; 0.00000}
1376435887476	updated	input={0.08000; 0.56000; 0.01000; 0.00000; 0.00000; 0.00000}; output={-0.54160; 0.16330; -0.00549; -0.00836; 0.00000; 0.00000}
1376435887529	updated	input={0.08000; 0.59000; 0.01000; 0.00000; 0.00000; 0.00000}; output={-0.56881; 0.17593; -0.00549; -0.00836; 0.00000; 0.00000}
1376435887539	updated	input={0.08000; 0.59000; 0.01000; 0.00000; 0.00000; 0.00000}; output={-0.56881; 0.17593; -0.00549; -0.00836; 0.00000; 0.00000}
1376435887593	updated	input={0.08000; 0.60000; 0.01000; 0.00000; 0.00000; 0.00000}; output={-0.57788; 0.18014; -0.00549; -0.00836; 0.00000; 0.00000}
1376435887604	updated	input={0.08000; 0.61000; 0.01000; 0.00000; 0.00000; 0.00000}; output={-0.58695; 0.18436; -0.00549; -0.00836; 0.00000; 0.00000}
1376435887659	updated	input={0.08000; 0.63000; 0.01000; 0.00000; 0.00000; 0.00000}; output={-0.60509; 0.19278; -0.00549; -0.00836; 0.00000; 0.00000}
1376435887672	updated	input={0.08000; 0.64000; 0.01000; 0.00000; 0.00000; 0.00000}; output={-0.61416; 0.19699; -0.00549; -0.00836; 0.00000; 0.00000}
1376435887686	updated	input={0.08000; 0.64000; 0.01000; 0.00000; 0.00000; 0.00000}; output={-0.61416; 0.19699; -0.00549; -0.00836; 0.00000; 0.00000}
1376435887703	updated	input={0.08000; 0.64000; 0.02000; 0.00000; 0.00000; 0.00000}; output={-0.61416; 0.19699; -0.01098; -0.01672; 0.00000; 0.00000}
1376435887725	updated	input={0.08000; 0.65000; 0.02000; 0.00000; 0.00000; 0.00000}; output={-0.62323; 0.20120; -0.01098; -0.01672; 0.00000; 0.00000}
1376435887780	updated	input={0.08000; 0.66000; 0.02000; 0.00000; 0.00000; 0.00000}; output={-0.63230; 0.20541; -0.01098; -0.01672; 0.00000; 0.00000}
1376435887791	updated	input={0.08000; 0.66000; 0.02000; 0.00000; 0.00000; 0.00000}; output={-0.63230; 0.20541; -0.01098; -0.01672; 0.00000; 0.00000}
1376435887802	updated	input={0.08000; 0.66000; 0.02000; 0.00000; 0.00000; 0.00000}; output={-0.63230; 0.20541; -0.01098; -0.01672; 0.00000; 0.00000}
1376435888167	updated	input={0.08000; 0.66000; 0.03000; 0.00000; 0.00000; 0.00000}; output={-0.63230; 0.20541; -0.01647; -0.02507; 0.00000; 0.00000}
1376435888236	updated	input={0.08000; 0.66000; 0.04000; 0.00000; 0.00000; 0.00000}; output={-0.63230; 0.20541; -0.02196; -0.03343; 0.00000; 0.00000}
1376435888302	updated	input={0.08000; 0.66000; 0.07000; 0.00000; 0.00000; 0.00000}; output={-0.63230; 0.20541; -0.03843; -0.05851; 0.00000; 0.00000}
1376435888313	updated	input={0.08000; 0.66000; 0.07000; 0.00000; 0.00000; 0.00000}; output={-0.63230; 0.20541; -0.03843; -0.05851; 0.00000; 0.00000}
1376435888323	updated	input={0.08000; 0.66000; 0.07000; 0.00000; 0.00000; 0.00000}; output={-0.63230; 0.20541; -0.03843; -0.05851; 0.00000; 0.00000}
1376435888400	updated	input={0.08000; 0.66000; 0.10000; 0.00000; 0.00000; 0.00000}; output={-0.63230; 0.20541; -0.05490; -0.08358; 0.00000; 0.00000}
1376435888414	updated	input={0.08000; 0.66000; 0.10000; 0.00000; 0.00000; 0.00000}; output={-0.63230; 0.20541; -0.05490; -0.08358; 0.00000; 0.00000}
1376435888425	updated	input={0.08000; 0.66000; 0.11000; 0.00000; 0.00000; 0.00000}; output={-0.63230; 0.20541; -0.06039; -0.09194; 0.00000; 0.00000}
1376435888482	updated	input={0.08000; 0.66000; 0.12000; 0.00000; 0.00000; 0.00000}; output={-0.63230; 0.20541; -0.06588; -0.10030; 0.00000; 0.00000}
1376435888495	updated	input={0.08000; 0.66000; 0.12000; 0.00000; 0.00000; 0.00000}; output={-0.63230; 0.20541; -0.06588; -0.10030; 0.00000; 0.00000}
1376435888568	updated	input={0.08000; 0.66000; 0.13000; 0.00000; 0.00000; 0.00000}; output={-0.63230; 0.20541; -0.07137; -0.10866; 0.00000; 0.00000}
1376435888581	updated	input={0.08000; 0.66000; 0.13000; 0.00000; 0.01000; 0.00000}; output={-0.63230; 0.20541; -0.07137; -0.10866; -0.00244; -0.00970}
1376435888638	updated	input={0.08000; 0.66000; 0.14000; 0.00000; 0.01000; 0.00000}; output={-0.63230; 0.20541; -0.07686; -0.11702; -0.00244; -0.00970}
1376435888944	updated	input={0.07000; 0.66000; 0.14000; 0.00000; 0.01000; 0.00000}; output={-0.62809; 0.21448; -0.07686; -0.11702; -0.00244; -0.00970}
1376435889040	updated	input={0.07000; 0.66000; 0.14000; 0.00000; 0.02000; 0.00000}; output={-0.62809; 0.21448; -0.07686; -0.11702; -0.00489; -0.01939}
1376435889101	updated	input={0.07000; 0.66000; 0.14000; 0.00000; 0.03000; 0.00000}; output={-0.62809; 0.21448; -0.07686; -0.11702; -0.00733; -0.02909}
1376435889158	updated	input={0.07000; 0.66000; 0.14000; 0.00000; 0.05000; 0.00000}; output={-0.62809; 0.21448; -0.07686; -0.11702; -0.01222; -0.04848}
1376435889171	updated	input={0.07000; 0.66000; 0.14000; 0.00000; 0.05000; 0.00000}; output={-0.62809; 0.21448; -0.07686; -0.11702; -0.01222; -0.04848}
1376435889243	updated	input={0.07000; 0.66000; 0.17000; 0.00000; 0.05000; 0.00000}; output={-0.62809; 0.21448; -0.09333; -0.14209; -0.01222; -0.04848}
1376435889254	updated	input={0.07000; 0.66000; 0.17000; 0.00000; 0.08000; 0.00000}; output={-0.62809; 0.21448; -0.09333; -0.14209; -0.01955; -0.07757}
1376435889267	updated	input={0.07000; 0.66000; 0.17000; 0.00000; 0.08000; 0.00000}; output={-0.62809; 0.21448; -0.09333; -0.14209; -0.01955; -0.07757}
1376435889278	updated	input={0.07000; 0.66000; 0.18000; 0.00000; 0.08000; 0.00000}; output={-0.62809; 0.21448; -0.09882; -0.15045; -0.01955; -0.07757}
1376435889290	updated	input={0.07000; 0.66000; 0.18000; 0.00000; 0.08000; 0.00000}; output={-0.62809; 0.21448; -0.09882; -0.15045; -0.01955; -0.07757}
1376435889302	updated	input={0.07000; 0.66000; 0.18000; 0.00000; 0.08000; 0.00000}; output={-0.62809; 0.21448; -0.09882; -0.15045; -0.01955; -0.07757}
1376435889393	updated	input={0.07000; 0.66000; 0.21000; 0.00000; 0.08000; 0.00000}; output={-0.62809; 0.21448; -0.11529; -0.17552; -0.01955; -0.07757}
1376435889404	updated	input={0.07000; 0.66000; 0.22000; 0.00000; 0.08000; 0.00000}; output={-0.62809; 0.21448; -0.12078; -0.18388; -0.01955; -0.07757}
1376435889416	updated	input={0.07000; 0.66000; 0.22000; 0.00000; 0.08000; 0.00000}; output={-0.62809; 0.21448; -0.12078; -0.18388; -0.01955; -0.07757}
1376435889428	updated	input={0.07000; 0.66000; 0.23000; 0.00000; 0.08000; 0.00000}; output={-0.62809; 0.21448; -0.12627; -0.19224; -0.01955; -0.07757}
1376435889517	updated	input={0.07000; 0.66000; 0.25000; 0.00000; 0.08000; 0.00000}; output={-0.62809; 0.21448; -0.13725; -0.20896; -0.01955; -0.07757}
1376435889528	updated	input={0.07000; 0.66000; 0.26000; 0.00000; 0.08000; 0.00000}; output={-0.62809; 0.21448; -0.14273; -0.21732; -0.01955; -0.07757}
1376435889540	updated	input={0.07000; 0.66000; 0.26000; 0.00000; 0.08000; 0.00000}; output={-0.62809; 0.21448; -0.14273; -0.21732; -0.01955; -0.07757}
1376435889552	updated	input={0.07000; 0.66000; 0.26000; 0.00000; 0.08000; 0.00000}; output={-0.62809; 0.21448; -0.14273; -0.21732; -0.01955; -0.07757}
1376435889566	updated	input={0.06000; 0.66000; 0.26000; 0.00000; 0.08000; 0.00000}; output={-0.62388; 0.22355; -0.14273; -0.21732; -0.01955; -0.07757}
1376435889629	updated	input={0.06000; 0.66000; 0.28000; 0.00000; 0.08000; 0.00000}; output={-0.62388; 0.22355; -0.15371; -0.23403; -0.01955; -0.07757}
1376435889644	updated	input={0.06000; 0.66000; 0.28000; 0.00000; 0.08000; 0.00000}; output={-0.62388; 0.22355; -0.15371; -0.23403; -0.01955; -0.07757}
1376435889657	updated	input={0.06000; 0.66000; 0.28000; 0.00000; 0.08000; 0.00000}; output={-0.62388; 0.22355; -0.15371; -0.23403; -0.01955; -0.07757}
1376435889721	updated	input={0.06000; 0.66000; 0.31000; 0.00000; 0.08000; 0.00000}; output={-0.62388; 0.22355; -0.17018; -0.25911; -0.01955; -0.07757}
1376435889737	updated	input={0.06000; 0.66000; 0.32000; 0.00000; 0.08000; 0.00000}; output={-0.62388; 0.22355; -0.17567; -0.26747; -0.01955; -0.07757}
1376435889751	updated	input={0.06000; 0.66000; 0.32000; 0.00000; 0.08000; 0.00000}; output={-0.62388; 0.22355; -0.17567; -0.26747; -0.01955; -0.07757}
1376435889843	updated	input={0.06000; 0.66000; 0.35000; 0.00000; 0.08000; 0.00000}; output={-0.62388; 0.22355; -0.19214; -0.29254; -0.01955; -0.07757}
1376435889865	updated	input={0.06000; 0.66000; 0.35000; 0.00000; 0.08000; 0.00000}; output={-0.62388; 0.22355; -0.19214; -0.29254; -0.01955; -0.07757}
1376435889882	updated	input={0.06000; 0.66000; 0.36000; 0.00000; 0.08000; 0.00000}; output={-0.62388; 0.22355; -0.19763; -0.30090; -0.01955; -0.07757}
1376435889894	updated	input={0.06000; 0.66000; 0.37000; 0.00000; 0.08000; 0.00000}; output={-0.62388; 0.22355; -0.20312; -0.30926; -0.01955; -0.07757}
1376435889974	updated	input={0.06000; 0.66000; 0.39000; 0.00000; 0.08000; 0.00000}; output={-0.62388; 0.22355; -0.21410; -0.32597; -0.01955; -0.07757}
1376435889985	updated	input={0.06000; 0.66000; 0.39000; 0.00000; 0.08000; 0.00000}; output={-0.62388; 0.22355; -0.21410; -0.32597; -0.01955; -0.07757}
1376435889997	updated	input={0.06000; 0.66000; 0.40000; 0.00000; 0.08000; 0.00000}; output={-0.62388; 0.22355; -0.21959; -0.33433; -0.01955; -0.07757}
1376435890008	updated	input={0.06000; 0.66000; 0.40000; 0.00000; 0.08000; 0.00000}; output={-0.62388; 0.22355; -0.21959; -0.33433; -0.01955; -0.07757}
1376435890101	updated	input={0.06000; 0.66000; 0.43000; 0.00000; 0.08000; 0.00000}; output={-0.62388; 0.22355; -0.23606; -0.35941; -0.01955; -0.07757}
1376435890112	updated	input={0.06000; 0.66000; 0.43000; 0.00000; 0.08000; 0.00000}; output={-0.62388; 0.22355; -0.23606; -0.35941; -0.01955; -0.07757}
1376435890125	updated	input={0.03000; 0.66000; 0.43000; 0.00000; 0.08000; 0.00000}; output={-0.61124; 0.25076; -0.23606; -0.35941; -0.01955; -0.07757}
1376435890139	updated	input={0.03000; 0.66000; 0.44000; 0.00000; 0.08000; 0.00000}; output={-0.61124; 0.25076; -0.24155; -0.36777; -0.01955; -0.07757}
1376435890153	updated	input={0.02000; 0.66000; 0.44000; 0.00000; 0.08000; 0.00000}; output={-0.60703; 0.25983; -0.24155; -0.36777; -0.01955; -0.07757}
1376435890165	updated	input={0.02000; 0.66000; 0.45000; 0.00000; 0.08000; 0.00000}; output={-0.60703; 0.25983; -0.24704; -0.37612; -0.01955; -0.07757}
1376435890195	updated	input={0.00000; 0.66000; 0.45000; 0.00000; 0.08000; 0.00000}; output={-0.59861; 0.27797; -0.24704; -0.37612; -0.01955; -0.07757}
1376435890272	updated	input={0.00000; 0.66000; 0.48000; 0.00000; 0.08000; 0.00000}; output={-0.59861; 0.27797; -0.26351; -0.40120; -0.01955; -0.07757}
1376435890283	updated	input={-0.02000; 0.66000; 0.48000; 0.00000; 0.08000; 0.00000}; output={-0.59018; 0.29611; -0.26351; -0.40120; -0.01955; -0.07757}
1376435890295	updated	input={-0.02000; 0.66000; 0.49000; 0.00000; 0.08000; 0.00000}; output={-0.59018; 0.29611; -0.26900; -0.40956; -0.01955; -0.07757}
1376435890307	updated	input={-0.03000; 0.66000; 0.49000; 0.00000; 0.08000; 0.00000}; output={-0.58597; 0.30518; -0.26900; -0.40956; -0.01955; -0.07757}
1376435890328	updated	input={-0.03000; 0.66000; 0.49000; 0.00000; 0.08000; 0.00000}; output={-0.58597; 0.30518; -0.26900; -0.40956; -0.01955; -0.07757}
1376435890344	updated	input={-0.04000; 0.66000; 0.49000; 0.00000; 0.08000; 0.00000}; output={-0.58176; 0.31425; -0.26900; -0.40956; -0.01955; -0.07757}
1376435890379	updated	input={-0.04000; 0.66000; 0.49000; 0.00000; 0.08000; 0.00000}; output={-0.58176; 0.31425; -0.26900; -0.40956; -0.01955; -0.07757}
1376435890391	updated	input={-0.06000; 0.66000; 0.49000; 0.00000; 0.08000; 0.00000}; output={-0.57334; 0.33239; -0.26900; -0.40956; -0.01955; -0.07757}
1376435890404	updated	input={-0.06000; 0.66000; 0.50000; 0.00000; 0.08000; 0.00000}; output={-0.57334; 0.33239; -0.27449; -0.41792; -0.01955; -0.07757}
1376435890418	updated	input={-0.07000; 0.66000; 0.50000; 0.00000; 0.08000; 0.00000}; output={-0.56912; 0.34146; -0.27449; -0.41792; -0.01955; -0.07757}
1376435890485	updated	input={-0.07000; 0.66000; 0.50000; 0.00000; 0.08000; 0.00000}; output={-0.56912; 0.34146; -0.27449; -0.41792; -0.01955; -0.07757}
1376435890497	updated	input={-0.09000; 0.66000; 0.50000; 0.00000; 0.08000; 0.00000}; output={-0.56070; 0.35960; -0.27449; -0.41792; -0.01955; -0.07757}
1376435890537	updated	input={-0.10000; 0.66000; 0.50000; 0.00000; 0.08000; 0.00000}; output={-0.55649; 0.36867; -0.27449; -0.41792; -0.01955; -0.07757}
1376435890552	updated	input={-0.11000; 0.66000; 0.50000; 0.00000; 0.08000; 0.00000}; output={-0.55228; 0.37774; -0.27449; -0.41792; -0.01955; -0.07757}
1376435890564	updated	input={-0.11000; 0.66000; 0.50000; 0.00000; 0.08000; 0.00000}; output={-0.55228; 0.37774; -0.27449; -0.41792; -0.01955; -0.07757}
1376435890575	updated	input={-0.11000; 0.66000; 0.50000; 0.00000; 0.08000; 0.00000}; output={-0.55228; 0.37774; -0.27449; -0.41792; -0.01955; -0.07757}
1376435890588	updated	input={-0.12000; 0.66000; 0.50000; 0.00000; 0.08000; 0.00000}; output={-0.54807; 0.38681; -0.27449; -0.41792; -0.01955; -0.07757}
1376435890601	updated	input={-0.12000; 0.66000; 0.50000; 0.00000; 0.08000; 0.00000}; output={-0.54807; 0.38681; -0.27449; -0.41792; -0.01955; -0.07757}
1376435890614	updated	input={-0.13000; 0.66000; 0.50000; 0.00000; 0.08000; 0.00000}; output={-0.54385; 0.39588; -0.27449; -0.41792; -0.01955; -0.07757}
1376435890691	updated	input={-0.14000; 0.66000; 0.50000; 0.00000; 0.08000; 0.00000}; output={-0.53964; 0.40495; -0.27449; -0.41792; -0.01955; -0.07757}
1376435890713	updated	input={-0.14000; 0.66000; 0.50000; 0.00000; 0.08000; 0.01000}; output={-0.53964; 0.40495; -0.27449; -0.41792; -0.02925; -0.07513}
1376435890724	updated	input={-0.14000; 0.66000; 0.50000; 0.00000; 0.08000; 0.01000}; output={-0.53964; 0.40495; -0.27449; -0.41792; -0.02925; -0.07513}
1376435890736	updated	input={-0.14000; 0.66000; 0.50000; 0.00000; 0.08000; 0.01000}; output={-0.53964; 0.40495; -0.27449; -0.41792; -0.02925; -0.07513}
1376435890750	updated	input={-0.14000; 0.66000; 0.50000; 0.00000; 0.08000; 0.01000}; output={-0.53964; 0.40495; -0.27449; -0.41792; -0.02925; -0.07513}
1376435890763	updated	input={-0.14000; 0.66000; 0.50000; 0.00000; 0.08000; 0.01000}; output={-0.53964; 0.40495; -0.27449; -0.41792; -0.02925; -0.07513}
1376435890873	updated	input={-0.13000; 0.66000; 0.50000; 0.00000; 0.08000; 0.01000}; output={-0.54385; 0.39588; -0.27449; -0.41792; -0.02925; -0.07513}
1376435890954	updated	input={-0.13000; 0.66000; 0.51000; 0.00000; 0.08000; 0.01000}; output={-0.54385; 0.39588; -0.27998; -0.42627; -0.02925; -0.07513}
1376435891028	updated	input={-0.13000; 0.66000; 0.53000; 0.00000; 0.08000; 0.01000}; output={-0.54385; 0.39588; -0.29096; -0.44299; -0.02925; -0.07513}
1376435891047	updated	input={-0.13000; 0.66000; 0.54000; 0.00000; 0.08000; 0.01000}; output={-0.54385; 0.39588; -0.29645; -0.45135; -0.02925; -0.07513}
1376435891184	updated	input={-0.13000; 0.66000; 0.56000; 0.00000; 0.08000; 0.01000}; output={-0.54385; 0.39588; -0.30743; -0.46806; -0.02925; -0.07513}
1376435891270	updated	input={-0.13000; 0.66000; 0.56000; 0.00000; 0.08000; 0.01000}; output={-0.54385; 0.39588; -0.30743; -0.46806; -0.02925; -0.07513}
1376435891283	updated	input={-0.13000; 0.66000; 0.56000; 0.00000; 0.08000; 0.08000}; output={-0.54385; 0.39588; -0.30743; -0.46806; -0.09713; -0.05802}
1376435891295	updated	input={-0.13000; 0.66000; 0.56000; 0.00000; 0.08000; 0.08000}; output={-0.54385; 0.39588; -0.30743; -0.46806; -0.09713; -0.05802}
1376435891308	updated	input={-0.13000; 0.66000; 0.56000; 0.00000; 0.08000; 0.08000}; output={-0.54385; 0.39588; -0.30743; -0.46806; -0.09713; -0.05802}
1376435891323	updated	input={-0.13000; 0.66000; 0.56000; 0.00000; 0.08000; 0.09000}; output={-0.54385; 0.39588; -0.30743; -0.46806; -0.10682; -0.05558}
1376435891340	updated	input={-0.13000; 0.66000; 0.56000; 0.00000; 0.08000; 0.09000}; output={-0.54385; 0.39588; -0.30743; -0.46806; -0.10682; -0.05558}
1376435891435	updated	input={-0.13000; 0.66000; 0.56000; 0.00000; 0.08000; 0.12000}; output={-0.54385; 0.39588; -0.30743; -0.46806; -0.13591; -0.04825}
1376435891450	updated	input={-0.13000; 0.66000; 0.56000; 0.00000; 0.08000; 0.13000}; output={-0.54385; 0.39588; -0.30743; -0.46806; -0.14561; -0.04580}
1376435891463	updated	input={-0.13000; 0.66000; 0.56000; 0.00000; 0.08000; 0.13000}; output={-0.54385; 0.39588; -0.30743; -0.46806; -0.14561; -0.04580}
1376435891477	updated	input={-0.13000; 0.66000; 0.56000; 0.00000; 0.08000; 0.14000}; output={-0.54385; 0.39588; -0.30743; -0.46806; -0.15531; -0.04336}
1376435891498	updated	input={-0.13000; 0.66000; 0.56000; 0.00000; 0.08000; 0.14000}; output={-0.54385; 0.39588; -0.30743; -0.46806; -0.15531; -0.04336}
1376435891513	updated	input={-0.13000; 0.66000; 0.56000; 0.00000; 0.08000; 0.15000}; output={-0.54385; 0.39588; -0.30743; -0.46806; -0.16500; -0.04091}
1376435891553	updated	input={-0.09000; 0.66000; 0.56000; 0.00000; 0.08000; 0.15000}; output={-0.56070; 0.35960; -0.30743; -0.46806; -0.16500; -0.04091}
1376435891565	updated	input={-0.09000; 0.66000; 0.56000; 0.00000; 0.08000; 0.17000}; output={-0.56070; 0.35960; -0.30743; -0.46806; -0.18440; -0.03603}
1376435891655	updated	input={-0.05000; 0.66000; 0.56000; 0.00000; 0.08000; 0.17000}; output={-0.57755; 0.32332; -0.30743; -0.46806; -0.18440; -0.03603}
1376435891697	updated	input={-0.05000; 0.66000; 0.56000; 0.00000; 0.08000; 0.21000}; output={-0.57755; 0.32332; -0.30743; -0.46806; -0.22318; -0.02625}
1376435891709	updated	input={-0.05000; 0.66000; 0.56000; 0.00000; 0.08000; 0.21000}; output={-0.57755; 0.32332; -0.30743; -0.46806; -0.22318; -0.02625}
1376435891722	updated	input={-0.03000; 0.66000; 0.56000; 0.00000; 0.08000; 0.21000}; output={-0.58597; 0.30518; -0.30743; -0.46806; -0.22318; -0.02625}
1376435891738	updated	input={-0.03000; 0.66000; 0.57000; 0.00000; 0.08000; 0.21000}; output={-0.58597; 0.30518; -0.31292; -0.47642; -0.22318; -0.02625}
1376435891750	updated	input={-0.02000; 0.66000; 0.57000; 0.00000; 0.08000; 0.21000}; output={-0.59018; 0.29611; -0.31292; -0.47642; -0.22318; -0.02625}
1376435891764	updated	input={-0.02000; 0.66000; 0.57000; 0.00000; 0.08000; 0.23000}; output={-0.59018; 0.29611; -0.31292; -0.47642; -0.24258; -0.02136}
1376435891781	updated	input={-0.01000; 0.66000; 0.57000; 0.00000; 0.08000; 0.23000}; output={-0.59440; 0.28704; -0.31292; -0.47642; -0.24258; -0.02136}
1376435891795	updated	input={-0.01000; 0.66000; 0.57000; 0.00000; 0.08000; 0.23000}; output={-0.59440; 0.28704; -0.31292; -0.47642; -0.24258; -0.02136}
1376435891833	updated	input={0.01000; 0.66000; 0.57000; 0.00000; 0.08000; 0.23000}; output={-0.60282; 0.26890; -0.31292; -0.47642; -0.24258; -0.02136}
1376435891846	updated	input={0.01000; 0.66000; 0.57000; 0.00000; 0.08000; 0.25000}; output={-0.60282; 0.26890; -0.31292; -0.47642; -0.26197; -0.01647}
1376435891859	updated	input={0.02000; 0.66000; 0.57000; 0.00000; 0.08000; 0.25000}; output={-0.60703; 0.25983; -0.31292; -0.47642; -0.26197; -0.01647}
1376435891872	updated	input={0.02000; 0.66000; 0.57000; 0.00000; 0.08000; 0.26000}; output={-0.60703; 0.25983; -0.31292; -0.47642; -0.27167; -0.01403}
1376435891884	updated	input={0.02000; 0.66000; 0.57000; 0.00000; 0.08000; 0.26000}; output={-0.60703; 0.25983; -0.31292; -0.47642; -0.27167; -0.01403}
1376435891900	updated	input={0.02000; 0.66000; 0.57000; 0.00000; 0.08000; 0.26000}; output={-0.60703; 0.25983; -0.31292; -0.47642; -0.27167; -0.01403}
1376435892012	updated	input={0.06000; 0.66000; 0.57000; 0.00000; 0.08000; 0.26000}; output={-0.62388; 0.22355; -0.31292; -0.47642; -0.27167; -0.01403}
1376435892028	updated	input={0.06000; 0.66000; 0.57000; 0.00000; 0.08000; 0.28000}; output={-0.62388; 0.22355; -0.31292; -0.47642; -0.29106; -0.00914}
1376435892046	updated	input={0.06000; 0.66000; 0.57000; 0.00000; 0.08000; 0.28000}; output={-0.62388; 0.22355; -0.31292; -0.47642; -0.29106; -0.00914}
1376435892061	updated	input={0.08000; 0.66000; 0.57000; 0.00000; 0.08000; 0.28000}; output={-0.63230; 0.20541; -0.31292; -0.47642; -0.29106; -0.00914}
1376435892075	updated	input={0.08000; 0.66000; 0.57000; 0.00000; 0.08000; 0.28000}; output={-0.63230; 0.20541; -0.31292; -0.47642; -0.29106; -0.00914}
1376435892108	updated	input={0.09000; 0.66000; 0.57000; 0.00000; 0.08000; 0.28000}; output={-0.63651; 0.19634; -0.31292; -0.47642; -0.29106; -0.00914}
1376435892132	updated	input={0.09000; 0.66000; 0.57000; 0.00000; 0.08000; 0.28000}; output={-0.63651; 0.19634; -0.31292; -0.47642; -0.29106; -0.00914}
1376435892145	updated	input={0.10000; 0.66000; 0.57000; 0.00000; 0.08000; 0.28000}; output={-0.64072; 0.18727; -0.31292; -0.47642; -0.29106; -0.00914}
1376435892161	updated	input={0.10000; 0.66000; 0.57000; 0.00000; 0.08000; 0.28000}; output={-0.64072; 0.18727; -0.31292; -0.47642; -0.29106; -0.00914}
1376435892192	updated	input={0.12000; 0.66000; 0.57000; 0.00000; 0.08000; 0.28000}; output={-0.64915; 0.16913; -0.31292; -0.47642; -0.29106; -0.00914}
1376435892210	updated	input={0.12000; 0.66000; 0.57000; 0.00000; 0.08000; 0.34000}; output={-0.64915; 0.16913; -0.31292; -0.47642; -0.34924; 0.00552}
1376435892257	updated	input={0.13000; 0.66000; 0.57000; 0.00000; 0.08000; 0.34000}; output={-0.65336; 0.16006; -0.31292; -0.47642; -0.34924; 0.00552}
1376435892273	updated	input={0.13000; 0.66000; 0.57000; 0.00000; 0.08000; 0.37000}; output={-0.65336; 0.16006; -0.31292; -0.47642; -0.37833; 0.01285}
1376435892289	updated	input={0.15000; 0.66000; 0.57000; 0.00000; 0.08000; 0.37000}; output={-0.66178; 0.14193; -0.31292; -0.47642; -0.37833; 0.01285}
1376435892305	updated	input={0.15000; 0.66000; 0.57000; 0.00000; 0.08000; 0.38000}; output={-0.66178; 0.14193; -0.31292; -0.47642; -0.38803; 0.01530}
1376435892320	updated	input={0.16000; 0.66000; 0.57000; 0.00000; 0.08000; 0.38000}; output={-0.66599; 0.13286; -0.31292; -0.47642; -0.38803; 0.01530}
1376435892334	updated	input={0.16000; 0.66000; 0.57000; 0.00000; 0.08000; 0.39000}; output={-0.66599; 0.13286; -0.31292; -0.47642; -0.39772; 0.01774}
1376435892353	updated	input={0.17000; 0.66000; 0.57000; 0.00000; 0.08000; 0.39000}; output={-0.67021; 0.12379; -0.31292; -0.47642; -0.39772; 0.01774}
1376435892371	updated	input={0.17000; 0.66000; 0.57000; 0.00000; 0.08000; 0.41000}; output={-0.67021; 0.12379; -0.31292; -0.47642; -0.41712; 0.02263}
1376435892386	updated	input={0.18000; 0.66000; 0.57000; 0.00000; 0.08000; 0.41000}; output={-0.67442; 0.11472; -0.31292; -0.47642; -0.41712; 0.02263}
1376435892400	updated	input={0.18000; 0.66000; 0.57000; 0.00000; 0.08000; 0.41000}; output={-0.67442; 0.11472; -0.31292; -0.47642; -0.41712; 0.02263}
1376435892421	updated	input={0.19000; 0.66000; 0.57000; 0.00000; 0.08000; 0.41000}; output={-0.67863; 0.10565; -0.31292; -0.47642; -0.41712; 0.02263}
1376435892527	updated	input={0.23000; 0.66000; 0.57000; 0.00000; 0.08000; 0.41000}; output={-0.69548; 0.06937; -0.31292; -0.47642; -0.41712; 0.02263}
1376435892542	updated	input={0.23000; 0.66000; 0.57000; 0.00000; 0.08000; 0.41000}; output={-0.69548; 0.06937; -0.31292; -0.47642; -0.41712; 0.02263}
1376435892557	updated	input={0.23000; 0.66000; 0.57000; 0.00000; 0.08000; 0.41000}; output={-0.69548; 0.06937; -0.31292; -0.47642; -0.41712; 0.02263}
1376435892571	updated	input={0.23000; 0.66000; 0.59000; 0.00000; 0.08000; 0.41000}; output={-0.69548; 0.06937; -0.32390; -0.49314; -0.41712; 0.02263}
1376435892593	updated	input={0.23000; 0.66000; 0.59000; 0.00000; 0.08000; 0.41000}; output={-0.69548; 0.06937; -0.32390; -0.49314; -0.41712; 0.02263}
1376435892621	updated	input={0.23000; 0.66000; 0.59000; 0.00000; 0.08000; 0.41000}; output={-0.69548; 0.06937; -0.32390; -0.49314; -0.41712; 0.02263}
1376435892638	updated	input={0.23000; 0.66000; 0.59000; 0.00000; 0.08000; 0.41000}; output={-0.69548; 0.06937; -0.32390; -0.49314; -0.41712; 0.02263}
1376435892654	updated	input={0.23000; 0.66000; 0.59000; 0.00000; 0.08000; 0.49000}; output={-0.69548; 0.06937; -0.32390; -0.49314; -0.49469; 0.04218}
1376435892670	updated	input={0.23000; 0.66000; 0.59000; 0.00000; 0.08000; 0.50000}; output={-0.69548; 0.06937; -0.32390; -0.49314; -0.50439; 0.04463}
1376435892692	updated	input={0.23000; 0.66000; 0.59000; 0.00000; 0.08000; 0.50000}; output={-0.69548; 0.06937; -0.32390; -0.49314; -0.50439; 0.04463}
1376435892714	updated	input={0.23000; 0.66000; 0.59000; 0.00000; 0.08000; 0.51000}; output={-0.69548; 0.06937; -0.32390; -0.49314; -0.51408; 0.04707}
1376435892740	updated	input={0.23000; 0.66000; 0.59000; 0.00000; 0.08000; 0.52000}; output={-0.69548; 0.06937; -0.32390; -0.49314; -0.52378; 0.04951}
1376435892755	updated	input={0.30000; 0.66000; 0.59000; 0.00000; 0.08000; 0.52000}; output={-0.72496; 0.00588; -0.32390; -0.49314; -0.52378; 0.04951}
1376435892770	updated	input={0.30000; 0.66000; 0.59000; 0.00000; 0.08000; 0.53000}; output={-0.72496; 0.00588; -0.32390; -0.49314; -0.53348; 0.05196}
1376435892796	updated	input={0.30000; 0.66000; 0.59000; 0.00000; 0.08000; 0.53000}; output={-0.72496; 0.00588; -0.32390; -0.49314; -0.53348; 0.05196}
1376435892811	updated	input={0.31000; 0.66000; 0.59000; 0.00000; 0.08000; 0.53000}; output={-0.72917; -0.00319; -0.32390; -0.49314; -0.53348; 0.05196}
1376435892841	updated	input={0.31000; 0.66000; 0.59000; 0.00000; 0.08000; 0.55000}; output={-0.72917; -0.00319; -0.32390; -0.49314; -0.55287; 0.05685}
1376435892859	updated	input={0.33000; 0.66000; 0.59000; 0.00000; 0.08000; 0.55000}; output={-0.73759; -0.02133; -0.32390; -0.49314; -0.55287; 0.05685}
1376435892876	updated	input={0.33000; 0.66000; 0.59000; 0.00000; 0.08000; 0.56000}; output={-0.73759; -0.02133; -0.32390; -0.49314; -0.56257; 0.05929}
1376435892893	updated	input={0.34000; 0.66000; 0.59000; 0.00000; 0.08000; 0.56000}; output={-0.74180; -0.03040; -0.32390; -0.49314; -0.56257; 0.05929}
1376435892908	updated	input={0.34000; 0.66000; 0.59000; 0.00000; 0.08000; 0.56000}; output={-0.74180; -0.03040; -0.32390; -0.49314; -0.56257; 0.05929}
1376435892923	updated	input={0.35000; 0.66000; 0.59000; 0.00000; 0.08000; 0.56000}; output={-0.74602; -0.03947; -0.32390; -0.49314; -0.56257; 0.05929}
1376435892944	updated	input={0.35000; 0.66000; 0.59000; 0.00000; 0.08000; 0.57000}; output={-0.74602; -0.03947; -0.32390; -0.49314; -0.57226; 0.06173}
1376435893019	updated	input={0.35000; 0.66000; 0.59000; 0.00000; 0.08000; 0.60000}; output={-0.74602; -0.03947; -0.32390; -0.49314; -0.60135; 0.06907}
1376435893035	updated	input={0.38000; 0.66000; 0.59000; 0.00000; 0.08000; 0.60000}; output={-0.75865; -0.06668; -0.32390; -0.49314; -0.60135; 0.06907}
1376435893050	updated	input={0.39000; 0.66000; 0.59000; 0.00000; 0.08000; 0.60000}; output={-0.76286; -0.07575; -0.32390; -0.49314; -0.60135; 0.06907}
1376435893065	updated	input={0.39000; 0.66000; 0.59000; 0.00000; 0.08000; 0.61000}; output={-0.76286; -0.07575; -0.32390; -0.49314; -0.61105; 0.07151}
1376435893083	updated	input={0.39000; 0.66000; 0.59000; 0.00000; 0.08000; 0.62000}; output={-0.76286; -0.07575; -0.32390; -0.49314; -0.62075; 0.07395}
1376435893099	updated	input={0.40000; 0.66000; 0.59000; 0.00000; 0.08000; 0.62000}; output={-0.76707; -0.08482; -0.32390; -0.49314; -0.62075; 0.07395}
1376435893115	updated	input={0.40000; 0.66000; 0.59000; 0.00000; 0.08000; 0.62000}; output={-0.76707; -0.08482; -0.32390; -0.49314; -0.62075; 0.07395}
1376435893132	updated	input={0.40000; 0.66000; 0.59000; 0.00000; 0.08000; 0.64000}; output={-0.76707; -0.08482; -0.32390; -0.49314; -0.64014; 0.07884}
1376435893148	updated	input={0.40000; 0.66000; 0.59000; 0.00000; 0.08000; 0.64000}; output={-0.76707; -0.08482; -0.32390; -0.49314; -0.64014; 0.07884}
1376435893165	updated	input={0.40000; 0.66000; 0.59000; 0.00000; 0.08000; 0.65000}; output={-0.76707; -0.08482; -0.32390; -0.49314; -0.64984; 0.08129}
1376435893183	updated	input={0.40000; 0.66000; 0.59000; 0.00000; 0.08000; 0.65000}; output={-0.76707; -0.08482; -0.32390; -0.49314; -0.64984; 0.08129}
1376435893298	updated	input={0.40000; 0.66000; 0.59000; 0.00000; 0.08000; 0.69000}; output={-0.76707; -0.08482; -0.32390; -0.49314; -0.68862; 0.09106}
1376435893315	updated	input={0.40000; 0.66000; 0.59000; 0.00000; 0.08000; 0.70000}; output={-0.76707; -0.08482; -0.32390; -0.49314; -0.69832; 0.09351}
1376435893332	updated	input={0.40000; 0.66000; 0.59000; 0.00000; 0.08000; 0.70000}; output={-0.76707; -0.08482; -0.32390; -0.49314; -0.69832; 0.09351}
1376435893348	updated	input={0.40000; 0.66000; 0.59000; 0.00000; 0.08000; 0.71000}; output={-0.76707; -0.08482; -0.32390; -0.49314; -0.70802; 0.09595}
1376435893364	updated	input={0.40000; 0.66000; 0.59000; 0.00000; 0.08000; 0.71000}; output={-0.76707; -0.08482; -0.32390; -0.49314; -0.70802; 0.09595}
1376435893386	updated	input={0.40000; 0.66000; 0.59000; 0.00000; 0.08000; 0.71000}; output={-0.76707; -0.08482; -0.32390; -0.49314; -0.70802; 0.09595}
1376435893402	updated	input={0.40000; 0.66000; 0.59000; 0.00000; 0.08000; 0.71000}; output={-0.76707; -0.08482; -0.32390; -0.49314; -0.70802; 0.09595}
1376435893490	updated	input={0.40000; 0.66000; 0.59000; 0.00000; 0.08000; 0.71000}; output={-0.76707; -0.08482; -0.32390; -0.49314; -0.70802; 0.09595}
1376435893547	updated	input={0.40000; 0.66000; 0.59000; 0.00000; 0.08000; 0.77000}; output={-0.76707; -0.08482; -0.32390; -0.49314; -0.76620; 0.11061}
1376435893561	updated	input={0.40000; 0.66000; 0.59000; 0.00000; 0.08000; 0.77000}; output={-0.76707; -0.08482; -0.32390; -0.49314; -0.76620; 0.11061}
1376435893583	updated	input={0.40000; 0.66000; 0.59000; 0.00000; 0.08000; 0.78000}; output={-0.76707; -0.08482; -0.32390; -0.49314; -0.77589; 0.11306}
1376435893601	updated	input={0.41000; 0.66000; 0.59000; 0.00000; 0.08000; 0.78000}; output={-0.77129; -0.09389; -0.32390; -0.49314; -0.77589; 0.11306}
1376435893629	updated	input={0.41000; 0.66000; 0.59000; 0.00000; 0.08000; 0.79000}; output={-0.77129; -0.09389; -0.32390; -0.49314; -0.78559; 0.11550}
1376435893653	updated	input={0.41000; 0.66000; 0.59000; 0.00000; 0.08000; 0.79000}; output={-0.77129; -0.09389; -0.32390; -0.49314; -0.78559; 0.11550}
1376435893676	updated	input={0.41000; 0.66000; 0.59000; 0.00000; 0.08000; 0.81000}; output={-0.77129; -0.09389; -0.32390; -0.49314; -0.80498; 0.12039}
1376435893693	updated	input={0.41000; 0.66000; 0.59000; 0.00000; 0.08000; 0.81000}; output={-0.77129; -0.09389; -0.32390; -0.49314; -0.80498; 0.12039}
1376435893741	updated	input={0.41000; 0.66000; 0.59000; 0.00000; 0.08000; 0.83000}; output={-0.77129; -0.09389; -0.32390; -0.49314; -0.82438; 0.12528}
1376435893787	updated	input={0.41000; 0.66000; 0.59000; 0.00000; 0.08000; 0.83000}; output={-0.77129; -0.09389; -0.32390; -0.49314; -0.82438; 0.12528}
1376435893805	updated	input={0.41000; 0.66000; 0.59000; 0.00000; 0.08000; 0.85000}; output={-0.77129; -0.09389; -0.32390; -0.49314; -0.84377; 0.13017}
1376435893822	updated	input={0.41000; 0.66000; 0.59000; 0.00000; 0.08000; 0.85000}; output={-0.77129; -0.09389; -0.32390; -0.49314; -0.84377; 0.13017}
1376435893847	updated	input={0.41000; 0.66000; 0.59000; 0.00000; 0.08000; 0.86000}; output={-0.77129; -0.09389; -0.32390; -0.49314; -0.85347; 0.13261}
1376435893865	updated	input={0.41000; 0.66000; 0.59000; 0.00000; 0.08000; 0.86000}; output={-0.77129; -0.09389; -0.32390; -0.49314; -0.85347; 0.13261}
1376435893893	updated	input={0.41000; 0.66000; 0.59000; 0.00000; 0.08000; 0.88000}; output={-0.77129; -0.09389; -0.32390; -0.49314; -0.87286; 0.13750}
1376435893910	updated	input={0.41000; 0.66000; 0.59000; 0.00000; 0.08000; 0.88000}; output={-0.77129; -0.09389; -0.32390; -0.49314; -0.87286; 0.13750}
1376435893929	updated	input={0.41000; 0.66000; 0.59000; 0.00000; 0.08000; 0.89000}; output={-0.77129; -0.09389; -0.32390; -0.49314; -0.88256; 0.13994}
1376435893945	updated	input={0.41000; 0.66000; 0.59000; 0.00000; 0.08000; 0.89000}; output={-0.77129; -0.09389; -0.32390; -0.49314; -0.88256; 0.13994}
1376435893961	updated	input={0.41000; 0.66000; 0.59000; 0.00000; 0.08000; 0.89000}; output={-0.77129; -0.09389; -0.32390; -0.49314; -0.88256; 0.13994}
1376435893992	updated	input={0.41000; 0.66000; 0.59000; 0.00000; 0.08000; 0.89000}; output={-0.77129; -0.09389; -0.32390; -0.49314; -0.88256; 0.13994}
1376435894018	updated	input={0.41000; 0.66000; 0.59000; 0.00000; 0.08000; 0.89000}; output={-0.77129; -0.09389; -0.32390; -0.49314; -0.88256; 0.13994}
1376435894036	updated	input={0.41000; 0.66000; 0.59000; 0.00000; 0.08000; 0.92000}; output={-0.77129; -0.09389; -0.32390; -0.49314; -0.91165; 0.14727}
1376435894051	updated	input={0.41000; 0.66000; 0.59000; 0.00000; 0.08000; 0.92000}; output={-0.77129; -0.09389; -0.32390; -0.49314; -0.91165; 0.14727}
1376435894072	updated	input={0.41000; 0.66000; 0.59000; 0.00000; 0.08000; 0.92000}; output={-0.77129; -0.09389; -0.32390; -0.49314; -0.91165; 0.14727}
1376435894095	updated	input={0.41000; 0.66000; 0.59000; 0.00000; 0.08000; 0.94000}; output={-0.77129; -0.09389; -0.32390; -0.49314; -0.93104; 0.15216}
1376435894109	updated	input={0.41000; 0.66000; 0.59000; 0.00000; 0.08000; 0.94000}; output={-0.77129; -0.09389; -0.32390; -0.49314; -0.93104; 0.15216}
1376435894129	updated	input={0.41000; 0.66000; 0.59000; 0.00000; 0.08000; 0.95000}; output={-0.77129; -0.09389; -0.32390; -0.49314; -0.94074; 0.15461}
1376435894158	updated	input={0.41000; 0.66000; 0.59000; 0.00000; 0.08000; 0.96000}; output={-0.77129; -0.09389; -0.32390; -0.49314; -0.95044; 0.15705}
1376435894174	updated	input={0.41000; 0.66000; 0.59000; 0.00000; 0.08000; 0.96000}; output={-0.77129; -0.09389; -0.32390; -0.49314; -0.95044; 0.15705}
1376435894191	updated	input={0.41000; 0.66000; 0.59000; 0.00000; 0.08000; 0.97000}; output={-0.77129; -0.09389; -0.32390; -0.49314; -0.96013; 0.15949}
1376435894208	updated	input={0.41000; 0.66000; 0.59000; 0.16000; 0.08000; 0.97000}; output={-0.77129; -0.09389; -0.45763; -0.40530; -0.96013; 0.15949}
1376435894223	updated	input={0.41000; 0.66000; 0.59000; 0.16000; 0.08000; 0.98000}; output={-0.77129; -0.09389; -0.45763; -0.40530; -0.96983; 0.16194}
1376435894238	updated	input={0.41000; 0.66000; 0.59000; 0.16000; 0.08000; 0.98000}; output={-0.77129; -0.09389; -0.45763; -0.40530; -0.96983; 0.16194}
1376435894258	updated	input={0.41000; 0.66000; 0.59000; 0.16000; 0.08000; 0.99000}; output={-0.77129; -0.09389; -0.45763; -0.40530; -0.97953; 0.16438}
1376435894399	updated	input={0.41000; 0.66000; 0.59000; 0.16000; 0.08000; 1.00000}; output={-0.77129; -0.09389; -0.45763; -0.40530; -0.98922; 0.16683}
1376435894437	updated	input={0.41000; 0.66000; 0.59000; 0.16000; 0.08000; 1.00000}; output={-0.77129; -0.09389; -0.45763; -0.40530; -0.98922; 0.16683}
1376435894452	updated	input={0.41000; 0.66000; 0.59000; 0.16000; 0.08000; 1.00000}; output={-0.77129; -0.09389; -0.45763; -0.40530; -0.98922; 0.16683}
1376435894466	updated	input={0.41000; 0.66000; 0.59000; 0.16000; 0.08000; 1.00000}; output={-0.77129; -0.09389; -0.45763; -0.40530; -0.98922; 0.16683}
1376435894482	updated	input={0.41000; 0.66000; 0.59000; 0.16000; 0.08000; 1.00000}; output={-0.77129; -0.09389; -0.45763; -0.40530; -0.98922; 0.16683}
1376435894497	updated	input={0.41000; 0.66000; 0.59000; 0.16000; 0.08000; 1.00000}; output={-0.77129; -0.09389; -0.45763; -0.40530; -0.98922; 0.16683}
1376435894512	updated	input={0.41000; 0.66000; 0.59000; 0.16000; 0.08000; 1.00000}; output={-0.77129; -0.09389; -0.45763; -0.40530; -0.98922; 0.16683}
1376435894566	updated	input={0.41000; 0.66000; 0.59000; 0.16000; 0.08000; 1.00000}; output={-0.77129; -0.09389; -0.45763; -0.40530; -0.98922; 0.16683}
1376435894581	updated	input={0.41000; 0.66000; 0.59000; 0.16000; 0.08000; 1.00000}; output={-0.77129; -0.09389; -0.45763; -0.40530; -0.98922; 0.16683}
1376435894596	updated	input={0.44000; 0.66000; 0.59000; 0.16000; 0.08000; 1.00000}; output={-0.78392; -0.12110; -0.45763; -0.40530; -0.98922; 0.16683}
1376435894612	updated	input={0.44000; 0.66000; 0.59000; 0.16000; 0.08000; 1.00000}; output={-0.78392; -0.12110; -0.45763; -0.40530; -0.98922; 0.16683}
1376435894627	updated	input={0.44000; 0.66000; 0.59000; 0.16000; 0.08000; 1.00000}; output={-0.78392; -0.12110; -0.45763; -0.40530; -0.98922; 0.16683}
1376435894649	updated	input={0.44000; 0.66000; 0.59000; 0.16000; 0.08000; 1.00000}; output={-0.78392; -0.12110; -0.45763; -0.40530; -0.98922; 0.16683}
1376435894667	updated	input={0.44000; 0.66000; 0.59000; 0.16000; 0.08000; 1.00000}; output={-0.78392; -0.12110; -0.45763; -0.40530; -0.98922; 0.16683}
1376435894687	updated	input={0.44000; 0.66000; 0.59000; 0.16000; 0.08000; 1.00000}; output={-0.78392; -0.12110; -0.45763; -0.40530; -0.98922; 0.16683}
1376435894715	updated	input={0.44000; 0.66000; 0.59000; 0.28000; 0.08000; 1.00000}; output={-0.78392; -0.12110; -0.55793; -0.33943; -0.98922; 0.16683}
1376435894732	updated	input={0.44000; 0.66000; 0.59000; 0.28000; 0.08000; 1.00000}; output={-0.78392; -0.12110; -0.55793; -0.33943; -0.98922; 0.16683}
1376435894747	updated	input={0.44000; 0.66000; 0.59000; 0.28000; 0.08000; 1.00000}; output={-0.78392; -0.12110; -0.55793; -0.33943; -0.98922; 0.16683}
1376435894768	updated	input={0.44000; 0.66000; 0.59000; 0.28000; 0.08000; 1.00000}; output={-0.78392; -0.12110; -0.55793; -0.33943; -0.98922; 0.16683}
1376435894784	updated	input={0.44000; 0.66000; 0.59000; 0.28000; 0.08000; 1.00000}; output={-0.78392; -0.12110; -0.55793; -0.33943; -0.98922; 0.16683}
1376435894805	updated	input={0.44000; 0.66000; 0.59000; 0.28000; 0.08000; 1.00000}; output={-0.78392; -0.12110; -0.55793; -0.33943; -0.98922; 0.16683}
1376435894833	updated	input={0.44000; 0.66000; 0.59000; 0.28000; 0.08000; 1.00000}; output={-0.78392; -0.12110; -0.55793; -0.33943; -0.98922; 0.16683}
1376435894852	updated	input={0.44000; 0.66000; 0.59000; 0.28000; 0.08000; 1.00000}; output={-0.78392; -0.12110; -0.55793; -0.33943; -0.98922; 0.16683}
1376435894868	updated	input={0.44000; 0.66000; 0.59000; 0.28000; 0.08000; 1.00000}; output={-0.78392; -0.12110; -0.55793; -0.33943; -0.98922; 0.16683}
1376435894883	updated	input={0.44000; 0.66000; 0.59000; 0.28000; 0.08000; 1.00000}; output={-0.78392; -0.12110; -0.55793; -0.33943; -0.98922; 0.16683}
1376435894897	updated	input={0.44000; 0.66000; 0.59000; 0.28000; 0.08000; 1.00000}; output={-0.78392; -0.12110; -0.55793; -0.33943; -0.98922; 0.16683}
1376435894926	updated	input={0.44000; 0.66000; 0.59000; 0.28000; 0.08000; 1.00000}; output={-0.78392; -0.12110; -0.55793; -0.33943; -0.98922; 0.16683}
1376435894956	updated	input={0.44000; 0.66000; 0.59000; 0.27000; 0.08000; 1.00000}; output={-0.78392; -0.12110; -0.54957; -0.34492; -0.98922; 0.16683}
1376435894978	updated	input={0.44000; 0.66000; 0.59000; 0.27000; 0.08000; 1.00000}; output={-0.78392; -0.12110; -0.54957; -0.34492; -0.98922; 0.16683}
1376435894996	updated	input={0.44000; 0.66000; 0.59000; 0.27000; 0.08000; 1.00000}; output={-0.78392; -0.12110; -0.54957; -0.34492; -0.98922; 0.16683}
1376435895010	updated	input={0.44000; 0.66000; 0.59000; 0.27000; 0.08000; 1.00000}; output={-0.78392; -0.12110; -0.54957; -0.34492; -0.98922; 0.16683}
1376435895050	updated	input={0.44000; 0.66000; 0.59000; 0.27000; 0.08000; 1.00000}; output={-0.78392; -0.12110; -0.54957; -0.34492; -0.98922; 0.16683}
1376435895078	updated	input={0.44000; 0.66000; 0.59000; 0.27000; 0.08000; 1.00000}; output={-0.78392; -0.12110; -0.54957; -0.34492; -0.98922; 0.16683}
1376435895092	updated	input={0.44000; 0.66000; 0.59000; 0.27000; 0.08000; 1.00000}; output={-0.78392; -0.12110; -0.54957; -0.34492; -0.98922; 0.16683}
1376435895107	updated	input={0.44000; 0.66000; 0.59000; 0.27000; 0.08000; 1.00000}; output={-0.78392; -0.12110; -0.54957; -0.34492; -0.98922; 0.16683}
1376435895122	updated	input={0.44000; 0.66000; 0.59000; 0.27000; 0.08000; 1.00000}; output={-0.78392; -0.12110; -0.54957; -0.34492; -0.98922; 0.16683}
1376435895137	updated	input={0.44000; 0.66000; 0.59000; 0.27000; 0.08000; 1.00000}; output={-0.78392; -0.12110; -0.54957; -0.34492; -0.98922; 0.16683}
1376435895165	updated	input={0.44000; 0.66000; 0.59000; 0.27000; 0.08000; 1.00000}; output={-0.78392; -0.12110; -0.54957; -0.34492; -0.98922; 0.16683}
1376435895183	updated	input={0.44000; 0.66000; 0.59000; 0.27000; 0.08000; 1.00000}; output={-0.78392; -0.12110; -0.54957; -0.34492; -0.98922; 0.16683}
1376435895204	updated	input={0.44000; 0.66000; 0.59000; 0.27000; 0.08000; 1.00000}; output={-0.78392; -0.12110; -0.54957; -0.34492; -0.98922; 0.16683}
1376435895221	updated	input={0.44000; 0.66000; 0.59000; 0.27000; 0.08000; 1.00000}; output={-0.78392; -0.12110; -0.54957; -0.34492; -0.98922; 0.16683}
1376435895241	updated	input={0.44000; 0.66000; 0.59000; 0.27000; 0.08000; 1.00000}; output={-0.78392; -0.12110; -0.54957; -0.34492; -0.98922; 0.16683}
1376435895262	updated	input={0.44000; 0.66000; 0.59000; 0.27000; 0.08000; 1.00000}; output={-0.78392; -0.12110; -0.54957; -0.34492; -0.98922; 0.16683}
1376435895277	updated	input={0.44000; 0.66000; 0.59000; 0.27000; 0.08000; 1.00000}; output={-0.78392; -0.12110; -0.54957; -0.34492; -0.98922; 0.16683}
1376435895320	updated	input={0.44000; 0.66000; 0.59000; 0.27000; 0.08000; 1.00000}; output={-0.78392; -0.12110; -0.54957; -0.34492; -0.98922; 0.16683}
1376435895336	updated	input={0.44000; 0.66000; 0.59000; 0.27000; 0.08000; 1.00000}; output={-0.78392; -0.12110; -0.54957; -0.34492; -0.98922; 0.16683}
1376435895351	updated	input={0.44000; 0.66000; 0.59000; 0.27000; 0.08000; 1.00000}; output={-0.78392; -0.12110; -0.54957; -0.34492; -0.98922; 0.16683}
1376435895366	updated	input={0.44000; 0.66000; 0.59000; 0.27000; 0.08000; 1.00000}; output={-0.78392; -0.12110; -0.54957; -0.34492; -0.98922; 0.16683}
1376435895382	updated	input={0.44000; 0.66000; 0.59000; 0.27000; 0.08000; 1.00000}; output={-0.78392; -0.12110; -0.54957; -0.34492; -0.98922; 0.16683}
1376435895397	updated	input={0.44000; 0.66000; 0.59000; 0.27000; 0.08000; 1.00000}; output={-0.78392; -0.12110; -0.54957; -0.34492; -0.98922; 0.16683}
1376435895414	updated	input={0.44000; 0.66000; 0.59000; 0.27000; 0.08000; 1.00000}; output={-0.78392; -0.12110; -0.54957; -0.34492; -0.98922; 0.16683}
1376435895444	updated	input={0.44000; 0.66000; 0.59000; 0.27000; 0.08000; 1.00000}; output={-0.78392; -0.12110; -0.54957; -0.34492; -0.98922; 0.16683}
1376435895461	updated	input={0.44000; 0.66000; 0.59000; 0.27000; 0.08000; 1.00000}; output={-0.78392; -0.12110; -0.54957; -0.34492; -0.98922; 0.16683}
1376435895477	updated	input={0.44000; 0.66000; 0.59000; 0.27000; 0.08000; 1.00000}; output={-0.78392; -0.12110; -0.54957; -0.34492; -0.98922; 0.16683}
1376435895493	updated	input={0.44000; 0.66000; 0.59000; 0.26000; 0.08000; 1.00000}; output={-0.78392; -0.12110; -0.54121; -0.35040; -0.98922; 0.16683}
1376435895617	updated	input={0.44000; 0.66000; 0.59000; 0.23000; 0.08000; 1.00000}; output={-0.78392; -0.12110; -0.51614; -0.36687; -0.98922; 0.16683}
1376435895632	updated	input={0.44000; 0.66000; 0.59000; 0.22000; 0.08000; 1.00000}; output={-0.78392; -0.12110; -0.50778; -0.37236; -0.98922; 0.16683}
1376435895648	updated	input={0.44000; 0.66000; 0.59000; 0.22000; 0.08000; 1.00000}; output={-0.78392; -0.12110; -0.50778; -0.37236; -0.98922; 0.16683}
1376435895664	updated	input={0.44000; 0.66000; 0.59000; 0.22000; 0.08000; 1.00000}; output={-0.78392; -0.12110; -0.50778; -0.37236; -0.98922; 0.16683}
1376435895691	updated	input={0.44000; 0.66000; 0.59000; 0.21000; 0.08000; 1.00000}; output={-0.78392; -0.12110; -0.49942; -0.37785; -0.98922; 0.16683}
1376435895713	updated	input={0.44000; 0.66000; 0.59000; 0.20000; 0.08000; 1.00000}; output={-0.78392; -0.12110; -0.49106; -0.38334; -0.98922; 0.16683}
1376435895730	updated	input={0.44000; 0.66000; 0.59000; 0.19000; 0.08000; 1.00000}; output={-0.78392; -0.12110; -0.48271; -0.38883; -0.98922; 0.16683}
1376435895746	updated	input={0.44000; 0.66000; 0.59000; 0.19000; 0.08000; 1.00000}; output={-0.78392; -0.12110; -0.48271; -0.38883; -0.98922; 0.16683}
1376435895771	updated	input={0.44000; 0.66000; 0.59000; 0.18000; 0.08000; 1.00000}; output={-0.78392; -0.12110; -0.47435; -0.39432; -0.98922; 0.16683}
1376435895788	updated	input={0.44000; 0.66000; 0.59000; 0.18000; 0.08000; 1.00000}; output={-0.78392; -0.12110; -0.47435; -0.39432; -0.98922; 0.16683}
1376435895829	updated	input={0.44000; 0.66000; 0.59000; 0.16000; 0.08000; 1.00000}; output={-0.78392; -0.12110; -0.45763; -0.40530; -0.98922; 0.16683}
1376435895847	updated	input={0.44000; 0.66000; 0.59000; 0.15000; 0.08000; 1.00000}; output={-0.78392; -0.12110; -0.44927; -0.41079; -0.98922; 0.16683}
1376435895972	updated	input={0.44000; 0.66000; 0.59000; 0.12000; 0.08000; 1.00000}; output={-0.78392; -0.12110; -0.42420; -0.42726; -0.98922; 0.16683}
1376435895988	updated	input={0.44000; 0.66000; 0.59000; 0.11000; 0.08000; 1.00000}; output={-0.78392; -0.12110; -0.41584; -0.43275; -0.98922; 0.16683}
1376435896003	updated	input={0.44000; 0.66000; 0.59000; 0.11000; 0.08000; 1.00000}; output={-0.78392; -0.12110; -0.41584; -0.43275; -0.98922; 0.16683}
1376435896018	updated	input={0.44000; 0.66000; 0.59000; 0.10000; 0.08000; 1.00000}; output={-0.78392; -0.12110; -0.40748; -0.43824; -0.98922; 0.16683}
1376435896034	updated	input={0.44000; 0.66000; 0.59000; 0.10000; 0.08000; 1.00000}; output={-0.78392; -0.12110; -0.40748; -0.43824; -0.98922; 0.16683}
1376435896066	updated	input={0.44000; 0.66000; 0.59000; 0.10000; 0.07000; 1.00000}; output={-0.78392; -0.12110; -0.40748; -0.43824; -0.98678; 0.17652}
1376435896084	updated	input={0.44000; 0.66000; 0.59000; 0.08000; 0.07000; 1.00000}; output={-0.78392; -0.12110; -0.39076; -0.44922; -0.98678; 0.17652}
1376435896106	updated	input={0.44000; 0.66000; 0.59000; 0.08000; 0.07000; 1.00000}; output={-0.78392; -0.12110; -0.39076; -0.44922; -0.98678; 0.17652}
1376435896122	updated	input={0.44000; 0.66000; 0.59000; 0.07000; 0.07000; 1.00000}; output={-0.78392; -0.12110; -0.38241; -0.45471; -0.98678; 0.17652}
1376435896149	updated	input={0.44000; 0.66000; 0.59000; 0.07000; 0.07000; 1.00000}; output={-0.78392; -0.12110; -0.38241; -0.45471; -0.98678; 0.17652}
1376435896165	updated	input={0.44000; 0.66000; 0.59000; 0.06000; 0.07000; 1.00000}; output={-0.78392; -0.12110; -0.37405; -0.46020; -0.98678; 0.17652}
1376435896180	updated	input={0.44000; 0.66000; 0.59000; 0.05000; 0.07000; 1.00000}; output={-0.78392; -0.12110; -0.36569; -0.46569; -0.98678; 0.17652}
1376435896308	updated	input={0.44000; 0.66000; 0.59000; 0.01000; 0.07000; 1.00000}; output={-0.78392; -0.12110; -0.33226; -0.48765; -0.98678; 0.17652}
1376435896324	updated	input={0.44000; 0.66000; 0.59000; 0.01000; 0.07000; 1.00000}; output={-0.78392; -0.12110; -0.33226; -0.48765; -0.98678; 0.17652}
1376435896350	updated	input={0.44000; 0.66000; 0.59000; 0.00000; 0.07000; 1.00000}; output={-0.78392; -0.12110; -0.32390; -0.49314; -0.98678; 0.17652}
1376435896369	updated	input={0.44000; 0.66000; 0.59000; -0.01000; 0.07000; 1.00000}; output={-0.78392; -0.12110; -0.31554; -0.49863; -0.98678; 0.17652}
1376435896384	updated	input={0.44000; 0.67000; 0.59000; -0.01000; 0.07000; 1.00000}; output={-0.79299; -0.11689; -0.31554; -0.49863; -0.98678; 0.17652}
1376435896402	updated	input={0.44000; 0.67000; 0.59000; -0.02000; 0.07000; 1.00000}; output={-0.79299; -0.11689; -0.30718; -0.50412; -0.98678; 0.17652}
1376435896418	updated	input={0.44000; 0.67000; 0.59000; -0.02000; 0.07000; 1.00000}; output={-0.79299; -0.11689; -0.30718; -0.50412; -0.98678; 0.17652}
1376435896453	updated	input={0.44000; 0.67000; 0.59000; -0.03000; 0.07000; 1.00000}; output={-0.79299; -0.11689; -0.29882; -0.50961; -0.98678; 0.17652}
1376435896470	updated	input={0.44000; 0.67000; 0.59000; -0.04000; 0.07000; 1.00000}; output={-0.79299; -0.11689; -0.29047; -0.51510; -0.98678; 0.17652}
1376435896493	updated	input={0.44000; 0.67000; 0.59000; -0.04000; 0.07000; 1.00000}; output={-0.79299; -0.11689; -0.29047; -0.51510; -0.98678; 0.17652}
1376435896518	updated	input={0.44000; 0.67000; 0.59000; -0.05000; 0.07000; 1.00000}; output={-0.79299; -0.11689; -0.28211; -0.52059; -0.98678; 0.17652}
1376435896534	updated	input={0.44000; 0.67000; 0.59000; -0.05000; 0.00000; 1.00000}; output={-0.79299; -0.11689; -0.28211; -0.52059; -0.96967; 0.24440}
1376435896551	updated	input={0.44000; 0.67000; 0.59000; -0.06000; 0.00000; 1.00000}; output={-0.79299; -0.11689; -0.27375; -0.52608; -0.96967; 0.24440}
1376435896695	updated	input={0.44000; 0.67000; 0.59000; -0.11000; 0.00000; 1.00000}; output={-0.79299; -0.11689; -0.23196; -0.55353; -0.96967; 0.24440}
1376435896710	updated	input={0.44000; 0.67000; 0.59000; -0.11000; 0.00000; 1.00000}; output={-0.79299; -0.11689; -0.23196; -0.55353; -0.96967; 0.24440}
1376435896744	updated	input={0.44000; 0.67000; 0.59000; -0.11000; -0.05000; 1.00000}; output={-0.79299; -0.11689; -0.23196; -0.55353; -0.95745; 0.29288}
1376435896760	updated	input={0.44000; 0.67000; 0.59000; -0.11000; -0.05000; 1.00000}; output={-0.79299; -0.11689; -0.23196; -0.55353; -0.95745; 0.29288}
1376435896777	updated	input={0.44000; 0.67000; 0.59000; -0.11000; -0.05000; 1.00000}; output={-0.79299; -0.11689; -0.23196; -0.55353; -0.95745; 0.29288}
1376435896791	updated	input={0.44000; 0.67000; 0.59000; -0.14000; -0.05000; 1.00000}; output={-0.79299; -0.11689; -0.20688; -0.57000; -0.95745; 0.29288}
1376435896807	updated	input={0.44000; 0.67000; 0.59000; -0.14000; -0.05000; 1.00000}; output={-0.79299; -0.11689; -0.20688; -0.57000; -0.95745; 0.29288}
1376435896838	updated	input={0.44000; 0.67000; 0.59000; -0.15000; -0.05000; 1.00000}; output={-0.79299; -0.11689; -0.19852; -0.57549; -0.95745; 0.29288}
1376435896863	updated	input={0.44000; 0.67000; 0.59000; -0.15000; -0.05000; 1.00000}; output={-0.79299; -0.11689; -0.19852; -0.57549; -0.95745; 0.29288}
1376435896880	updated	input={0.44000; 0.67000; 0.59000; -0.16000; -0.05000; 1.00000}; output={-0.79299; -0.11689; -0.19017; -0.58098; -0.95745; 0.29288}
1376435896894	updated	input={0.44000; 0.67000; 0.59000; -0.16000; -0.05000; 1.00000}; output={-0.79299; -0.11689; -0.19017; -0.58098; -0.95745; 0.29288}
1376435896910	updated	input={0.44000; 0.67000; 0.59000; -0.17000; -0.05000; 1.00000}; output={-0.79299; -0.11689; -0.18181; -0.58647; -0.95745; 0.29288}
1376435896925	updated	input={0.44000; 0.67000; 0.59000; -0.18000; -0.05000; 1.00000}; output={-0.79299; -0.11689; -0.17345; -0.59196; -0.95745; 0.29288}
1376435896947	updated	input={0.44000; 0.67000; 0.59000; -0.18000; -0.05000; 1.00000}; output={-0.79299; -0.11689; -0.17345; -0.59196; -0.95745; 0.29288}
1376435896973	updated	input={0.44000; 0.67000; 0.59000; -0.19000; -0.05000; 1.00000}; output={-0.79299; -0.11689; -0.16509; -0.59745; -0.95745; 0.29288}
1376435897001	updated	input={0.44000; 0.67000; 0.59000; -0.19000; -0.05000; 1.00000}; output={-0.79299; -0.11689; -0.16509; -0.59745; -0.95745; 0.29288}
1376435897016	updated	input={0.44000; 0.67000; 0.59000; -0.19000; -0.05000; 1.00000}; output={-0.79299; -0.11689; -0.16509; -0.59745; -0.95745; 0.29288}
1376435897031	updated	input={0.44000; 0.67000; 0.59000; -0.19000; -0.05000; 1.00000}; output={-0.79299; -0.11689; -0.16509; -0.59745; -0.95745; 0.29288}
1376435897047	updated	input={0.44000; 0.67000; 0.59000; -0.19000; -0.05000; 1.00000}; output={-0.79299; -0.11689; -0.16509; -0.59745; -0.95745; 0.29288}
1376435897062	updated	input={0.44000; 0.67000; 0.59000; -0.22000; -0.05000; 1.00000}; output={-0.79299; -0.11689; -0.14002; -0.61392; -0.95745; 0.29288}
1376435897081	updated	input={0.44000; 0.70000; 0.59000; -0.22000; -0.05000; 1.00000}; output={-0.82020; -0.10425; -0.14002; -0.61392; -0.95745; 0.29288}
1376435897133	updated	input={0.44000; 0.70000; 0.59000; -0.22000; -0.05000; 1.00000}; output={-0.82020; -0.10425; -0.14002; -0.61392; -0.95745; 0.29288}
1376435897156	updated	input={0.44000; 0.70000; 0.59000; -0.25000; -0.05000; 1.00000}; output={-0.82020; -0.10425; -0.11494; -0.63038; -0.95745; 0.29288}
1376435897175	updated	input={0.44000; 0.70000; 0.59000; -0.25000; -0.05000; 1.00000}; output={-0.82020; -0.10425; -0.11494; -0.63038; -0.95745; 0.29288}
1376435897192	updated	input={0.44000; 0.70000; 0.59000; -0.26000; -0.05000; 1.00000}; output={-0.82020; -0.10425; -0.10658; -0.63587; -0.95745; 0.29288}
1376435897333	updated	input={0.44000; 0.70000; 0.59000; -0.30000; -0.05000; 1.00000}; output={-0.82020; -0.10425; -0.07315; -0.65783; -0.95745; 0.29288}
1376435897365	updated	input={0.44000; 0.70000; 0.59000; -0.31000; -0.05000; 1.00000}; output={-0.82020; -0.10425; -0.06479; -0.66332; -0.95745; 0.29288}
1376435897389	updated	input={0.44000; 0.70000; 0.59000; -0.32000; -0.05000; 1.00000}; output={-0.82020; -0.10425; -0.05643; -0.66881; -0.95745; 0.29288}
1376435897404	updated	input={0.44000; 0.70000; 0.59000; -0.32000; -0.05000; 1.00000}; output={-0.82020; -0.10425; -0.05643; -0.66881; -0.95745; 0.29288}
1376435897419	updated	input={0.44000; 0.70000; 0.59000; -0.33000; -0.05000; 1.00000}; output={-0.82020; -0.10425; -0.04807; -0.67430; -0.95745; 0.29288}
1376435897435	updated	input={0.44000; 0.70000; 0.59000; -0.33000; -0.05000; 1.00000}; output={-0.82020; -0.10425; -0.04807; -0.67430; -0.95745; 0.29288}
1376435897451	updated	input={0.44000; 0.71000; 0.59000; -0.33000; -0.05000; 1.00000}; output={-0.82927; -0.10004; -0.04807; -0.67430; -0.95745; 0.29288}
1376435897466	updated	input={0.44000; 0.71000; 0.59000; -0.34000; -0.05000; 1.00000}; output={-0.82927; -0.10004; -0.03972; -0.67979; -0.95745; 0.29288}
1376435897513	updated	input={0.44000; 0.71000; 0.59000; -0.35000; -0.05000; 1.00000}; output={-0.82927; -0.10004; -0.03136; -0.68528; -0.95745; 0.29288}
1376435897531	updated	input={0.44000; 0.71000; 0.59000; -0.35000; -0.05000; 1.00000}; output={-0.82927; -0.10004; -0.03136; -0.68528; -0.95745; 0.29288}
1376435897548	updated	input={0.44000; 0.71000; 0.59000; -0.35000; -0.05000; 1.00000}; output={-0.82927; -0.10004; -0.03136; -0.68528; -0.95745; 0.29288}
1376435897566	updated	input={0.44000; 0.71000; 0.59000; -0.35000; -0.05000; 1.00000}; output={-0.82927; -0.10004; -0.03136; -0.68528; -0.95745; 0.29288}
1376435897635	updated	input={0.44000; 0.71000; 0.59000; -0.35000; -0.05000; 1.00000}; output={-0.82927; -0.10004; -0.03136; -0.68528; -0.95745; 0.29288}
1376435897652	updated	input={0.44000; 0.71000; 0.59000; -0.35000; -0.05000; 1.00000}; output={-0.82927; -0.10004; -0.03136; -0.68528; -0.95745; 0.29288}
1376435897690	updated	input={0.44000; 0.71000; 0.59000; -0.35000; -0.05000; 1.00000}; output={-0.82927; -0.10004; -0.03136; -0.68528; -0.95745; 0.29288}
1376435897706	updated	input={0.44000; 0.71000; 0.59000; -0.36000; -0.05000; 1.00000}; output={-0.82927; -0.10004; -0.02300; -0.69077; -0.95745; 0.29288}
1376435897728	updated	input={0.44000; 0.71000; 0.59000; -0.36000; -0.05000; 1.00000}; output={-0.82927; -0.10004; -0.02300; -0.69077; -0.95745; 0.29288}
1376435897745	updated	input={0.44000; 0.71000; 0.59000; -0.36000; -0.05000; 1.00000}; output={-0.82927; -0.10004; -0.02300; -0.69077; -0.95745; 0.29288}
1376435897770	updated	input={0.44000; 0.71000; 0.59000; -0.36000; -0.05000; 1.00000}; output={-0.82927; -0.10004; -0.02300; -0.69077; -0.95745; 0.29288}
1376435897796	updated	input={0.44000; 0.71000; 0.59000; -0.36000; -0.05000; 1.00000}; output={-0.82927; -0.10004; -0.02300; -0.69077; -0.95745; 0.29288}
1376435897960	updated	input={0.44000; 0.71000; 0.59000; -0.36000; -0.05000; 1.00000}; output={-0.82927; -0.10004; -0.02300; -0.69077; -0.95745; 0.29288}
1376435897974	updated	input={0.44000; 0.71000; 0.59000; -0.36000; -0.01000; 1.00000}; output={-0.82927; -0.10004; -0.02300; -0.69077; -0.96723; 0.25410}
1376435897993	updated	input={0.44000; 0.71000; 0.59000; -0.36000; -0.01000; 1.00000}; output={-0.82927; -0.10004; -0.02300; -0.69077; -0.96723; 0.25410}
1376435898012	updated	input={0.44000; 0.71000; 0.59000; -0.36000; -0.01000; 1.00000}; output={-0.82927; -0.10004; -0.02300; -0.69077; -0.96723; 0.25410}
1376435898037	updated	input={0.44000; 0.77000; 0.59000; -0.36000; -0.01000; 1.00000}; output={-0.88369; -0.07477; -0.02300; -0.69077; -0.96723; 0.25410}
1376435898068	updated	input={0.44000; 0.77000; 0.59000; -0.37000; -0.01000; 1.00000}; output={-0.88369; -0.07477; -0.01464; -0.69626; -0.96723; 0.25410}
1376435898089	updated	input={0.44000; 0.77000; 0.59000; -0.37000; -0.01000; 1.00000}; output={-0.88369; -0.07477; -0.01464; -0.69626; -0.96723; 0.25410}
1376435898105	updated	input={0.44000; 0.77000; 0.59000; -0.37000; -0.01000; 1.00000}; output={-0.88369; -0.07477; -0.01464; -0.69626; -0.96723; 0.25410}
1376435898125	updated	input={0.44000; 0.77000; 0.59000; -0.37000; -0.01000; 1.00000}; output={-0.88369; -0.07477; -0.01464; -0.69626; -0.96723; 0.25410}
1376435898145	updated	input={0.44000; 0.77000; 0.59000; -0.37000; -0.02000; 1.00000}; output={-0.88369; -0.07477; -0.01464; -0.69626; -0.96478; 0.26379}
1376435898163	updated	input={0.44000; 0.77000; 0.59000; -0.37000; -0.02000; 1.00000}; output={-0.88369; -0.07477; -0.01464; -0.69626; -0.96478; 0.26379}
1376435898201	updated	input={0.44000; 0.77000; 0.59000; -0.37000; -0.02000; 1.00000}; output={-0.88369; -0.07477; -0.01464; -0.69626; -0.96478; 0.26379}
1376435898219	updated	input={0.44000; 0.77000; 0.59000; -0.37000; -0.02000; 1.00000}; output={-0.88369; -0.07477; -0.01464; -0.69626; -0.96478; 0.26379}
1376435898245	updated	input={0.44000; 0.77000; 0.59000; -0.37000; -0.02000; 1.00000}; output={-0.88369; -0.07477; -0.01464; -0.69626; -0.96478; 0.26379}
1376435898261	updated	input={0.44000; 0.77000; 0.59000; -0.38000; -0.02000; 1.00000}; output={-0.88369; -0.07477; -0.00628; -0.70175; -0.96478; 0.26379}
1376435898277	updated	input={0.44000; 0.77000; 0.59000; -0.38000; -0.02000; 1.00000}; output={-0.88369; -0.07477; -0.00628; -0.70175; -0.96478; 0.26379}
1376435898306	updated	input={0.44000; 0.77000; 0.59000; -0.38000; -0.02000; 1.00000}; output={-0.88369; -0.07477; -0.00628; -0.70175; -0.96478; 0.26379}
1376435898483	updated	input={0.44000; 0.77000; 0.59000; -0.39000; -0.02000; 1.00000}; output={-0.88369; -0.07477; 0.00208; -0.70724; -0.96478; 0.26379}
1376435898499	updated	input={0.44000; 0.77000; 0.59000; -0.39000; -0.03000; 1.00000}; output={-0.88369; -0.07477; 0.00208; -0.70724; -0.96234; 0.27349}
1376435898515	updated	input={0.44000; 0.77000; 0.59000; -0.39000; -0.03000; 1.00000}; output={-0.88369; -0.07477; 0.00208; -0.70724; -0.96234; 0.27349}
1376435898532	updated	input={0.44000; 0.77000; 0.59000; -0.39000; -0.03000; 1.00000}; output={-0.88369; -0.07477; 0.00208; -0.70724; -0.96234; 0.27349}
1376435898548	updated	input={0.44000; 0.78000; 0.59000; -0.39000; -0.03000; 1.00000}; output={-0.89276; -0.07056; 0.00208; -0.70724; -0.96234; 0.27349}
1376435898563	updated	input={0.44000; 0.78000; 0.59000; -0.39000; -0.03000; 1.00000}; output={-0.89276; -0.07056; 0.00208; -0.70724; -0.96234; 0.27349}
1376435898897	updated	input={0.44000; 0.79000; 0.59000; -0.39000; -0.03000; 1.00000}; output={-0.90183; -0.06635; 0.00208; -0.70724; -0.96234; 0.27349}
1376435899065	updated	input={0.44000; 0.79000; 0.60000; -0.39000; -0.03000; 1.00000}; output={-0.90183; -0.06635; -0.00341; -0.71560; -0.96234; 0.27349}
1376435899222	updated	input={0.44000; 0.79000; 0.60000; -0.39000; -0.04000; 1.00000}; output={-0.90183; -0.06635; -0.00341; -0.71560; -0.95989; 0.28319}
1376435899380	updated	input={0.44000; 0.80000; 0.60000; -0.39000; -0.04000; 1.00000}; output={-0.91090; -0.06214; -0.00341; -0.71560; -0.95989; 0.28319}
1376435899524	updated	input={0.44000; 0.80000; 0.63000; -0.39000; -0.04000; 1.00000}; output={-0.91090; -0.06214; -0.01988; -0.74068; -0.95989; 0.28319}
1376435899538	updated	input={0.44000; 0.80000; 0.64000; -0.39000; -0.04000; 1.00000}; output={-0.91090; -0.06214; -0.02537; -0.74903; -0.95989; 0.28319}
1376435899553	updated	input={0.44000; 0.80000; 0.64000; -0.39000; -0.03000; 1.00000}; output={-0.91090; -0.06214; -0.02537; -0.74903; -0.96234; 0.27349}
1376435899575	updated	input={0.44000; 0.80000; 0.64000; -0.39000; -0.03000; 1.00000}; output={-0.91090; -0.06214; -0.02537; -0.74903; -0.96234; 0.27349}
1376435899736	updated	input={0.44000; 0.81000; 0.64000; -0.39000; -0.03000; 1.00000}; output={-0.91997; -0.05792; -0.02537; -0.74903; -0.96234; 0.27349}
1376435899760	updated	input={0.44000; 0.81000; 0.69000; -0.39000; -0.03000; 1.00000}; output={-0.91997; -0.05792; -0.05282; -0.79082; -0.96234; 0.27349}
1376435899787	updated	input={0.44000; 0.81000; 0.69000; -0.39000; -0.03000; 1.00000}; output={-0.91997; -0.05792; -0.05282; -0.79082; -0.96234; 0.27349}
1376435899802	updated	input={0.44000; 0.81000; 0.69000; -0.39000; -0.03000; 1.00000}; output={-0.91997; -0.05792; -0.05282; -0.79082; -0.96234; 0.27349}
1376435899818	updated	input={0.44000; 0.81000; 0.69000; -0.39000; -0.03000; 1.00000}; output={-0.91997; -0.05792; -0.05282; -0.79082; -0.96234; 0.27349}
1376435899834	updated	input={0.44000; 0.81000; 0.69000; -0.39000; -0.03000; 1.00000}; output={-0.91997; -0.05792; -0.05282; -0.79082; -0.96234; 0.27349}
1376435899849	updated	input={0.44000; 0.81000; 0.69000; -0.39000; -0.03000; 1.00000}; output={-0.91997; -0.05792; -0.05282; -0.79082; -0.96234; 0.27349}
1376435900008	updated	input={0.44000; 0.82000; 0.69000; -0.39000; -0.03000; 1.00000}; output={-0.92904; -0.05371; -0.05282; -0.79082; -0.96234; 0.27349}
1376435900166	updated	input={0.44000; 0.82000; 0.69000; -0.39000; 0.02000; 1.00000}; output={-0.92904; -0.05371; -0.05282; -0.79082; -0.97456; 0.22501}
1376435900182	updated	input={0.44000; 0.82000; 0.69000; -0.39000; 0.03000; 1.00000}; output={-0.92904; -0.05371; -0.05282; -0.79082; -0.97700; 0.21531}
1376435900198	updated	input={0.44000; 0.82000; 0.69000; -0.39000; 0.04000; 1.00000}; output={-0.92904; -0.05371; -0.05282; -0.79082; -0.97945; 0.20561}
1376435900214	updated	input={0.44000; 0.82000; 0.68000; -0.39000; 0.04000; 1.00000}; output={-0.92904; -0.05371; -0.04733; -0.78247; -0.97945; 0.20561}
1376435900234	updated	input={0.44000; 0.82000; 0.68000; -0.39000; 0.05000; 1.00000}; output={-0.92904; -0.05371; -0.04733; -0.78247; -0.98189; 0.19592}
1376435900250	updated	input={0.44000; 0.82000; 0.68000; -0.39000; 0.05000; 1.00000}; output={-0.92904; -0.05371; -0.04733; -0.78247; -0.98189; 0.19592}
1376435900429	updated	input={0.44000; 0.82000; 0.68000; -0.39000; 0.11000; 1.00000}; output={-0.92904; -0.05371; -0.04733; -0.78247; -0.99655; 0.13774}
1376435900445	updated	input={0.44000; 0.82000; 0.68000; -0.39000; 0.11000; 1.00000}; output={-0.92904; -0.05371; -0.04733; -0.78247; -0.99655; 0.13774}
1376435900460	updated	input={0.44000; 0.82000; 0.68000; -0.39000; 0.11000; 1.00000}; output={-0.92904; -0.05371; -0.04733; -0.78247; -0.99655; 0.13774}
1376435900477	updated	input={0.44000; 0.82000; 0.68000; -0.39000; 0.12000; 1.00000}; output={-0.92904; -0.05371; -0.04733; -0.78247; -0.99900; 0.12804}
1376435900494	updated	input={0.44000; 0.82000; 0.68000; -0.39000; 0.12000; 1.00000}; output={-0.92904; -0.05371; -0.04733; -0.78247; -0.99900; 0.12804}
1376435900521	updated	input={0.44000; 0.82000; 0.68000; -0.39000; 0.13000; 1.00000}; output={-0.92904; -0.05371; -0.04733; -0.78247; -1.00144; 0.11834}
1376435900546	updated	input={0.44000; 0.82000; 0.68000; -0.39000; 0.14000; 1.00000}; output={-0.92904; -0.05371; -0.04733; -0.78247; -1.00389; 0.10865}
1376435900567	updated	input={0.44000; 0.82000; 0.69000; -0.39000; 0.14000; 1.00000}; output={-0.92904; -0.05371; -0.05282; -0.79082; -1.00389; 0.10865}
1376435900584	updated	input={0.44000; 0.82000; 0.69000; -0.39000; 0.15000; 1.00000}; output={-0.92904; -0.05371; -0.05282; -0.79082; -1.00633; 0.09895}
1376435900601	updated	input={0.44000; 0.82000; 0.69000; -0.39000; 0.16000; 1.00000}; output={-0.92904; -0.05371; -0.05282; -0.79082; -1.00877; 0.08925}
1376435900767	updated	input={0.44000; 0.82000; 0.69000; -0.39000; 0.21000; 1.00000}; output={-0.92904; -0.05371; -0.05282; -0.79082; -1.02099; 0.04077}
1376435900783	updated	input={0.44000; 0.82000; 0.69000; -0.39000; 0.22000; 1.00000}; output={-0.92904; -0.05371; -0.05282; -0.79082; -1.02344; 0.03107}
1376435900799	updated	input={0.44000; 0.82000; 0.69000; -0.39000; 0.22000; 1.00000}; output={-0.92904; -0.05371; -0.05282; -0.79082; -1.02344; 0.03107}
1376435900841	updated	input={0.44000; 0.82000; 0.69000; -0.39000; 0.22000; 1.00000}; output={-0.92904; -0.05371; -0.05282; -0.79082; -1.02344; 0.03107}
1376435900856	updated	input={0.44000; 0.82000; 0.69000; -0.39000; 0.23000; 1.00000}; output={-0.92904; -0.05371; -0.05282; -0.79082; -1.02588; 0.02138}
1376435900872	updated	input={0.44000; 0.82000; 0.69000; -0.39000; 0.23000; 1.00000}; output={-0.92904; -0.05371; -0.05282; -0.79082; -1.02588; 0.02138}
1376435900888	updated	input={0.44000; 0.82000; 0.71000; -0.39000; 0.23000; 1.00000}; output={-0.92904; -0.05371; -0.06380; -0.80754; -1.02588; 0.02138}
1376435900905	updated	input={0.44000; 0.82000; 0.71000; -0.39000; 0.23000; 1.00000}; output={-0.92904; -0.05371; -0.06380; -0.80754; -1.02588; 0.02138}
1376435900920	updated	input={0.44000; 0.82000; 0.71000; -0.39000; 0.23000; 1.00000}; output={-0.92904; -0.05371; -0.06380; -0.80754; -1.02588; 0.02138}
1376435900937	updated	input={0.44000; 0.82000; 0.71000; -0.39000; 0.23000; 1.00000}; output={-0.92904; -0.05371; -0.06380; -0.80754; -1.02588; 0.02138}
1376435900988	updated	input={0.44000; 0.82000; 0.71000; -0.39000; 0.24000; 1.00000}; output={-0.92904; -0.05371; -0.06380; -0.80754; -1.02833; 0.01168}
1376435901144	updated	input={0.44000; 0.82000; 0.71000; -0.39000; 0.24000; 1.00000}; output={-0.92904; -0.05371; -0.06380; -0.80754; -1.02833; 0.01168}
1376435901160	updated	input={0.44000; 0.82000; 0.71000; -0.39000; 0.24000; 1.00000}; output={-0.92904; -0.05371; -0.06380; -0.80754; -1.02833; 0.01168}
1376435901175	updated	input={0.44000; 0.82000; 0.72000; -0.39000; 0.24000; 1.00000}; output={-0.92904; -0.05371; -0.06929; -0.81590; -1.02833; 0.01168}
1376435901193	updated	input={0.44000; 0.82000; 0.72000; -0.39000; 0.25000; 1.00000}; output={-0.92904; -0.05371; -0.06929; -0.81590; -1.03077; 0.00198}
1376435901211	updated	input={0.44000; 0.82000; 0.72000; -0.39000; 0.25000; 1.00000}; output={-0.92904; -0.05371; -0.06929; -0.81590; -1.03077; 0.00198}
1376435901389	updated	input={0.44000; 0.82000; 0.72000; -0.39000; 0.26000; 1.00000}; output={-0.92904; -0.05371; -0.06929; -0.81590; -1.03321; -0.00771}
1376435901404	updated	input={0.45000; 0.82000; 0.72000; -0.39000; 0.26000; 1.00000}; output={-0.93325; -0.06278; -0.06929; -0.81590; -1.03321; -0.00771}
1376435901420	updated	input={0.45000; 0.82000; 0.72000; -0.39000; 0.26000; 1.00000}; output={-0.93325; -0.06278; -0.06929; -0.81590; -1.03321; -0.00771}
1376435901581	updated	input={0.45000; 0.82000; 0.72000; -0.39000; 0.27000; 1.00000}; output={-0.93325; -0.06278; -0.06929; -0.81590; -1.03566; -0.01741}
1376435901596	updated	input={0.45000; 0.82000; 0.74000; -0.39000; 0.27000; 1.00000}; output={-0.93325; -0.06278; -0.08027; -0.83262; -1.03566; -0.01741}
1376435901758	updated	input={0.45000; 0.82000; 0.79000; -0.39000; 0.27000; 1.00000}; output={-0.93325; -0.06278; -0.10772; -0.87441; -1.03566; -0.01741}
1376435901775	updated	input={0.45000; 0.82000; 0.79000; -0.39000; 0.27000; 1.00000}; output={-0.93325; -0.06278; -0.10772; -0.87441; -1.03566; -0.01741}
1376435901805	updated	input={0.45000; 0.82000; 0.80000; -0.39000; 0.27000; 1.00000}; output={-0.93325; -0.06278; -0.11321; -0.88277; -1.03566; -0.01741}
1376435901821	updated	input={0.45000; 0.82000; 0.80000; -0.39000; 0.27000; 1.00000}; output={-0.93325; -0.06278; -0.11321; -0.88277; -1.03566; -0.01741}
1376435901838	updated	input={0.45000; 0.82000; 0.80000; -0.39000; 0.27000; 1.00000}; output={-0.93325; -0.06278; -0.11321; -0.88277; -1.03566; -0.01741}
1376435901854	updated	input={0.45000; 0.82000; 0.80000; -0.39000; 0.27000; 1.00000}; output={-0.93325; -0.06278; -0.11321; -0.88277; -1.03566; -0.01741}
1376435901870	updated	input={0.49000; 0.82000; 0.80000; -0.39000; 0.27000; 1.00000}; output={-0.95010; -0.09906; -0.11321; -0.88277; -1.03566; -0.01741}
1376435902033	updated	input={0.52000; 0.82000; 0.80000; -0.39000; 0.27000; 1.00000}; output={-0.96273; -0.12627; -0.11321; -0.88277; -1.03566; -0.01741}
1376435902049	updated	input={0.52000; 0.82000; 0.80000; -0.39000; 0.27000; 1.00000}; output={-0.96273; -0.12627; -0.11321; -0.88277; -1.03566; -0.01741}
1376435902082	updated	input={0.52000; 0.82000; 0.80000; -0.39000; 0.27000; 1.00000}; output={-0.96273; -0.12627; -0.11321; -0.88277; -1.03566; -0.01741}
1376435902098	updated	input={0.52000; 0.82000; 0.80000; -0.39000; 0.28000; 1.00000}; output={-0.96273; -0.12627; -0.11321; -0.88277; -1.03810; -0.02711}
1376435902113	updated	input={0.52000; 0.82000; 0.80000; -0.39000; 0.28000; 1.00000}; output={-0.96273; -0.12627; -0.11321; -0.88277; -1.03810; -0.02711}
1376435902129	updated	input={0.52000; 0.82000; 0.80000; -0.39000; 0.28000; 1.00000}; output={-0.96273; -0.12627; -0.11321; -0.88277; -1.03810; -0.02711}
1376435902146	updated	input={0.52000; 0.82000; 0.80000; -0.39000; 0.28000; 1.00000}; output={-0.96273; -0.12627; -0.11321; -0.88277; -1.03810; -0.02711}
1376435902167	updated	input={0.52000; 0.82000; 0.80000; -0.39000; 0.28000; 1.00000}; output={-0.96273; -0.12627; -0.11321; -0.88277; -1.03810; -0.02711}
1376435902187	updated	input={0.52000; 0.82000; 0.80000; -0.39000; 0.30000; 1.00000}; output={-0.96273; -0.12627; -0.11321; -0.88277; -1.04299; -0.04650}
1376435902378	updated	input={0.52000; 0.82000; 0.80000; -0.39000; 0.30000; 1.00000}; output={-0.96273; -0.12627; -0.11321; -0.88277; -1.04299; -0.04650}
1376435902393	updated	input={0.52000; 0.82000; 0.79000; -0.39000; 0.30000; 1.00000}; output={-0.96273; -0.12627; -0.10772; -0.87441; -1.04299; -0.04650}
1376435902545	updated	input={0.53000; 0.82000; 0.79000; -0.39000; 0.30000; 1.00000}; output={-0.96694; -0.13534; -0.10772; -0.87441; -1.04299; -0.04650}
1376435902696	updated	input={0.53000; 0.82000; 0.78000; -0.39000; 0.30000; 1.00000}; output={-0.96694; -0.13534; -0.10223; -0.86605; -1.04299; -0.04650}
1376435902873	updated	input={0.53000; 0.82000; 0.77000; -0.39000; 0.30000; 1.00000}; output={-0.96694; -0.13534; -0.09674; -0.85769; -1.04299; -0.04650}
1376435903025	updated	input={0.53000; 0.82000; 0.76000; -0.39000; 0.30000; 1.00000}; output={-0.96694; -0.13534; -0.09125; -0.84933; -1.04299; -0.04650}
1376435903041	updated	input={0.54000; 0.82000; 0.76000; -0.39000; 0.30000; 1.00000}; output={-0.97116; -0.14441; -0.09125; -0.84933; -1.04299; -0.04650}
1376435903202	updated	input={0.54000; 0.82000; 0.75000; -0.39000; 0.30000; 1.00000}; output={-0.97116; -0.14441; -0.08576; -0.84097; -1.04299; -0.04650}
1376435903357	updated	input={0.55000; 0.82000; 0.75000; -0.39000; 0.30000; 1.00000}; output={-0.97537; -0.15348; -0.08576; -0.84097; -1.04299; -0.04650}
1376435903534	updated	input={0.56000; 0.82000; 0.75000; -0.39000; 0.30000; 1.00000}; output={-0.97958; -0.16255; -0.08576; -0.84097; -1.04299; -0.04650}
1376435903810	updated	input={0.56000; 0.82000; 0.75000; -0.38000; 0.30000; 1.00000}; output={-0.97958; -0.16255; -0.09412; -0.83548; -1.04299; -0.04650}
1376435903956	updated	input={0.56000; 0.82000; 0.75000; -0.38000; 0.30000; 1.00000}; output={-0.97958; -0.16255; -0.09412; -0.83548; -1.04299; -0.04650}
1376435904128	updated	input={0.57000; 0.82000; 0.75000; -0.38000; 0.30000; 1.00000}; output={-0.98379; -0.17162; -0.09412; -0.83548; -1.04299; -0.04650}
1376435904144	updated	input={0.57000; 0.82000; 0.75000; -0.37000; 0.30000; 1.00000}; output={-0.98379; -0.17162; -0.10248; -0.83000; -1.04299; -0.04650}
1376435904320	updated	input={0.59000; 0.82000; 0.75000; -0.37000; 0.30000; 1.00000}; output={-0.99221; -0.18976; -0.10248; -0.83000; -1.04299; -0.04650}
1376435904482	updated	input={0.59000; 0.82000; 0.75000; -0.36000; 0.30000; 1.00000}; output={-0.99221; -0.18976; -0.11084; -0.82451; -1.04299; -0.04650}
1376435904497	updated	input={0.59000; 0.82000; 0.75000; -0.36000; 0.31000; 1.00000}; output={-0.99221; -0.18976; -0.11084; -0.82451; -1.04543; -0.05620}
1376435904513	updated	input={0.60000; 0.82000; 0.75000; -0.36000; 0.31000; 1.00000}; output={-0.99643; -0.19883; -0.11084; -0.82451; -1.04543; -0.05620}
1376435904683	updated	input={0.60000; 0.82000; 0.75000; -0.35000; 0.31000; 1.00000}; output={-0.99643; -0.19883; -0.11919; -0.81902; -1.04543; -0.05620}
1376435904852	updated	input={0.60000; 0.82000; 0.75000; -0.34000; 0.31000; 1.00000}; output={-0.99643; -0.19883; -0.12755; -0.81353; -1.04543; -0.05620}
1376435905021	updated	input={0.60000; 0.82000; 0.75000; -0.34000; 0.35000; 1.00000}; output={-0.99643; -0.19883; -0.12755; -0.81353; -1.05521; -0.09498}
1376435905041	updated	input={0.60000; 0.82000; 0.75000; -0.34000; 0.36000; 1.00000}; output={-0.99643; -0.19883; -0.12755; -0.81353; -1.05765; -0.10468}
1376435905068	updated	input={0.60000; 0.82000; 0.75000; -0.33000; 0.36000; 1.00000}; output={-0.99643; -0.19883; -0.13591; -0.80804; -1.05765; -0.10468}
1376435905097	updated	input={0.60000; 0.82000; 0.75000; -0.33000; 0.37000; 1.00000}; output={-0.99643; -0.19883; -0.13591; -0.80804; -1.06010; -0.11438}
1376435905116	updated	input={0.60000; 0.82000; 0.75000; -0.33000; 0.38000; 1.00000}; output={-0.99643; -0.19883; -0.13591; -0.80804; -1.06254; -0.12407}
1376435905275	updated	input={0.60000; 0.82000; 0.75000; -0.33000; 0.43000; 1.00000}; output={-0.99643; -0.19883; -0.13591; -0.80804; -1.07476; -0.17256}
1376435905291	updated	input={0.60000; 0.82000; 0.75000; -0.33000; 0.44000; 1.00000}; output={-0.99643; -0.19883; -0.13591; -0.80804; -1.07721; -0.18225}
1376435905308	updated	input={0.60000; 0.82000; 0.75000; -0.33000; 0.44000; 1.00000}; output={-0.99643; -0.19883; -0.13591; -0.80804; -1.07721; -0.18225}
1376435905330	updated	input={0.60000; 0.82000; 0.75000; -0.33000; 0.45000; 1.00000}; output={-0.99643; -0.19883; -0.13591; -0.80804; -1.07965; -0.19195}
1376435905359	updated	input={0.60000; 0.82000; 0.75000; -0.31000; 0.45000; 1.00000}; output={-0.99643; -0.19883; -0.15263; -0.79706; -1.07965; -0.19195}
1376435905381	updated	input={0.60000; 0.82000; 0.75000; -0.31000; 0.46000; 1.00000}; output={-0.99643; -0.19883; -0.15263; -0.79706; -1.08209; -0.20165}
1376435905398	updated	input={0.60000; 0.82000; 0.75000; -0.31000; 0.47000; 1.00000}; output={-0.99643; -0.19883; -0.15263; -0.79706; -1.08454; -0.21134}
1376435905417	updated	input={0.60000; 0.82000; 0.75000; -0.31000; 0.47000; 1.00000}; output={-0.99643; -0.19883; -0.15263; -0.79706; -1.08454; -0.21134}
1376435905466	updated	input={0.60000; 0.82000; 0.75000; -0.31000; 0.47000; 1.00000}; output={-0.99643; -0.19883; -0.15263; -0.79706; -1.08454; -0.21134}
1376435905492	updated	input={0.60000; 0.81000; 0.75000; -0.31000; 0.47000; 1.00000}; output={-0.98736; -0.20304; -0.15263; -0.79706; -1.08454; -0.21134}
1376435905665	updated	input={0.60000; 0.81000; 0.75000; -0.31000; 0.47000; 1.00000}; output={-0.98736; -0.20304; -0.15263; -0.79706; -1.08454; -0.21134}
1376435905682	updated	input={0.60000; 0.81000; 0.75000; -0.31000; 0.47000; 1.00000}; output={-0.98736; -0.20304; -0.15263; -0.79706; -1.08454; -0.21134}
1376435905711	updated	input={0.60000; 0.81000; 0.75000; -0.31000; 0.47000; 1.00000}; output={-0.98736; -0.20304; -0.15263; -0.79706; -1.08454; -0.21134}
1376435905739	updated	input={0.60000; 0.81000; 0.75000; -0.31000; 0.47000; 1.00000}; output={-0.98736; -0.20304; -0.15263; -0.79706; -1.08454; -0.21134}
1376435905757	updated	input={0.60000; 0.81000; 0.75000; -0.31000; 0.47000; 1.00000}; output={-0.98736; -0.20304; -0.15263; -0.79706; -1.08454; -0.21134}
1376435905773	updated	input={0.60000; 0.80000; 0.75000; -0.31000; 0.47000; 1.00000}; output={-0.97829; -0.20725; -0.15263; -0.79706; -1.08454; -0.21134}
1376435905943	updated	input={0.60000; 0.80000; 0.75000; -0.31000; 0.46000; 1.00000}; output={-0.97829; -0.20725; -0.15263; -0.79706; -1.08209; -0.20165}
1376435905960	updated	input={0.60000; 0.79000; 0.75000; -0.31000; 0.46000; 1.00000}; output={-0.96922; -0.21146; -0.15263; -0.79706; -1.08209; -0.20165}
1376435906133	updated	input={0.60000; 0.79000; 0.75000; -0.31000; 0.45000; 1.00000}; output={-0.96922; -0.21146; -0.15263; -0.79706; -1.07965; -0.19195}
1376435906159	updated	input={0.60000; 0.79000; 0.76000; -0.31000; 0.45000; 1.00000}; output={-0.96922; -0.21146; -0.15812; -0.80541; -1.07965; -0.19195}
1376435906321	updated	input={0.60000; 0.79000; 0.76000; -0.31000; 0.44000; 1.00000}; output={-0.96922; -0.21146; -0.15812; -0.80541; -1.07721; -0.18225}
1376435906338	updated	input={0.60000; 0.78000; 0.76000; -0.31000; 0.44000; 1.00000}; output={-0.96015; -0.21568; -0.15812; -0.80541; -1.07721; -0.18225}
1376435906496	updated	input={0.60000; 0.78000; 0.77000; -0.31000; 0.44000; 1.00000}; output={-0.96015; -0.21568; -0.16361; -0.81377; -1.07721; -0.18225}
1376435906514	updated	input={0.60000; 0.78000; 0.77000; -0.31000; 0.43000; 1.00000}; output={-0.96015; -0.21568; -0.16361; -0.81377; -1.07476; -0.17256}
1376435906677	updated	input={0.60000; 0.78000; 0.77000; -0.31000; 0.42000; 1.00000}; output={-0.96015; -0.21568; -0.16361; -0.81377; -1.07232; -0.16286}
1376435906858	updated	input={0.60000; 0.79000; 0.77000; -0.31000; 0.42000; 1.00000}; output={-0.96922; -0.21146; -0.16361; -0.81377; -1.07232; -0.16286}
1376435907028	updated	input={0.60000; 0.79000; 0.83000; -0.31000; 0.42000; 1.00000}; output={-0.96922; -0.21146; -0.19655; -0.86392; -1.07232; -0.16286}
1376435907044	updated	input={0.60000; 0.79000; 0.83000; -0.31000; 0.42000; 1.00000}; output={-0.96922; -0.21146; -0.19655; -0.86392; -1.07232; -0.16286}
1376435907061	updated	input={0.60000; 0.79000; 0.84000; -0.31000; 0.42000; 1.00000}; output={-0.96922; -0.21146; -0.20204; -0.87228; -1.07232; -0.16286}
1376435907082	updated	input={0.60000; 0.79000; 0.84000; -0.31000; 0.42000; 1.00000}; output={-0.96922; -0.21146; -0.20204; -0.87228; -1.07232; -0.16286}
1376435907115	updated	input={0.60000; 0.79000; 0.85000; -0.31000; 0.42000; 1.00000}; output={-0.96922; -0.21146; -0.20753; -0.88064; -1.07232; -0.16286}
1376435907133	updated	input={0.60000; 0.79000; 0.86000; -0.31000; 0.42000; 1.00000}; output={-0.96922; -0.21146; -0.21302; -0.88900; -1.07232; -0.16286}
1376435907311	updated	input={0.60000; 0.79000; 0.91000; -0.31000; 0.42000; 1.00000}; output={-0.96922; -0.21146; -0.24046; -0.93079; -1.07232; -0.16286}
1376435907328	updated	input={0.60000; 0.79000; 0.92000; -0.31000; 0.42000; 1.00000}; output={-0.96922; -0.21146; -0.24595; -0.93915; -1.07232; -0.16286}
1376435907357	updated	input={0.60000; 0.79000; 0.93000; -0.31000; 0.42000; 1.00000}; output={-0.96922; -0.21146; -0.25144; -0.94751; -1.07232; -0.16286}
1376435907375	updated	input={0.60000; 0.79000; 0.93000; -0.31000; 0.42000; 1.00000}; output={-0.96922; -0.21146; -0.25144; -0.94751; -1.07232; -0.16286}
1376435907393	updated	input={0.60000; 0.79000; 0.94000; -0.31000; 0.42000; 1.00000}; output={-0.96922; -0.21146; -0.25693; -0.95586; -1.07232; -0.16286}
1376435907412	updated	input={0.60000; 0.79000; 0.94000; -0.31000; 0.42000; 1.00000}; output={-0.96922; -0.21146; -0.25693; -0.95586; -1.07232; -0.16286}
1376435907429	updated	input={0.60000; 0.79000; 0.94000; -0.31000; 0.42000; 1.00000}; output={-0.96922; -0.21146; -0.25693; -0.95586; -1.07232; -0.16286}
1376435907455	updated	input={0.60000; 0.79000; 0.94000; -0.31000; 0.42000; 1.00000}; output={-0.96922; -0.21146; -0.25693; -0.95586; -1.07232; -0.16286}
1376435907485	updated	input={0.60000; 0.85000; 0.94000; -0.31000; 0.42000; 1.00000}; output={-1.02364; -0.18619; -0.25693; -0.95586; -1.07232; -0.16286}
1376435907680	updated	input={0.60000; 0.85000; 0.94000; -0.31000; 0.42000; 1.00000}; output={-1.02364; -0.18619; -0.25693; -0.95586; -1.07232; -0.16286}
1376435907697	updated	input={0.60000; 0.86000; 0.94000; -0.31000; 0.42000; 1.00000}; output={-1.03270; -0.18198; -0.25693; -0.95586; -1.07232; -0.16286}
1376435907713	updated	input={0.60000; 0.86000; 0.94000; -0.31000; 0.42000; 1.00000}; output={-1.03270; -0.18198; -0.25693; -0.95586; -1.07232; -0.16286}
1376435907732	updated	input={0.60000; 0.86000; 0.94000; -0.31000; 0.42000; 1.00000}; output={-1.03270; -0.18198; -0.25693; -0.95586; -1.07232; -0.16286}
1376435907766	updated	input={0.60000; 0.86000; 0.94000; -0.31000; 0.42000; 1.00000}; output={-1.03270; -0.18198; -0.25693; -0.95586; -1.07232; -0.16286}
1376435907787	updated	input={0.60000; 0.86000; 0.94000; -0.31000; 0.42000; 1.00000}; output={-1.03270; -0.18198; -0.25693; -0.95586; -1.07232; -0.16286}
1376435907803	updated	input={0.60000; 0.86000; 0.94000; -0.31000; 0.42000; 1.00000}; output={-1.03270; -0.18198; -0.25693; -0.95586; -1.07232; -0.16286}
1376435907822	updated	input={0.60000; 0.86000; 0.94000; -0.31000; 0.40000; 1.00000}; output={-1.03270; -0.18198; -0.25693; -0.95586; -1.06743; -0.14347}
1376435907838	updated	input={0.60000; 0.86000; 0.94000; -0.31000; 0.40000; 1.00000}; output={-1.03270; -0.18198; -0.25693; -0.95586; -1.06743; -0.14347}
1376435907868	updated	input={0.60000; 0.87000; 0.94000; -0.31000; 0.40000; 1.00000}; output={-1.04177; -0.17777; -0.25693; -0.95586; -1.06743; -0.14347}
1376435908089	updated	input={0.60000; 0.87000; 0.94000; -0.31000; 0.39000; 1.00000}; output={-1.04177; -0.17777; -0.25693; -0.95586; -1.06499; -0.13377}
1376435908106	updated	input={0.60000; 0.87000; 0.96000; -0.31000; 0.39000; 1.00000}; output={-1.04177; -0.17777; -0.26791; -0.97258; -1.06499; -0.13377}
1376435908125	updated	input={0.60000; 0.87000; 0.96000; -0.31000; 0.39000; 1.00000}; output={-1.04177; -0.17777; -0.26791; -0.97258; -1.06499; -0.13377}
1376435908147	updated	input={0.60000; 0.87000; 0.96000; -0.31000; 0.39000; 1.00000}; output={-1.04177; -0.17777; -0.26791; -0.97258; -1.06499; -0.13377}
1376435908165	updated	input={0.60000; 0.87000; 0.96000; -0.31000; 0.39000; 1.00000}; output={-1.04177; -0.17777; -0.26791; -0.97258; -1.06499; -0.13377}
1376435908358	updated	input={0.60000; 0.88000; 0.96000; -0.31000; 0.39000; 1.00000}; output={-1.05084; -0.17356; -0.26791; -0.97258; -1.06499; -0.13377}
1376435908411	updated	input={0.60000; 0.88000; 0.97000; -0.31000; 0.39000; 1.00000}; output={-1.05084; -0.17356; -0.27340; -0.98094; -1.06499; -0.13377}
1376435908608	updated	input={0.60000; 0.89000; 0.97000; -0.31000; 0.39000; 1.00000}; output={-1.05991; -0.16935; -0.27340; -0.98094; -1.06499; -0.13377}
1376435908624	updated	input={0.60000; 0.89000; 0.98000; -0.31000; 0.39000; 1.00000}; output={-1.05991; -0.16935; -0.27889; -0.98930; -1.06499; -0.13377}
1376435908794	updated	input={0.60000; 0.89000; 0.99000; -0.31000; 0.39000; 1.00000}; output={-1.05991; -0.16935; -0.28438; -0.99766; -1.06499; -0.13377}
1376435909047	updated	input={0.60000; 0.89000; 0.99000; -0.31000; 0.38000; 1.00000}; output={-1.05991; -0.16935; -0.28438; -0.99766; -1.06254; -0.12407}
1376435909076	updated	input={0.60000; 0.90000; 0.99000; -0.31000; 0.38000; 1.00000}; output={-1.06898; -0.16514; -0.28438; -0.99766; -1.06254; -0.12407}
1376435909291	updated	input={0.60000; 0.91000; 0.99000; -0.31000; 0.38000; 1.00000}; output={-1.07805; -0.16092; -0.28438; -0.99766; -1.06254; -0.12407}
1376435909476	updated	input={0.60000; 0.91000; 0.98000; -0.31000; 0.38000; 1.00000}; output={-1.07805; -0.16092; -0.27889; -0.98930; -1.06254; -0.12407}
1376435909494	updated	input={0.60000; 0.92000; 0.98000; -0.31000; 0.38000; 1.00000}; output={-1.08712; -0.15671; -0.27889; -0.98930; -1.06254; -0.12407}
1376435909706	updated	input={0.60000; 0.92000; 0.96000; -0.31000; 0.38000; 1.00000}; output={-1.08712; -0.15671; -0.26791; -0.97258; -1.06254; -0.12407}
1376435909723	updated	input={0.60000; 0.93000; 0.96000; -0.31000; 0.38000; 1.00000}; output={-1.09619; -0.15250; -0.26791; -0.97258; -1.06254; -0.12407}
1376435909740	updated	input={0.60000; 0.93000; 0.96000; -0.31000; 0.37000; 1.00000}; output={-1.09619; -0.15250; -0.26791; -0.97258; -1.06010; -0.11438}
1376435909763	updated	input={0.60000; 0.93000; 0.96000; -0.31000; 0.37000; 1.00000}; output={-1.09619; -0.15250; -0.26791; -0.97258; -1.06010; -0.11438}
1376435909956	updated	input={0.60000; 0.94000; 0.96000; -0.31000; 0.37000; 1.00000}; output={-1.10526; -0.14829; -0.26791; -0.97258; -1.06010; -0.11438}
1376435910124	updated	input={0.60000; 0.95000; 0.96000; -0.31000; 0.37000; 1.00000}; output={-1.11433; -0.14408; -0.26791; -0.97258; -1.06010; -0.11438}
1376435910349	updated	input={0.60000; 0.95000; 0.96000; -0.31000; 0.31000; 1.00000}; output={-1.11433; -0.14408; -0.26791; -0.97258; -1.04543; -0.05620}
1376435910367	updated	input={0.60000; 0.95000; 0.96000; -0.31000; 0.28000; 1.00000}; output={-1.11433; -0.14408; -0.26791; -0.97258; -1.03810; -0.02711}
1376435910385	updated	input={0.60000; 0.95000; 0.90000; -0.31000; 0.28000; 1.00000}; output={-1.11433; -0.14408; -0.23497; -0.92243; -1.03810; -0.02711}
1376435910404	updated	input={0.60000; 0.95000; 0.90000; -0.31000; 0.28000; 1.00000}; output={-1.11433; -0.14408; -0.23497; -0.92243; -1.03810; -0.02711}
1376435910511	updated	input={0.60000; 0.95000; 0.88000; -0.31000; 0.28000; 1.00000}; output={-1.11433; -0.14408; -0.22400; -0.90571; -1.03810; -0.02711}
1376435910544	updated	input={0.60000; 0.95000; 0.88000; -0.31000; 0.26000; 1.00000}; output={-1.11433; -0.14408; -0.22400; -0.90571; -1.03321; -0.00771}
1376435910560	updated	input={0.60000; 0.95000; 0.84000; -0.31000; 0.26000; 1.00000}; output={-1.11433; -0.14408; -0.20204; -0.87228; -1.03321; -0.00771}
1376435910581	updated	input={0.60000; 0.95000; 0.84000; -0.31000; 0.26000; 1.00000}; output={-1.11433; -0.14408; -0.20204; -0.87228; -1.03321; -0.00771}
1376435910598	updated	input={0.60000; 0.95000; 0.83000; -0.31000; 0.26000; 1.00000}; output={-1.11433; -0.14408; -0.19655; -0.86392; -1.03321; -0.00771}
1376435910625	updated	input={0.60000; 0.95000; 0.83000; -0.31000; 0.26000; 1.00000}; output={-1.11433; -0.14408; -0.19655; -0.86392; -1.03321; -0.00771}
1376435910809	updated	input={0.60000; 0.95000; 0.76000; -0.31000; 0.26000; 1.00000}; output={-1.11433; -0.14408; -0.15812; -0.80541; -1.03321; -0.00771}
1376435910824	updated	input={0.60000; 0.95000; 0.76000; -0.31000; 0.26000; 1.00000}; output={-1.11433; -0.14408; -0.15812; -0.80541; -1.03321; -0.00771}
1376435910840	updated	input={0.60000; 0.95000; 0.76000; -0.31000; 0.26000; 1.00000}; output={-1.11433; -0.14408; -0.15812; -0.80541; -1.03321; -0.00771}
1376435910857	updated	input={0.60000; 0.95000; 0.75000; -0.31000; 0.26000; 1.00000}; output={-1.11433; -0.14408; -0.15263; -0.79706; -1.03321; -0.00771}
1376435910899	updated	input={0.60000; 0.95000; 0.75000; -0.31000; 0.26000; 1.00000}; output={-1.11433; -0.14408; -0.15263; -0.79706; -1.03321; -0.00771}
1376435910915	updated	input={0.60000; 0.95000; 0.75000; -0.31000; 0.25000; 1.00000}; output={-1.11433; -0.14408; -0.15263; -0.79706; -1.03077; 0.00198}
1376435910932	updated	input={0.60000; 0.97000; 0.75000; -0.31000; 0.25000; 1.00000}; output={-1.13247; -0.13565; -0.15263; -0.79706; -1.03077; 0.00198}
1376435910949	updated	input={0.60000; 0.97000; 0.73000; -0.31000; 0.25000; 1.00000}; output={-1.13247; -0.13565; -0.14165; -0.78034; -1.03077; 0.00198}
1376435910969	updated	input={0.60000; 0.97000; 0.73000; -0.31000; 0.25000; 1.00000}; output={-1.13247; -0.13565; -0.14165; -0.78034; -1.03077; 0.00198}
1376435911004	updated	input={0.60000; 0.97000; 0.73000; -0.31000; 0.25000; 1.00000}; output={-1.13247; -0.13565; -0.14165; -0.78034; -1.03077; 0.00198}
1376435911032	updated	input={0.60000; 0.97000; 0.73000; -0.31000; 0.25000; 1.00000}; output={-1.13247; -0.13565; -0.14165; -0.78034; -1.03077; 0.00198}
1376435911050	updated	input={0.60000; 0.97000; 0.73000; -0.31000; 0.25000; 1.00000}; output={-1.13247; -0.13565; -0.14165; -0.78034; -1.03077; 0.00198}
1376435911066	updated	input={0.60000; 0.97000; 0.73000; -0.31000; 0.25000; 1.00000}; output={-1.13247; -0.13565; -0.14165; -0.78034; -1.03077; 0.00198}
1376435911083	updated	input={0.60000; 0.97000; 0.73000; -0.31000; 0.25000; 1.00000}; output={-1.13247; -0.13565; -0.14165; -0.78034; -1.03077; 0.00198}
1376435911098	updated	input={0.60000; 0.97000; 0.73000; -0.31000; 0.25000; 1.00000}; output={-1.13247; -0.13565; -0.14165; -0.78034; -1.03077; 0.00198}
1376435911118	updated	input={0.60000; 0.97000; 0.73000; -0.31000; 0.25000; 1.00000}; output={-1.13247; -0.13565; -0.14165; -0.78034; -1.03077; 0.00198}
1376435911173	updated	input={0.60000; 0.97000; 0.73000; -0.31000; 0.25000; 1.00000}; output={-1.13247; -0.13565; -0.14165; -0.78034; -1.03077; 0.00198}
1376435911189	updated	input={0.60000; 0.97000; 0.73000; -0.31000; 0.25000; 1.00000}; output={-1.13247; -0.13565; -0.14165; -0.78034; -1.03077; 0.00198}
1376435911205	updated	input={0.60000; 0.97000; 0.73000; -0.31000; 0.25000; 1.00000}; output={-1.13247; -0.13565; -0.14165; -0.78034; -1.03077; 0.00198}
1376435911221	updated	input={0.60000; 0.98000; 0.73000; -0.31000; 0.25000; 1.00000}; output={-1.14154; -0.13144; -0.14165; -0.78034; -1.03077; 0.00198}
1376435911237	updated	input={0.60000; 0.98000; 0.73000; -0.31000; 0.25000; 1.00000}; output={-1.14154; -0.13144; -0.14165; -0.78034; -1.03077; 0.00198}
1376435911253	updated	input={0.60000; 0.98000; 0.73000; -0.31000; 0.25000; 1.00000}; output={-1.14154; -0.13144; -0.14165; -0.78034; -1.03077; 0.00198}
1376435911304	updated	input={0.60000; 0.98000; 0.73000; -0.31000; 0.25000; 1.00000}; output={-1.14154; -0.13144; -0.14165; -0.78034; -1.03077; 0.00198}
1376435911491	updated	input={0.60000; 0.98000; 0.73000; -0.31000; 0.25000; 1.00000}; output={-1.14154; -0.13144; -0.14165; -0.78034; -1.03077; 0.00198}
1376435911511	updated	input={0.60000; 0.98000; 0.73000; -0.31000; 0.24000; 1.00000}; output={-1.14154; -0.13144; -0.14165; -0.78034; -1.02833; 0.01168}
1376435911528	updated	input={0.60000; 0.98000; 0.73000; -0.31000; 0.24000; 1.00000}; output={-1.14154; -0.13144; -0.14165; -0.78034; -1.02833; 0.01168}
1376435911555	updated	input={0.60000; 0.98000; 0.73000; -0.30000; 0.24000; 1.00000}; output={-1.14154; -0.13144; -0.15001; -0.77485; -1.02833; 0.01168}
1376435911575	updated	input={0.60000; 0.99000; 0.73000; -0.30000; 0.24000; 1.00000}; output={-1.15061; -0.12723; -0.15001; -0.77485; -1.02833; 0.01168}
1376435911593	updated	input={0.60000; 0.99000; 0.73000; -0.30000; 0.24000; 1.00000}; output={-1.15061; -0.12723; -0.15001; -0.77485; -1.02833; 0.01168}
1376435911610	updated	input={0.60000; 0.99000; 0.73000; -0.30000; 0.24000; 1.00000}; output={-1.15061; -0.12723; -0.15001; -0.77485; -1.02833; 0.01168}
1376435911912	updated	input={0.60000; 0.99000; 0.73000; -0.30000; 0.24000; 1.00000}; output={-1.15061; -0.12723; -0.15001; -0.77485; -1.02833; 0.01168}
1376435911931	updated	input={0.60000; 0.99000; 0.73000; -0.30000; 0.15000; 1.00000}; output={-1.15061; -0.12723; -0.15001; -0.77485; -1.00633; 0.09895}
1376435911962	updated	input={0.60000; 0.99000; 0.73000; -0.30000; 0.14000; 1.00000}; output={-1.15061; -0.12723; -0.15001; -0.77485; -1.00389; 0.10865}
1376435911979	updated	input={0.60000; 0.99000; 0.73000; -0.30000; 0.13000; 1.00000}; output={-1.15061; -0.12723; -0.15001; -0.77485; -1.00144; 0.11834}
1376435911997	updated	input={0.60000; 0.99000; 0.73000; -0.30000; 0.13000; 1.00000}; output={-1.15061; -0.12723; -0.15001; -0.77485; -1.00144; 0.11834}
1376435912016	updated	input={0.60000; 0.99000; 0.73000; -0.30000; 0.12000; 1.00000}; output={-1.15061; -0.12723; -0.15001; -0.77485; -0.99900; 0.12804}
1376435912037	updated	input={0.60000; 0.99000; 0.73000; -0.30000; 0.12000; 1.00000}; output={-1.15061; -0.12723; -0.15001; -0.77485; -0.99900; 0.12804}
1376435912086	updated	input={0.60000; 0.99000; 0.73000; -0.30000; 0.10000; 1.00000}; output={-1.15061; -0.12723; -0.15001; -0.77485; -0.99411; 0.14743}
1376435912104	updated	input={0.60000; 0.99000; 0.73000; -0.30000; 0.10000; 1.00000}; output={-1.15061; -0.12723; -0.15001; -0.77485; -0.99411; 0.14743}
1376435912292	updated	input={0.60000; 0.99000; 0.73000; -0.30000; 0.04000; 1.00000}; output={-1.15061; -0.12723; -0.15001; -0.77485; -0.97945; 0.20561}
1376435912309	updated	input={0.60000; 0.99000; 0.73000; -0.30000; 0.03000; 1.00000}; output={-1.15061; -0.12723; -0.15001; -0.77485; -0.97700; 0.21531}
1376435912358	updated	input={0.60000; 0.99000; 0.73000; -0.30000; 0.03000; 1.00000}; output={-1.15061; -0.12723; -0.15001; -0.77485; -0.97700; 0.21531}
1376435912377	updated	input={0.60000; 0.99000; 0.73000; -0.28000; 0.03000; 1.00000}; output={-1.15061; -0.12723; -0.16672; -0.76387; -0.97700; 0.21531}
1376435912392	updated	input={0.60000; 0.99000; 0.73000; -0.28000; 0.01000; 1.00000}; output={-1.15061; -0.12723; -0.16672; -0.76387; -0.97211; 0.23470}
1376435912411	updated	input={0.60000; 0.99000; 0.73000; -0.28000; 0.00000; 1.00000}; output={-1.15061; -0.12723; -0.16672; -0.76387; -0.96967; 0.24440}
1376435912427	updated	input={0.60000; 0.99000; 0.73000; -0.28000; -0.01000; 1.00000}; output={-1.15061; -0.12723; -0.16672; -0.76387; -0.96723; 0.25410}
1376435912450	updated	input={0.60000; 0.99000; 0.73000; -0.28000; -0.01000; 1.00000}; output={-1.15061; -0.12723; -0.16672; -0.76387; -0.96723; 0.25410}
1376435912472	updated	input={0.60000; 0.99000; 0.73000; -0.28000; -0.02000; 1.00000}; output={-1.15061; -0.12723; -0.16672; -0.76387; -0.96478; 0.26379}
1376435912508	updated	input={0.60000; 0.99000; 0.73000; -0.28000; -0.03000; 1.00000}; output={-1.15061; -0.12723; -0.16672; -0.76387; -0.96234; 0.27349}
1376435912524	updated	input={0.60000; 0.99000; 0.73000; -0.28000; -0.04000; 1.00000}; output={-1.15061; -0.12723; -0.16672; -0.76387; -0.95989; 0.28319}
1376435912541	updated	input={0.60000; 0.99000; 0.73000; -0.28000; -0.04000; 1.00000}; output={-1.15061; -0.12723; -0.16672; -0.76387; -0.95989; 0.28319}
1376435912561	updated	input={0.60000; 0.99000; 0.73000; -0.28000; -0.05000; 1.00000}; output={-1.15061; -0.12723; -0.16672; -0.76387; -0.95745; 0.29288}
1376435912778	updated	input={0.60000; 0.99000; 0.73000; -0.28000; -0.11000; 1.00000}; output={-1.15061; -0.12723; -0.16672; -0.76387; -0.94279; 0.35106}
1376435912797	updated	input={0.60000; 0.99000; 0.73000; -0.28000; -0.12000; 1.00000}; output={-1.15061; -0.12723; -0.16672; -0.76387; -0.94034; 0.36076}
1376435912814	updated	input={0.60000; 0.99000; 0.73000; -0.28000; -0.13000; 1.00000}; output={-1.15061; -0.12723; -0.16672; -0.76387; -0.93790; 0.37046}
1376435912831	updated	input={0.60000; 0.99000; 0.73000; -0.28000; -0.13000; 1.00000}; output={-1.15061; -0.12723; -0.16672; -0.76387; -0.93790; 0.37046}
1376435912849	updated	input={0.60000; 0.99000; 0.73000; -0.28000; -0.14000; 1.00000}; output={-1.15061; -0.12723; -0.16672; -0.76387; -0.93545; 0.38015}
1376435912865	updated	input={0.60000; 0.99000; 0.73000; -0.28000; -0.14000; 1.00000}; output={-1.15061; -0.12723; -0.16672; -0.76387; -0.93545; 0.38015}
1376435912883	updated	input={0.60000; 0.99000; 0.73000; -0.28000; -0.14000; 1.00000}; output={-1.15061; -0.12723; -0.16672; -0.76387; -0.93545; 0.38015}
1376435912923	updated	input={0.60000; 0.99000; 0.73000; -0.28000; -0.16000; 1.00000}; output={-1.15061; -0.12723; -0.16672; -0.76387; -0.93057; 0.39955}
1376435912941	updated	input={0.60000; 0.99000; 0.73000; -0.28000; -0.17000; 1.00000}; output={-1.15061; -0.12723; -0.16672; -0.76387; -0.92812; 0.40924}
1376435912957	updated	input={0.60000; 0.99000; 0.73000; -0.28000; -0.17000; 1.00000}; output={-1.15061; -0.12723; -0.16672; -0.76387; -0.92812; 0.40924}
1376435912974	updated	input={0.60000; 0.99000; 0.73000; -0.28000; -0.18000; 1.00000}; output={-1.15061; -0.12723; -0.16672; -0.76387; -0.92568; 0.41894}
1376435912997	updated	input={0.60000; 0.99000; 0.73000; -0.28000; -0.18000; 1.00000}; output={-1.15061; -0.12723; -0.16672; -0.76387; -0.92568; 0.41894}
1376435913043	updated	input={0.60000; 0.99000; 0.73000; -0.28000; -0.19000; 1.00000}; output={-1.15061; -0.12723; -0.16672; -0.76387; -0.92323; 0.42864}
1376435913062	updated	input={0.60000; 0.99000; 0.73000; -0.28000; -0.19000; 1.00000}; output={-1.15061; -0.12723; -0.16672; -0.76387; -0.92323; 0.42864}
1376435913080	updated	input={0.60000; 0.99000; 0.73000; -0.28000; -0.19000; 1.00000}; output={-1.15061; -0.12723; -0.16672; -0.76387; -0.92323; 0.42864}
1376435913271	updated	input={0.60000; 0.99000; 0.73000; -0.28000; -0.18000; 1.00000}; output={-1.15061; -0.12723; -0.16672; -0.76387; -0.92568; 0.41894}
1376435913287	updated	input={0.60000; 0.99000; 0.73000; -0.28000; -0.18000; 1.00000}; output={-1.15061; -0.12723; -0.16672; -0.76387; -0.92568; 0.41894}
1376435913315	updated	input={0.60000; 0.99000; 0.73000; -0.28000; -0.18000; 1.00000}; output={-1.15061; -0.12723; -0.16672; -0.76387; -0.92568; 0.41894}
1376435913335	updated	input={0.60000; 0.99000; 0.73000; -0.28000; -0.18000; 1.00000}; output={-1.15061; -0.12723; -0.16672; -0.76387; -0.92568; 0.41894}
1376435913353	updated	input={0.60000; 0.99000; 0.73000; -0.28000; -0.18000; 1.00000}; output={-1.15061; -0.12723; -0.16672; -0.76387; -0.92568; 0.41894}
1376435913370	updated	input={0.60000; 0.99000; 0.73000; -0.28000; -0.18000; 1.00000}; output={-1.15061; -0.12723; -0.16672; -0.76387; -0.92568; 0.41894}
1376435913387	updated	input={0.60000; 0.99000; 0.73000; -0.28000; -0.18000; 1.00000}; output={-1.15061; -0.12723; -0.16672; -0.76387; -0.92568; 0.41894}
1376435913413	updated	input={0.60000; 0.99000; 0.73000; -0.28000; -0.18000; 1.00000}; output={-1.15061; -0.12723; -0.16672; -0.76387; -0.92568; 0.41894}
1376435913441	updated	input={0.57000; 0.99000; 0.73000; -0.28000; -0.18000; 1.00000}; output={-1.13798; -0.10002; -0.16672; -0.76387; -0.92568; 0.41894}
1376435913461	updated	input={0.57000; 0.99000; 0.73000; -0.28000; -0.18000; 1.00000}; output={-1.13798; -0.10002; -0.16672; -0.76387; -0.92568; 0.41894}
1376435913801	updated	input={0.56000; 0.99000; 0.73000; -0.28000; -0.18000; 1.00000}; output={-1.13377; -0.09095; -0.16672; -0.76387; -0.92568; 0.41894}
1376435913823	updated	input={0.56000; 0.99000; 0.75000; -0.28000; -0.18000; 1.00000}; output={-1.13377; -0.09095; -0.17770; -0.78059; -0.92568; 0.41894}
1376435913843	updated	input={0.56000; 0.99000; 0.75000; -0.28000; -0.18000; 1.00000}; output={-1.13377; -0.09095; -0.17770; -0.78059; -0.92568; 0.41894}
1376435913858	updated	input={0.56000; 0.99000; 0.75000; -0.28000; -0.14000; 1.00000}; output={-1.13377; -0.09095; -0.17770; -0.78059; -0.93545; 0.38015}
1376435913875	updated	input={0.56000; 0.99000; 0.75000; -0.28000; -0.13000; 1.00000}; output={-1.13377; -0.09095; -0.17770; -0.78059; -0.93790; 0.37046}
1376435914071	updated	input={0.56000; 0.99000; 0.75000; -0.28000; -0.13000; 1.00000}; output={-1.13377; -0.09095; -0.17770; -0.78059; -0.93790; 0.37046}
1376435914089	updated	input={0.56000; 0.99000; 0.75000; -0.28000; -0.07000; 1.00000}; output={-1.13377; -0.09095; -0.17770; -0.78059; -0.95256; 0.31228}
1376435914105	updated	input={0.56000; 0.99000; 0.75000; -0.28000; -0.06000; 1.00000}; output={-1.13377; -0.09095; -0.17770; -0.78059; -0.95501; 0.30258}
1376435914124	updated	input={0.56000; 0.99000; 0.75000; -0.28000; -0.06000; 1.00000}; output={-1.13377; -0.09095; -0.17770; -0.78059; -0.95501; 0.30258}
1376435914145	updated	input={0.56000; 0.99000; 0.75000; -0.28000; -0.05000; 1.00000}; output={-1.13377; -0.09095; -0.17770; -0.78059; -0.95745; 0.29288}
1376435914175	updated	input={0.56000; 0.99000; 0.75000; -0.28000; -0.04000; 1.00000}; output={-1.13377; -0.09095; -0.17770; -0.78059; -0.95989; 0.28319}
1376435914196	updated	input={0.56000; 0.99000; 0.75000; -0.28000; -0.03000; 1.00000}; output={-1.13377; -0.09095; -0.17770; -0.78059; -0.96234; 0.27349}
1376435914214	updated	input={0.56000; 0.99000; 0.75000; -0.28000; -0.03000; 1.00000}; output={-1.13377; -0.09095; -0.17770; -0.78059; -0.96234; 0.27349}
1376435914253	updated	input={0.56000; 0.99000; 0.75000; -0.28000; -0.03000; 1.00000}; output={-1.13377; -0.09095; -0.17770; -0.78059; -0.96234; 0.27349}
1376435914280	updated	input={0.56000; 0.99000; 0.75000; -0.28000; -0.01000; 1.00000}; output={-1.13377; -0.09095; -0.17770; -0.78059; -0.96723; 0.25410}
1376435914299	updated	input={0.56000; 0.99000; 0.75000; -0.28000; 0.00000; 1.00000}; output={-1.13377; -0.09095; -0.17770; -0.78059; -0.96967; 0.24440}
1376435914511	updated	input={0.56000; 0.99000; 0.75000; -0.28000; 0.06000; 1.00000}; output={-1.13377; -0.09095; -0.17770; -0.78059; -0.98433; 0.18622}
1376435914550	updated	input={0.56000; 0.99000; 0.75000; -0.28000; 0.07000; 1.00000}; output={-1.13377; -0.09095; -0.17770; -0.78059; -0.98678; 0.17652}
1376435914568	updated	input={0.56000; 0.99000; 0.76000; -0.28000; 0.07000; 1.00000}; output={-1.13377; -0.09095; -0.18319; -0.78895; -0.98678; 0.17652}
1376435914586	updated	input={0.56000; 0.99000; 0.76000; -0.28000; 0.09000; 1.00000}; output={-1.13377; -0.09095; -0.18319; -0.78895; -0.99167; 0.15713}
1376435914602	updated	input={0.56000; 0.99000; 0.76000; -0.28000; 0.09000; 1.00000}; output={-1.13377; -0.09095; -0.18319; -0.78895; -0.99167; 0.15713}
1376435914624	updated	input={0.56000; 0.99000; 0.76000; -0.28000; 0.10000; 1.00000}; output={-1.13377; -0.09095; -0.18319; -0.78895; -0.99411; 0.14743}
1376435914647	updated	input={0.56000; 0.99000; 0.76000; -0.28000; 0.11000; 1.00000}; output={-1.13377; -0.09095; -0.18319; -0.78895; -0.99655; 0.13774}
1376435914679	updated	input={0.56000; 0.99000; 0.76000; -0.28000; 0.12000; 1.00000}; output={-1.13377; -0.09095; -0.18319; -0.78895; -0.99900; 0.12804}
1376435914698	updated	input={0.56000; 0.99000; 0.76000; -0.28000; 0.12000; 1.00000}; output={-1.13377; -0.09095; -0.18319; -0.78895; -0.99900; 0.12804}
1376435914716	updated	input={0.56000; 0.99000; 0.76000; -0.28000; 0.12000; 1.00000}; output={-1.13377; -0.09095; -0.18319; -0.78895; -0.99900; 0.12804}
1376435914734	updated	input={0.56000; 0.99000; 0.76000; -0.28000; 0.13000; 1.00000}; output={-1.13377; -0.09095; -0.18319; -0.78895; -1.00144; 0.11834}
1376435914752	updated	input={0.55000; 0.99000; 0.76000; -0.28000; 0.13000; 1.00000}; output={-1.12955; -0.08188; -0.18319; -0.78895; -1.00144; 0.11834}
1376435914782	updated	input={0.55000; 0.99000; 0.76000; -0.28000; 0.13000; 1.00000}; output={-1.12955; -0.08188; -0.18319; -0.78895; -1.00144; 0.11834}
1376435914813	updated	input={0.55000; 0.99000; 0.76000; -0.28000; 0.14000; 1.00000}; output={-1.12955; -0.08188; -0.18319; -0.78895; -1.00389; 0.10865}
1376435914836	updated	input={0.55000; 0.99000; 0.76000; -0.28000; 0.15000; 1.00000}; output={-1.12955; -0.08188; -0.18319; -0.78895; -1.00633; 0.09895}
1376435915065	updated	input={0.55000; 0.99000; 0.76000; -0.28000; 0.22000; 1.00000}; output={-1.12955; -0.08188; -0.18319; -0.78895; -1.02344; 0.03107}
1376435915091	updated	input={0.55000; 0.99000; 0.76000; -0.28000; 0.23000; 1.00000}; output={-1.12955; -0.08188; -0.18319; -0.78895; -1.02588; 0.02138}
1376435915108	updated	input={0.55000; 0.99000; 0.76000; -0.28000; 0.24000; 1.00000}; output={-1.12955; -0.08188; -0.18319; -0.78895; -1.02833; 0.01168}
1376435915127	updated	input={0.55000; 0.99000; 0.76000; -0.28000; 0.24000; 1.00000}; output={-1.12955; -0.08188; -0.18319; -0.78895; -1.02833; 0.01168}
1376435915145	updated	input={0.55000; 0.99000; 0.76000; -0.28000; 0.25000; 1.00000}; output={-1.12955; -0.08188; -0.18319; -0.78895; -1.03077; 0.00198}
1376435915172	updated	input={0.55000; 0.99000; 0.92000; -0.28000; 0.25000; 1.00000}; output={-1.12955; -0.08188; -0.27103; -0.92268; -1.03077; 0.00198}
1376435915195	updated	input={0.55000; 0.99000; 0.92000; -0.28000; 0.26000; 1.00000}; output={-1.12955; -0.08188; -0.27103; -0.92268; -1.03321; -0.00771}
1376435915237	updated	input={0.55000; 0.99000; 0.94000; -0.28000; 0.26000; 1.00000}; output={-1.12955; -0.08188; -0.28201; -0.93939; -1.03321; -0.00771}
1376435915264	updated	input={0.55000; 0.99000; 0.94000; -0.28000; 0.28000; 1.00000}; output={-1.12955; -0.08188; -0.28201; -0.93939; -1.03810; -0.02711}
1376435915283	updated	input={0.55000; 0.99000; 0.95000; -0.28000; 0.28000; 1.00000}; output={-1.12955; -0.08188; -0.28750; -0.94775; -1.03810; -0.02711}
1376435915302	updated	input={0.55000; 0.99000; 0.96000; -0.28000; 0.28000; 1.00000}; output={-1.12955; -0.08188; -0.29299; -0.95611; -1.03810; -0.02711}
1376435915321	updated	input={0.53000; 0.99000; 0.96000; -0.28000; 0.28000; 1.00000}; output={-1.12113; -0.06374; -0.29299; -0.95611; -1.03810; -0.02711}
1376435915339	updated	input={0.53000; 0.99000; 0.96000; -0.28000; 0.31000; 1.00000}; output={-1.12113; -0.06374; -0.29299; -0.95611; -1.04543; -0.05620}
1376435915377	updated	input={0.53000; 0.99000; 0.96000; -0.28000; 0.31000; 1.00000}; output={-1.12113; -0.06374; -0.29299; -0.95611; -1.04543; -0.05620}
1376435915395	updated	input={0.53000; 0.99000; 0.96000; -0.28000; 0.33000; 1.00000}; output={-1.12113; -0.06374; -0.29299; -0.95611; -1.05032; -0.07559}
1376435915411	updated	input={0.53000; 0.99000; 0.96000; -0.28000; 0.33000; 1.00000}; output={-1.12113; -0.06374; -0.29299; -0.95611; -1.05032; -0.07559}
1376435915429	updated	input={0.53000; 0.99000; 0.96000; -0.28000; 0.34000; 1.00000}; output={-1.12113; -0.06374; -0.29299; -0.95611; -1.05277; -0.08529}
1376435915447	updated	input={0.53000; 0.99000; 0.96000; -0.28000; 0.34000; 1.00000}; output={-1.12113; -0.06374; -0.29299; -0.95611; -1.05277; -0.08529}
1376435915480	updated	input={0.53000; 0.99000; 0.96000; -0.28000; 0.35000; 1.00000}; output={-1.12113; -0.06374; -0.29299; -0.95611; -1.05521; -0.09498}
1376435915518	updated	input={0.53000; 0.99000; 0.96000; -0.28000; 0.35000; 1.00000}; output={-1.12113; -0.06374; -0.29299; -0.95611; -1.05521; -0.09498}
1376435915535	updated	input={0.53000; 0.99000; 0.96000; -0.28000; 0.37000; 1.00000}; output={-1.12113; -0.06374; -0.29299; -0.95611; -1.06010; -0.11438}
1376435915552	updated	input={0.53000; 0.99000; 0.96000; -0.28000; 0.37000; 1.00000}; output={-1.12113; -0.06374; -0.29299; -0.95611; -1.06010; -0.11438}
1376435915569	updated	input={0.53000; 0.99000; 0.96000; -0.28000; 0.38000; 1.00000}; output={-1.12113; -0.06374; -0.29299; -0.95611; -1.06254; -0.12407}
1376435915620	updated	input={0.53000; 0.99000; 0.96000; -0.28000; 0.38000; 1.00000}; output={-1.12113; -0.06374; -0.29299; -0.95611; -1.06254; -0.12407}
1376435915640	updated	input={0.53000; 0.99000; 0.96000; -0.28000; 0.40000; 1.00000}; output={-1.12113; -0.06374; -0.29299; -0.95611; -1.06743; -0.14347}
1376435915661	updated	input={0.53000; 0.99000; 0.96000; -0.28000; 0.40000; 1.00000}; output={-1.12113; -0.06374; -0.29299; -0.95611; -1.06743; -0.14347}
1376435915726	updated	input={0.53000; 0.99000; 0.96000; -0.28000; 0.40000; 1.00000}; output={-1.12113; -0.06374; -0.29299; -0.95611; -1.06743; -0.14347}
1376435915743	updated	input={0.53000; 0.99000; 0.96000; -0.28000; 0.40000; 1.00000}; output={-1.12113; -0.06374; -0.29299; -0.95611; -1.06743; -0.14347}
1376435915783	updated	input={0.53000; 0.99000; 0.96000; -0.28000; 0.40000; 1.00000}; output={-1.12113; -0.06374; -0.29299; -0.95611; -1.06743; -0.14347}
1376435915986	updated	input={0.53000; 0.99000; 0.96000; -0.28000; 0.40000; 1.00000}; output={-1.12113; -0.06374; -0.29299; -0.95611; -1.06743; -0.14347}
1376435916015	updated	input={0.53000; 0.99000; 0.96000; -0.28000; 0.40000; 1.00000}; output={-1.12113; -0.06374; -0.29299; -0.95611; -1.06743; -0.14347}
1376435916033	updated	input={0.50000; 0.99000; 0.96000; -0.28000; 0.40000; 1.00000}; output={-1.10850; -0.03653; -0.29299; -0.95611; -1.06743; -0.14347}
1376435916052	updated	input={0.50000; 0.99000; 0.97000; -0.28000; 0.40000; 1.00000}; output={-1.10850; -0.03653; -0.29848; -0.96447; -1.06743; -0.14347}
1376435916071	updated	input={0.50000; 0.99000; 0.97000; -0.28000; 0.41000; 1.00000}; output={-1.10850; -0.03653; -0.29848; -0.96447; -1.06987; -0.15316}
1376435916091	updated	input={0.50000; 0.99000; 0.97000; -0.28000; 0.41000; 1.00000}; output={-1.10850; -0.03653; -0.29848; -0.96447; -1.06987; -0.15316}
1376435916116	updated	input={0.50000; 0.99000; 0.97000; -0.28000; 0.41000; 1.00000}; output={-1.10850; -0.03653; -0.29848; -0.96447; -1.06987; -0.15316}
1376435916141	updated	input={0.50000; 0.99000; 0.97000; -0.28000; 0.41000; 1.00000}; output={-1.10850; -0.03653; -0.29848; -0.96447; -1.06987; -0.15316}
1376435916170	updated	input={0.50000; 0.99000; 0.97000; -0.28000; 0.41000; 1.00000}; output={-1.10850; -0.03653; -0.29848; -0.96447; -1.06987; -0.15316}
1376435916187	updated	input={0.50000; 0.99000; 0.97000; -0.28000; 0.41000; 1.00000}; output={-1.10850; -0.03653; -0.29848; -0.96447; -1.06987; -0.15316}
1376435916207	updated	input={0.50000; 0.99000; 0.97000; -0.28000; 0.41000; 1.00000}; output={-1.10850; -0.03653; -0.29848; -0.96447; -1.06987; -0.15316}
1376435916233	updated	input={0.50000; 0.99000; 0.97000; -0.28000; 0.41000; 1.00000}; output={-1.10850; -0.03653; -0.29848; -0.96447; -1.06987; -0.15316}
1376435916258	updated	input={0.50000; 0.99000; 0.97000; -0.28000; 0.41000; 1.00000}; output={-1.10850; -0.03653; -0.29848; -0.96447; -1.06987; -0.15316}
1376435916288	updated	input={0.50000; 0.99000; 0.97000; -0.28000; 0.41000; 1.00000}; output={-1.10850; -0.03653; -0.29848; -0.96447; -1.06987; -0.15316}
1376435916307	updated	input={0.50000; 0.99000; 0.97000; -0.28000; 0.41000; 1.00000}; output={-1.10850; -0.03653; -0.29848; -0.96447; -1.06987; -0.15316}
1376435916327	updated	input={0.50000; 0.99000; 0.97000; -0.28000; 0.41000; 1.00000}; output={-1.10850; -0.03653; -0.29848; -0.96447; -1.06987; -0.15316}
1376435916344	updated	input={0.50000; 0.99000; 0.97000; -0.28000; 0.41000; 1.00000}; output={-1.10850; -0.03653; -0.29848; -0.96447; -1.06987; -0.15316}
1376435916366	updated	input={0.50000; 0.99000; 0.97000; -0.28000; 0.41000; 1.00000}; output={-1.10850; -0.03653; -0.29848; -0.96447; -1.06987; -0.15316}
1376435916389	updated	input={0.48000; 0.99000; 0.97000; -0.28000; 0.41000; 1.00000}; output={-1.10007; -0.01839; -0.29848; -0.96447; -1.06987; -0.15316}
1376435916415	updated	input={0.48000; 0.99000; 0.97000; -0.28000; 0.40000; 1.00000}; output={-1.10007; -0.01839; -0.29848; -0.96447; -1.06743; -0.14347}
1376435916434	updated	input={0.48000; 0.99000; 0.97000; -0.28000; 0.40000; 1.00000}; output={-1.10007; -0.01839; -0.29848; -0.96447; -1.06743; -0.14347}
1376435916453	updated	input={0.48000; 0.99000; 0.97000; -0.28000; 0.40000; 1.00000}; output={-1.10007; -0.01839; -0.29848; -0.96447; -1.06743; -0.14347}
1376435916473	updated	input={0.48000; 0.99000; 0.97000; -0.28000; 0.40000; 1.00000}; output={-1.10007; -0.01839; -0.29848; -0.96447; -1.06743; -0.14347}
1376435916497	updated	input={0.48000; 0.99000; 0.97000; -0.28000; 0.40000; 1.00000}; output={-1.10007; -0.01839; -0.29848; -0.96447; -1.06743; -0.14347}
1376435916523	updated	input={0.48000; 0.99000; 0.97000; -0.28000; 0.40000; 1.00000}; output={-1.10007; -0.01839; -0.29848; -0.96447; -1.06743; -0.14347}
1376435916558	updated	input={0.48000; 0.99000; 0.97000; -0.28000; 0.39000; 1.00000}; output={-1.10007; -0.01839; -0.29848; -0.96447; -1.06499; -0.13377}
1376435916576	updated	input={0.48000; 0.99000; 0.97000; -0.28000; 0.39000; 1.00000}; output={-1.10007; -0.01839; -0.29848; -0.96447; -1.06499; -0.13377}
1376435916593	updated	input={0.48000; 0.99000; 0.97000; -0.28000; 0.39000; 1.00000}; output={-1.10007; -0.01839; -0.29848; -0.96447; -1.06499; -0.13377}
1376435916611	updated	input={0.48000; 0.99000; 0.97000; -0.28000; 0.39000; 1.00000}; output={-1.10007; -0.01839; -0.29848; -0.96447; -1.06499; -0.13377}
1376435916633	updated	input={0.48000; 0.99000; 0.97000; -0.28000; 0.39000; 1.00000}; output={-1.10007; -0.01839; -0.29848; -0.96447; -1.06499; -0.13377}
1376435916875	updated	input={0.48000; 0.99000; 0.97000; -0.28000; 0.39000; 1.00000}; output={-1.10007; -0.01839; -0.29848; -0.96447; -1.06499; -0.13377}
1376435916893	updated	input={0.48000; 0.99000; 0.99000; -0.28000; 0.39000; 1.00000}; output={-1.10007; -0.01839; -0.30946; -0.98119; -1.06499; -0.13377}
1376435916919	updated	input={0.46000; 0.99000; 0.99000; -0.28000; 0.39000; 1.00000}; output={-1.09165; -0.00025; -0.30946; -0.98119; -1.06499; -0.13377}
1376435916939	updated	input={0.45000; 0.99000; 0.99000; -0.28000; 0.39000; 1.00000}; output={-1.08744; 0.00882; -0.30946; -0.98119; -1.06499; -0.13377}
1376435916960	updated	input={0.45000; 0.99000; 0.99000; -0.28000; 0.39000; 1.00000}; output={-1.08744; 0.00882; -0.30946; -0.98119; -1.06499; -0.13377}
1376435916977	updated	input={0.45000; 0.99000; 0.99000; -0.28000; 0.39000; 1.00000}; output={-1.08744; 0.00882; -0.30946; -0.98119; -1.06499; -0.13377}
1376435916997	updated	input={0.45000; 0.99000; 0.99000; -0.28000; 0.39000; 1.00000}; output={-1.08744; 0.00882; -0.30946; -0.98119; -1.06499; -0.13377}
1376435917017	updated	input={0.45000; 0.99000; 0.99000; -0.28000; 0.39000; 1.00000}; output={-1.08744; 0.00882; -0.30946; -0.98119; -1.06499; -0.13377}
1376435917035	updated	input={0.43000; 0.99000; 0.99000; -0.28000; 0.39000; 1.00000}; output={-1.07901; 0.02696; -0.30946; -0.98119; -1.06499; -0.13377}
1376435917277	updated	input={0.42000; 0.99000; 0.99000; -0.28000; 0.39000; 1.00000}; output={-1.07480; 0.03603; -0.30946; -0.98119; -1.06499; -0.13377}
1376435917295	updated	input={0.42000; 0.99000; 0.99000; -0.28000; 0.39000; 1.00000}; output={-1.07480; 0.03603; -0.30946; -0.98119; -1.06499; -0.13377}
1376435917312	updated	input={0.42000; 0.99000; 0.99000; -0.28000; 0.39000; 1.00000}; output={-1.07480; 0.03603; -0.30946; -0.98119; -1.06499; -0.13377}
1376435917333	updated	input={0.42000; 0.99000; 0.99000; -0.28000; 0.39000; 1.00000}; output={-1.07480; 0.03603; -0.30946; -0.98119; -1.06499; -0.13377}
1376435917366	updated	input={0.42000; 0.99000; 0.99000; -0.28000; 0.39000; 1.00000}; output={-1.07480; 0.03603; -0.30946; -0.98119; -1.06499; -0.13377}
1376435917735	updated	input={0.43000; 0.99000; 0.99000; -0.28000; 0.39000; 1.00000}; output={-1.07901; 0.02696; -0.30946; -0.98119; -1.06499; -0.13377}
1376435918262	updated	input={0.44000; 0.99000; 0.99000; -0.28000; 0.39000; 1.00000}; output={-1.08323; 0.01789; -0.30946; -0.98119; -1.06499; -0.13377}
1376435918469	updated	input={0.48000; 0.99000; 0.99000; -0.28000; 0.39000; 1.00000}; output={-1.10007; -0.01839; -0.30946; -0.98119; -1.06499; -0.13377}
1376435918488	updated	input={0.48000; 0.99000; 0.99000; -0.28000; 0.39000; 1.00000}; output={-1.10007; -0.01839; -0.30946; -0.98119; -1.06499; -0.13377}
1376435918525	updated	input={0.48000; 0.99000; 0.99000; -0.28000; 0.39000; 1.00000}; output={-1.10007; -0.01839; -0.30946; -0.98119; -1.06499; -0.13377}
1376435918544	updated	input={0.48000; 0.99000; 0.99000; -0.28000; 0.39000; 1.00000}; output={-1.10007; -0.01839; -0.30946; -0.98119; -1.06499; -0.13377}
1376435918769	updated	input={0.49000; 0.99000; 0.99000; -0.28000; 0.39000; 1.00000}; output={-1.10428; -0.02746; -0.30946; -0.98119; -1.06499; -0.13377}
1376435918986	updated	input={0.50000; 0.99000; 0.99000; -0.28000; 0.39000; 1.00000}; output={-1.10850; -0.03653; -0.30946; -0.98119; -1.06499; -0.13377}
1376435919219	updated	input={0.50000; 0.99000; 0.99000; -0.28000; 0.38000; 1.00000}; output={-1.10850; -0.03653; -0.30946; -0.98119; -1.06254; -0.12407}
1376435919237	updated	input={0.51000; 0.99000; 0.99000; -0.28000; 0.38000; 1.00000}; output={-1.11271; -0.04560; -0.30946; -0.98119; -1.06254; -0.12407}
1376435919595	updated	input={0.52000; 0.99000; 0.99000; -0.28000; 0.38000; 1.00000}; output={-1.11692; -0.05467; -0.30946; -0.98119; -1.06254; -0.12407}
1376435919819	updated	input={0.52000; 0.99000; 0.99000; -0.28000; 0.37000; 1.00000}; output={-1.11692; -0.05467; -0.30946; -0.98119; -1.06010; -0.11438}
1376435920042	updated	input={0.52000; 0.99000; 0.99000; -0.28000; 0.35000; 1.00000}; output={-1.11692; -0.05467; -0.30946; -0.98119; -1.05521; -0.09498}
1376435920060	updated	input={0.52000; 0.99000; 0.99000; -0.28000; 0.35000; 1.00000}; output={-1.11692; -0.05467; -0.30946; -0.98119; -1.05521; -0.09498}
1376435920271	updated	input={0.52000; 0.99000; 0.99000; -0.28000; 0.34000; 1.00000}; output={-1.11692; -0.05467; -0.30946; -0.98119; -1.05277; -0.08529}
1376435920533	updated	input={0.52000; 0.99000; 0.99000; -0.28000; 0.35000; 1.00000}; output={-1.11692; -0.05467; -0.30946; -0.98119; -1.05521; -0.09498}
1376435920753	updated	input={0.52000; 0.99000; 0.99000; -0.28000; 0.36000; 1.00000}; output={-1.11692; -0.05467; -0.30946; -0.98119; -1.05765; -0.10468}
1376435920974	updated	input={0.52000; 0.99000; 0.99000; -0.28000; 0.35000; 1.00000}; output={-1.11692; -0.05467; -0.30946; -0.98119; -1.05521; -0.09498}
1376435921227	updated	input={0.52000; 0.94000; 0.99000; -0.28000; 0.35000; 1.00000}; output={-1.07157; -0.07573; -0.30946; -0.98119; -1.05521; -0.09498}
1376435921248	updated	input={0.52000; 0.94000; 0.99000; -0.28000; 0.35000; 1.00000}; output={-1.07157; -0.07573; -0.30946; -0.98119; -1.05521; -0.09498}
1376435921266	updated	input={0.52000; 0.94000; 0.99000; -0.28000; 0.35000; 1.00000}; output={-1.07157; -0.07573; -0.30946; -0.98119; -1.05521; -0.09498}
1376435921286	updated	input={0.52000; 0.94000; 0.99000; -0.28000; 0.35000; 1.00000}; output={-1.07157; -0.07573; -0.30946; -0.98119; -1.05521; -0.09498}
1376435921322	updated	input={0.52000; 0.94000; 0.99000; -0.28000; 0.35000; 1.00000}; output={-1.07157; -0.07573; -0.30946; -0.98119; -1.05521; -0.09498}
1376435921341	updated	input={0.52000; 0.94000; 0.99000; -0.28000; 0.33000; 1.00000}; output={-1.07157; -0.07573; -0.30946; -0.98119; -1.05032; -0.07559}
1376435921578	updated	input={0.52000; 0.94000; 0.99000; -0.28000; 0.31000; 1.00000}; output={-1.07157; -0.07573; -0.30946; -0.98119; -1.04543; -0.05620}
1376435921597	updated	input={0.52000; 0.93000; 0.99000; -0.28000; 0.31000; 1.00000}; output={-1.06250; -0.07994; -0.30946; -0.98119; -1.04543; -0.05620}
1376435921616	updated	input={0.52000; 0.93000; 0.99000; -0.28000; 0.31000; 1.00000}; output={-1.06250; -0.07994; -0.30946; -0.98119; -1.04543; -0.05620}
1376435921636	updated	input={0.52000; 0.93000; 0.99000; -0.28000; 0.31000; 1.00000}; output={-1.06250; -0.07994; -0.30946; -0.98119; -1.04543; -0.05620}
1376435921878	updated	input={0.52000; 0.92000; 0.99000; -0.28000; 0.31000; 1.00000}; output={-1.05343; -0.08415; -0.30946; -0.98119; -1.04543; -0.05620}
1376435922100	updated	input={0.52000; 0.85000; 0.99000; -0.28000; 0.31000; 1.00000}; output={-0.98994; -0.11364; -0.30946; -0.98119; -1.04543; -0.05620}
1376435922133	solved	Training #3 (Individual)
1376435930169	initialized	name="Training #4 (Team)"; target={-0.53191; -0.16143; -0.83127}
1376435953389	updated	input={0.00000; 0.01000; 0.00000}; output={0.00000; 0.01000; 0.00000}
1376435953922	updated	input={0.00000; 0.02000; 0.00000}; output={0.00000; 0.02000; 0.00000}
1376435953963	updated	input={0.00000; 0.03000; 0.00000}; output={0.00000; 0.03000; 0.00000}
1376435953994	updated	input={0.00000; 0.04000; 0.00000}; output={0.00000; 0.04000; 0.00000}
1376435954024	updated	input={0.00000; 0.05000; 0.00000}; output={0.00000; 0.05000; 0.00000}
1376435954052	updated	input={0.00000; 0.06000; 0.00000}; output={0.00000; 0.06000; 0.00000}
1376435954086	updated	input={0.00000; 0.07000; 0.00000}; output={0.00000; 0.07000; 0.00000}
1376435954133	updated	input={0.00000; 0.08000; 0.00000}; output={0.00000; 0.08000; 0.00000}
1376435954293	updated	input={0.00000; 0.09000; 0.00000}; output={0.00000; 0.09000; 0.00000}
1376435954824	updated	input={0.00000; 0.10000; 0.00000}; output={0.00000; 0.10000; 0.00000}
1376435954864	updated	input={0.00000; 0.11000; 0.00000}; output={0.00000; 0.11000; 0.00000}
1376435954896	updated	input={0.00000; 0.12000; 0.00000}; output={0.00000; 0.12000; 0.00000}
1376435954924	updated	input={0.00000; 0.13000; 0.00000}; output={0.00000; 0.13000; 0.00000}
1376435954955	updated	input={0.00000; 0.14000; 0.00000}; output={0.00000; 0.14000; 0.00000}
1376435954994	updated	input={0.00000; 0.15000; 0.00000}; output={0.00000; 0.15000; 0.00000}
1376435955031	updated	input={0.00000; 0.16000; 0.00000}; output={0.00000; 0.16000; 0.00000}
1376435955235	updated	input={0.00000; 0.17000; 0.00000}; output={0.00000; 0.17000; 0.00000}
1376435955766	updated	input={0.00000; 0.18000; 0.00000}; output={0.00000; 0.18000; 0.00000}
1376435955805	updated	input={0.00000; 0.19000; 0.00000}; output={0.00000; 0.19000; 0.00000}
1376435955837	updated	input={0.00000; 0.20000; 0.00000}; output={0.00000; 0.20000; 0.00000}
1376435955867	updated	input={0.00000; 0.21000; 0.00000}; output={0.00000; 0.21000; 0.00000}
1376435955897	updated	input={0.00000; 0.22000; 0.00000}; output={0.00000; 0.22000; 0.00000}
1376435955932	updated	input={0.00000; 0.23000; 0.00000}; output={0.00000; 0.23000; 0.00000}
1376435955969	updated	input={0.00000; 0.24000; 0.00000}; output={0.00000; 0.24000; 0.00000}
1376435956000	updated	input={0.00000; 0.25000; 0.00000}; output={0.00000; 0.25000; 0.00000}
1376435956036	updated	input={0.00000; 0.26000; 0.00000}; output={0.00000; 0.26000; 0.00000}
1376435956078	updated	input={0.00000; 0.27000; 0.00000}; output={0.00000; 0.27000; 0.00000}
1376435956119	updated	input={0.00000; 0.28000; 0.00000}; output={0.00000; 0.28000; 0.00000}
1376435956151	updated	input={0.00000; 0.28000; 0.00000}; output={0.00000; 0.28000; 0.00000}
1376435956180	updated	input={0.00000; 0.30000; 0.00000}; output={0.00000; 0.30000; 0.00000}
1376435956231	updated	input={0.00000; 0.32000; 0.00000}; output={0.00000; 0.32000; 0.00000}
1376435956254	updated	input={0.00000; 0.32000; 0.00000}; output={0.00000; 0.32000; 0.00000}
1376435956286	updated	input={0.00000; 0.34000; 0.00000}; output={0.00000; 0.34000; 0.00000}
1376435956297	updated	input={0.00000; 0.34000; 0.00000}; output={0.00000; 0.34000; 0.00000}
1376435956333	updated	input={0.00000; 0.35000; 0.00000}; output={0.00000; 0.35000; 0.00000}
1376435956378	updated	input={0.00000; 0.36000; 0.00000}; output={0.00000; 0.36000; 0.00000}
1376435956449	updated	input={0.00000; 0.39000; 0.00000}; output={0.00000; 0.39000; 0.00000}
1376435956461	updated	input={0.00000; 0.39000; 0.00000}; output={0.00000; 0.39000; 0.00000}
1376435956473	updated	input={0.00000; 0.39000; 0.00000}; output={0.00000; 0.39000; 0.00000}
1376435956507	updated	input={0.00000; 0.40000; 0.00000}; output={0.00000; 0.40000; 0.00000}
1376435956539	updated	input={0.00000; 0.41000; 0.00000}; output={0.00000; 0.41000; 0.00000}
1376435956585	updated	input={0.00000; 0.43000; 0.00000}; output={0.00000; 0.43000; 0.00000}
1376435956601	updated	input={0.00000; 0.43000; 0.00000}; output={0.00000; 0.43000; 0.00000}
1376435956635	updated	input={0.00000; 0.44000; 0.00000}; output={0.00000; 0.44000; 0.00000}
1376435956669	updated	input={0.00000; 0.45000; 0.00000}; output={0.00000; 0.45000; 0.00000}
1376435956703	updated	input={0.00000; 0.46000; 0.00000}; output={0.00000; 0.46000; 0.00000}
1376435956745	updated	input={0.00000; 0.48000; 0.00000}; output={0.00000; 0.48000; 0.00000}
1376435956765	updated	input={0.00000; 0.48000; 0.00000}; output={0.00000; 0.48000; 0.00000}
1376435956800	updated	input={0.00000; 0.49000; 0.00000}; output={0.00000; 0.49000; 0.00000}
1376435956833	updated	input={0.00000; 0.50000; 0.00000}; output={0.00000; 0.50000; 0.00000}
1376435956870	updated	input={0.00000; 0.51000; 0.00000}; output={0.00000; 0.51000; 0.00000}
1376435956923	updated	input={0.00000; 0.53000; 0.00000}; output={0.00000; 0.53000; 0.00000}
1376435956935	updated	input={0.00000; 0.53000; 0.00000}; output={0.00000; 0.53000; 0.00000}
1376435956975	updated	input={0.00000; 0.55000; 0.00000}; output={0.00000; 0.55000; 0.00000}
1376435956993	updated	input={0.00000; 0.55000; 0.00000}; output={0.00000; 0.55000; 0.00000}
1376435957064	updated	input={0.00000; 0.56000; 0.00000}; output={0.00000; 0.56000; 0.00000}
1376435957103	updated	input={0.00000; 0.59000; 0.00000}; output={0.00000; 0.59000; 0.00000}
1376435957114	updated	input={0.00000; 0.59000; 0.00000}; output={0.00000; 0.59000; 0.00000}
1376435957127	updated	input={0.00000; 0.59000; 0.00000}; output={0.00000; 0.59000; 0.00000}
1376435957347	updated	input={0.00000; 0.57000; 0.00000}; output={0.00000; 0.57000; 0.00000}
1376435957874	updated	input={0.00000; 0.56000; 0.00000}; output={0.00000; 0.56000; 0.00000}
1376435957907	updated	input={0.00000; 0.56000; 0.00000}; output={0.00000; 0.56000; 0.00000}
1376435957970	updated	input={0.00000; 0.55000; 0.00000}; output={0.00000; 0.55000; 0.00000}
1376435958013	updated	input={0.00000; 0.53000; 0.00000}; output={0.00000; 0.53000; 0.00000}
1376435958025	updated	input={0.00000; 0.53000; 0.00000}; output={0.00000; 0.53000; 0.00000}
1376435958067	updated	input={0.00000; 0.52000; 0.00000}; output={0.00000; 0.52000; 0.00000}
1376435958143	updated	input={0.00000; 0.51000; 0.00000}; output={0.00000; 0.51000; 0.00000}
1376435958191	updated	input={0.00000; 0.48000; 0.00000}; output={0.00000; 0.48000; 0.00000}
1376435958254	updated	input={0.00000; 0.46000; 0.00000}; output={0.00000; 0.46000; 0.00000}
1376435958277	updated	input={0.00000; 0.45000; 0.00000}; output={0.00000; 0.45000; 0.00000}
1376435958292	updated	input={0.00000; 0.45000; 0.00000}; output={0.00000; 0.45000; 0.00000}
1376435958306	updated	input={0.00000; 0.44000; 0.00000}; output={0.00000; 0.44000; 0.00000}
1376435958380	updated	input={0.00000; 0.42000; 0.00000}; output={0.00000; 0.42000; 0.00000}
1376435958392	updated	input={0.00000; 0.42000; 0.00000}; output={0.00000; 0.42000; 0.00000}
1376435958404	updated	input={0.00000; 0.41000; 0.00000}; output={0.00000; 0.41000; 0.00000}
1376435958418	updated	input={0.00000; 0.41000; 0.00000}; output={0.00000; 0.41000; 0.00000}
1376435958455	updated	input={0.00000; 0.40000; 0.00000}; output={0.00000; 0.40000; 0.00000}
1376435958481	updated	input={0.00000; 0.39000; 0.00000}; output={0.00000; 0.39000; 0.00000}
1376435958528	updated	input={0.00000; 0.38000; 0.00000}; output={0.00000; 0.38000; 0.00000}
1376435958540	updated	input={0.00000; 0.37000; 0.00000}; output={0.00000; 0.37000; 0.00000}
1376435958583	updated	input={0.00000; 0.36000; 0.00000}; output={0.00000; 0.36000; 0.00000}
1376435958595	updated	input={0.00000; 0.35000; 0.00000}; output={0.00000; 0.35000; 0.00000}
1376435958653	updated	input={0.00000; 0.35000; 0.00000}; output={0.00000; 0.35000; 0.00000}
1376435958697	updated	input={0.00000; 0.32000; 0.00000}; output={0.00000; 0.32000; 0.00000}
1376435958710	updated	input={0.00000; 0.32000; 0.00000}; output={0.00000; 0.32000; 0.00000}
1376435958722	updated	input={0.00000; 0.32000; 0.00000}; output={0.00000; 0.32000; 0.00000}
1376435958765	updated	input={0.00000; 0.31000; 0.00000}; output={0.00000; 0.31000; 0.00000}
1376435958813	updated	input={0.00000; 0.28000; 0.00000}; output={0.00000; 0.28000; 0.00000}
1376435958825	updated	input={0.00000; 0.28000; 0.00000}; output={0.00000; 0.28000; 0.00000}
1376435958871	updated	input={0.00000; 0.27000; 0.00000}; output={0.00000; 0.27000; 0.00000}
1376435958919	updated	input={0.00000; 0.25000; 0.00000}; output={0.00000; 0.25000; 0.00000}
1376435958958	updated	input={0.00000; 0.24000; 0.00000}; output={0.00000; 0.24000; 0.00000}
1376435958990	updated	input={0.00000; 0.23000; 0.00000}; output={0.00000; 0.23000; 0.00000}
1376435959033	updated	input={0.00000; 0.22000; 0.00000}; output={0.00000; 0.22000; 0.00000}
1376435959082	updated	input={0.00000; 0.20000; 0.00000}; output={0.00000; 0.20000; 0.00000}
1376435959094	updated	input={0.00000; 0.20000; 0.00000}; output={0.00000; 0.20000; 0.00000}
1376435959105	updated	input={0.00000; 0.20000; 0.00000}; output={0.00000; 0.20000; 0.00000}
1376435959119	updated	input={0.00000; 0.19000; 0.00000}; output={0.00000; 0.19000; 0.00000}
1376435959161	updated	input={0.00000; 0.18000; 0.00000}; output={0.00000; 0.18000; 0.00000}
1376435959175	updated	input={0.00000; 0.18000; 0.00000}; output={0.00000; 0.18000; 0.00000}
1376435959246	updated	input={0.00000; 0.15000; 0.00000}; output={0.00000; 0.15000; 0.00000}
1376435959257	updated	input={0.00000; 0.15000; 0.00000}; output={0.00000; 0.15000; 0.00000}
1376435959270	updated	input={0.00000; 0.15000; 0.00000}; output={0.00000; 0.15000; 0.00000}
1376435959316	updated	input={0.00000; 0.14000; 0.00000}; output={0.00000; 0.14000; 0.00000}
1376435959375	updated	input={0.00000; 0.11000; 0.00000}; output={0.00000; 0.11000; 0.00000}
1376435959386	updated	input={0.00000; 0.11000; 0.00000}; output={0.00000; 0.11000; 0.00000}
1376435959399	updated	input={0.00000; 0.11000; 0.00000}; output={0.00000; 0.11000; 0.00000}
1376435959445	updated	input={0.00000; 0.10000; 0.00000}; output={0.00000; 0.10000; 0.00000}
1376435959506	updated	input={0.00000; 0.08000; 0.00000}; output={0.00000; 0.08000; 0.00000}
1376435959518	updated	input={0.00000; 0.07000; 0.00000}; output={0.00000; 0.07000; 0.00000}
1376435959557	updated	input={0.00000; 0.06000; 0.00000}; output={0.00000; 0.06000; 0.00000}
1376435959583	updated	input={0.00000; 0.05000; 0.00000}; output={0.00000; 0.05000; 0.00000}
1376435959630	updated	input={0.00000; 0.03000; 0.00000}; output={0.00000; 0.03000; 0.00000}
1376435959642	updated	input={0.00000; 0.03000; 0.00000}; output={0.00000; 0.03000; 0.00000}
1376435959657	updated	input={0.00000; 0.03000; 0.00000}; output={0.00000; 0.03000; 0.00000}
1376435959718	updated	input={0.00000; 0.02000; 0.00000}; output={0.00000; 0.02000; 0.00000}
1376435959764	updated	input={0.00000; -0.01000; 0.00000}; output={0.00000; -0.01000; 0.00000}
1376435959776	updated	input={0.00000; -0.01000; 0.00000}; output={0.00000; -0.01000; 0.00000}
1376435959788	updated	input={0.00000; -0.01000; 0.00000}; output={0.00000; -0.01000; 0.00000}
1376435959841	updated	input={0.00000; -0.03000; 0.00000}; output={0.00000; -0.03000; 0.00000}
1376435959862	updated	input={0.00000; -0.04000; 0.00000}; output={0.00000; -0.04000; 0.00000}
1376435959911	updated	input={0.00000; -0.05000; 0.00000}; output={0.00000; -0.05000; 0.00000}
1376435959923	updated	input={0.00000; -0.06000; 0.00000}; output={0.00000; -0.06000; 0.00000}
1376435959967	updated	input={0.00000; -0.07000; 0.00000}; output={0.00000; -0.07000; 0.00000}
1376435959980	updated	input={0.00000; -0.07000; 0.00000}; output={0.00000; -0.07000; 0.00000}
1376435960053	updated	input={0.00000; -0.10000; 0.00000}; output={0.00000; -0.10000; 0.00000}
1376435960066	updated	input={0.00000; -0.10000; 0.00000}; output={0.00000; -0.10000; 0.00000}
1376435960078	updated	input={0.00000; -0.10000; 0.00000}; output={0.00000; -0.10000; 0.00000}
1376435960125	updated	input={0.00000; -0.12000; 0.00000}; output={0.00000; -0.12000; 0.00000}
1376435960138	updated	input={0.00000; -0.12000; 0.00000}; output={0.00000; -0.12000; 0.00000}
1376435960208	updated	input={0.00000; -0.14000; 0.00000}; output={0.00000; -0.14000; 0.00000}
1376435960220	updated	input={0.00000; -0.15000; 0.00000}; output={0.00000; -0.15000; 0.00000}
1376435960265	updated	input={0.00000; -0.15000; 0.00000}; output={0.00000; -0.15000; 0.00000}
1376435960531	updated	input={0.00000; -0.14000; 0.00000}; output={0.00000; -0.14000; 0.00000}
1376435961078	updated	input={0.00000; -0.13000; 0.00000}; output={0.00000; -0.13000; 0.00000}
1376435961124	updated	input={0.00000; -0.12000; 0.00000}; output={0.00000; -0.12000; 0.00000}
1376435961171	updated	input={0.00000; -0.11000; 0.00000}; output={0.00000; -0.11000; 0.00000}
1376435961226	updated	input={0.00000; -0.09000; 0.00000}; output={0.00000; -0.09000; 0.00000}
1376435961256	updated	input={0.00000; -0.08000; 0.00000}; output={0.00000; -0.08000; 0.00000}
1376435961319	updated	input={0.00000; -0.08000; 0.00000}; output={0.00000; -0.08000; 0.00000}
1376435961367	updated	input={0.00000; -0.05000; 0.00000}; output={0.00000; -0.05000; 0.00000}
1376435961381	updated	input={0.00000; -0.04000; 0.00000}; output={0.00000; -0.04000; 0.00000}
1376435961398	updated	input={0.00000; -0.04000; 0.00000}; output={0.00000; -0.04000; 0.00000}
1376435961471	updated	input={0.00000; -0.01000; 0.00000}; output={0.00000; -0.01000; 0.00000}
1376435961482	updated	input={0.00000; -0.01000; 0.00000}; output={0.00000; -0.01000; 0.00000}
1376435961494	updated	input={0.00000; -0.01000; 0.00000}; output={0.00000; -0.01000; 0.00000}
1376435961507	updated	input={0.00000; 0.00000; 0.00000}; output={0.00000; 0.00000; 0.00000}
1376435961570	updated	input={0.00000; 0.01000; 0.00000}; output={0.00000; 0.01000; 0.00000}
1376435961587	updated	input={0.00000; 0.02000; 0.00000}; output={0.00000; 0.02000; 0.00000}
1376435961641	updated	input={0.00000; 0.04000; 0.00000}; output={0.00000; 0.04000; 0.00000}
1376435961652	updated	input={0.00000; 0.04000; 0.00000}; output={0.00000; 0.04000; 0.00000}
1376435961712	updated	input={0.00000; 0.06000; 0.00000}; output={0.00000; 0.06000; 0.00000}
1376435961756	updated	input={0.00000; 0.08000; 0.00000}; output={0.00000; 0.08000; 0.00000}
1376435961769	updated	input={0.00000; 0.08000; 0.00000}; output={0.00000; 0.08000; 0.00000}
1376435961782	updated	input={0.00000; 0.08000; 0.00000}; output={0.00000; 0.08000; 0.00000}
1376435961801	updated	input={0.00000; 0.09000; 0.00000}; output={0.00000; 0.09000; 0.00000}
1376435961872	updated	input={0.00000; 0.11000; 0.00000}; output={0.00000; 0.11000; 0.00000}
1376435961884	updated	input={0.00000; 0.11000; 0.00000}; output={0.00000; 0.11000; 0.00000}
1376435961898	updated	input={0.00000; 0.12000; 0.00000}; output={0.00000; 0.12000; 0.00000}
1376435961972	updated	input={0.00000; 0.14000; 0.00000}; output={0.00000; 0.14000; 0.00000}
1376435961985	updated	input={0.00000; 0.15000; 0.00000}; output={0.00000; 0.15000; 0.00000}
1376435961996	updated	input={0.00000; 0.15000; 0.00000}; output={0.00000; 0.15000; 0.00000}
1376435962044	updated	input={0.00000; 0.16000; 0.00000}; output={0.00000; 0.16000; 0.00000}
1376435962056	updated	input={0.00000; 0.17000; 0.00000}; output={0.00000; 0.17000; 0.00000}
1376435962131	updated	input={0.00000; 0.19000; 0.00000}; output={0.00000; 0.19000; 0.00000}
1376435962143	updated	input={0.00000; 0.19000; 0.00000}; output={0.00000; 0.19000; 0.00000}
1376435962155	updated	input={0.00000; 0.20000; 0.00000}; output={0.00000; 0.20000; 0.00000}
1376435962213	updated	input={0.00000; 0.21000; 0.00000}; output={0.00000; 0.21000; 0.00000}
1376435962226	updated	input={0.00000; 0.22000; 0.00000}; output={0.00000; 0.22000; 0.00000}
1376435962304	updated	input={0.00000; 0.23000; 0.00000}; output={0.00000; 0.23000; 0.00000}
1376435962317	updated	input={0.00000; 0.23000; 0.00000}; output={0.00000; 0.23000; 0.00000}
1376435962401	updated	input={0.00000; 0.24000; 0.00000}; output={0.00000; 0.24000; 0.00000}
1376435962923	updated	input={0.00000; 0.25000; 0.00000}; output={0.00000; 0.25000; 0.00000}
1376435962991	updated	input={0.00000; 0.27000; 0.00000}; output={0.00000; 0.27000; 0.00000}
1376435963004	updated	input={0.00000; 0.27000; 0.00000}; output={0.00000; 0.27000; 0.00000}
1376435963055	updated	input={0.00000; 0.28000; 0.00000}; output={0.00000; 0.28000; 0.00000}
1376435963123	updated	input={0.00000; 0.28000; 0.00000}; output={0.00000; 0.28000; 0.00000}
1376435963175	updated	input={0.00000; 0.32000; 0.00000}; output={0.00000; 0.32000; 0.00000}
1376435963187	updated	input={0.00000; 0.33000; 0.00000}; output={0.00000; 0.33000; 0.00000}
1376435963201	updated	input={0.00000; 0.33000; 0.00000}; output={0.00000; 0.33000; 0.00000}
1376435963269	updated	input={0.00000; 0.35000; 0.00000}; output={0.00000; 0.35000; 0.00000}
1376435963284	updated	input={0.00000; 0.36000; 0.00000}; output={0.00000; 0.36000; 0.00000}
1376435963297	updated	input={0.00000; 0.36000; 0.00000}; output={0.00000; 0.36000; 0.00000}
1376435963352	updated	input={0.00000; 0.37000; 0.00000}; output={0.00000; 0.37000; 0.00000}
1376435963374	updated	input={0.00000; 0.37000; 0.00000}; output={0.00000; 0.37000; 0.00000}
1376435963556	updated	input={0.00000; 0.38000; 0.00000}; output={0.00000; 0.38000; 0.00000}
1376435963830	updated	input={0.00000; 0.39000; 0.00000}; output={0.00000; 0.39000; 0.00000}
1376435964068	updated	input={0.00000; 0.40000; 0.00000}; output={0.00000; 0.40000; 0.00000}
1376435965232	updated	input={0.00000; 0.41000; 0.00000}; output={0.00000; 0.41000; 0.00000}
1376435965750	updated	input={0.00000; 0.42000; 0.00000}; output={0.00000; 0.42000; 0.00000}
1376435966135	updated	input={0.00000; 0.43000; 0.00000}; output={0.00000; 0.43000; 0.00000}
1376435966392	updated	input={0.00000; 0.44000; 0.00000}; output={0.00000; 0.44000; 0.00000}
1376435967218	updated	input={0.00000; 0.45000; 0.00000}; output={0.00000; 0.45000; 0.00000}
1376435968388	updated	input={0.00000; 0.46000; 0.00000}; output={0.00000; 0.46000; 0.00000}
1376435968920	updated	input={0.00000; 0.47000; 0.00000}; output={0.00000; 0.47000; 0.00000}
1376435968984	updated	input={0.00000; 0.48000; 0.00000}; output={0.00000; 0.48000; 0.00000}
1376435969035	updated	input={0.00000; 0.50000; 0.00000}; output={0.00000; 0.50000; 0.00000}
1376435969053	updated	input={0.00000; 0.51000; 0.00000}; output={0.00000; 0.51000; 0.00000}
1376435969117	updated	input={0.00000; 0.53000; 0.00000}; output={0.00000; 0.53000; 0.00000}
1376435969133	updated	input={0.00000; 0.53000; 0.00000}; output={0.00000; 0.53000; 0.00000}
1376435969146	updated	input={0.00000; 0.53000; 0.00000}; output={0.00000; 0.53000; 0.00000}
1376435969213	updated	input={0.00000; 0.54000; 0.00000}; output={0.00000; 0.54000; 0.00000}
1376435969275	updated	input={0.00000; 0.56000; 0.00000}; output={0.00000; 0.56000; 0.00000}
1376435969289	updated	input={0.00000; 0.57000; 0.00000}; output={0.00000; 0.57000; 0.00000}
1376435969303	updated	input={0.00000; 0.57000; 0.00000}; output={0.00000; 0.57000; 0.00000}
1376435969364	updated	input={0.00000; 0.59000; 0.00000}; output={0.00000; 0.59000; 0.00000}
1376435969383	updated	input={0.00000; 0.61000; 0.00000}; output={0.00000; 0.61000; 0.00000}
1376435969434	updated	input={0.00000; 0.62000; 0.00000}; output={0.00000; 0.62000; 0.00000}
1376435969446	updated	input={0.00000; 0.63000; 0.00000}; output={0.00000; 0.63000; 0.00000}
1376435969464	updated	input={0.00000; 0.63000; 0.00000}; output={0.00000; 0.63000; 0.00000}
1376435969527	updated	input={0.00000; 0.65000; 0.00000}; output={0.00000; 0.65000; 0.00000}
1376435969539	updated	input={0.00000; 0.65000; 0.00000}; output={0.00000; 0.65000; 0.00000}
1376435969552	updated	input={0.00000; 0.66000; 0.00000}; output={0.00000; 0.66000; 0.00000}
1376435969641	updated	input={0.00000; 0.66000; 0.00000}; output={0.00000; 0.66000; 0.00000}
1376435969899	updated	input={0.00000; 0.65000; 0.00000}; output={0.00000; 0.65000; 0.00000}
1376435970438	updated	input={0.00000; 0.64000; 0.00000}; output={0.00000; 0.64000; 0.00000}
1376435970489	updated	input={0.00000; 0.63000; 0.00000}; output={0.00000; 0.63000; 0.00000}
1376435977000	updated	input={0.00000; 0.64000; 0.00000}; output={0.00000; 0.64000; 0.00000}
1376435977550	updated	input={0.00000; 0.65000; 0.00000}; output={0.00000; 0.65000; 0.00000}
1376435977604	updated	input={0.00000; 0.66000; 0.00000}; output={0.00000; 0.66000; 0.00000}
1376435977660	updated	input={0.00000; 0.68000; 0.00000}; output={0.00000; 0.68000; 0.00000}
1376435977672	updated	input={0.00000; 0.68000; 0.00000}; output={0.00000; 0.68000; 0.00000}
1376435977735	updated	input={0.00000; 0.69000; 0.00000}; output={0.00000; 0.69000; 0.00000}
1376435977843	updated	input={0.00000; 0.68000; 0.00000}; output={0.00000; 0.68000; 0.00000}
1376435978375	updated	input={0.00000; 0.67000; 0.00000}; output={0.00000; 0.67000; 0.00000}
1376435978435	updated	input={0.00000; 0.66000; 0.00000}; output={0.00000; 0.66000; 0.00000}
1376435978503	updated	input={0.00000; 0.64000; 0.00000}; output={0.00000; 0.64000; 0.00000}
1376435978515	updated	input={0.00000; 0.63000; 0.00000}; output={0.00000; 0.63000; 0.00000}
1376435978576	updated	input={0.00000; 0.62000; 0.00000}; output={0.00000; 0.62000; 0.00000}
1376435978600	updated	input={0.00000; 0.61000; 0.00000}; output={0.00000; 0.61000; 0.00000}
1376435978666	updated	input={0.00000; 0.59000; 0.00000}; output={0.00000; 0.59000; 0.00000}
1376435978678	updated	input={0.00000; 0.57000; 0.00000}; output={0.00000; 0.57000; 0.00000}
1376435978693	updated	input={0.00000; 0.57000; 0.00000}; output={0.00000; 0.57000; 0.00000}
1376435978762	updated	input={0.00000; 0.56000; 0.00000}; output={0.00000; 0.56000; 0.00000}
1376435978776	updated	input={0.00000; 0.55000; 0.00000}; output={0.00000; 0.55000; 0.00000}
1376435978791	updated	input={0.00000; 0.55000; 0.00000}; output={0.00000; 0.55000; 0.00000}
1376435978845	updated	input={0.00000; 0.53000; 0.00000}; output={0.00000; 0.53000; 0.00000}
1376435978858	updated	input={0.00000; 0.53000; 0.00000}; output={0.00000; 0.53000; 0.00000}
1376435978894	updated	input={0.00000; 0.52000; 0.00000}; output={0.00000; 0.52000; 0.00000}
1376435978948	updated	input={0.00000; 0.52000; 0.00000}; output={0.00000; 0.52000; 0.00000}
1376435979198	updated	input={0.00000; 0.51000; 0.00000}; output={0.00000; 0.51000; 0.00000}
1376435979730	updated	input={0.00000; 0.50000; 0.00000}; output={0.00000; 0.50000; 0.00000}
1376435979784	updated	input={0.00000; 0.49000; 0.00000}; output={0.00000; 0.49000; 0.00000}
1376435979862	updated	input={0.00000; 0.46000; 0.00000}; output={0.00000; 0.46000; 0.00000}
1376435979875	updated	input={0.00000; 0.46000; 0.00000}; output={0.00000; 0.46000; 0.00000}
1376435979888	updated	input={0.00000; 0.46000; 0.00000}; output={0.00000; 0.46000; 0.00000}
1376435979954	updated	input={0.00000; 0.45000; 0.00000}; output={0.00000; 0.45000; 0.00000}
1376435980272	updated	input={0.00000; 0.46000; 0.00000}; output={0.00000; 0.46000; 0.00000}
1376435980631	updated	input={0.00000; 0.45000; 0.00000}; output={0.00000; 0.45000; 0.00000}
1376435981164	updated	input={0.00000; 0.44000; 0.00000}; output={0.00000; 0.44000; 0.00000}
1376435981218	updated	input={0.00000; 0.43000; 0.00000}; output={0.00000; 0.43000; 0.00000}
1376435981276	updated	input={0.00000; 0.42000; 0.00000}; output={0.00000; 0.42000; 0.00000}
1376435981340	updated	input={0.00000; 0.39000; 0.00000}; output={0.00000; 0.39000; 0.00000}
1376435981353	updated	input={0.00000; 0.39000; 0.00000}; output={0.00000; 0.39000; 0.00000}
1376435981365	updated	input={0.00000; 0.38000; 0.00000}; output={0.00000; 0.38000; 0.00000}
1376435981429	updated	input={0.00000; 0.36000; 0.00000}; output={0.00000; 0.36000; 0.00000}
1376435981445	updated	input={0.00000; 0.36000; 0.00000}; output={0.00000; 0.36000; 0.00000}
1376435981458	updated	input={0.00000; 0.35000; 0.00000}; output={0.00000; 0.35000; 0.00000}
1376435981531	updated	input={0.00000; 0.33000; 0.00000}; output={0.00000; 0.33000; 0.00000}
1376435981545	updated	input={0.00000; 0.33000; 0.00000}; output={0.00000; 0.33000; 0.00000}
1376435981558	updated	input={0.00000; 0.32000; 0.00000}; output={0.00000; 0.32000; 0.00000}
1376435981615	updated	input={0.00000; 0.31000; 0.00000}; output={0.00000; 0.31000; 0.00000}
1376435981634	updated	input={0.00000; 0.30000; 0.00000}; output={0.00000; 0.30000; 0.00000}
1376435981718	updated	input={0.00000; 0.28000; 0.00000}; output={0.00000; 0.28000; 0.00000}
1376435981731	updated	input={0.00000; 0.27000; 0.00000}; output={0.00000; 0.27000; 0.00000}
1376435981745	updated	input={0.00000; 0.27000; 0.00000}; output={0.00000; 0.27000; 0.00000}
1376435981810	updated	input={0.00000; 0.25000; 0.00000}; output={0.00000; 0.25000; 0.00000}
1376435981831	updated	input={0.00000; 0.24000; 0.00000}; output={0.00000; 0.24000; 0.00000}
1376435981843	updated	input={0.00000; 0.24000; 0.00000}; output={0.00000; 0.24000; 0.00000}
1376435981902	updated	input={0.00000; 0.22000; 0.00000}; output={0.00000; 0.22000; 0.00000}
1376435981915	updated	input={0.00000; 0.22000; 0.00000}; output={0.00000; 0.22000; 0.00000}
1376435981936	updated	input={0.00000; 0.21000; 0.00000}; output={0.00000; 0.21000; 0.00000}
1376435982001	updated	input={0.00000; 0.19000; 0.00000}; output={0.00000; 0.19000; 0.00000}
1376435982013	updated	input={0.00000; 0.18000; 0.00000}; output={0.00000; 0.18000; 0.00000}
1376435982026	updated	input={0.00000; 0.18000; 0.00000}; output={0.00000; 0.18000; 0.00000}
1376435982117	updated	input={0.00000; 0.15000; 0.00000}; output={0.00000; 0.15000; 0.00000}
1376435982130	updated	input={0.00000; 0.15000; 0.00000}; output={0.00000; 0.15000; 0.00000}
1376435982142	updated	input={0.00000; 0.15000; 0.00000}; output={0.00000; 0.15000; 0.00000}
1376435982154	updated	input={0.00000; 0.15000; 0.00000}; output={0.00000; 0.15000; 0.00000}
1376435982317	updated	input={0.00000; 0.14000; 0.00000}; output={0.00000; 0.14000; 0.00000}
1376435982854	updated	input={0.00000; 0.13000; 0.00000}; output={0.00000; 0.13000; 0.00000}
1376435982922	updated	input={0.00000; 0.12000; 0.00000}; output={0.00000; 0.12000; 0.00000}
1376435982981	updated	input={0.00000; 0.10000; 0.00000}; output={0.00000; 0.10000; 0.00000}
1376435983010	updated	input={0.00000; 0.10000; 0.00000}; output={0.00000; 0.10000; 0.00000}
1376435983073	updated	input={0.00000; 0.07000; 0.00000}; output={0.00000; 0.07000; 0.00000}
1376435983085	updated	input={0.00000; 0.07000; 0.00000}; output={0.00000; 0.07000; 0.00000}
1376435983100	updated	input={0.00000; 0.06000; 0.00000}; output={0.00000; 0.06000; 0.00000}
1376435983172	updated	input={0.00000; 0.04000; 0.00000}; output={0.00000; 0.04000; 0.00000}
1376435983185	updated	input={0.00000; 0.04000; 0.00000}; output={0.00000; 0.04000; 0.00000}
1376435983199	updated	input={0.00000; 0.03000; 0.00000}; output={0.00000; 0.03000; 0.00000}
1376435983259	updated	input={0.00000; 0.03000; 0.00000}; output={0.00000; 0.03000; 0.00000}
1376435983333	updated	input={0.00000; -0.01000; 0.00000}; output={0.00000; -0.01000; 0.00000}
1376435983345	updated	input={0.00000; -0.01000; 0.00000}; output={0.00000; -0.01000; 0.00000}
1376435983358	updated	input={0.00000; -0.02000; 0.00000}; output={0.00000; -0.02000; 0.00000}
1376435983377	updated	input={0.00000; -0.02000; 0.00000}; output={0.00000; -0.02000; 0.00000}
1376435983464	updated	input={0.00000; -0.04000; 0.00000}; output={0.00000; -0.04000; 0.00000}
1376435983477	updated	input={0.00000; -0.04000; 0.00000}; output={0.00000; -0.04000; 0.00000}
1376435983493	updated	input={0.00000; -0.04000; 0.00000}; output={0.00000; -0.04000; 0.00000}
1376435983599	updated	input={0.00000; -0.05000; 0.00000}; output={0.00000; -0.05000; 0.00000}
1376435984131	updated	input={0.00000; -0.06000; 0.00000}; output={0.00000; -0.06000; 0.00000}
1376435984190	updated	input={0.00000; -0.07000; 0.00000}; output={0.00000; -0.07000; 0.00000}
1376435984262	updated	input={0.00000; -0.08000; 0.00000}; output={0.00000; -0.08000; 0.00000}
1376435984987	updated	input={0.00000; -0.09000; 0.00000}; output={0.00000; -0.09000; 0.00000}
1376435985190	updated	input={0.00000; -0.10000; 0.00000}; output={0.00000; -0.10000; 0.00000}
1376435985380	updated	input={0.00000; -0.11000; 0.00000}; output={0.00000; -0.11000; 0.00000}
1376435985570	updated	input={0.00000; -0.12000; 0.00000}; output={0.00000; -0.12000; 0.00000}
1376435986117	updated	input={0.00000; -0.13000; 0.00000}; output={0.00000; -0.13000; 0.00000}
1376435986178	updated	input={0.00000; -0.14000; 0.00000}; output={0.00000; -0.14000; 0.00000}
1376435986251	updated	input={0.00000; -0.17000; 0.00000}; output={0.00000; -0.17000; 0.00000}
1376435986264	updated	input={0.00000; -0.17000; 0.00000}; output={0.00000; -0.17000; 0.00000}
1376435986277	updated	input={0.00000; -0.17000; 0.00000}; output={0.00000; -0.17000; 0.00000}
1376435986594	updated	input={0.00000; -0.16000; 0.00000}; output={0.00000; -0.16000; 0.00000}
1376435993615	updated	input={0.00000; -0.16000; -0.01000}; output={0.00000; -0.16000; -0.01000}
1376435994204	updated	input={0.00000; -0.16000; -0.02000}; output={0.00000; -0.16000; -0.02000}
1376435994737	updated	input={0.00000; -0.16000; -0.03000}; output={0.00000; -0.16000; -0.03000}
1376435994797	updated	input={0.00000; -0.16000; -0.04000}; output={0.00000; -0.16000; -0.04000}
1376435994865	updated	input={0.00000; -0.16000; -0.06000}; output={0.00000; -0.16000; -0.06000}
1376435994878	updated	input={0.00000; -0.16000; -0.07000}; output={0.00000; -0.16000; -0.07000}
1376435994943	updated	input={0.00000; -0.16000; -0.09000}; output={0.00000; -0.16000; -0.09000}
1376435994957	updated	input={0.00000; -0.16000; -0.09000}; output={0.00000; -0.16000; -0.09000}
1376435994972	updated	input={0.00000; -0.16000; -0.10000}; output={0.00000; -0.16000; -0.10000}
1376435995050	updated	input={0.00000; -0.16000; -0.12000}; output={0.00000; -0.16000; -0.12000}
1376435995066	updated	input={0.00000; -0.16000; -0.13000}; output={0.00000; -0.16000; -0.13000}
1376435995081	updated	input={0.00000; -0.16000; -0.13000}; output={0.00000; -0.16000; -0.13000}
1376435995178	updated	input={0.00000; -0.16000; -0.16000}; output={0.00000; -0.16000; -0.16000}
1376435995191	updated	input={0.00000; -0.16000; -0.17000}; output={0.00000; -0.16000; -0.17000}
1376435995204	updated	input={0.00000; -0.16000; -0.17000}; output={0.00000; -0.16000; -0.17000}
1376435995218	updated	input={0.00000; -0.16000; -0.18000}; output={0.00000; -0.16000; -0.18000}
1376435995313	updated	input={0.00000; -0.16000; -0.20000}; output={0.00000; -0.16000; -0.20000}
1376435995325	updated	input={0.00000; -0.16000; -0.21000}; output={0.00000; -0.16000; -0.21000}
1376435995340	updated	input={0.00000; -0.16000; -0.21000}; output={0.00000; -0.16000; -0.21000}
1376435995354	updated	input={0.00000; -0.16000; -0.22000}; output={0.00000; -0.16000; -0.22000}
1376435995427	updated	input={0.00000; -0.16000; -0.24000}; output={0.00000; -0.16000; -0.24000}
1376435995443	updated	input={0.00000; -0.16000; -0.24000}; output={0.00000; -0.16000; -0.24000}
1376435995456	updated	input={0.00000; -0.16000; -0.25000}; output={0.00000; -0.16000; -0.25000}
1376435995470	updated	input={0.00000; -0.16000; -0.25000}; output={0.00000; -0.16000; -0.25000}
1376435995545	updated	input={0.00000; -0.16000; -0.26000}; output={0.00000; -0.16000; -0.26000}
1376435995562	updated	input={0.00000; -0.16000; -0.28000}; output={0.00000; -0.16000; -0.28000}
1376435995627	updated	input={0.00000; -0.16000; -0.30000}; output={0.00000; -0.16000; -0.30000}
1376435995641	updated	input={0.00000; -0.16000; -0.31000}; output={0.00000; -0.16000; -0.31000}
1376435995660	updated	input={0.00000; -0.16000; -0.31000}; output={0.00000; -0.16000; -0.31000}
1376435995675	updated	input={0.00000; -0.16000; -0.32000}; output={0.00000; -0.16000; -0.32000}
1376435995751	updated	input={0.00000; -0.16000; -0.34000}; output={0.00000; -0.16000; -0.34000}
1376435995765	updated	input={0.00000; -0.16000; -0.34000}; output={0.00000; -0.16000; -0.34000}
1376435995782	updated	input={0.00000; -0.16000; -0.35000}; output={0.00000; -0.16000; -0.35000}
1376435995796	updated	input={0.00000; -0.16000; -0.35000}; output={0.00000; -0.16000; -0.35000}
1376435995873	updated	input={0.00000; -0.16000; -0.38000}; output={0.00000; -0.16000; -0.38000}
1376435995885	updated	input={0.00000; -0.16000; -0.38000}; output={0.00000; -0.16000; -0.38000}
1376435995899	updated	input={0.00000; -0.16000; -0.39000}; output={0.00000; -0.16000; -0.39000}
1376435995915	updated	input={0.00000; -0.16000; -0.39000}; output={0.00000; -0.16000; -0.39000}
1376435995988	updated	input={0.00000; -0.16000; -0.41000}; output={0.00000; -0.16000; -0.41000}
1376435996004	updated	input={0.00000; -0.16000; -0.42000}; output={0.00000; -0.16000; -0.42000}
1376435996018	updated	input={0.00000; -0.16000; -0.42000}; output={0.00000; -0.16000; -0.42000}
1376435996110	updated	input={0.00000; -0.16000; -0.42000}; output={0.00000; -0.16000; -0.42000}
1376435997581	updated	input={0.00000; -0.16000; -0.43000}; output={0.00000; -0.16000; -0.43000}
1376435998216	updated	input={0.00000; -0.16000; -0.44000}; output={0.00000; -0.16000; -0.44000}
1376435998752	updated	input={0.00000; -0.16000; -0.45000}; output={0.00000; -0.16000; -0.45000}
1376435998844	updated	input={0.00000; -0.16000; -0.47000}; output={0.00000; -0.16000; -0.47000}
1376435998861	updated	input={0.00000; -0.16000; -0.48000}; output={0.00000; -0.16000; -0.48000}
1376435998932	updated	input={0.00000; -0.16000; -0.49000}; output={0.00000; -0.16000; -0.49000}
1376435998962	updated	input={0.00000; -0.16000; -0.51000}; output={0.00000; -0.16000; -0.51000}
1376435999031	updated	input={0.00000; -0.16000; -0.53000}; output={0.00000; -0.16000; -0.53000}
1376435999045	updated	input={0.00000; -0.16000; -0.53000}; output={0.00000; -0.16000; -0.53000}
1376435999077	updated	input={0.00000; -0.16000; -0.55000}; output={0.00000; -0.16000; -0.55000}
1376435999091	updated	input={0.00000; -0.16000; -0.55000}; output={0.00000; -0.16000; -0.55000}
1376435999164	updated	input={0.00000; -0.16000; -0.56000}; output={0.00000; -0.16000; -0.56000}
1376435999188	updated	input={0.00000; -0.16000; -0.57000}; output={0.00000; -0.16000; -0.57000}
1376435999207	updated	input={0.00000; -0.16000; -0.59000}; output={0.00000; -0.16000; -0.59000}
1376435999223	updated	input={0.00000; -0.16000; -0.59000}; output={0.00000; -0.16000; -0.59000}
1376435999295	updated	input={0.00000; -0.16000; -0.61000}; output={0.00000; -0.16000; -0.61000}
1376435999309	updated	input={0.00000; -0.16000; -0.62000}; output={0.00000; -0.16000; -0.62000}
1376435999344	updated	input={0.00000; -0.16000; -0.63000}; output={0.00000; -0.16000; -0.63000}
1376435999360	updated	input={0.00000; -0.16000; -0.63000}; output={0.00000; -0.16000; -0.63000}
1376435999431	updated	input={0.00000; -0.16000; -0.65000}; output={0.00000; -0.16000; -0.65000}
1376435999445	updated	input={0.00000; -0.16000; -0.66000}; output={0.00000; -0.16000; -0.66000}
1376435999473	updated	input={0.00000; -0.16000; -0.67000}; output={0.00000; -0.16000; -0.67000}
1376435999485	updated	input={0.00000; -0.16000; -0.67000}; output={0.00000; -0.16000; -0.67000}
1376435999558	updated	input={0.00000; -0.16000; -0.70000}; output={0.00000; -0.16000; -0.70000}
1376435999571	updated	input={0.00000; -0.16000; -0.70000}; output={0.00000; -0.16000; -0.70000}
1376435999600	updated	input={0.00000; -0.16000; -0.71000}; output={0.00000; -0.16000; -0.71000}
1376435999618	updated	input={0.00000; -0.16000; -0.71000}; output={0.00000; -0.16000; -0.71000}
1376435999630	updated	input={0.00000; -0.16000; -0.72000}; output={0.00000; -0.16000; -0.72000}
1376435999708	updated	input={0.00000; -0.16000; -0.73000}; output={0.00000; -0.16000; -0.73000}
1376435999732	updated	input={0.00000; -0.16000; -0.75000}; output={0.00000; -0.16000; -0.75000}
1376435999747	updated	input={0.00000; -0.16000; -0.75000}; output={0.00000; -0.16000; -0.75000}
1376435999825	updated	input={0.00000; -0.16000; -0.78000}; output={0.00000; -0.16000; -0.78000}
1376435999841	updated	input={0.00000; -0.16000; -0.78000}; output={0.00000; -0.16000; -0.78000}
1376435999857	updated	input={0.00000; -0.16000; -0.79000}; output={0.00000; -0.16000; -0.79000}
1376435999877	updated	input={0.00000; -0.16000; -0.79000}; output={0.00000; -0.16000; -0.79000}
1376435999915	updated	input={0.00000; -0.16000; -0.79000}; output={0.00000; -0.16000; -0.79000}
1376435999991	updated	input={0.00000; -0.16000; -0.83000}; output={0.00000; -0.16000; -0.83000}
1376436000004	updated	input={0.00000; -0.16000; -0.83000}; output={0.00000; -0.16000; -0.83000}
1376436000040	updated	input={0.00000; -0.16000; -0.84000}; output={0.00000; -0.16000; -0.84000}
1376436000053	updated	input={0.00000; -0.16000; -0.85000}; output={0.00000; -0.16000; -0.85000}
1376436000067	updated	input={0.00000; -0.16000; -0.85000}; output={0.00000; -0.16000; -0.85000}
1376436000148	updated	input={0.00000; -0.16000; -0.88000}; output={0.00000; -0.16000; -0.88000}
1376436000161	updated	input={0.00000; -0.16000; -0.88000}; output={0.00000; -0.16000; -0.88000}
1376436000188	updated	input={0.00000; -0.16000; -0.88000}; output={0.00000; -0.16000; -0.88000}
1376436000206	updated	input={0.00000; -0.16000; -0.90000}; output={0.00000; -0.16000; -0.90000}
1376436000218	updated	input={0.00000; -0.16000; -0.90000}; output={0.00000; -0.16000; -0.90000}
1376436000315	updated	input={0.00000; -0.16000; -0.92000}; output={0.00000; -0.16000; -0.92000}
1376436000331	updated	input={0.00000; -0.16000; -0.92000}; output={0.00000; -0.16000; -0.92000}
1376436000344	updated	input={0.00000; -0.16000; -0.92000}; output={0.00000; -0.16000; -0.92000}
1376436000356	updated	input={0.00000; -0.16000; -0.92000}; output={0.00000; -0.16000; -0.92000}
1376436001506	updated	input={0.00000; -0.16000; -0.91000}; output={0.00000; -0.16000; -0.91000}
1376436001710	updated	input={0.00000; -0.16000; -0.90000}; output={0.00000; -0.16000; -0.90000}
1376436001876	updated	input={0.00000; -0.16000; -0.89000}; output={0.00000; -0.16000; -0.89000}
1376436002036	updated	input={0.00000; -0.16000; -0.88000}; output={0.00000; -0.16000; -0.88000}
1376436002184	updated	input={0.00000; -0.16000; -0.87000}; output={0.00000; -0.16000; -0.87000}
1376436002336	updated	input={0.00000; -0.16000; -0.86000}; output={0.00000; -0.16000; -0.86000}
1376436002505	updated	input={0.00000; -0.16000; -0.85000}; output={0.00000; -0.16000; -0.85000}
1376436002690	updated	input={0.00000; -0.16000; -0.84000}; output={0.00000; -0.16000; -0.84000}
1376436004404	updated	input={0.01000; -0.16000; -0.84000}; output={0.01000; -0.16000; -0.84000}
1376436004605	updated	input={0.02000; -0.16000; -0.84000}; output={0.02000; -0.16000; -0.84000}
1376436005130	updated	input={0.03000; -0.16000; -0.84000}; output={0.03000; -0.16000; -0.84000}
1376436005218	updated	input={0.05000; -0.16000; -0.84000}; output={0.05000; -0.16000; -0.84000}
1376436005232	updated	input={0.06000; -0.16000; -0.84000}; output={0.06000; -0.16000; -0.84000}
1376436005355	updated	input={0.09000; -0.16000; -0.84000}; output={0.09000; -0.16000; -0.84000}
1376436005367	updated	input={0.10000; -0.16000; -0.84000}; output={0.10000; -0.16000; -0.84000}
1376436005381	updated	input={0.10000; -0.16000; -0.84000}; output={0.10000; -0.16000; -0.84000}
1376436005394	updated	input={0.10000; -0.16000; -0.84000}; output={0.10000; -0.16000; -0.84000}
1376436005481	updated	input={0.10000; -0.16000; -0.84000}; output={0.10000; -0.16000; -0.84000}
1376436005888	updated	input={0.09000; -0.16000; -0.84000}; output={0.09000; -0.16000; -0.84000}
1376436006415	updated	input={0.08000; -0.16000; -0.84000}; output={0.08000; -0.16000; -0.84000}
1376436006497	updated	input={0.06000; -0.16000; -0.84000}; output={0.06000; -0.16000; -0.84000}
1376436006514	updated	input={0.06000; -0.16000; -0.84000}; output={0.06000; -0.16000; -0.84000}
1376436006594	updated	input={0.03000; -0.16000; -0.84000}; output={0.03000; -0.16000; -0.84000}
1376436006607	updated	input={0.03000; -0.16000; -0.84000}; output={0.03000; -0.16000; -0.84000}
1376436006620	updated	input={0.02000; -0.16000; -0.84000}; output={0.02000; -0.16000; -0.84000}
1376436006719	updated	input={-0.01000; -0.16000; -0.84000}; output={-0.01000; -0.16000; -0.84000}
1376436006732	updated	input={-0.01000; -0.16000; -0.84000}; output={-0.01000; -0.16000; -0.84000}
1376436006744	updated	input={-0.02000; -0.16000; -0.84000}; output={-0.02000; -0.16000; -0.84000}
1376436006766	updated	input={-0.02000; -0.16000; -0.84000}; output={-0.02000; -0.16000; -0.84000}
1376436006848	updated	input={-0.05000; -0.16000; -0.84000}; output={-0.05000; -0.16000; -0.84000}
1376436006860	updated	input={-0.05000; -0.16000; -0.84000}; output={-0.05000; -0.16000; -0.84000}
1376436006875	updated	input={-0.06000; -0.16000; -0.84000}; output={-0.06000; -0.16000; -0.84000}
1376436006887	updated	input={-0.06000; -0.16000; -0.84000}; output={-0.06000; -0.16000; -0.84000}
1376436006972	updated	input={-0.09000; -0.16000; -0.84000}; output={-0.09000; -0.16000; -0.84000}
1376436006993	updated	input={-0.09000; -0.16000; -0.84000}; output={-0.09000; -0.16000; -0.84000}
1376436007007	updated	input={-0.10000; -0.16000; -0.84000}; output={-0.10000; -0.16000; -0.84000}
1376436007019	updated	input={-0.10000; -0.16000; -0.84000}; output={-0.10000; -0.16000; -0.84000}
1376436007125	updated	input={-0.11000; -0.16000; -0.84000}; output={-0.11000; -0.16000; -0.84000}
1376436007138	updated	input={-0.11000; -0.16000; -0.84000}; output={-0.11000; -0.16000; -0.84000}
1376436007217	updated	input={-0.12000; -0.16000; -0.84000}; output={-0.12000; -0.16000; -0.84000}
1376436007716	updated	input={-0.13000; -0.16000; -0.84000}; output={-0.13000; -0.16000; -0.84000}
1376436007805	updated	input={-0.15000; -0.16000; -0.84000}; output={-0.15000; -0.16000; -0.84000}
1376436007818	updated	input={-0.16000; -0.16000; -0.84000}; output={-0.16000; -0.16000; -0.84000}
1376436007897	updated	input={-0.18000; -0.16000; -0.84000}; output={-0.18000; -0.16000; -0.84000}
1376436007922	updated	input={-0.19000; -0.16000; -0.84000}; output={-0.19000; -0.16000; -0.84000}
1376436007936	updated	input={-0.19000; -0.16000; -0.84000}; output={-0.19000; -0.16000; -0.84000}
1376436008019	updated	input={-0.22000; -0.16000; -0.84000}; output={-0.22000; -0.16000; -0.84000}
1376436008033	updated	input={-0.22000; -0.16000; -0.84000}; output={-0.22000; -0.16000; -0.84000}
1376436008066	updated	input={-0.23000; -0.16000; -0.84000}; output={-0.23000; -0.16000; -0.84000}
1376436008081	updated	input={-0.24000; -0.16000; -0.84000}; output={-0.24000; -0.16000; -0.84000}
1376436008161	updated	input={-0.26000; -0.16000; -0.84000}; output={-0.26000; -0.16000; -0.84000}
1376436008175	updated	input={-0.26000; -0.16000; -0.84000}; output={-0.26000; -0.16000; -0.84000}
1376436008212	updated	input={-0.26000; -0.16000; -0.84000}; output={-0.26000; -0.16000; -0.84000}
1376436008225	updated	input={-0.26000; -0.16000; -0.84000}; output={-0.26000; -0.16000; -0.84000}
1376436008376	updated	input={-0.27000; -0.16000; -0.84000}; output={-0.27000; -0.16000; -0.84000}
1376436008595	updated	input={-0.28000; -0.16000; -0.84000}; output={-0.28000; -0.16000; -0.84000}
1376436008796	updated	input={-0.28000; -0.16000; -0.84000}; output={-0.28000; -0.16000; -0.84000}
1376436009324	updated	input={-0.30000; -0.16000; -0.84000}; output={-0.30000; -0.16000; -0.84000}
1376436009402	updated	input={-0.32000; -0.16000; -0.84000}; output={-0.32000; -0.16000; -0.84000}
1376436009418	updated	input={-0.32000; -0.16000; -0.84000}; output={-0.32000; -0.16000; -0.84000}
1376436009509	updated	input={-0.35000; -0.16000; -0.84000}; output={-0.35000; -0.16000; -0.84000}
1376436009523	updated	input={-0.36000; -0.16000; -0.84000}; output={-0.36000; -0.16000; -0.84000}
1376436009535	updated	input={-0.36000; -0.16000; -0.84000}; output={-0.36000; -0.16000; -0.84000}
1376436009651	updated	input={-0.39000; -0.16000; -0.84000}; output={-0.39000; -0.16000; -0.84000}
1376436009679	updated	input={-0.39000; -0.16000; -0.84000}; output={-0.39000; -0.16000; -0.84000}
1376436009695	updated	input={-0.39000; -0.16000; -0.84000}; output={-0.39000; -0.16000; -0.84000}
1376436009713	updated	input={-0.39000; -0.16000; -0.84000}; output={-0.39000; -0.16000; -0.84000}
1376436009798	updated	input={-0.44000; -0.16000; -0.84000}; output={-0.44000; -0.16000; -0.84000}
1376436009831	updated	input={-0.45000; -0.16000; -0.84000}; output={-0.45000; -0.16000; -0.84000}
1376436009847	updated	input={-0.45000; -0.16000; -0.84000}; output={-0.45000; -0.16000; -0.84000}
1376436009860	updated	input={-0.45000; -0.16000; -0.84000}; output={-0.45000; -0.16000; -0.84000}
1376436009872	updated	input={-0.45000; -0.16000; -0.84000}; output={-0.45000; -0.16000; -0.84000}
1376436009961	updated	input={-0.49000; -0.16000; -0.84000}; output={-0.49000; -0.16000; -0.84000}
1376436009983	solved	Training #4 (Team)
1376436017270	initialized	name="Training #5 (Team)"; target={-0.73257; -0.38089; -0.56415}
1376436026681	updated	input={0.00000; 0.01000; 0.00000}; output={0.00497; -0.00860; 0.00116}
1376436027219	updated	input={0.00000; 0.02000; 0.00000}; output={0.00995; -0.01720; 0.00232}
1376436027258	updated	input={0.00000; 0.03000; 0.00000}; output={0.01492; -0.02579; 0.00348}
1376436027289	updated	input={0.00000; 0.04000; 0.00000}; output={0.01989; -0.03439; 0.00464}
1376436027316	updated	input={0.00000; 0.05000; 0.00000}; output={0.02487; -0.04299; 0.00580}
1376436027352	updated	input={0.00000; 0.06000; 0.00000}; output={0.02984; -0.05159; 0.00696}
1376436027397	updated	input={0.00000; 0.07000; 0.00000}; output={0.03481; -0.06018; 0.00812}
1376436027435	updated	input={0.00000; 0.08000; 0.00000}; output={0.03979; -0.06878; 0.00928}
1376436027465	updated	input={0.00000; 0.09000; 0.00000}; output={0.04476; -0.07738; 0.01045}
1376436027494	updated	input={0.00000; 0.10000; 0.00000}; output={0.04973; -0.08598; 0.01161}
1376436027527	updated	input={0.00000; 0.11000; 0.00000}; output={0.05471; -0.09457; 0.01277}
1376436027572	updated	input={0.00000; 0.12000; 0.00000}; output={0.05968; -0.10317; 0.01393}
1376436027602	updated	input={0.00000; 0.13000; 0.00000}; output={0.06465; -0.11177; 0.01509}
1376436027772	updated	input={0.00000; 0.14000; 0.00000}; output={0.06963; -0.12037; 0.01625}
1376436028301	updated	input={0.00000; 0.15000; 0.00000}; output={0.07460; -0.12896; 0.01741}
1376436028349	updated	input={0.00000; 0.16000; 0.00000}; output={0.07957; -0.13756; 0.01857}
1376436028384	updated	input={0.00000; 0.17000; 0.00000}; output={0.08455; -0.14616; 0.01973}
1376436028422	updated	input={0.00000; 0.18000; 0.00000}; output={0.08952; -0.15476; 0.02089}
1376436028452	updated	input={0.00000; 0.19000; 0.00000}; output={0.09449; -0.16335; 0.02205}
1376436028499	updated	input={0.00000; 0.20000; 0.00000}; output={0.09947; -0.17195; 0.02321}
1376436028540	updated	input={0.00000; 0.21000; 0.00000}; output={0.10444; -0.18055; 0.02437}
1376436028572	updated	input={0.00000; 0.23000; 0.00000}; output={0.11439; -0.19774; 0.02669}
1376436028583	updated	input={0.00000; 0.23000; 0.00000}; output={0.11439; -0.19774; 0.02669}
1376436029020	updated	input={0.00000; 0.24000; 0.00000}; output={0.11936; -0.20634; 0.02785}
1376436029554	updated	input={0.00000; 0.25000; 0.00000}; output={0.12434; -0.21494; 0.02902}
1376436029755	updated	input={0.00000; 0.26000; 0.00000}; output={0.12931; -0.22354; 0.03018}
1376436032937	updated	input={0.00000; 0.27000; 0.00000}; output={0.13428; -0.23213; 0.03134}
1376436033253	updated	input={0.00000; 0.28000; 0.00000}; output={0.13926; -0.24073; 0.03250}
1376436033691	updated	input={0.00000; 0.28000; 0.00000}; output={0.13926; -0.24073; 0.03250}
1376436033737	updated	input={0.00000; 0.30000; 0.00000}; output={0.14920; -0.25793; 0.03482}
1376436033793	updated	input={0.00000; 0.32000; 0.00000}; output={0.15915; -0.27512; 0.03714}
1376436033804	updated	input={0.00000; 0.32000; 0.00000}; output={0.15915; -0.27512; 0.03714}
1376436033837	updated	input={0.00000; 0.33000; 0.00000}; output={0.16412; -0.28372; 0.03830}
1376436033868	updated	input={0.00000; 0.34000; 0.00000}; output={0.16910; -0.29232; 0.03946}
1376436033917	updated	input={0.00000; 0.36000; 0.00000}; output={0.17904; -0.30951; 0.04178}
1376436033932	updated	input={0.00000; 0.36000; 0.00000}; output={0.17904; -0.30951; 0.04178}
1376436034206	updated	input={0.00000; 0.37000; 0.00000}; output={0.18402; -0.31811; 0.04294}
1376436034445	updated	input={0.00000; 0.38000; 0.00000}; output={0.18899; -0.32671; 0.04410}
1376436034658	updated	input={0.00000; 0.39000; 0.00000}; output={0.19396; -0.33530; 0.04526}
1376436034845	updated	input={0.00000; 0.40000; 0.00000}; output={0.19894; -0.34390; 0.04642}
1376436035048	updated	input={0.00000; 0.41000; 0.00000}; output={0.20391; -0.35250; 0.04758}
1376436035241	updated	input={0.00000; 0.42000; 0.00000}; output={0.20888; -0.36110; 0.04875}
1376436039658	updated	input={0.00000; 0.42000; -0.01000}; output={0.21517; -0.35845; 0.04143}
1376436040161	updated	input={0.00000; 0.42000; -0.02000}; output={0.22145; -0.35580; 0.03412}
1376436040209	updated	input={0.00000; 0.42000; -0.03000}; output={0.22774; -0.35315; 0.02680}
1376436040244	updated	input={0.00000; 0.42000; -0.04000}; output={0.23402; -0.35050; 0.01949}
1376436040280	updated	input={0.00000; 0.42000; -0.05000}; output={0.24031; -0.34785; 0.01218}
1376436040329	updated	input={0.00000; 0.42000; -0.06000}; output={0.24659; -0.34521; 0.00486}
1376436040370	updated	input={0.00000; 0.42000; -0.08000}; output={0.25916; -0.33991; -0.00976}
1376436040384	updated	input={0.00000; 0.42000; -0.08000}; output={0.25916; -0.33991; -0.00976}
1376436040421	updated	input={0.00000; 0.42000; -0.10000}; output={0.27173; -0.33461; -0.02439}
1376436040434	updated	input={0.00000; 0.42000; -0.10000}; output={0.27173; -0.33461; -0.02439}
1376436040475	updated	input={0.00000; 0.42000; -0.11000}; output={0.27801; -0.33196; -0.03171}
1376436040523	updated	input={0.00000; 0.42000; -0.13000}; output={0.29058; -0.32667; -0.04633}
1376436040535	updated	input={0.00000; 0.42000; -0.13000}; output={0.29058; -0.32667; -0.04633}
1376436040568	updated	input={0.00000; 0.42000; -0.14000}; output={0.29687; -0.32402; -0.05365}
1376436040601	updated	input={0.00000; 0.42000; -0.15000}; output={0.30315; -0.32137; -0.06096}
1376436040643	updated	input={0.00000; 0.42000; -0.16000}; output={0.30944; -0.31872; -0.06827}
1376436040689	updated	input={0.00000; 0.42000; -0.18000}; output={0.32201; -0.31343; -0.08290}
1376436040701	updated	input={0.00000; 0.42000; -0.18000}; output={0.32201; -0.31343; -0.08290}
1376436040736	updated	input={0.00000; 0.42000; -0.19000}; output={0.32829; -0.31078; -0.09022}
1376436040771	updated	input={0.00000; 0.42000; -0.20000}; output={0.33458; -0.30813; -0.09753}
1376436040812	updated	input={0.00000; 0.42000; -0.22000}; output={0.34715; -0.30283; -0.11216}
1376436040832	updated	input={0.00000; 0.42000; -0.22000}; output={0.34715; -0.30283; -0.11216}
1376436040867	updated	input={0.00000; 0.42000; -0.23000}; output={0.35343; -0.30019; -0.11947}
1376436040902	updated	input={0.00000; 0.42000; -0.24000}; output={0.35972; -0.29754; -0.12678}
1376436040940	updated	input={0.00000; 0.42000; -0.26000}; output={0.37229; -0.29224; -0.14141}
1376436040953	updated	input={0.00000; 0.42000; -0.26000}; output={0.37229; -0.29224; -0.14141}
1376436041002	updated	input={0.00000; 0.42000; -0.28000}; output={0.38485; -0.28695; -0.15604}
1376436041018	updated	input={0.00000; 0.42000; -0.28000}; output={0.38485; -0.28695; -0.15604}
1376436041058	updated	input={0.00000; 0.42000; -0.28000}; output={0.38485; -0.28695; -0.15604}
1376436041108	updated	input={0.00000; 0.42000; -0.30000}; output={0.39742; -0.28165; -0.17067}
1376436041149	updated	input={0.00000; 0.42000; -0.32000}; output={0.40999; -0.27635; -0.18529}
1376436041161	updated	input={0.00000; 0.42000; -0.32000}; output={0.40999; -0.27635; -0.18529}
1376436041208	updated	input={0.00000; 0.42000; -0.34000}; output={0.42256; -0.27106; -0.19992}
1376436041224	updated	input={0.00000; 0.42000; -0.34000}; output={0.42256; -0.27106; -0.19992}
1376436041273	updated	input={0.00000; 0.42000; -0.36000}; output={0.43513; -0.26576; -0.21455}
1376436041284	updated	input={0.00000; 0.42000; -0.36000}; output={0.43513; -0.26576; -0.21455}
1376436041334	updated	input={0.00000; 0.42000; -0.38000}; output={0.44770; -0.26046; -0.22918}
1376436041348	updated	input={0.00000; 0.42000; -0.38000}; output={0.44770; -0.26046; -0.22918}
1376436041396	updated	input={0.00000; 0.42000; -0.40000}; output={0.46027; -0.25517; -0.24380}
1376436041408	updated	input={0.00000; 0.42000; -0.40000}; output={0.46027; -0.25517; -0.24380}
1376436041447	updated	input={0.00000; 0.42000; -0.41000}; output={0.46656; -0.25252; -0.25112}
1376436041489	updated	input={0.00000; 0.42000; -0.42000}; output={0.47284; -0.24987; -0.25843}
1376436041540	updated	input={0.00000; 0.42000; -0.44000}; output={0.48541; -0.24457; -0.27306}
1376436041552	updated	input={0.00000; 0.42000; -0.44000}; output={0.48541; -0.24457; -0.27306}
1376436041589	updated	input={0.00000; 0.42000; -0.46000}; output={0.49798; -0.23928; -0.28769}
1376436041601	updated	input={0.00000; 0.42000; -0.46000}; output={0.49798; -0.23928; -0.28769}
1376436041659	updated	input={0.00000; 0.42000; -0.48000}; output={0.51055; -0.23398; -0.30231}
1376436041672	updated	input={0.00000; 0.42000; -0.48000}; output={0.51055; -0.23398; -0.30231}
1376436041711	updated	input={0.00000; 0.42000; -0.49000}; output={0.51683; -0.23133; -0.30963}
1376436041749	updated	input={0.00000; 0.42000; -0.51000}; output={0.52940; -0.22604; -0.32425}
1376436041761	updated	input={0.00000; 0.42000; -0.51000}; output={0.52940; -0.22604; -0.32425}
1376436041812	updated	input={0.00000; 0.42000; -0.53000}; output={0.54197; -0.22074; -0.33888}
1376436041828	updated	input={0.00000; 0.42000; -0.53000}; output={0.54197; -0.22074; -0.33888}
1376436041868	updated	input={0.00000; 0.42000; -0.54000}; output={0.54826; -0.21809; -0.34619}
1376436041908	updated	input={0.00000; 0.42000; -0.55000}; output={0.55454; -0.21544; -0.35351}
1376436041953	updated	input={0.00000; 0.42000; -0.56000}; output={0.56083; -0.21280; -0.36082}
1376436041966	updated	input={0.00000; 0.42000; -0.56000}; output={0.56083; -0.21280; -0.36082}
1376436042005	updated	input={0.00000; 0.42000; -0.57000}; output={0.56711; -0.21015; -0.36814}
1376436042053	updated	input={0.00000; 0.42000; -0.60000}; output={0.58596; -0.20220; -0.39008}
1376436042090	updated	input={0.00000; 0.42000; -0.61000}; output={0.59225; -0.19955; -0.39739}
1376436042128	updated	input={0.00000; 0.42000; -0.62000}; output={0.59853; -0.19691; -0.40470}
1376436042140	updated	input={0.00000; 0.42000; -0.63000}; output={0.60482; -0.19426; -0.41202}
1376436042182	updated	input={0.00000; 0.42000; -0.63000}; output={0.60482; -0.19426; -0.41202}
1376436042241	updated	input={0.00000; 0.42000; -0.66000}; output={0.62367; -0.18631; -0.43396}
1376436042253	updated	input={0.00000; 0.42000; -0.66000}; output={0.62367; -0.18631; -0.43396}
1376436042268	updated	input={0.00000; 0.42000; -0.67000}; output={0.62996; -0.18367; -0.44127}
1376436042317	updated	input={0.00000; 0.42000; -0.68000}; output={0.63624; -0.18102; -0.44859}
1376436042337	updated	input={0.00000; 0.42000; -0.68000}; output={0.63624; -0.18102; -0.44859}
1376436042381	updated	input={0.00000; 0.42000; -0.70000}; output={0.64881; -0.17572; -0.46321}
1376436042393	updated	input={0.00000; 0.42000; -0.70000}; output={0.64881; -0.17572; -0.46321}
1376436042432	updated	input={0.00000; 0.42000; -0.72000}; output={0.66138; -0.17042; -0.47784}
1376436042445	updated	input={0.00000; 0.42000; -0.72000}; output={0.66138; -0.17042; -0.47784}
1376436042521	updated	input={0.00000; 0.42000; -0.74000}; output={0.67395; -0.16513; -0.49247}
1376436042533	updated	input={0.00000; 0.42000; -0.75000}; output={0.68024; -0.16248; -0.49978}
1376436042574	updated	input={0.00000; 0.42000; -0.76000}; output={0.68652; -0.15983; -0.50710}
1376436042589	updated	input={0.00000; 0.42000; -0.76000}; output={0.68652; -0.15983; -0.50710}
1376436042643	updated	input={0.00000; 0.42000; -0.78000}; output={0.69909; -0.15454; -0.52172}
1376436042671	updated	input={0.00000; 0.42000; -0.79000}; output={0.70537; -0.15189; -0.52904}
1376436042712	updated	input={0.00000; 0.42000; -0.80000}; output={0.71166; -0.14924; -0.53635}
1376436042725	updated	input={0.00000; 0.42000; -0.81000}; output={0.71794; -0.14659; -0.54366}
1376436042769	updated	input={0.00000; 0.42000; -0.81000}; output={0.71794; -0.14659; -0.54366}
1376436044454	updated	input={0.00000; 0.43000; -0.81000}; output={0.72292; -0.15519; -0.54250}
1376436044907	updated	input={0.00000; 0.44000; -0.81000}; output={0.72789; -0.16379; -0.54134}
1376436045124	updated	input={0.00000; 0.45000; -0.81000}; output={0.73286; -0.17238; -0.54018}
1376436045521	updated	input={0.00000; 0.46000; -0.81000}; output={0.73784; -0.18098; -0.53902}
1376436052602	updated	input={-0.01000; 0.46000; -0.81000}; output={0.74382; -0.17661; -0.53230}
1376436053213	updated	input={0.00000; 0.46000; -0.81000}; output={0.73784; -0.18098; -0.53902}
1376436053740	updated	input={0.01000; 0.46000; -0.81000}; output={0.73186; -0.18535; -0.54574}
1376436053792	updated	input={0.02000; 0.46000; -0.81000}; output={0.72588; -0.18971; -0.55246}
1376436053835	updated	input={0.03000; 0.46000; -0.81000}; output={0.71990; -0.19408; -0.55918}
1376436053889	updated	input={0.05000; 0.46000; -0.81000}; output={0.70793; -0.20281; -0.57262}
1376436053902	updated	input={0.05000; 0.46000; -0.81000}; output={0.70793; -0.20281; -0.57262}
1376436053949	updated	input={0.06000; 0.46000; -0.81000}; output={0.70195; -0.20718; -0.57934}
1376436054014	updated	input={0.09000; 0.46000; -0.81000}; output={0.68401; -0.22028; -0.59951}
1376436054034	updated	input={0.09000; 0.46000; -0.81000}; output={0.68401; -0.22028; -0.59951}
1376436054048	updated	input={0.10000; 0.46000; -0.81000}; output={0.67803; -0.22465; -0.60623}
1376436054094	updated	input={0.10000; 0.46000; -0.81000}; output={0.67803; -0.22465; -0.60623}
1376436054148	updated	input={0.11000; 0.46000; -0.81000}; output={0.67205; -0.22902; -0.61295}
1376436054198	updated	input={0.15000; 0.46000; -0.81000}; output={0.64813; -0.24648; -0.63983}
1376436054216	updated	input={0.15000; 0.46000; -0.81000}; output={0.64813; -0.24648; -0.63983}
1376436054229	updated	input={0.16000; 0.46000; -0.81000}; output={0.64215; -0.25085; -0.64655}
1376436054244	updated	input={0.16000; 0.46000; -0.81000}; output={0.64215; -0.25085; -0.64655}
1376436054293	updated	input={0.18000; 0.46000; -0.81000}; output={0.63019; -0.25958; -0.65999}
1376436054306	updated	input={0.18000; 0.46000; -0.81000}; output={0.63019; -0.25958; -0.65999}
1376436054328	updated	input={0.19000; 0.46000; -0.81000}; output={0.62421; -0.26395; -0.66671}
1376436054385	updated	input={0.20000; 0.46000; -0.81000}; output={0.61823; -0.26832; -0.67343}
1376436054397	updated	input={0.20000; 0.46000; -0.81000}; output={0.61823; -0.26832; -0.67343}
1376436054571	updated	input={0.21000; 0.46000; -0.81000}; output={0.61224; -0.27268; -0.68015}
1376436055099	updated	input={0.22000; 0.46000; -0.81000}; output={0.60626; -0.27705; -0.68687}
1376436055142	updated	input={0.23000; 0.46000; -0.81000}; output={0.60028; -0.28142; -0.69359}
1376436055188	updated	input={0.24000; 0.46000; -0.81000}; output={0.59430; -0.28578; -0.70031}
1376436055245	updated	input={0.26000; 0.46000; -0.81000}; output={0.58234; -0.29452; -0.71375}
1376436055257	updated	input={0.26000; 0.46000; -0.81000}; output={0.58234; -0.29452; -0.71375}
1376436055306	updated	input={0.28000; 0.46000; -0.81000}; output={0.57038; -0.30325; -0.72719}
1376436055324	updated	input={0.28000; 0.46000; -0.81000}; output={0.57038; -0.30325; -0.72719}
1376436055383	updated	input={0.30000; 0.46000; -0.81000}; output={0.55842; -0.31198; -0.74063}
1376436055394	updated	input={0.31000; 0.46000; -0.81000}; output={0.55244; -0.31635; -0.74735}
1376436055440	updated	input={0.32000; 0.46000; -0.81000}; output={0.54646; -0.32072; -0.75407}
1376436055452	updated	input={0.33000; 0.46000; -0.81000}; output={0.54048; -0.32509; -0.76080}
1376436055501	updated	input={0.34000; 0.46000; -0.81000}; output={0.53450; -0.32945; -0.76752}
1376436055513	updated	input={0.34000; 0.46000; -0.81000}; output={0.53450; -0.32945; -0.76752}
1376436055566	updated	input={0.36000; 0.46000; -0.81000}; output={0.52254; -0.33819; -0.78096}
1376436055584	updated	input={0.37000; 0.46000; -0.81000}; output={0.51655; -0.34255; -0.78768}
1376436055634	updated	input={0.38000; 0.46000; -0.81000}; output={0.51057; -0.34692; -0.79440}
1376436055647	updated	input={0.39000; 0.46000; -0.81000}; output={0.50459; -0.35129; -0.80112}
1376436055714	updated	input={0.41000; 0.46000; -0.81000}; output={0.49263; -0.36002; -0.81456}
1376436055726	updated	input={0.41000; 0.46000; -0.81000}; output={0.49263; -0.36002; -0.81456}
1376436055738	updated	input={0.41000; 0.46000; -0.81000}; output={0.49263; -0.36002; -0.81456}
1376436055986	updated	input={0.42000; 0.46000; -0.81000}; output={0.48665; -0.36439; -0.82128}
1376436056511	updated	input={0.43000; 0.46000; -0.81000}; output={0.48067; -0.36875; -0.82800}
1376436056575	updated	input={0.45000; 0.46000; -0.81000}; output={0.46871; -0.37749; -0.84144}
1376436056589	updated	input={0.45000; 0.46000; -0.81000}; output={0.46871; -0.37749; -0.84144}
1376436056644	updated	input={0.46000; 0.46000; -0.81000}; output={0.46273; -0.38185; -0.84816}
1376436056709	updated	input={0.49000; 0.46000; -0.81000}; output={0.44479; -0.39495; -0.86832}
1376436056721	updated	input={0.49000; 0.46000; -0.81000}; output={0.44479; -0.39495; -0.86832}
1376436056736	updated	input={0.50000; 0.46000; -0.81000}; output={0.43881; -0.39932; -0.87504}
1376436056800	updated	input={0.51000; 0.46000; -0.81000}; output={0.43283; -0.40369; -0.88176}
1376436056814	updated	input={0.52000; 0.46000; -0.81000}; output={0.42685; -0.40805; -0.88848}
1376436056863	updated	input={0.53000; 0.46000; -0.81000}; output={0.42087; -0.41242; -0.89520}
1376436056880	updated	input={0.53000; 0.46000; -0.81000}; output={0.42087; -0.41242; -0.89520}
1376436057133	updated	input={0.54000; 0.46000; -0.81000}; output={0.41488; -0.41679; -0.90192}
1376436057663	updated	input={0.55000; 0.46000; -0.81000}; output={0.40890; -0.42115; -0.90864}
1376436057766	updated	input={0.57000; 0.46000; -0.81000}; output={0.39694; -0.42989; -0.92208}
1376436057777	updated	input={0.57000; 0.46000; -0.81000}; output={0.39694; -0.42989; -0.92208}
1376436057792	updated	input={0.59000; 0.46000; -0.81000}; output={0.38498; -0.43862; -0.93553}
1376436057854	updated	input={0.59000; 0.46000; -0.81000}; output={0.38498; -0.43862; -0.93553}
1376436057914	updated	input={0.62000; 0.46000; -0.81000}; output={0.36704; -0.45172; -0.95569}
1376436057927	updated	input={0.63000; 0.46000; -0.81000}; output={0.36106; -0.45609; -0.96241}
1376436057939	updated	input={0.63000; 0.46000; -0.81000}; output={0.36106; -0.45609; -0.96241}
1376436058014	updated	input={0.65000; 0.46000; -0.81000}; output={0.34910; -0.46482; -0.97585}
1376436058027	updated	input={0.66000; 0.46000; -0.81000}; output={0.34312; -0.46919; -0.98257}
1376436058039	updated	input={0.66000; 0.46000; -0.81000}; output={0.34312; -0.46919; -0.98257}
1376436058090	updated	input={0.67000; 0.46000; -0.81000}; output={0.33714; -0.47356; -0.98929}
1376436058104	updated	input={0.68000; 0.46000; -0.81000}; output={0.33116; -0.47792; -0.99601}
1376436058176	updated	input={0.69000; 0.46000; -0.81000}; output={0.32518; -0.48229; -1.00273}
1376436058189	updated	input={0.69000; 0.46000; -0.81000}; output={0.32518; -0.48229; -1.00273}
1376436058358	updated	input={0.70000; 0.46000; -0.81000}; output={0.31920; -0.48666; -1.00945}
1376436058892	updated	input={0.71000; 0.46000; -0.81000}; output={0.31321; -0.49102; -1.01617}
1376436058945	updated	input={0.72000; 0.46000; -0.81000}; output={0.30723; -0.49539; -1.02289}
1376436059000	updated	input={0.74000; 0.46000; -0.81000}; output={0.29527; -0.50412; -1.03633}
1376436059015	updated	input={0.74000; 0.46000; -0.81000}; output={0.29527; -0.50412; -1.03633}
1376436059084	updated	input={0.77000; 0.46000; -0.81000}; output={0.27733; -0.51722; -1.05649}
1376436059096	updated	input={0.77000; 0.46000; -0.81000}; output={0.27733; -0.51722; -1.05649}
1376436059109	updated	input={0.77000; 0.46000; -0.81000}; output={0.27733; -0.51722; -1.05649}
1376436059190	updated	input={0.80000; 0.46000; -0.81000}; output={0.25939; -0.53032; -1.07665}
1376436059202	updated	input={0.80000; 0.46000; -0.81000}; output={0.25939; -0.53032; -1.07665}
1376436059214	updated	input={0.81000; 0.46000; -0.81000}; output={0.25341; -0.53469; -1.08337}
1376436059265	updated	input={0.82000; 0.46000; -0.81000}; output={0.24743; -0.53906; -1.09009}
1376436059277	updated	input={0.83000; 0.46000; -0.81000}; output={0.24145; -0.54343; -1.09682}
1376436059330	updated	input={0.83000; 0.46000; -0.81000}; output={0.24145; -0.54343; -1.09682}
1376436059519	updated	input={0.84000; 0.46000; -0.81000}; output={0.23547; -0.54779; -1.10354}
1376436060221	updated	input={0.85000; 0.46000; -0.81000}; output={0.22949; -0.55216; -1.11026}
1376436060471	updated	input={0.86000; 0.46000; -0.81000}; output={0.22351; -0.55653; -1.11698}
1376436060994	updated	input={0.87000; 0.46000; -0.81000}; output={0.21752; -0.56089; -1.12370}
1376436061059	updated	input={0.87000; 0.47000; -0.81000}; output={0.22250; -0.56949; -1.12254}
1376436061071	updated	input={0.89000; 0.47000; -0.81000}; output={0.21054; -0.57822; -1.13598}
1376436061130	updated	input={0.90000; 0.47000; -0.81000}; output={0.20456; -0.58259; -1.14270}
1376436061155	updated	input={0.91000; 0.47000; -0.81000}; output={0.19858; -0.58696; -1.14942}
1376436061218	updated	input={0.93000; 0.47000; -0.81000}; output={0.18661; -0.59569; -1.16286}
1376436061230	updated	input={0.94000; 0.47000; -0.81000}; output={0.18063; -0.60006; -1.16958}
1376436061242	updated	input={0.94000; 0.47000; -0.81000}; output={0.18063; -0.60006; -1.16958}
1376436061298	updated	input={0.96000; 0.47000; -0.81000}; output={0.16867; -0.60879; -1.18302}
1376436061310	updated	input={0.96000; 0.47000; -0.81000}; output={0.16867; -0.60879; -1.18302}
1376436061324	updated	input={0.96000; 0.47000; -0.81000}; output={0.16867; -0.60879; -1.18302}
1376436061408	updated	input={0.99000; 0.47000; -0.81000}; output={0.15073; -0.62189; -1.20318}
1376436061424	updated	input={0.99000; 0.47000; -0.81000}; output={0.15073; -0.62189; -1.20318}
1376436061436	updated	input={1.00000; 0.47000; -0.81000}; output={0.14475; -0.62626; -1.20990}
1376436061512	updated	input={1.00000; 0.47000; -0.81000}; output={0.14475; -0.62626; -1.20990}
1376436061694	updated	input={1.00000; 0.46000; -0.81000}; output={0.13978; -0.61766; -1.21106}
1376436062082	updated	input={1.00000; 0.45000; -0.81000}; output={0.13480; -0.60906; -1.21222}
1376436062292	updated	input={1.00000; 0.44000; -0.81000}; output={0.12983; -0.60047; -1.21338}
1376436062494	updated	input={1.00000; 0.43000; -0.81000}; output={0.12486; -0.59187; -1.21454}
1376436062705	updated	input={1.00000; 0.42000; -0.81000}; output={0.11988; -0.58327; -1.21570}
1376436062921	updated	input={1.00000; 0.41000; -0.81000}; output={0.11491; -0.57467; -1.21687}
1376436063290	updated	input={1.00000; 0.40000; -0.81000}; output={0.10994; -0.56608; -1.21803}
1376436063507	updated	input={1.00000; 0.39000; -0.81000}; output={0.10496; -0.55748; -1.21919}
1376436063774	updated	input={1.00000; 0.38000; -0.81000}; output={0.09999; -0.54888; -1.22035}
1376436063993	updated	input={1.00000; 0.37000; -0.81000}; output={0.09502; -0.54028; -1.22151}
1376436064220	updated	input={1.00000; 0.36000; -0.81000}; output={0.09004; -0.53169; -1.22267}
1376436064443	updated	input={1.00000; 0.35000; -0.81000}; output={0.08507; -0.52309; -1.22383}
1376436064665	updated	input={1.00000; 0.34000; -0.81000}; output={0.08010; -0.51449; -1.22499}
1376436064867	updated	input={1.00000; 0.33000; -0.81000}; output={0.07512; -0.50589; -1.22615}
1376436065074	updated	input={1.00000; 0.32000; -0.81000}; output={0.07015; -0.49730; -1.22731}
1376436065271	updated	input={1.00000; 0.31000; -0.81000}; output={0.06518; -0.48870; -1.22847}
1376436065470	updated	input={1.00000; 0.30000; -0.81000}; output={0.06020; -0.48010; -1.22963}
1376436065675	updated	input={1.00000; 0.28000; -0.81000}; output={0.05026; -0.46291; -1.23195}
1376436065881	updated	input={1.00000; 0.28000; -0.81000}; output={0.05026; -0.46291; -1.23195}
1376436066088	updated	input={1.00000; 0.27000; -0.81000}; output={0.04528; -0.45431; -1.23311}
1376436066306	updated	input={1.00000; 0.26000; -0.81000}; output={0.04031; -0.44571; -1.23427}
1376436066521	updated	input={1.00000; 0.25000; -0.81000}; output={0.03534; -0.43711; -1.23543}
1376436066742	updated	input={1.00000; 0.24000; -0.81000}; output={0.03036; -0.42852; -1.23660}
1376436066864	updated	input={1.00000; 0.24000; -0.80000}; output={0.02408; -0.43116; -1.22928}
1376436066969	updated	input={1.00000; 0.23000; -0.80000}; output={0.01910; -0.42257; -1.23044}
1376436067392	updated	input={1.00000; 0.23000; -0.79000}; output={0.01282; -0.42521; -1.22313}
1376436067468	updated	input={1.00000; 0.22000; -0.79000}; output={0.00785; -0.41662; -1.22429}
1376436067481	updated	input={1.00000; 0.22000; -0.77000}; output={-0.00472; -0.42191; -1.20966}
1376436067494	updated	input={1.00000; 0.22000; -0.76000}; output={-0.01101; -0.42456; -1.20235}
1376436067558	updated	input={1.00000; 0.22000; -0.75000}; output={-0.01729; -0.42721; -1.19503}
1376436067582	updated	input={1.00000; 0.22000; -0.74000}; output={-0.02358; -0.42986; -1.18772}
1376436067642	updated	input={1.00000; 0.22000; -0.72000}; output={-0.03615; -0.43515; -1.17309}
1376436067654	updated	input={1.00000; 0.22000; -0.71000}; output={-0.04243; -0.43780; -1.16578}
1376436067667	updated	input={1.00000; 0.22000; -0.71000}; output={-0.04243; -0.43780; -1.16578}
1376436067739	updated	input={1.00000; 0.22000; -0.69000}; output={-0.05500; -0.44310; -1.15115}
1376436067753	updated	input={1.00000; 0.22000; -0.68000}; output={-0.06129; -0.44575; -1.14384}
1376436067766	updated	input={1.00000; 0.21000; -0.68000}; output={-0.06626; -0.43715; -1.14500}
1376436067779	updated	input={1.00000; 0.21000; -0.68000}; output={-0.06626; -0.43715; -1.14500}
1376436067845	updated	input={1.00000; 0.21000; -0.66000}; output={-0.07883; -0.44245; -1.13037}
1376436067860	updated	input={1.00000; 0.21000; -0.65000}; output={-0.08511; -0.44509; -1.12306}
1376436067874	updated	input={1.00000; 0.21000; -0.65000}; output={-0.08511; -0.44509; -1.12306}
1376436067933	updated	input={1.00000; 0.21000; -0.63000}; output={-0.09768; -0.45039; -1.10843}
1376436067946	updated	input={1.00000; 0.21000; -0.62000}; output={-0.10397; -0.45304; -1.10112}
1376436067959	updated	input={1.00000; 0.21000; -0.62000}; output={-0.10397; -0.45304; -1.10112}
1376436068029	updated	input={1.00000; 0.21000; -0.60000}; output={-0.11654; -0.45834; -1.08649}
1376436068044	updated	input={1.00000; 0.20000; -0.60000}; output={-0.12151; -0.44974; -1.08765}
1376436068059	updated	input={1.00000; 0.20000; -0.59000}; output={-0.12779; -0.45239; -1.08034}
1376436068079	updated	input={1.00000; 0.20000; -0.57000}; output={-0.14036; -0.45768; -1.06571}
1376436068166	updated	input={1.00000; 0.20000; -0.56000}; output={-0.14665; -0.46033; -1.05840}
1376436068178	updated	input={1.00000; 0.20000; -0.55000}; output={-0.15293; -0.46298; -1.05108}
1376436068190	updated	input={1.00000; 0.20000; -0.55000}; output={-0.15293; -0.46298; -1.05108}
1376436068204	updated	input={1.00000; 0.20000; -0.54000}; output={-0.15922; -0.46563; -1.04377}
1376436068270	updated	input={1.00000; 0.20000; -0.54000}; output={-0.15922; -0.46563; -1.04377}
1376436068285	updated	input={1.00000; 0.20000; -0.52000}; output={-0.17179; -0.47092; -1.02914}
1376436068348	updated	input={1.00000; 0.20000; -0.50000}; output={-0.18436; -0.47622; -1.01451}
1376436068362	updated	input={1.00000; 0.20000; -0.50000}; output={-0.18436; -0.47622; -1.01451}
1376436068390	updated	input={1.00000; 0.20000; -0.49000}; output={-0.19064; -0.47887; -1.00720}
1376436068406	updated	input={1.00000; 0.20000; -0.48000}; output={-0.19693; -0.48152; -0.99989}
1376436068468	updated	input={1.00000; 0.20000; -0.46000}; output={-0.20950; -0.48681; -0.98526}
1376436068481	updated	input={1.00000; 0.20000; -0.46000}; output={-0.20950; -0.48681; -0.98526}
1376436068520	updated	input={1.00000; 0.20000; -0.45000}; output={-0.21578; -0.48946; -0.97794}
1376436068535	updated	input={1.00000; 0.20000; -0.44000}; output={-0.22207; -0.49211; -0.97063}
1376436068603	updated	input={1.00000; 0.16000; -0.44000}; output={-0.24196; -0.45772; -0.97527}
1376436068637	updated	input={1.00000; 0.16000; -0.44000}; output={-0.24196; -0.45772; -0.97527}
1376436068654	updated	input={1.00000; 0.14000; -0.44000}; output={-0.25191; -0.44052; -0.97759}
1376436068667	updated	input={1.00000; 0.14000; -0.44000}; output={-0.25191; -0.44052; -0.97759}
1376436068681	updated	input={1.00000; 0.14000; -0.44000}; output={-0.25191; -0.44052; -0.97759}
1376436068695	updated	input={1.00000; 0.13000; -0.44000}; output={-0.25688; -0.43193; -0.97876}
1376436068816	updated	input={1.00000; 0.09000; -0.44000}; output={-0.27677; -0.39754; -0.98340}
1376436068829	updated	input={1.00000; 0.09000; -0.44000}; output={-0.27677; -0.39754; -0.98340}
1376436068843	updated	input={1.00000; 0.08000; -0.44000}; output={-0.28175; -0.38894; -0.98456}
1376436068862	updated	input={1.00000; 0.08000; -0.44000}; output={-0.28175; -0.38894; -0.98456}
1376436068885	updated	input={1.00000; 0.07000; -0.44000}; output={-0.28672; -0.38034; -0.98572}
1376436068918	updated	input={1.00000; 0.06000; -0.44000}; output={-0.29169; -0.37174; -0.98688}
1376436068931	updated	input={1.00000; 0.06000; -0.44000}; output={-0.29169; -0.37174; -0.98688}
1376436068999	updated	input={1.00000; 0.04000; -0.44000}; output={-0.30164; -0.35455; -0.98920}
1376436069022	updated	input={1.00000; 0.03000; -0.44000}; output={-0.30661; -0.34595; -0.99036}
1376436069036	updated	input={1.00000; 0.03000; -0.44000}; output={-0.30661; -0.34595; -0.99036}
1376436069051	updated	input={1.00000; 0.02000; -0.44000}; output={-0.31159; -0.33735; -0.99152}
1376436069097	updated	input={1.00000; 0.01000; -0.44000}; output={-0.31656; -0.32876; -0.99268}
1376436069231	updated	input={1.00000; 0.01000; -0.44000}; output={-0.31656; -0.32876; -0.99268}
1376436069244	updated	input={1.00000; 0.01000; -0.44000}; output={-0.31656; -0.32876; -0.99268}
1376436069260	updated	input={1.00000; 0.01000; -0.44000}; output={-0.31656; -0.32876; -0.99268}
1376436069470	updated	input={1.00000; 0.00000; -0.44000}; output={-0.32153; -0.32016; -0.99384}
1376436069792	updated	input={1.00000; -0.01000; -0.44000}; output={-0.32651; -0.31156; -0.99500}
1376436069999	updated	input={1.00000; -0.02000; -0.44000}; output={-0.33148; -0.30296; -0.99616}
1376436070298	updated	input={1.00000; -0.01000; -0.44000}; output={-0.32651; -0.31156; -0.99500}
1376436070509	updated	input={1.00000; 0.00000; -0.44000}; output={-0.32153; -0.32016; -0.99384}
1376436070668	updated	input={1.00000; 0.01000; -0.44000}; output={-0.31656; -0.32876; -0.99268}
1376436070878	updated	input={1.00000; 0.02000; -0.44000}; output={-0.31159; -0.33735; -0.99152}
1376436071050	updated	input={1.00000; 0.03000; -0.44000}; output={-0.30661; -0.34595; -0.99036}
1376436071341	updated	input={1.00000; 0.04000; -0.44000}; output={-0.30164; -0.35455; -0.98920}
1376436071520	updated	input={1.00000; 0.05000; -0.44000}; output={-0.29667; -0.36315; -0.98804}
1376436078755	updated	input={1.00000; 0.04000; -0.44000}; output={-0.30164; -0.35455; -0.98920}
1376436079395	updated	input={1.00000; 0.05000; -0.44000}; output={-0.29667; -0.36315; -0.98804}
1376436079713	updated	input={1.00000; 0.06000; -0.44000}; output={-0.29169; -0.37174; -0.98688}
1376436080068	updated	input={1.00000; 0.07000; -0.44000}; output={-0.28672; -0.38034; -0.98572}
1376436080349	updated	input={1.00000; 0.08000; -0.44000}; output={-0.28175; -0.38894; -0.98456}
1376436080694	updated	input={1.00000; 0.09000; -0.44000}; output={-0.27677; -0.39754; -0.98340}
1376436081050	updated	input={1.00000; 0.10000; -0.44000}; output={-0.27180; -0.40613; -0.98224}
1376436081693	updated	input={1.00000; 0.11000; -0.44000}; output={-0.26683; -0.41473; -0.98108}
1376436084427	updated	input={1.00000; 0.11000; -0.43000}; output={-0.27311; -0.41738; -0.97376}
1376436084954	updated	input={1.00000; 0.11000; -0.42000}; output={-0.27940; -0.42003; -0.96645}
1376436085041	updated	input={1.00000; 0.11000; -0.40000}; output={-0.29196; -0.42532; -0.95182}
1376436085053	updated	input={1.00000; 0.11000; -0.39000}; output={-0.29825; -0.42797; -0.94451}
1376436085124	updated	input={1.00000; 0.11000; -0.39000}; output={-0.29825; -0.42797; -0.94451}
1376436085205	updated	input={1.00000; 0.11000; -0.36000}; output={-0.31710; -0.43592; -0.92257}
1376436085219	updated	input={1.00000; 0.11000; -0.36000}; output={-0.31710; -0.43592; -0.92257}
1376436085258	updated	input={1.00000; 0.11000; -0.34000}; output={-0.32967; -0.44121; -0.90794}
1376436085325	updated	input={1.00000; 0.11000; -0.32000}; output={-0.34224; -0.44651; -0.89331}
1376436085337	updated	input={1.00000; 0.11000; -0.32000}; output={-0.34224; -0.44651; -0.89331}
1376436085350	updated	input={1.00000; 0.11000; -0.31000}; output={-0.34853; -0.44916; -0.88600}
1376436085363	updated	input={1.00000; 0.11000; -0.31000}; output={-0.34853; -0.44916; -0.88600}
1376436085446	updated	input={1.00000; 0.11000; -0.28000}; output={-0.36738; -0.45710; -0.86406}
1376436085459	updated	input={1.00000; 0.11000; -0.28000}; output={-0.36738; -0.45710; -0.86406}
1376436085471	updated	input={1.00000; 0.11000; -0.28000}; output={-0.36738; -0.45710; -0.86406}
1376436085485	updated	input={1.00000; 0.11000; -0.27000}; output={-0.37367; -0.45975; -0.85674}
1376436085563	updated	input={1.00000; 0.11000; -0.25000}; output={-0.38624; -0.46505; -0.84212}
1376436085588	updated	input={1.00000; 0.11000; -0.24000}; output={-0.39252; -0.46770; -0.83480}
1376436085602	updated	input={1.00000; 0.11000; -0.24000}; output={-0.39252; -0.46770; -0.83480}
1376436085671	updated	input={1.00000; 0.11000; -0.21000}; output={-0.41137; -0.47564; -0.81286}
1376436085684	updated	input={1.00000; 0.11000; -0.21000}; output={-0.41137; -0.47564; -0.81286}
1376436085716	updated	input={1.00000; 0.11000; -0.20000}; output={-0.41766; -0.47829; -0.80555}
1376436085730	updated	input={1.00000; 0.11000; -0.20000}; output={-0.41766; -0.47829; -0.80555}
1376436085800	updated	input={1.00000; 0.11000; -0.17000}; output={-0.43651; -0.48623; -0.78361}
1376436085822	updated	input={1.00000; 0.11000; -0.17000}; output={-0.43651; -0.48623; -0.78361}
1376436085836	updated	input={1.00000; 0.11000; -0.16000}; output={-0.44280; -0.48888; -0.77629}
1376436085851	updated	input={1.00000; 0.11000; -0.16000}; output={-0.44280; -0.48888; -0.77629}
1376436085938	updated	input={1.00000; 0.11000; -0.13000}; output={-0.46165; -0.49683; -0.75435}
1376436085952	updated	input={1.00000; 0.11000; -0.13000}; output={-0.46165; -0.49683; -0.75435}
1376436086016	updated	input={1.00000; 0.11000; -0.11000}; output={-0.47422; -0.50212; -0.73972}
1376436086030	updated	input={1.00000; 0.11000; -0.10000}; output={-0.48051; -0.50477; -0.73241}
1376436086110	updated	input={1.00000; 0.11000; -0.08000}; output={-0.49308; -0.51007; -0.71778}
1376436086128	updated	input={1.00000; 0.11000; -0.07000}; output={-0.49936; -0.51272; -0.71047}
1376436086146	updated	input={1.00000; 0.11000; -0.07000}; output={-0.49936; -0.51272; -0.71047}
1376436086161	updated	input={1.00000; 0.11000; -0.06000}; output={-0.50564; -0.51536; -0.70316}
1376436086174	updated	input={1.00000; 0.11000; -0.06000}; output={-0.50564; -0.51536; -0.70316}
1376436086288	updated	input={1.00000; 0.11000; -0.02000}; output={-0.53078; -0.52596; -0.67390}
1376436086301	updated	input={1.00000; 0.11000; -0.02000}; output={-0.53078; -0.52596; -0.67390}
1376436086314	updated	input={1.00000; 0.11000; -0.02000}; output={-0.53078; -0.52596; -0.67390}
1376436086328	updated	input={1.00000; 0.11000; -0.02000}; output={-0.53078; -0.52596; -0.67390}
1376436086342	updated	input={1.00000; 0.11000; -0.02000}; output={-0.53078; -0.52596; -0.67390}
1376436086355	updated	input={1.00000; 0.11000; -0.02000}; output={-0.53078; -0.52596; -0.67390}
1376436086532	updated	input={1.00000; 0.11000; -0.01000}; output={-0.53707; -0.52860; -0.66659}
1376436086725	updated	input={1.00000; 0.11000; 0.00000}; output={-0.54335; -0.53125; -0.65927}
1376436086863	updated	input={1.00000; 0.11000; 0.01000}; output={-0.54964; -0.53390; -0.65196}
1376436087023	updated	input={1.00000; 0.11000; 0.02000}; output={-0.55592; -0.53655; -0.64465}
1376436087159	updated	input={1.00000; 0.11000; 0.03000}; output={-0.56221; -0.53920; -0.63733}
1376436087311	updated	input={1.00000; 0.11000; 0.04000}; output={-0.56849; -0.54185; -0.63002}
1376436087484	updated	input={1.00000; 0.11000; 0.05000}; output={-0.57478; -0.54449; -0.62270}
1376436087630	updated	input={1.00000; 0.11000; 0.06000}; output={-0.58106; -0.54714; -0.61539}
1376436087798	updated	input={1.00000; 0.11000; 0.07000}; output={-0.58735; -0.54979; -0.60808}
1376436087940	updated	input={1.00000; 0.11000; 0.08000}; output={-0.59363; -0.55244; -0.60076}
1376436088135	updated	input={1.00000; 0.11000; 0.09000}; output={-0.59991; -0.55509; -0.59345}
1376436088388	updated	input={1.00000; 0.11000; 0.10000}; output={-0.60620; -0.55773; -0.58614}
1376436088535	updated	input={1.00000; 0.11000; 0.11000}; output={-0.61248; -0.56038; -0.57882}
1376436088687	updated	input={1.00000; 0.11000; 0.12000}; output={-0.61877; -0.56303; -0.57151}
1376436088843	updated	input={1.00000; 0.11000; 0.13000}; output={-0.62505; -0.56568; -0.56420}
1376436089001	updated	input={1.00000; 0.11000; 0.14000}; output={-0.63134; -0.56833; -0.55688}
1376436089331	updated	input={1.00000; 0.11000; 0.15000}; output={-0.63762; -0.57098; -0.54957}
1376436089671	updated	input={1.00000; 0.11000; 0.16000}; output={-0.64391; -0.57362; -0.54225}
1376436090011	updated	input={1.00000; 0.11000; 0.17000}; output={-0.65019; -0.57627; -0.53494}
1376436090867	updated	input={1.00000; 0.11000; 0.18000}; output={-0.65648; -0.57892; -0.52763}
1376436095113	updated	input={0.99000; 0.11000; 0.18000}; output={-0.65050; -0.57455; -0.52091}
1376436095649	updated	input={1.00000; 0.11000; 0.18000}; output={-0.65648; -0.57892; -0.52763}
1376436097095	updated	input={0.99000; 0.11000; 0.18000}; output={-0.65050; -0.57455; -0.52091}
1376436097582	updated	input={0.98000; 0.11000; 0.18000}; output={-0.64452; -0.57019; -0.51419}
1376436097852	updated	input={0.97000; 0.11000; 0.18000}; output={-0.63854; -0.56582; -0.50747}
1376436098066	updated	input={0.96000; 0.11000; 0.18000}; output={-0.63255; -0.56145; -0.50075}
1376436098257	updated	input={0.95000; 0.11000; 0.18000}; output={-0.62657; -0.55709; -0.49402}
1376436098443	updated	input={0.94000; 0.11000; 0.18000}; output={-0.62059; -0.55272; -0.48730}
1376436098633	updated	input={0.93000; 0.11000; 0.18000}; output={-0.61461; -0.54835; -0.48058}
1376436098833	updated	input={0.92000; 0.11000; 0.18000}; output={-0.60863; -0.54399; -0.47386}
1376436099481	updated	input={0.93000; 0.11000; 0.18000}; output={-0.61461; -0.54835; -0.48058}
1376436099676	updated	input={0.94000; 0.11000; 0.18000}; output={-0.62059; -0.55272; -0.48730}
1376436099871	updated	input={0.95000; 0.11000; 0.18000}; output={-0.62657; -0.55709; -0.49402}
1376436100054	updated	input={0.96000; 0.11000; 0.18000}; output={-0.63255; -0.56145; -0.50075}
1376436100241	updated	input={0.97000; 0.11000; 0.18000}; output={-0.63854; -0.56582; -0.50747}
1376436100683	updated	input={0.96000; 0.11000; 0.18000}; output={-0.63255; -0.56145; -0.50075}
1376436100910	updated	input={0.95000; 0.11000; 0.18000}; output={-0.62657; -0.55709; -0.49402}
1376436101102	updated	input={0.94000; 0.11000; 0.18000}; output={-0.62059; -0.55272; -0.48730}
1376436101306	updated	input={0.93000; 0.11000; 0.18000}; output={-0.61461; -0.54835; -0.48058}
1376436101513	updated	input={0.92000; 0.11000; 0.18000}; output={-0.60863; -0.54399; -0.47386}
1376436101735	updated	input={0.91000; 0.11000; 0.18000}; output={-0.60265; -0.53962; -0.46714}
1376436101951	updated	input={0.90000; 0.11000; 0.18000}; output={-0.59667; -0.53525; -0.46042}
1376436102158	updated	input={0.89000; 0.11000; 0.18000}; output={-0.59069; -0.53089; -0.45370}
1376436102368	updated	input={0.88000; 0.11000; 0.18000}; output={-0.58471; -0.52652; -0.44698}
1376436102592	updated	input={0.87000; 0.11000; 0.18000}; output={-0.57873; -0.52215; -0.44026}
1376436103706	updated	input={0.88000; 0.11000; 0.18000}; output={-0.58471; -0.52652; -0.44698}
1376436103924	updated	input={0.89000; 0.11000; 0.18000}; output={-0.59069; -0.53089; -0.45370}
1376436104215	updated	input={0.90000; 0.11000; 0.18000}; output={-0.59667; -0.53525; -0.46042}
1376436104481	updated	input={0.91000; 0.11000; 0.18000}; output={-0.60265; -0.53962; -0.46714}
1376436105185	updated	input={0.92000; 0.11000; 0.18000}; output={-0.60863; -0.54399; -0.47386}
1376436105452	updated	input={0.93000; 0.11000; 0.18000}; output={-0.61461; -0.54835; -0.48058}
1376436105837	updated	input={0.92000; 0.11000; 0.18000}; output={-0.60863; -0.54399; -0.47386}
1376436106080	updated	input={0.91000; 0.11000; 0.18000}; output={-0.60265; -0.53962; -0.46714}
1376436106313	updated	input={0.90000; 0.11000; 0.18000}; output={-0.59667; -0.53525; -0.46042}
1376436109008	updated	input={0.91000; 0.11000; 0.18000}; output={-0.60265; -0.53962; -0.46714}
1376436109275	updated	input={0.92000; 0.11000; 0.18000}; output={-0.60863; -0.54399; -0.47386}
1376436109548	updated	input={0.93000; 0.11000; 0.18000}; output={-0.61461; -0.54835; -0.48058}
1376436110063	updated	input={0.92000; 0.11000; 0.18000}; output={-0.60863; -0.54399; -0.47386}
[truncated: 21,196 more rows]
